# Supplementary material for: Adaptive protein evolution through length variation of short tandem repeats in Arabidopsis
Source: Sci Adv. 2023 Mar 22;9(12):eadd6960. doi: 10.1126/sciadv.add6960 (PMC10032594; doi:10.1126/sciadv.add6960)
Supplement: Supplementary file 2 — Datasets S1 to S14 [file sciadv.add6960_datasets_s1_to_s14.zip]

Archive with 14 entries (14 files):
- add6960_Dataset_S1.xlsx
- add6960_Dataset_S2.xlsx
- add6960_Dataset_S3.xlsx
- add6960_Dataset_S4.xlsx
- add6960_Dataset_S5.rtf
- add6960_Dataset_S6.rtf
- add6960_Dataset_S7.xlsx
- add6960_Dataset_S8.xlsx
- add6960_Dataset_S9.xlsx
- add6960_Dataset_S10.xlsx
- add6960_Dataset_S11.xlsx
- add6960_Dataset_S12.xlsx
- add6960_Dataset_S13.xlsx
- add6960_Dataset_S14.xlsx
