# Supplementary material for: Adaptive protein evolution through length variation of short tandem repeats in Arabidopsis
Source: Sci Adv. 2023 Mar 22;9(12):eadd6960. doi: 10.1126/sciadv.add6960 (PMC10032594; doi:10.1126/sciadv.add6960)
Supplement: Supplementary file 2 — Datasets S1 to S14 [file sciadv.add6960_datasets_s1_to_s14.zip › add6960_Dataset_S1.xlsx]

## Sheet: DatasetS1
amino acid	Fisher's exact test odds ratio	Fisher's exact test P value	tool*	A**	B**	C**	D**	log odds ratio
G	5.72	<0.001	disorder	888	517	18337	61067	1.744
H	0.582	0.0	disorder	100	639	9914	36875	-0.541
V	1.044	0.81	disorder	5	40	328	2740	0.043
R	7.851	<0.001	disorder	76	48	1035	5132	2.061
S	5.135	<0.001	disorder	1370	1636	28276	173391	1.636
E	14.342	<0.001	disorder	2770	761	45572	179561	2.663
P	10.234	<0.001	disorder	1010	297	25538	76855	2.326
D	9.878	<0.001	disorder	1650	548	34867	114387	2.29
T	4.73	<0.001	disorder	243	185	5898	21239	1.554
Q	2.215	<0.001	disorder	505	538	23409	55235	0.795
K	4.359	<0.001	disorder	958	774	24559	86500	1.472
N	2.227	<0.001	disorder	442	580	16128	47123	0.8
M	2.5	<0.001	disorder	44	80	1253	5695	0.916
A	2.126	<0.001	disorder	118	189	7111	24216	0.754
G	0.994	1.0	protein	76	1329	4319	75085	-0.006
H	1.539	0.003	protein	61	678	2584	44205	0.431
R	2.299	0.037	protein	9	115	203	5964	0.833
S	2.121	<0.001	protein	231	2775	7617	194050	0.752
E	9.692	<0.001	protein	1718	1813	20052	205081	2.271
P	3.378	<0.001	protein	246	1061	6577	95816	1.217
D	8.17	<0.001	protein	1070	1128	15527	133727	2.1
T	1.052	0.825	protein	23	405	1390	25747	0.051
Q	9.161	<0.001	protein	591	452	9823	68821	2.215
K	0.328	<0.001	protein	39	1693	7279	103780	-1.113
N	2.972	<0.001	protein	204	818	4896	58355	1.089
M	0.99	1.0	protein	5	119	283	6665	-0.011
A	0.333	<0.001	protein	8	299	2332	28995	-1.101
G	2.724	<0.001	dna	200	1205	4561	74843	1.002
H	5.825	<0.001	dna	180	559	2451	44338	1.762
V	4.002	0.004	dna	7	38	135	2933	1.387
R	4.935	<0.001	dna	23	101	272	5895	1.596
S	7.32	<0.001	dna	773	2233	9106	192561	1.991
E	0.09	<0.001	dna	17	3514	11466	213667	-2.406
P	0.273	<0.001	dna	14	1293	3908	98485	-1.299
L	0.833	0.858	dna	7	231	520	14296	-0.183
D	0.466	<0.001	dna	62	2136	8757	140497	-0.764
T	0.094	<0.001	dna	2	426	1288	25849	-2.362
Q	0.72	0.108	dna	27	1016	2798	75846	-0.328
K	26.666	<0.001	dna	1231	501	9370	101689	3.283
M	4.528	<0.001	dna	25	99	367	6581	1.51
A	0.696	0.336	dna	10	297	1445	29882	-0.362
G	0.328	<0.001	rna	19	1386	3182	76222	-1.114
V	12.397	<0.001	rna	26	19	305	2763	2.517
R	8.827	<0.001	rna	63	61	646	5521	2.178
S	0.055	<0.001	rna	7	2999	8196	193471	-2.899
E	0.919	0.302	rna	169	3362	11675	213458	-0.084
P	1.08	0.542	rna	62	1245	4513	97880	0.077
L	0.726	0.665	rna	4	234	341	14475	-0.321
D	0.39	<0.001	rna	41	2157	6944	142310	-0.943
Q	0.808	0.199	rna	43	1000	3974	74670	-0.213
C	inf	0.003	rna	5	0	61	141	inf
K	1.408	0.001	rna	107	1625	4961	106098	0.342
N	0.217	<0.001	rna	9	1013	2483	60768	-1.526
M	1.978	0.026	rna	15	109	452	6496	0.682
Y	3.352	0.036	rna	5	11	120	885	1.21
A	1.1	0.599	rna	27	280	2525	28802	0.095
G	0.396	<0.001	morf	12	1393	1692	77712	-0.927
H	1.141	0.523	morf	18	721	1002	45787	0.132
V	3.612	0.118	morf	2	43	39	3029	1.284
S	0.399	<0.001	morf	19	2987	3162	198505	-0.918
E	1.422	0.003	morf	82	3449	3702	221431	0.352
P	2.304	<0.001	morf	46	1261	1596	100797	0.835
D	2.698	<0.001	morf	100	2098	2591	146663	0.993
T	1.267	0.407	morf	12	416	604	26533	0.237
Q	1.546	0.016	morf	36	1007	1777	76867	0.436
K	1.824	<0.001	morf	59	1673	2106	108953	0.601
N	0.926	0.837	morf	23	999	1534	61717	-0.077
M	9.772	<0.001	morf	21	103	142	6806	2.28
G	0.926	0.295	anchor2	240	1165	14444	64960	-0.076
H	5.583	<0.001	anchor2	460	279	10668	36121	1.72
V	1.587	0.32	anchor2	7	38	319	2749	0.462
R	1.74	0.055	anchor2	15	109	452	5715	0.554
S	1.134	0.031	anchor2	341	2665	20444	181223	0.126
E	3.042	<0.001	anchor2	1166	2365	31397	193736	1.113
P	2.079	<0.001	anchor2	456	851	20985	81408	0.732
D	4.348	<0.001	anchor2	1077	1121	27013	122241	1.47
T	0.242	<0.001	anchor2	20	408	4572	22565	-1.419
Q	0.945	0.42	anchor2	315	728	24694	53950	-0.056
K	0.445	<0.001	anchor2	116	1616	15416	95643	-0.809
N	0.478	<0.001	anchor2	132	890	14981	48270	-0.738
M	2.453	<0.001	anchor2	36	88	993	5955	0.897
A	1.508	0.003	anchor2	77	230	5692	25635	0.411
*disorder: D2P2 consensus predictions. protein, dna and rna: protein-protein, protein-DNA and protein-RNA interactions as predicted by DisoRDPbind. morf: MoRF (protein-protein) regions predicted by MoRFpred. anchor2: protein-protein) interaction regions predicted by ANCHOR2
**
# amino acids	AA encoded by STR	AA not encoded by STR
AA in predicted region	A	B
AA not in predicted region	C	D
