# Supplementary material for: Adaptive protein evolution through length variation of short tandem repeats in Arabidopsis
Source: Sci Adv. 2023 Mar 22;9(12):eadd6960. doi: 10.1126/sciadv.add6960 (PMC10032594; doi:10.1126/sciadv.add6960)
Supplement: Supplementary file 2 — Datasets S1 to S14 [file sciadv.add6960_datasets_s1_to_s14.zip › add6960_Dataset_S2.xlsx]

## Sheet: Aux.File.S2
accession ID	chr1_10035456	chr1_10111499	chr1_10111555	chr1_10307926	chr1_10327565	chr1_10420421	chr1_10430272	chr1_10493969	chr1_10543532	chr1_10628910	chr1_10629030	chr1_10640560	chr1_10663559	chr1_10663635	chr1_10687534	chr1_10761824	chr1_10774583	chr1_10786081	chr1_10788605	chr1_1083701	chr1_10847868	chr1_10870719	chr1_110430	chr1_11056723	chr1_1119939	chr1_11199483	chr1_11437330	chr1_1144328	chr1_11466330	chr1_11479988	chr1_1155406	chr1_1157076	chr1_11595601	chr1_11630094	chr1_11673977	chr1_1168588	chr1_11798117	chr1_11811465	chr1_11848667	chr1_11885751	chr1_11912527	chr1_11913575	chr1_11931424	chr1_11985	chr1_12052055	chr1_12052690	chr1_12052734	chr1_12053423	chr1_12059032
88	12.0	10.0	10.0	52.0	12.0	12.0	12.0	12.0	20.0	12.0	10.0	10.0	12.0	16.0	10.0	12.0	10.0	10.0	12.0	14.0	10.0	9.0	12.0	10.0	10.0	10.0	18.0	12.0	10.0	12.0	12.0	12.0	10.0	8.0	18.0	10.0	12.0	10.0	12.0	14.0	16.0	10.0	12.0	10.0	14.0	16.0	12.0	8.0	12.0
108	12.0	10.0	10.0	32.0	12.0	12.0	12.0	14.0	11.0	12.0	10.0	10.0	12.0	16.0	10.0	12.0	10.0	10.0	12.0	14.0	10.0	10.0		10.0	10.0	10.0	18.0	12.0	10.0	12.0	12.0	14.0	10.0	8.0	22.0		16.0	10.0	12.0	17.0	14.0	8.0	12.0	10.0	14.0	16.0	12.0	8.0	10.0
139	12.0	10.0	10.0	12.0	12.0		12.0	14.0	12.0	12.0	10.0	10.0	12.0	16.0		12.0	10.0	10.0	12.0	14.0	10.0	10.0	12.0		10.0	10.0	18.0	12.0	10.0	12.0	12.0	14.0	10.0	8.0	23.0	10.0	16.0	10.0	12.0	18.0	14.0	10.0	12.0	10.0	14.0	16.0	12.0	8.0	10.0
159	10.0	10.0	10.0	20.0	12.0	14.0	12.0	14.0	14.0	12.0	10.0	10.0	12.0	16.0	8.0	10.0	10.0	10.0	12.0	14.0	10.0	10.0	12.0	10.0	10.0	10.0	18.0	12.0	10.0	12.0	14.0	12.0		8.0	18.0	10.0	12.0	10.0	12.0	18.0	14.0	10.0	12.0	10.0	14.0	16.0	12.0	10.0	12.0
350	12.0	10.0	10.0	30.0	12.0	14.0	12.0	16.0	16.0	12.0	10.0	10.0	12.0	16.0	8.0	12.0	10.0	10.0	12.0	14.0	10.0	10.0	12.0	10.0	10.0	10.0	16.0	12.0	10.0	12.0	12.0	12.0	10.0	10.0	16.0	10.0	16.0	10.0	12.0	18.0	14.0	10.0	12.0	10.0	14.0	16.0	12.0	8.0	12.0
351	12.0	10.0	10.0	46.0	12.0	12.0	12.0	14.0	16.0	12.0	10.0	10.0	12.0	16.0	8.0	12.0	10.0	10.0	12.0	14.0	10.0	10.0	12.0	10.0	10.0	10.0	16.0	12.0	10.0	12.0	12.0	14.0	10.0	10.0	16.0	10.0	14.0	9.0	12.0		13.0	6.0	12.0	10.0	14.0	16.0	12.0	10.0	12.0
403	10.0	10.0	10.0	24.0	12.0	12.0	12.0	13.0	14.0	12.0	10.0	10.0	12.0		8.0	12.0	10.0	10.0	12.0	14.0	10.0	10.0	12.0	10.0	10.0	10.0	18.0	12.0	10.0	12.0	12.0	12.0	10.0	10.0	23.0	10.0	20.0	10.0	12.0	16.0	16.0	10.0	12.0	10.0		12.0	12.0	10.0	12.0
410	10.0	10.0	10.0	22.0	12.0	12.0	12.0	14.0	16.0	12.0	10.0	10.0	13.0	16.0	10.0	12.0	10.0	10.0	12.0	14.0	10.0	10.0	12.0	10.0	10.0	10.0	12.0	12.0	10.0	12.0	12.0	14.0	10.0	8.0	16.0	10.0	16.0	10.0	12.0	18.0	14.0	10.0	12.0	10.0	14.0	16.0	12.0	10.0	12.0
424	10.0	10.0	10.0	42.0	12.0	12.0	12.0	14.0	16.0	12.0	10.0	10.0	12.0	16.0	10.0	12.0	10.0	10.0	11.0	14.0	10.0	10.0	12.0	10.0	10.0	10.0	12.0	14.0	10.0	12.0	14.0	12.0	10.0	10.0	16.0	10.0	14.0	10.0	12.0	14.0	14.0	10.0	12.0	10.0	14.0	16.0	16.0	8.0	12.0
428	10.0	10.0	10.0	26.0	11.0	12.0	12.0	14.0	16.0	12.0	10.0	10.0	12.0	16.0	10.0	12.0	10.0	10.0	12.0		10.0	10.0	12.0	10.0	10.0	10.0	18.0	16.0	10.0	12.0	14.0	12.0	10.0	10.0	16.0	10.0	16.0	10.0	12.0	16.0		4.0	12.0	10.0	14.0	16.0	12.0	10.0	12.0
430	12.0	10.0	10.0	27.0	12.0	12.0	11.0	14.0	14.0	12.0	10.0	10.0	12.0	16.0	8.0	12.0	10.0	10.0	12.0	14.0	10.0	10.0	12.0	10.0	10.0	10.0	20.0	12.0	10.0	12.0	14.0	12.0	10.0	10.0	22.0	10.0	20.0	10.0	12.0	20.0	14.0	10.0	13.0	10.0	14.0	16.0	12.0	8.0	12.0
763	12.0	10.0	10.0	26.0	12.0	12.0	12.0	16.0	10.0	12.0	10.0	10.0	14.0	16.0	8.0	12.0	10.0	10.0		14.0	10.0	10.0	12.0	10.0	10.0	10.0	18.0	10.0	10.0	12.0	12.0	12.0	10.0	10.0	22.0	10.0	14.0	10.0	12.0	16.0	14.0	10.0	16.0	10.0	14.0	16.0	12.0	12.0
765	12.0	10.0	10.0	26.0	12.0	12.0	12.0	16.0	10.0	12.0	10.0	10.0	14.0	16.0	8.0	12.0	10.0	10.0	12.0	14.0	10.0	10.0	12.0	10.0	10.0	10.0	18.0	14.0	10.0	12.0	14.0	12.0	10.0	10.0	16.0		14.0	10.0	12.0	16.0	14.0	10.0	16.0	10.0	14.0	16.0	12.0	12.0
766	12.0	10.0	10.0	24.0	12.0	14.0	12.0	16.0	16.0	12.0	10.0	10.0	14.0	16.0	8.0	12.0	10.0	10.0	12.0	14.0	10.0	10.0	12.0	10.0	10.0	10.0	18.0	14.0	10.0	12.0	14.0	12.0	10.0	10.0	16.0		14.0	10.0	12.0	14.0	14.0	10.0	12.0	10.0	14.0	12.0	12.0	10.0	12.0
768	12.0	10.0	10.0	26.0	12.0	12.0	12.0	16.0	10.0	12.0	10.0	10.0	14.0	16.0	8.0	12.0	10.0	10.0	12.0	14.0	10.0	10.0	12.0	10.0	10.0	10.0	18.0	14.0	10.0	12.0	14.0	12.0	10.0	10.0	22.0		14.0	10.0	12.0	16.0	14.0	10.0	16.0	10.0	14.0	16.0	12.0	12.0
772	12.0	10.0	10.0	26.0	12.0	12.0	12.0	16.0	10.0	12.0	10.0	10.0	14.0	16.0	8.0	12.0	10.0	10.0	12.0	14.0	10.0	10.0	12.0	10.0	10.0	10.0	18.0	10.0	10.0	12.0	12.0	12.0	10.0	10.0	16.0	10.0	12.0	10.0	12.0	14.0	14.0	10.0	14.0	10.0	14.0	12.0	12.0	10.0	12.0
991	10.0	10.0	10.0	22.0	12.0	12.0	12.0	16.0	16.0	12.0		10.0	12.0	16.0	8.0	12.0	10.0	10.0			10.0	10.0	12.0	10.0	10.0		16.0	12.0	10.0	12.0	12.0	14.0	10.0	10.0	18.0	10.0	14.0	10.0	12.0	14.0	14.0	12.0	12.0	10.0	14.0	16.0	12.0	8.0	12.0
992	10.0	10.0	10.0	17.0	13.0	12.0	12.0	15.0	16.0	12.0	10.0	10.0	12.0	16.0	9.0	12.0	10.0	10.0	12.0	14.0	10.0	10.0	12.0	10.0	10.0	10.0	16.0	13.0	10.0	12.0	13.0	13.0	10.0	10.0	18.0	10.0	14.0	10.0	12.0	14.0	14.0	12.0	12.0	10.0	14.0	16.0	12.0	9.0	12.0
997	10.0	10.0	9.0	38.0	12.0	12.0	12.0	14.0	16.0	12.0	10.0	10.0	14.0	16.0	10.0	12.0	10.0	10.0		14.0	10.0	10.0	12.0	10.0	10.0	10.0	16.0	14.0	10.0	12.0	14.0	12.0	10.0	10.0	16.0	10.0	14.0	10.0	12.0	14.0	12.0	4.0	12.0	10.0	14.0	16.0	12.0	10.0	12.0
1002	10.0	10.0	10.0	12.0	14.0	12.0	12.0	14.0	16.0	12.0	10.0	10.0	12.0	16.0	10.0	12.0	10.0	10.0	12.0	14.0	10.0	10.0	12.0	10.0	10.0	10.0	16.0	14.0	10.0	12.0	14.0	12.0	10.0	10.0	17.0	10.0	14.0	10.0	12.0	14.0	14.0	12.0	11.0	10.0	14.0	16.0	12.0	10.0	12.0
1006	10.0	10.0	10.0	22.0	12.0	12.0	12.0	16.0	16.0	12.0	10.0	10.0	12.0	16.0	8.0	12.0	10.0	10.0	12.0	14.0	10.0	10.0	12.0	10.0	10.0	10.0	16.0	12.0	10.0	12.0	12.0	14.0	10.0	10.0	18.0	10.0	14.0	10.0	12.0	14.0	14.0	12.0	12.0	10.0	14.0	16.0	12.0	8.0	12.0
1061	12.0	10.0	9.0	32.0	12.0	12.0	12.0	16.0	17.0	12.0	9.0	10.0	12.0	16.0		12.0	10.0	10.0	12.0	14.0	10.0	10.0	12.0	10.0	10.0		18.0	14.0	10.0	12.0	13.0	16.0		8.0		10.0	14.0	10.0	12.0	11.0	12.0	4.0	12.0	10.0	14.0		12.0	8.0	12.0
1063	10.0	10.0	10.0	46.0	14.0	12.0	12.0	14.0	16.0	12.0	10.0	10.0	12.0	16.0	8.0	12.0	10.0	10.0	12.0	14.0	10.0	10.0	12.0	10.0	10.0	10.0	16.0	12.0	10.0	13.0	14.0	12.0	10.0	10.0	16.0	10.0	16.0	10.0	12.0	14.0	13.0	6.0	12.0	10.0	14.0	16.0	16.0	10.0	12.0
1158	10.0	10.0	10.0	32.0	12.0	12.0	12.0	12.0	16.0	12.0	10.0	10.0	12.0	16.0	10.0	12.0	10.0	10.0	12.0	14.0	10.0	10.0	12.0	10.0	10.0	10.0	16.0	12.0	10.0	12.0	14.0	12.0	10.0	10.0	16.0	10.0	14.0	10.0	12.0	14.0	14.0	7.0	12.0	10.0	14.0	16.0	12.0	10.0	12.0
1166	10.0	10.0	10.0	32.0	12.0	12.0	12.0	12.0	16.0	12.0	10.0	10.0	12.0	16.0	10.0	12.0	10.0	10.0	12.0	14.0	10.0	10.0	12.0	10.0	10.0	10.0	16.0	14.0	10.0	12.0	14.0	12.0	10.0	10.0	16.0	10.0	14.0	10.0	12.0	14.0	14.0	10.0	12.0	10.0	14.0	16.0	12.0	8.0	12.0
1254	10.0	10.0	10.0	24.0	12.0	14.0	12.0	16.0	16.0	12.0	10.0	10.0	12.0	16.0	8.0	12.0	10.0	10.0	12.0	14.0	10.0	10.0	12.0	10.0	10.0	10.0	18.0	12.0	10.0	12.0	14.0	12.0	10.0	10.0	16.0	10.0	14.0	10.0	12.0	14.0	14.0	10.0	12.0	10.0	14.0	16.0	12.0	8.0	12.0
1257	10.0	10.0	10.0	24.0		14.0	12.0	16.0	16.0	12.0		10.0	12.0	16.0	6.0	12.0		10.0	12.0		10.0	10.0		9.0	10.0		18.0	12.0	10.0	12.0	14.0	12.0	10.0	10.0	16.0		14.0	10.0	12.0		14.0	10.0	12.0	10.0		16.0	12.0	8.0	12.0
1313	12.0	10.0	10.0	37.0	12.0	12.0	12.0	16.0	16.0	12.0	10.0	10.0	12.0	16.0	8.0	12.0	10.0	10.0	12.0	14.0	10.0	10.0	12.0	10.0	10.0	10.0	18.0	12.0	10.0	12.0	12.0	14.0	10.0	8.0	22.0	10.0	18.0	10.0	12.0	14.0	12.0	4.0	12.0	10.0	14.0	16.0	12.0	10.0	12.0
1317	12.0	10.0	10.0	35.0	12.0	12.0	12.0	16.0	16.0	12.0	10.0	10.0	12.0	16.0	8.0	12.0	10.0	10.0	12.0	14.0	10.0	10.0	12.0	10.0	10.0	10.0	16.0	14.0	10.0	12.0	14.0	12.0	10.0	10.0	16.0	10.0	12.0	10.0	12.0	14.0	14.0	10.0	12.0	10.0	14.0	16.0	12.0	10.0	12.0
1552	12.0	9.0	8.0	22.0	12.0	12.0	12.0		16.0	12.0	10.0	10.0	12.0	16.0	10.0	11.0	10.0			14.0	10.0	10.0	12.0	10.0	10.0		18.0	10.0	10.0	12.0		12.0	10.0	10.0				10.0	12.0	14.0	14.0	10.0	12.0	10.0	14.0	12.0	12.0	9.0	12.0
5830	10.0	10.0	10.0	25.0	12.0	12.0	12.0	14.0	10.0	12.0	10.0	10.0	14.0	16.0	10.0	12.0	10.0	10.0	11.0	14.0	10.0	10.0	12.0	10.0	10.0	10.0	12.0	14.0	10.0	12.0	14.0	12.0	10.0	8.0	16.0	10.0	14.0	10.0	12.0	16.0	16.0	10.0	12.0	10.0	14.0	12.0	12.0	10.0	12.0
5831		10.0	10.0		10.0	14.0	12.0	16.0	17.0	12.0	10.0	10.0	12.0	16.0	8.0	12.0	10.0	10.0	12.0	14.0	10.0	10.0	12.0	10.0	10.0	10.0	18.0	14.0	10.0	12.0	14.0	12.0	10.0	10.0	22.0	10.0	16.0	10.0	12.0		14.0	10.0	12.0	10.0	14.0	16.0	12.0	8.0	12.0
5836	10.0	10.0	10.0	22.0	12.0	12.0	12.0	16.0	18.0	12.0	10.0	10.0	12.0	16.0	8.0	12.0	10.0	10.0	11.0	14.0	10.0	10.0	12.0	10.0	10.0		18.0	12.0	10.0	12.0	14.0	11.0	10.0	10.0		10.0	20.0	10.0	12.0	18.0	14.0	10.0	12.0	10.0	14.0	16.0	12.0	8.0	12.0
5837	12.0	10.0	10.0	22.0	12.0	12.0	12.0	14.0	16.0	12.0	10.0	10.0	12.0	16.0	9.0	12.0	10.0	10.0	12.0	14.0	10.0	10.0	12.0	10.0	10.0	10.0	18.0	12.0	10.0	12.0	13.0	12.0	10.0	10.0	16.0	10.0	17.0	10.0	12.0	14.0	14.0	10.0	12.0	10.0	14.0	16.0	14.0	10.0	12.0
5856	10.0	10.0	10.0	38.0	12.0	14.0	12.0	14.0	20.0	12.0	10.0	10.0	12.0	16.0	8.0	12.0	10.0	10.0	12.0	14.0	10.0	10.0	12.0	10.0	10.0	10.0	18.0	10.0	10.0	12.0	12.0	16.0	10.0	8.0	22.0	10.0	14.0	10.0	12.0	14.0	12.0	6.0	12.0	10.0	14.0	12.0	12.0	8.0	12.0
5860	10.0	10.0	10.0	20.0	10.0	12.0	12.0	16.0	20.0	12.0	10.0	10.0	12.0	16.0	8.0	12.0	10.0	10.0	12.0	14.0	10.0	10.0	12.0	10.0	10.0	10.0	16.0	10.0	10.0	12.0	12.0	12.0	10.0	10.0	22.0	10.0	12.0	10.0	12.0	16.0	14.0	10.0	12.0	10.0	14.0	12.0	12.0	8.0	12.0
5865	12.0	10.0	10.0	34.0	12.0	12.0	12.0	14.0	16.0	12.0	10.0	10.0	12.0	16.0	10.0	12.0	10.0	10.0	12.0	14.0	10.0	10.0	12.0	10.0	10.0	10.0	12.0	14.0	10.0	12.0	14.0	12.0	10.0	8.0	18.0	10.0	14.0	10.0	12.0	14.0	14.0	10.0	12.0	10.0	14.0	16.0	12.0	8.0	12.0
5867	10.0	10.0	10.0	26.0	12.0	12.0	12.0		16.0	12.0	10.0	10.0	14.0	16.0	8.0	12.0	10.0	10.0	12.0	14.0	10.0	10.0	12.0	10.0	10.0	10.0	12.0	14.0	10.0	12.0	14.0	12.0	10.0	8.0	18.0	10.0	14.0	10.0	12.0	14.0	14.0	10.0	12.0	10.0	14.0	16.0	12.0	8.0	12.0
5874	10.0	10.0	10.0	22.0	12.0	12.0	12.0	12.0	14.0		10.0	10.0	12.0	16.0	8.0	12.0	10.0	10.0	12.0	14.0	10.0	10.0	12.0	10.0	10.0	10.0	19.0	14.0	10.0	12.0	14.0	12.0	10.0	10.0	16.0	10.0	18.0	9.0	12.0	14.0	14.0	12.0	12.0	10.0	14.0	16.0	12.0	10.0
5893	10.0	10.0	10.0	27.0	12.0	12.0	12.0	12.0	14.0	12.0	10.0	10.0	12.0	16.0	8.0	12.0	10.0	10.0	12.0	14.0	10.0	10.0	12.0	10.0	10.0	10.0	12.0	14.0	10.0	12.0	14.0	12.0	10.0	10.0	16.0	10.0	14.0	10.0	12.0	14.0	14.0	10.0	12.0	10.0	14.0	16.0	16.0	8.0	12.0
5907	10.0	10.0	10.0	28.0	12.0	12.0	12.0	12.0	13.0	12.0	10.0	10.0	12.0	16.0	7.0	12.0	10.0	10.0	12.0	14.0	10.0	10.0	12.0	10.0	10.0	10.0	12.0	14.0	10.0	12.0	14.0	12.0	10.0	10.0	16.0	10.0	14.0	10.0	12.0	14.0	14.0	10.0	12.0	10.0	14.0	16.0	16.0	8.0	12.0
5921	10.0	10.0	10.0	28.0	12.0	12.0	12.0	14.0	16.0	12.0	10.0	10.0	14.0	16.0	10.0	12.0	10.0	10.0	11.0	14.0	10.0	10.0	12.0	10.0	10.0	10.0	18.0	15.0	10.0	12.0	14.0	12.0	10.0	10.0	16.0	10.0	14.0	10.0	12.0	16.0	14.0	10.0	12.0	10.0	14.0	16.0	12.0	10.0	12.0
5950	10.0	10.0	10.0	46.0	12.0	12.0	12.0	14.0	16.0	12.0	10.0	10.0	12.0	16.0	10.0	12.0	10.0	10.0	12.0	14.0	10.0	10.0	12.0	10.0	10.0	10.0	18.0	12.0	10.0	12.0	12.0	12.0		10.0	16.0	10.0	20.0	10.0	12.0	20.0	14.0	10.0	12.0	10.0	14.0	12.0	12.0	8.0	12.0
5984	10.0	10.0	10.0	27.0	11.0	12.0	12.0	12.0	14.0		10.0	10.0	12.0	16.0	10.0	12.0	10.0	10.0	12.0		10.0	10.0	12.0	10.0	10.0	10.0	16.0		10.0	12.0	13.0	12.0	16.0	10.0	22.0	10.0	14.0	10.0	12.0	14.0		6.0	12.0	10.0	14.0	16.0	16.0	10.0	12.0
5993	12.0	10.0	10.0	52.0	12.0	12.0	12.0	14.0	16.0	12.0	10.0	10.0	12.0	16.0	10.0	12.0	10.0	10.0	12.0	14.0	9.0	10.0	12.0	10.0	10.0	10.0	12.0	14.0	10.0	12.0	14.0	12.0	10.0	10.0	16.0	10.0	14.0	10.0	12.0	14.0	14.0	10.0	12.0	10.0	14.0	16.0	16.0	8.0	12.0
6009	10.0	10.0	10.0	20.0	10.0	12.0	12.0	14.0	18.0	12.0	10.0	10.0	12.0	16.0	8.0	12.0	10.0	10.0	12.0	14.0	10.0	10.0	12.0	10.0	10.0	10.0	18.0	10.0	10.0		12.0	11.0	10.0	10.0	22.0	10.0		10.0	12.0	20.0	14.0	10.0	12.0	10.0	14.0	16.0	12.0	10.0	12.0
6010	10.0	10.0	10.0	20.0	10.0	12.0	12.0	14.0	18.0	12.0	10.0	10.0	12.0	16.0	8.0	12.0	10.0	10.0	12.0	14.0	10.0	10.0	12.0	10.0	10.0	10.0	18.0	12.0	10.0	12.0	14.0	16.0	10.0	10.0	22.0	10.0	20.0	10.0	12.0	18.0	14.0	10.0	12.0	10.0	14.0	16.0	12.0	10.0	12.0
6011	10.0	10.0	10.0	20.0	10.0	12.0	12.0	14.0	18.0	12.0	10.0	10.0	12.0	16.0	8.0	12.0	10.0	10.0		14.0	10.0	10.0	12.0	10.0	10.0		18.0	10.0	10.0	12.0	12.0	11.0	10.0	8.0	22.0	10.0	14.0	10.0	12.0	14.0	12.0	6.0	12.0	10.0	14.0	12.0	12.0	8.0	12.0
6012	10.0	10.0	10.0	20.0	10.0	12.0	12.0	14.0	18.0	12.0	10.0	10.0	12.0	16.0	8.0	12.0	10.0	10.0	12.0	14.0	10.0	10.0	12.0	10.0	10.0	10.0	18.0	12.0	10.0	12.0	14.0	12.0	10.0	8.0	22.0	10.0	14.0	10.0	12.0	14.0	12.0	6.0	12.0	10.0	14.0	12.0	12.0	8.0	12.0
6013	10.0	10.0	10.0	20.0	10.0	12.0	12.0	14.0	18.0	12.0	10.0	10.0	12.0	16.0	8.0	12.0	10.0	10.0	12.0	14.0	10.0	10.0	12.0	10.0	10.0	10.0	18.0	12.0	10.0	12.0	14.0	12.0	10.0	8.0	22.0	10.0	14.0	10.0	12.0	14.0	12.0	6.0	12.0	10.0	14.0	12.0	12.0	8.0	12.0
6016	12.0	10.0	10.0	26.0	12.0	12.0	12.0	16.0	10.0	12.0	10.0	10.0	12.0	16.0	8.0	12.0	10.0	10.0	12.0	14.0	10.0	10.0	12.0	10.0	10.0	10.0	16.0	10.0	10.0	12.0	12.0	12.0	10.0	10.0	16.0	10.0	14.0	10.0	12.0	14.0	14.0	10.0	12.0	10.0	14.0	12.0	12.0	10.0	12.0
6017	10.0	10.0	10.0	24.0	12.0	12.0	12.0	16.0	16.0	12.0	10.0	10.0	12.0	16.0	8.0	12.0	10.0	10.0	12.0	14.0	10.0	10.0	12.0	10.0	10.0	10.0	16.0	10.0	10.0	12.0	12.0	12.0	10.0	10.0	16.0	10.0	14.0	10.0	12.0	14.0	14.0	10.0	12.0	10.0	14.0	12.0	12.0	10.0	12.0
6019	12.0	10.0	10.0	52.0	12.0	14.0	12.0	14.0	16.0	12.0	10.0	10.0	12.0	16.0	8.0	12.0	10.0	10.0	12.0	14.0	10.0	10.0	12.0	10.0	10.0	10.0	16.0	12.0	10.0	12.0	12.0	12.0	10.0	10.0	16.0	10.0	14.0	10.0	12.0	14.0	14.0	10.0	12.0	10.0	14.0	16.0	12.0	10.0	12.0
6020	10.0		10.0	40.0	12.0	12.0	12.0		16.0	12.0	10.0	10.0	14.0	16.0	10.0	12.0	10.0	10.0	12.0	14.0	10.0	10.0	12.0	10.0	10.0	10.0	16.0	12.0	10.0	12.0	12.0	12.0	10.0	10.0	16.0	10.0	16.0	10.0	12.0	20.0	12.0	7.0	12.0	10.0	14.0	16.0	12.0	10.0	12.0
6021	12.0	10.0	10.0	26.0	12.0	12.0	12.0		16.0	12.0	10.0	10.0	14.0	16.0	8.0	12.0	10.0	10.0	12.0	14.0	10.0	10.0	12.0	10.0	10.0	10.0	16.0	14.0	10.0	12.0	14.0	12.0	10.0	8.0	16.0	10.0	14.0		12.0	12.0	14.0	12.0	12.0	10.0	14.0	12.0	12.0	8.0	12.0
6022	12.0	10.0	10.0	26.0	12.0	12.0	12.0		16.0	12.0	10.0	10.0	14.0	16.0	8.0	12.0	10.0	10.0	11.0	14.0	10.0	10.0	12.0	10.0	10.0		16.0	14.0	10.0	12.0	14.0	11.0	10.0	8.0	16.0	10.0	14.0		12.0	12.0	14.0	12.0	12.0	10.0	14.0	12.0	12.0	8.0	12.0
6023	12.0	10.0	10.0	22.0	12.0	12.0	12.0	14.0	16.0	12.0	10.0	10.0	12.0	16.0	8.0	12.0	10.0	10.0	12.0	14.0	10.0	10.0	12.0	10.0	10.0	10.0	18.0	12.0	10.0	12.0	14.0	12.0	10.0	8.0	22.0	10.0	18.0	10.0	12.0	17.0	14.0	10.0	12.0	10.0	14.0	16.0	12.0	8.0	12.0
6024		10.0	10.0	34.0	12.0	12.0	12.0	16.0	16.0	12.0	10.0	10.0	14.0	16.0	10.0	12.0	10.0	10.0	12.0	14.0	10.0	10.0	12.0	10.0	10.0	10.0	18.0	12.0	10.0	12.0	14.0	12.0	10.0	8.0	22.0	10.0	16.0	10.0	12.0	14.0	14.0	10.0	12.0	10.0	14.0	16.0	10.0	10.0	12.0
6025	10.0	10.0	10.0	19.0	10.0	12.0	12.0	14.0	18.0	12.0	10.0	10.0	12.0	16.0	8.0	12.0	10.0	10.0	12.0	14.0	10.0	10.0	12.0	10.0	10.0	10.0	18.0	10.0	10.0	12.0	12.0	12.0	10.0	10.0	22.0	10.0	20.0	10.0	12.0	20.0	14.0	10.0	12.0	10.0	14.0	16.0	12.0	8.0	12.0
6030		10.0	10.0	18.0	10.0	12.0		16.0	18.0	12.0	10.0	10.0	12.0	16.0	8.0	12.0	10.0	10.0	10.0	14.0	10.0	10.0	12.0	10.0	10.0	10.0	16.0	10.0	10.0	12.0	12.0	12.0	10.0	10.0	22.0	10.0	12.0	10.0	12.0	13.0	14.0	10.0	12.0	11.0	14.0	12.0	14.0	8.0	12.0
6034	10.0	10.0	10.0	17.0	12.0	12.0	12.0	16.0	18.0	12.0	10.0	10.0	12.0	16.0	8.0	12.0	10.0	10.0	11.0	14.0	10.0	10.0	12.0	10.0	10.0	10.0	18.0	12.0	10.0	12.0	14.0	12.0	10.0	10.0	22.0	10.0	20.0	10.0	12.0	18.0	14.0	10.0	12.0	10.0	14.0	16.0	12.0	8.0	12.0
6035	10.0	10.0	10.0		12.0	12.0	12.0	14.0	16.0	12.0	10.0	10.0	12.0	16.0	10.0		10.0	10.0		14.0	10.0	10.0	11.0	10.0	10.0	10.0	16.0	12.0	10.0	12.0	14.0	12.0		10.0	22.0	10.0	14.0	10.0	12.0	14.0	14.0	10.0	16.0	10.0	14.0		12.0	10.0	12.0
6036	10.0	10.0	12.0	28.0	12.0	12.0		12.0	12.0	12.0	10.0	10.0	12.0	16.0		12.0	10.0	9.0		14.0	10.0	10.0	12.0		10.0		16.0	12.0	10.0	12.0	14.0	12.0	10.0	10.0	22.0	10.0	15.0	10.0	12.0	14.0	12.0	6.0	12.0	10.0	14.0	16.0	16.0	10.0	14.0
6038	10.0	10.0	12.0	28.0	12.0	12.0	12.0	12.0	12.0	12.0	10.0	10.0	12.0	16.0	8.0	12.0	10.0	10.0	12.0	14.0	10.0	10.0	12.0	10.0	10.0	10.0	16.0	12.0	10.0	12.0	14.0	12.0	10.0	10.0	16.0	10.0	16.0	10.0	12.0	14.0	12.0	6.0	12.0	10.0	14.0	16.0	16.0	10.0	12.0
6039	10.0	10.0	10.0	28.0	12.0	14.0	12.0	16.0	18.0	12.0	10.0	10.0	12.0	16.0	8.0	12.0	10.0	10.0		14.0	10.0	10.0	12.0	10.0	10.0	10.0	18.0	14.0	10.0	12.0	14.0	12.0	10.0	8.0	22.0	10.0	18.0	10.0	12.0	14.0	14.0	10.0	12.0	10.0	14.0	12.0	12.0	10.0	12.0
6040	10.0	10.0	10.0	22.0	12.0	12.0	12.0	16.0	18.0	12.0	10.0	10.0	12.0	16.0	8.0	12.0	10.0	10.0	12.0	14.0	10.0	10.0	12.0	10.0	10.0	10.0	18.0	12.0	10.0	12.0	14.0	12.0	10.0	10.0	18.0	10.0	14.0	10.0	12.0	14.0	14.0	10.0	12.0	10.0	13.0	16.0	12.0	10.0	12.0
6041	10.0	10.0	10.0	52.0	12.0	12.0	12.0	12.0	16.0	12.0	10.0	10.0	12.0	16.0	8.0	10.0	10.0	10.0	12.0	14.0	10.0	10.0	12.0	10.0	10.0	10.0	18.0	14.0	10.0	12.0	14.0	12.0	10.0	10.0	16.0	10.0	14.0	10.0	12.0	14.0	12.0	4.0	12.0	10.0	14.0	12.0	12.0	10.0	12.0
6046	10.0	10.0	10.0	20.0	10.0	12.0	12.0	14.0	18.0	12.0	10.0	10.0	12.0	16.0	8.0	12.0	10.0	10.0	12.0	14.0	10.0	10.0	12.0	10.0	10.0	10.0	18.0	10.0	10.0	12.0	12.0	12.0	10.0	10.0	22.0	10.0	20.0	10.0	12.0	20.0	14.0	10.0	12.0	10.0	14.0	16.0	12.0	8.0	12.0
6064	10.0	10.0	10.0	38.0	12.0	14.0	12.0	14.0	20.0	12.0	10.0	10.0	12.0	16.0	8.0	12.0	10.0	10.0	12.0	14.0	10.0	10.0	12.0	10.0	10.0	10.0	16.0	10.0	10.0	12.0	12.0	12.0	10.0	8.0	22.0	10.0	12.0	10.0	12.0	16.0	14.0	10.0	16.0	10.0	14.0	12.0	12.0	8.0	12.0
6069	10.0	10.0	10.0	38.0	12.0	14.0	12.0	16.0	10.0	12.0	10.0	10.0	14.0	16.0	8.0	12.0	10.0	10.0	12.0	14.0	10.0	10.0	12.0	10.0	10.0	10.0	16.0	10.0	10.0	12.0	12.0	12.0	10.0	8.0	22.0	10.0	12.0	10.0	12.0	16.0	14.0	10.0	16.0	10.0	14.0	12.0	12.0	8.0	12.0
6070	12.0	10.0	10.0	26.0	12.0	12.0	12.0	16.0	10.0	12.0	10.0	10.0	12.0	16.0	8.0	12.0	10.0	10.0	12.0	14.0	10.0	10.0	12.0	10.0	10.0	10.0	16.0	10.0	10.0	12.0	12.0	12.0	10.0	10.0	16.0	10.0	14.0	10.0	12.0	14.0	14.0	10.0	12.0	10.0	14.0	12.0	12.0	8.0	12.0
6071	10.0	10.0	10.0	37.0	12.0	14.0	12.0	14.0	20.0	12.0	10.0	10.0	12.0	16.0	8.0	12.0	10.0	10.0	12.0	14.0	10.0	10.0	12.0	10.0	10.0	10.0	18.0	10.0	10.0	12.0	12.0	12.0	10.0	8.0	22.0	10.0	14.0	10.0	12.0	14.0	12.0	6.0	12.0	10.0	14.0	12.0	12.0	8.0	12.0
6073	10.0	10.0	10.0	26.0	12.0	12.0	12.0	14.0	14.0	12.0	10.0	10.0	12.0	16.0	10.0	12.0	10.0	10.0	12.0	14.0	10.0	10.0	12.0	10.0	10.0	10.0	12.0	14.0	10.0	12.0	14.0	12.0	10.0	10.0	16.0	10.0	14.0	10.0	12.0	19.0	14.0	12.0	12.0	10.0	14.0	12.0	12.0	10.0	12.0
6074	12.0	10.0	10.0	32.0	12.0	12.0	12.0	14.0	16.0	12.0	10.0	10.0	12.0	16.0	8.0	12.0	10.0	10.0	12.0	14.0	10.0	10.0	12.0	10.0	10.0		18.0	14.0	10.0	12.0	14.0	11.0	10.0	10.0	22.0	10.0	14.0	10.0	12.0	20.0	14.0	14.0	12.0		14.0	16.0	12.0	10.0	12.0
6076	10.0	10.0	10.0	24.0	12.0	16.0	12.0	14.0	14.0	12.0	10.0	10.0	14.0	16.0	10.0	12.0	10.0	10.0	12.0	14.0	10.0	10.0	12.0	10.0	10.0	10.0	18.0	14.0	10.0	12.0	14.0	12.0	10.0	8.0	18.0	10.0	14.0	10.0	12.0	14.0	14.0	10.0	12.0	10.0	14.0	12.0	12.0	10.0	12.0
6077	10.0	10.0	10.0	22.0	12.0	12.0	12.0	16.0	18.0	12.0	10.0	10.0	12.0	16.0	8.0	12.0	10.0	10.0	12.0	14.0	10.0	10.0	12.0	10.0	10.0	10.0	18.0	12.0	10.0	12.0	14.0	12.0	10.0	10.0	22.0	10.0	20.0	10.0	12.0	18.0	14.0	10.0	12.0	10.0	14.0	16.0	12.0	8.0	12.0
6085	10.0	10.0	10.0	26.0	12.0	12.0	12.0	14.0	16.0	12.0	10.0	10.0	12.0	16.0	10.0	12.0	10.0	10.0	12.0	14.0	10.0	10.0	12.0	10.0	10.0		16.0	12.0	10.0	12.0	12.0	14.0	10.0	10.0	18.0	10.0	12.0	10.0	12.0	14.0	16.0	10.0	12.0	10.0	14.0	16.0	12.0	10.0	12.0
6086	12.0	10.0	10.0	38.0	12.0	12.0	12.0	14.0	16.0	12.0	10.0	10.0	12.0	16.0	8.0	12.0	10.0	10.0	12.0	14.0	10.0	10.0	12.0	10.0	10.0	10.0	16.0	12.0	10.0	12.0	12.0	12.0	10.0	8.0	22.0	10.0	14.0	10.0	12.0	16.0	12.0	6.0	12.0	10.0	14.0	16.0	12.0		12.0
6087	10.0	10.0	10.0	26.0	12.0	12.0	12.0	14.0	14.0	12.0	10.0	10.0	12.0	16.0	10.0	12.0	10.0	10.0	12.0	14.0	10.0	10.0	12.0	10.0	10.0	10.0	16.0	14.0	10.0	12.0	14.0	12.0	10.0	10.0	20.0	10.0	17.0	10.0	12.0	17.0	14.0	11.0	12.0	10.0	14.0	16.0	14.0	9.0	12.0
6088	10.0	10.0	10.0	22.0	12.0	12.0	12.0	16.0	18.0	12.0	10.0	10.0	12.0	16.0	8.0	12.0	10.0	10.0	12.0	14.0	10.0	10.0	12.0	10.0	10.0	10.0	16.0	14.0	10.0	12.0	14.0	12.0	10.0	10.0	22.0	10.0	20.0	10.0	12.0	13.0	14.0	12.0	12.0	10.0	14.0	16.0	12.0	8.0	12.0
6090	10.0	10.0	10.0	20.0	12.0	14.0	12.0	16.0	18.0	12.0	10.0	10.0	14.0	16.0	10.0	10.0	10.0	10.0	12.0	14.0	10.0	10.0	12.0	10.0	10.0	10.0	16.0	12.0	10.0	12.0	14.0		10.0	10.0	22.0	10.0	14.0	10.0	12.0	20.0	13.0	4.0	12.0	10.0	14.0	16.0	10.0	10.0	12.0
6091	10.0	10.0	10.0	22.0	12.0	12.0	12.0	16.0	18.0	12.0	10.0	10.0	12.0	16.0	8.0	12.0	10.0	10.0	12.0	14.0	10.0	10.0	12.0	10.0	10.0		18.0	12.0	10.0	12.0	14.0	12.0	10.0	10.0		10.0	20.0	10.0	12.0	18.0	14.0	10.0	12.0	10.0	14.0	16.0	12.0	8.0	10.0
6092	10.0	10.0	10.0	34.0	12.0	12.0	12.0	16.0	16.0	12.0	10.0	10.0	14.0	16.0	10.0	12.0	10.0	10.0	12.0	14.0	10.0	10.0	12.0	10.0	10.0	10.0	16.0	12.0	10.0	12.0	12.0	12.0	10.0	10.0	22.0	10.0	14.0	10.0	12.0	18.0	12.0	4.0	12.0	10.0	14.0	16.0	12.0	8.0	12.0
6094	10.0	10.0	10.0	20.0	12.0	12.0	12.0	14.0	16.0	12.0	10.0	10.0	12.0	16.0	8.0		10.0	10.0	11.0	14.0		10.0	12.0	10.0	10.0		18.0	14.0	10.0	12.0	14.0	12.0	10.0	8.0			12.0	10.0	12.0	14.0	14.0	10.0		10.0	14.0	12.0	12.0	9.0
6095	10.0	10.0	10.0	20.0	12.0	12.0	12.0	14.0	14.0	12.0	10.0	10.0	12.0	16.0	10.0	12.0	10.0	10.0	12.0	14.0	10.0	10.0	12.0	10.0	10.0	10.0	18.0	14.0	10.0	12.0	14.0	12.0	10.0	8.0	22.0	10.0	16.0	10.0	12.0	18.0	14.0	10.0	12.0	10.0	14.0	12.0		8.0	12.0
6096	10.0	10.0	10.0	33.0	12.0	12.0	12.0	14.0	14.0	12.0	10.0	10.0	12.0	16.0	8.0	12.0	10.0	10.0		14.0	10.0	10.0	12.0	10.0	10.0	10.0	16.0	14.0	10.0	12.0	14.0	12.0	10.0	8.0	22.0	10.0	14.0	10.0	12.0	16.0	14.0	10.0	12.0	10.0	14.0	16.0	12.0	10.0	12.0
6097	10.0	10.0	10.0	52.0	14.0	14.0	12.0	14.0	16.0	12.0	10.0	10.0	12.0	16.0	10.0	12.0	10.0	10.0	12.0	14.0	10.0	10.0	12.0	10.0	10.0	10.0	16.0	14.0	10.0	12.0	14.0	12.0	10.0	10.0	16.0	10.0	16.0	10.0	12.0	14.0	14.0	7.0	12.0	10.0	14.0	16.0	12.0	10.0	12.0
6098	10.0	10.0	10.0	30.0	12.0	12.0	12.0	16.0	16.0	12.0	10.0	10.0	12.0	16.0	8.0	12.0	10.0	10.0	12.0	14.0	10.0	10.0	12.0	10.0	10.0	10.0	16.0	14.0	10.0	12.0	14.0	12.0	10.0	10.0	18.0	10.0	12.0	10.0	12.0	14.0	12.0	4.0	12.0	10.0	14.0	16.0	12.0	10.0	12.0
6099	10.0	10.0		12.0	12.0	14.0	12.0	14.0	16.0	12.0	10.0	10.0	14.0	16.0	10.0	12.0	10.0	10.0	12.0	14.0	10.0	10.0	12.0	10.0	10.0	10.0	16.0	12.0	10.0	12.0	12.0	12.0	10.0	10.0	22.0	10.0	14.0	10.0	12.0	14.0	12.0	4.0	12.0	10.0	14.0	16.0	12.0	10.0	12.0
6100	10.0	10.0	10.0	34.0	12.0	12.0	12.0	14.0	16.0	12.0	10.0	10.0	12.0	16.0	8.0	12.0	10.0	10.0	12.0	14.0	10.0	10.0	12.0	10.0	10.0	10.0	16.0	12.0	10.0	12.0	14.0	12.0	10.0	10.0	16.0	10.0	14.0	10.0	12.0	18.0	14.0	10.0	12.0	10.0	14.0	16.0	12.0	8.0	12.0
6101	12.0	10.0	10.0	22.0	12.0	12.0	12.0	16.0	18.0	12.0	10.0	10.0	12.0	16.0	8.0	10.0	10.0	10.0	12.0	14.0	10.0	10.0	12.0	10.0	10.0	10.0	16.0	12.0	10.0	12.0	12.0	12.0	10.0	8.0	22.0	10.0	14.0	10.0	12.0	14.0	12.0	4.0	12.0	10.0	14.0	16.0	12.0	8.0	12.0
6102	10.0	10.0	9.0	52.0	14.0	12.0	12.0	16.0	14.0	12.0	10.0	10.0	12.0	16.0	8.0	12.0	10.0	10.0	12.0	14.0	10.0	10.0	12.0	10.0	10.0	10.0	16.0	12.0	10.0	12.0	12.0	12.0	10.0	8.0	22.0	10.0	14.0	10.0	12.0	20.0	12.0	4.0	12.0	10.0	14.0	16.0	12.0	10.0	12.0
6104	12.0	10.0	10.0	34.0	12.0	12.0	12.0	14.0	16.0	12.0	10.0	10.0	14.0	16.0	10.0	12.0	10.0	10.0	12.0	14.0	10.0	10.0	12.0	10.0	10.0	10.0	18.0	12.0	10.0	12.0	14.0	12.0	10.0	10.0	22.0	10.0	20.0	10.0	12.0	18.0	14.0	10.0	12.0	10.0	14.0	16.0	12.0	8.0	12.0
6105	10.0	10.0	10.0	22.0	12.0	12.0	12.0	14.0	14.0	12.0	10.0	10.0	12.0	16.0	8.0	12.0	10.0	10.0	12.0	14.0	10.0	10.0		10.0	10.0	10.0	18.0	14.0	10.0	12.0	14.0	11.0	10.0	8.0	22.0	10.0	16.0	10.0	12.0	14.0	14.0	10.0	12.0	10.0	14.0	12.0	12.0	10.0	12.0
6106	12.0	10.0	10.0	30.0	12.0	14.0	12.0	16.0	10.0	12.0	10.0	10.0	12.0	16.0	8.0	12.0	10.0	10.0	12.0	14.0	10.0	10.0	12.0	10.0	10.0	10.0	18.0	14.0	10.0	12.0	14.0	12.0	10.0	10.0	22.0	10.0	16.0	10.0	12.0	18.0	14.0	10.0	12.0	10.0	14.0	12.0	12.0	8.0	12.0
6107	10.0	10.0	10.0	34.0	12.0	14.0	12.0	14.0	16.0	12.0	10.0	10.0	14.0	16.0	8.0	12.0	10.0	10.0	12.0	14.0	10.0	10.0	12.0	10.0	10.0	10.0	18.0	12.0	10.0	12.0	12.0	12.0	10.0	8.0	18.0	10.0	12.0	10.0	12.0	18.0	14.0	10.0	12.0	10.0	14.0	12.0	12.0	8.0	12.0
6109	12.0	10.0	10.0	26.0	12.0	12.0	12.0		16.0	12.0	10.0	10.0	12.0	16.0	8.0	12.0	10.0	10.0		14.0	10.0	10.0	12.0	10.0	10.0	10.0	18.0	12.0	10.0	12.0	12.0		10.0	10.0		10.0	14.0	10.0	12.0	14.0	14.0	10.0	12.0	10.0	14.0	16.0	12.0	10.0	12.0
6111	10.0	10.0	10.0	33.0	12.0	14.0	12.0	14.0	16.0	12.0	10.0	10.0	14.0	16.0	10.0	12.0	10.0	10.0	12.0	14.0	10.0	10.0	12.0	10.0	10.0		18.0	12.0	10.0	12.0	12.0	12.0	10.0	10.0	22.0	10.0	14.0	10.0	12.0	20.0	12.0	4.0	12.0	10.0	14.0	16.0		10.0	12.0
6112		10.0	10.0	35.0	12.0	14.0	12.0		16.0	12.0	10.0	10.0	14.0	16.0	8.0	12.0	10.0	10.0	12.0	14.0	10.0	10.0	12.0	10.0	10.0	10.0	16.0	14.0	10.0	12.0	14.0	12.0	10.0	10.0	22.0	10.0	14.0	10.0	12.0	18.0	12.0	4.0	12.0	10.0	14.0	16.0	12.0	8.0	12.0
6113	12.0	10.0	10.0	29.0	12.0	14.0	12.0	16.0	10.0	12.0	10.0	10.0	12.0	16.0	10.0	12.0	10.0	10.0	12.0	14.0	10.0	10.0	12.0	10.0	10.0	10.0	16.0	12.0	10.0		14.0	12.0	10.0	10.0	22.0	10.0	14.0	10.0	12.0	20.0	12.0	4.0	12.0	10.0	14.0	16.0	10.0	10.0	12.0
6114	12.0	10.0	10.0	30.0	12.0	14.0	12.0	16.0	10.0	12.0	10.0	10.0	12.0	16.0	10.0	12.0	10.0	10.0	12.0	14.0	10.0	10.0	12.0	10.0	10.0	10.0	18.0	14.0	10.0	12.0	14.0	12.0	10.0	10.0	16.0	10.0	16.0	10.0	12.0	18.0	14.0	10.0	12.0	10.0	14.0	12.0	12.0	8.0	12.0
6115	10.0	10.0	10.0	20.0	12.0	12.0		14.0	14.0	12.0	10.0	10.0	12.0	16.0	8.0	12.0		10.0		14.0	10.0	10.0	12.0	10.0	10.0		16.0	14.0	10.0	12.0	14.0	12.0	10.0	10.0			16.0	10.0	12.0	18.0	14.0	10.0	12.0	10.0	14.0	12.0	12.0	8.0	12.0
6118	10.0	10.0	10.0	21.0	11.0	12.0	12.0	16.0	18.0	12.0	10.0	10.0	12.0	16.0	8.0	12.0	10.0	10.0	12.0	14.0	10.0	10.0	12.0	10.0	10.0	10.0	18.0	12.0	10.0	12.0	14.0	12.0	10.0	10.0	22.0	10.0	20.0	10.0	12.0	18.0	14.0	10.0	12.0	10.0	14.0	16.0	12.0	8.0	12.0
6119	10.0	10.0	10.0	28.0	12.0	14.0	12.0	12.0	16.0	12.0	10.0	10.0	12.0	16.0	10.0	12.0	10.0	10.0	12.0	14.0	10.0	10.0	12.0	10.0	10.0	10.0	16.0	14.0	10.0	12.0	14.0	12.0	10.0	10.0	16.0	10.0	12.0	10.0	12.0	18.0	14.0	10.0	12.0	10.0	14.0	12.0	12.0	8.0	12.0
6122	10.0	10.0	9.0	22.0	12.0	12.0	12.0	15.0	18.0	12.0	10.0	10.0	12.0	16.0	8.0	12.0	10.0	10.0		14.0	10.0	10.0	12.0	10.0	10.0		18.0	12.0	10.0	12.0	14.0	12.0	10.0	10.0			20.0	10.0	12.0	18.0	14.0	10.0		10.0	14.0	16.0	12.0	8.0	12.0
6123	10.0	10.0	10.0	28.0	12.0	12.0	12.0	16.0	16.0	12.0	10.0	10.0	11.0	16.0	8.0	12.0	10.0	10.0	12.0	14.0	10.0	10.0	12.0	10.0	10.0	10.0	16.0	14.0	10.0	12.0	14.0	12.0	10.0	8.0	22.0	10.0	16.0	10.0	12.0	14.0	14.0	10.0	12.0	10.0	14.0	16.0	12.0	8.0	12.0
6124	10.0	10.0	10.0	29.0	12.0	12.0	12.0	14.0	16.0	12.0	10.0	10.0	12.0	16.0	8.0	12.0	10.0	10.0	12.0	14.0	10.0	10.0	12.0	10.0	10.0	10.0	16.0	12.0	10.0	12.0	12.0	12.0	10.0	8.0	16.0	10.0	18.0	10.0	12.0	20.0	12.0	4.0	12.0	10.0	14.0	16.0	10.0	10.0	12.0
6125	10.0	10.0	10.0	22.0	12.0	12.0	12.0	16.0	18.0	12.0	10.0	10.0	12.0	16.0	8.0	12.0	10.0	10.0	12.0	14.0	10.0	10.0	12.0	10.0	10.0	10.0	18.0	12.0	10.0	12.0	14.0	12.0	10.0	10.0	22.0	10.0	19.0	10.0	12.0	18.0	14.0	10.0	12.0	10.0	14.0	16.0	12.0	8.0	12.0
6126	10.0	10.0	10.0	30.0	12.0	12.0	12.0	14.0	16.0	12.0	10.0	10.0	12.0	16.0	8.0	12.0	10.0	10.0	12.0	14.0	10.0	10.0	12.0	10.0	10.0	10.0	16.0	12.0	10.0	12.0	12.0	12.0	10.0	10.0	16.0	10.0	12.0	10.0	12.0	18.0	14.0	10.0	12.0	10.0	14.0	12.0	12.0	8.0	12.0
6128	10.0	10.0	10.0	33.0	12.0	14.0	12.0	16.0	10.0	12.0	10.0	10.0	12.0	16.0	8.0	10.0	10.0	10.0	12.0	14.0	10.0	10.0	12.0	10.0	10.0		16.0	12.0	10.0	12.0	12.0	12.0	10.0	10.0	18.0	10.0	16.0	10.0	12.0	14.0	14.0	10.0	12.0	10.0	14.0	16.0	12.0	10.0	12.0
6131	10.0	10.0	10.0	29.0	12.0	14.0	12.0	12.0	16.0	12.0	10.0	10.0	12.0	16.0	10.0	12.0	10.0	10.0	12.0	14.0	10.0	10.0	12.0	10.0	10.0	10.0	16.0	12.0	10.0	12.0	14.0	12.0	10.0	10.0	22.0	10.0	14.0	10.0	12.0	20.0	12.0	4.0	12.0	10.0	14.0	16.0	10.0	10.0	12.0
6132	10.0	10.0	10.0	33.0	12.0	12.0	12.0	16.0	16.0	12.0	10.0	10.0	14.0	16.0	10.0	12.0	10.0	10.0	12.0	14.0	10.0	10.0	12.0	10.0	10.0	10.0	16.0	14.0	10.0	12.0	14.0	12.0	10.0	10.0	22.0	10.0	14.0	10.0	12.0	18.0	12.0	4.0	12.0	10.0	14.0	16.0	12.0	8.0	12.0
6133	10.0	10.0	9.0	34.0	12.0	14.0	12.0	14.0	16.0	12.0	10.0	10.0	12.0	16.0	10.0	12.0	10.0	10.0	12.0	14.0	10.0	10.0	12.0	10.0	10.0	10.0	16.0	12.0	10.0	12.0	14.0	12.0	10.0	10.0	16.0	10.0	12.0	10.0	12.0	16.0	14.0	14.0	12.0	10.0	14.0	16.0	12.0	10.0	12.0
6134	12.0	10.0	10.0	30.0	12.0	14.0	12.0	16.0	10.0	12.0	10.0	10.0	12.0	16.0	10.0	12.0	10.0	10.0	12.0	14.0	10.0	10.0	12.0	10.0	10.0	10.0	16.0	14.0	10.0	12.0	14.0	12.0	10.0	10.0	16.0	10.0	14.0	10.0	12.0		14.0	10.0	12.0	10.0	14.0	16.0	12.0	10.0	12.0
6136	10.0	10.0	10.0	52.0	12.0	12.0	12.0	14.0	20.0	12.0	10.0	10.0	12.0	16.0	8.0	12.0	10.0	10.0	12.0	14.0	10.0	10.0	12.0	10.0	10.0	10.0	18.0	12.0	10.0	12.0	14.0	12.0	10.0	10.0	22.0	10.0	20.0	10.0	12.0	18.0	14.0	10.0	11.0	10.0	14.0	16.0	12.0	8.0	12.0
6137	10.0	10.0	10.0	20.0	12.0	12.0	12.0	14.0	14.0	12.0	10.0	10.0	12.0	16.0	10.0	12.0	10.0	10.0	12.0	14.0	10.0	10.0	12.0	10.0	10.0	10.0	16.0	13.0	10.0	12.0	14.0		10.0	10.0	18.0	10.0	20.0	10.0	12.0	18.0	14.0	10.0	12.0	10.0	14.0	16.0	12.0	8.0	12.0
6138	10.0	10.0	10.0	22.0	12.0	12.0	12.0	16.0	18.0	12.0	10.0	10.0	12.0	16.0	10.0	12.0	10.0	10.0	12.0	14.0	10.0	10.0	12.0	10.0	10.0	10.0	18.0	12.0	10.0	12.0	14.0	12.0	10.0	8.0	18.0	10.0	14.0	10.0	12.0	20.0	14.0	10.0	12.0	10.0	14.0	12.0	12.0	8.0	12.0
6140	10.0	10.0	10.0	22.0	12.0	12.0	12.0	16.0	18.0	12.0	10.0	10.0	12.0	16.0	8.0	12.0	10.0	10.0	12.0	14.0	10.0	10.0	12.0	10.0	10.0	10.0	18.0	12.0	10.0	12.0	14.0	12.0	10.0	10.0	22.0	10.0	20.0	10.0	12.0	18.0	14.0	10.0	12.0	10.0	14.0	16.0	12.0	8.0	12.0
6141	10.0	10.0	10.0	34.0	12.0	12.0	12.0	16.0	12.0	12.0	10.0	10.0	12.0	16.0	10.0	12.0	10.0	10.0	12.0	14.0	10.0	10.0	12.0	10.0	10.0	10.0	18.0	14.0	10.0	12.0	14.0	12.0	10.0	8.0	22.0	10.0	16.0	10.0	12.0	14.0	14.0	10.0	12.0	10.0	14.0	16.0	10.0	10.0	12.0
6142	10.0	10.0	10.0	22.0	12.0	12.0	12.0	16.0	18.0	12.0	10.0	10.0	12.0	16.0	8.0	12.0	10.0	10.0	12.0	14.0	10.0	10.0	12.0	10.0	10.0	10.0	18.0	12.0	10.0	12.0	14.0	12.0	10.0	8.0	22.0	10.0		10.0	12.0	14.0	14.0	10.0	12.0	10.0	14.0	16.0	12.0	10.0	12.0
6145	10.0	10.0	10.0	22.0	12.0	12.0	12.0	16.0	18.0	12.0	10.0	10.0	12.0	16.0	8.0	12.0	10.0	10.0	12.0	14.0	10.0	10.0	12.0	10.0	10.0	10.0	18.0	12.0	10.0	12.0	14.0	12.0	10.0	8.0	16.0	10.0	20.0	10.0	12.0	14.0	14.0	10.0	12.0	10.0	14.0	16.0	12.0	8.0	12.0
6148	10.0	10.0	10.0	33.0	12.0	14.0	12.0	16.0	10.0	12.0	10.0	10.0	12.0	16.0	10.0	12.0	10.0	10.0	12.0	14.0	10.0	10.0	12.0	10.0	10.0	10.0	18.0	12.0	10.0	12.0	14.0	12.0	10.0	8.0	22.0	10.0	14.0	10.0	12.0	14.0	14.0	10.0	13.0	10.0	14.0	12.0	12.0	10.0	12.0
6149	10.0	10.0	10.0	23.0	12.0	12.0	12.0	16.0	18.0	12.0	10.0	10.0	12.0	16.0		12.0	10.0	10.0		14.0	10.0	10.0	11.0	10.0	10.0		16.0	12.0	10.0	12.0	12.0	12.0	10.0	10.0		10.0	14.0	10.0	12.0	18.0	12.0	4.0	12.0	10.0	14.0		12.0	9.0	12.0
6150	10.0	10.0	10.0	22.0	12.0	11.0	12.0	16.0	18.0	12.0	10.0	10.0	12.0	16.0	8.0	12.0	10.0	10.0	12.0	14.0	10.0	10.0	12.0	10.0	10.0	10.0	18.0	12.0	10.0	12.0	14.0	12.0	10.0	10.0	22.0	10.0	20.0	10.0	12.0	18.0	14.0	10.0	12.0	10.0	14.0	16.0	12.0	8.0	12.0
6151	11.0	10.0	10.0	20.0	6.0	12.0	12.0		16.0	12.0	10.0	10.0	14.0	16.0	8.0	12.0	10.0	10.0	12.0	14.0	10.0	10.0	12.0	10.0	10.0	10.0	16.0	12.0	10.0	12.0	14.0	12.0	10.0	8.0	18.0	10.0	14.0	10.0	12.0	14.0	12.0	6.0	12.0	10.0	6.0	16.0	12.0	8.0	12.0
6153	10.0	10.0	10.0	20.0	10.0	12.0	11.0	13.0	18.0	12.0	10.0	10.0	12.0	16.0	8.0	12.0	10.0	10.0	12.0	14.0	10.0	10.0	12.0	10.0	10.0	10.0	18.0	10.0	10.0	12.0	12.0	12.0	10.0	10.0	22.0	10.0	20.0	10.0	12.0	20.0	14.0	10.0	12.0	10.0	14.0	12.0	12.0	10.0	12.0
6154	10.0	10.0	10.0	20.0	10.0	12.0	12.0	14.0	17.0	12.0	10.0	10.0	12.0	16.0	8.0	12.0	10.0	10.0	12.0	14.0	10.0	10.0	12.0	10.0	10.0	10.0	18.0	10.0	10.0	12.0	12.0	12.0	10.0	10.0	22.0	10.0	20.0	10.0	12.0	20.0	14.0	10.0	12.0	10.0	14.0	16.0	12.0	8.0	12.0
6163	10.0	10.0	10.0	20.0	10.0	12.0	12.0	14.0	18.0	12.0	10.0	10.0	12.0	16.0	8.0	12.0	10.0	10.0	12.0	14.0	10.0	10.0	12.0	10.0	10.0	10.0	18.0	10.0	10.0	12.0	12.0	12.0	10.0	10.0	22.0	10.0	20.0	10.0	12.0	20.0	14.0	10.0	12.0	10.0	14.0	16.0	12.0	8.0	12.0
6166	10.0	10.0	10.0	20.0	10.0	12.0	12.0	14.0	18.0	12.0	10.0	10.0	12.0	16.0	8.0	12.0	10.0	10.0	12.0	14.0	10.0	10.0	12.0	10.0	10.0	10.0	18.0	10.0	10.0	12.0	12.0	12.0	10.0	10.0	22.0	10.0	20.0	10.0	12.0	19.0	14.0	10.0	12.0	10.0	14.0	12.0	12.0	10.0	12.0
6169	10.0	10.0	10.0	24.0	12.0	14.0	12.0	16.0	16.0	12.0	10.0	10.0	12.0	16.0	8.0	12.0	10.0	10.0	12.0	14.0	10.0	10.0	12.0	10.0	10.0	10.0	18.0	10.0	10.0	12.0	12.0	16.0	10.0	10.0	22.0	10.0	20.0	10.0	12.0	20.0	14.0	10.0	12.0	10.0	14.0	16.0	12.0	10.0	12.0
6172	12.0	10.0	10.0	26.0	12.0	12.0	12.0	16.0	10.0	12.0	10.0	10.0	12.0	16.0	8.0	12.0	10.0	10.0	12.0	14.0	10.0	10.0	12.0	10.0	10.0	10.0	16.0	10.0	10.0	12.0	12.0	12.0	10.0	10.0	16.0	10.0	14.0	10.0	12.0	14.0	14.0	10.0	12.0	10.0	14.0	12.0	12.0	10.0	12.0
6173	10.0	10.0	10.0	24.0	12.0	14.0	12.0	16.0	16.0	12.0	10.0	10.0	12.0	16.0	8.0	12.0	10.0	10.0	12.0	14.0	10.0	10.0	12.0	10.0	10.0	10.0	16.0	10.0	10.0	12.0	12.0	12.0	10.0	10.0	16.0	10.0	14.0	10.0	12.0	14.0	14.0	10.0	12.0	10.0	14.0	12.0	12.0	10.0	12.0
6174	10.0	10.0	10.0	24.0	12.0	12.0	12.0	16.0	10.0	12.0	10.0	10.0	12.0		8.0	12.0	10.0	10.0	12.0	14.0	10.0	10.0	12.0	10.0	10.0	10.0	16.0	10.0	10.0	12.0	12.0	12.0	10.0	10.0	16.0	10.0	14.0	10.0	12.0	14.0	14.0	10.0	12.0	10.0	14.0	12.0	12.0	10.0	12.0
6177	12.0	10.0	10.0	26.0	12.0	12.0	12.0	16.0	16.0	12.0	10.0	10.0	12.0	16.0	8.0	12.0	8.0	10.0		14.0	10.0	10.0	12.0	10.0	10.0	10.0	18.0	10.0	10.0	12.0	14.0	12.0	10.0	10.0	16.0	10.0	14.0	10.0	12.0	14.0	14.0	10.0		10.0	14.0	12.0	12.0	10.0	12.0
6180	10.0	10.0	10.0	52.0	12.0	12.0	12.0	14.0	16.0	12.0	10.0	10.0	12.0	16.0	8.0	12.0	10.0	10.0	12.0	14.0	10.0	10.0	12.0	10.0	10.0	10.0	16.0	12.0	10.0	12.0	14.0	12.0	10.0	10.0	16.0	10.0	14.0	10.0	12.0	14.0	13.0	10.0	12.0	10.0	14.0	12.0	12.0	10.0	12.0
6184	10.0	10.0	10.0	24.0	12.0	14.0	12.0	16.0	16.0	12.0	10.0	10.0	12.0	16.0	8.0	12.0	10.0	10.0	12.0	14.0	10.0	10.0	12.0	10.0	10.0	10.0	18.0	10.0	10.0	12.0	12.0	12.0	10.0	10.0	16.0	10.0	14.0	10.0	12.0	14.0	14.0	10.0	12.0	10.0	14.0	12.0	12.0	10.0	12.0
6188	12.0	10.0	10.0		12.0	12.0		14.0	16.0	12.0	10.0	10.0	12.0	16.0	10.0	12.0	10.0	10.0		14.0	10.0	10.0	12.0	10.0	10.0		16.0	14.0	10.0	12.0	14.0	16.0		10.0	22.0	10.0	14.0	10.0	12.0	14.0	14.0	10.0	12.0	10.0	14.0	12.0	12.0	10.0	12.0
6189	12.0	10.0	10.0		12.0	12.0	12.0	12.0	12.0	12.0	10.0	10.0	12.0	16.0	8.0	12.0	10.0	10.0	12.0	14.0	10.0	10.0	12.0	10.0	10.0	10.0	16.0	14.0	10.0	12.0	14.0	12.0	10.0	10.0	16.0	10.0	16.0	10.0	12.0	14.0	12.0	6.0	12.0	10.0	14.0	16.0	12.0	10.0	12.0
6191	11.0	10.0	10.0	34.0	13.0	12.0	12.0	14.0	16.0	12.0	10.0	10.0	12.0	16.0	9.0	12.0	10.0	10.0	12.0	14.0	10.0	10.0	11.0	10.0	10.0	10.0	16.0	14.0	10.0	12.0	14.0	12.0		10.0	22.0	10.0	14.0	10.0	12.0	14.0	14.0	10.0	12.0	10.0	14.0	12.0	12.0	10.0	12.0
6192	12.0	10.0	10.0	20.0	10.0	12.0			16.0	12.0	10.0	10.0	14.0	16.0	10.0	12.0		10.0		14.0	10.0	10.0	12.0	10.0	10.0	10.0	16.0	14.0	10.0	12.0	14.0		10.0	10.0	16.0	10.0	16.0	10.0	12.0	14.0	12.0	6.0	12.0	10.0	14.0	16.0	15.0	10.0	12.0
6193	12.0	10.0	10.0	20.0	10.0	12.0			16.0	12.0	10.0	10.0	14.0	16.0	10.0	12.0	10.0	10.0	12.0	14.0	10.0	10.0	12.0	10.0	10.0	10.0	12.0	14.0	10.0	12.0	14.0	12.0	10.0		22.0	10.0	16.0	10.0	12.0	14.0	14.0	10.0		10.0	14.0	12.0	12.0	10.0	12.0
6194	12.0	10.0	10.0	30.0	12.0	12.0	12.0	12.0	12.0	12.0	10.0	10.0	12.0	16.0	8.0	12.0	10.0	10.0	12.0	14.0	10.0	10.0	12.0	10.0	10.0	10.0	18.0	12.0	10.0	12.0	12.0	14.0	10.0	10.0	18.0	10.0	14.0	10.0	12.0	20.0	14.0	10.0	12.0	10.0	14.0	16.0	12.0	8.0	12.0
6195	12.0	10.0	10.0	52.0	12.0	14.0	12.0	14.0	16.0	12.0	10.0	10.0	12.0	16.0	8.0	12.0	10.0	10.0	12.0	14.0	10.0	10.0	12.0	10.0	10.0	10.0	18.0	14.0	10.0	12.0	14.0	12.0		10.0	22.0	10.0	14.0	10.0	12.0	22.0	12.0	4.0	12.0	10.0	14.0	16.0	12.0	10.0	12.0
6198	12.0	10.0	10.0		12.0	12.0	12.0	14.0	16.0	12.0	10.0	10.0	12.0	16.0	10.0	12.0	10.0	10.0	12.0	14.0	10.0	10.0	12.0	10.0	10.0	10.0	16.0	14.0	10.0	12.0	14.0	12.0		10.0	22.0	10.0	14.0		12.0	14.0	14.0	10.0	12.0	10.0	14.0	12.0	11.0	10.0	12.0
6201	12.0	10.0	10.0	42.0	12.0	14.0	12.0	14.0	16.0	12.0	10.0	10.0	12.0	16.0	8.0	12.0	10.0	10.0	12.0	14.0	10.0	10.0	12.0	10.0	10.0	10.0	18.0	14.0	10.0	12.0	14.0	12.0	10.0	10.0	18.0	10.0	14.0	10.0	12.0	12.0	14.0	10.0	12.0	10.0	14.0	16.0	12.0	10.0	12.0
6202	12.0	10.0	10.0	34.0	12.0	12.0	12.0	14.0	16.0	12.0	10.0	10.0	12.0	16.0	10.0	12.0	10.0	10.0	12.0	14.0	10.0	10.0	12.0	10.0	10.0	10.0	12.0	14.0	10.0	12.0	14.0	12.0	10.0	8.0	18.0	10.0	14.0	10.0	12.0	14.0	14.0	10.0	12.0	10.0	14.0	16.0	12.0	8.0	12.0
6203	10.0	10.0	12.0	28.0	12.0	12.0	12.0	12.0	12.0	12.0	10.0	10.0	12.0	16.0	8.0	12.0	10.0	10.0		14.0	10.0	10.0	12.0	10.0	10.0	10.0	16.0	12.0	10.0	12.0	13.0	11.0	10.0	10.0		10.0	16.0		12.0	14.0	12.0	6.0	12.0	10.0	14.0	16.0	16.0	10.0	12.0
6209	10.0	10.0	10.0	20.0	10.0	12.0	12.0	14.0	18.0	12.0	10.0	10.0	12.0	16.0	8.0	12.0	10.0	10.0	12.0	14.0	10.0	10.0	12.0	10.0	10.0	10.0	18.0	10.0	10.0	12.0	12.0	12.0	10.0	10.0	22.0	10.0	20.0	10.0	12.0	19.0	14.0	10.0	12.0	10.0	14.0	16.0	12.0	10.0	12.0
6210	10.0	10.0	10.0	20.0	10.0	12.0	12.0	14.0	18.0	12.0	10.0	10.0	12.0	16.0	8.0	12.0	10.0	10.0	12.0	14.0	10.0	10.0	12.0	10.0	10.0	10.0	18.0	12.0	10.0	12.0	14.0	12.0	10.0	8.0	22.0	10.0	14.0	10.0	12.0	20.0	14.0	10.0	12.0	10.0	14.0	16.0	12.0	10.0	12.0
6214	10.0	10.0	10.0	20.0	10.0	12.0	12.0	14.0	18.0	12.0	10.0	10.0	12.0	16.0	8.0	12.0	10.0	10.0	12.0	14.0	10.0	10.0	12.0	10.0	10.0	10.0	18.0	10.0	10.0	12.0	12.0	12.0	10.0	10.0	16.0	10.0	14.0	10.0	12.0	14.0	14.0	10.0	12.0	10.0	14.0	12.0	12.0	10.0	12.0
6216	12.0	10.0	10.0	24.0	12.0	12.0	12.0		16.0	12.0	10.0	10.0	12.0	16.0	8.0	12.0	10.0	10.0	12.0	14.0	10.0	10.0	12.0	10.0	10.0	10.0	18.0	10.0	10.0	12.0	12.0	12.0	10.0	10.0	16.0	10.0	14.0	10.0	12.0	14.0	14.0	10.0	12.0	10.0	14.0	12.0	12.0	10.0	12.0
6217	12.0	10.0	10.0	24.0	12.0	12.0	12.0		16.0	12.0	10.0	10.0	12.0	16.0	8.0	12.0	10.0	10.0	12.0	14.0	10.0	10.0	12.0	10.0	10.0	10.0	18.0	10.0	10.0	12.0	12.0	12.0	10.0	10.0	16.0	10.0	14.0	10.0	12.0	14.0	14.0	10.0	12.0	10.0	14.0	12.0	12.0	10.0	12.0
6218	10.0	10.0	10.0	20.0	10.0	12.0	12.0	14.0	18.0	12.0	10.0	10.0	12.0	16.0	8.0	12.0	10.0	10.0	12.0	14.0	10.0	10.0	12.0	10.0	10.0	10.0	18.0	10.0	10.0	12.0	12.0	12.0	10.0	10.0	16.0	10.0	14.0	10.0	12.0	14.0	14.0	10.0	12.0	10.0	14.0	12.0	12.0	10.0	12.0
6220	12.0	10.0	10.0	26.0	12.0	12.0	12.0	16.0	16.0	12.0	10.0	10.0	12.0	16.0	8.0	12.0	10.0	10.0	12.0	14.0	10.0	10.0	12.0	10.0	10.0		16.0	10.0	10.0	12.0	12.0	12.0	10.0	10.0	22.0	10.0	12.0	10.0	12.0	16.0	14.0	10.0	12.0	10.0	14.0	12.0	12.0	10.0	12.0
6221	12.0	10.0	10.0	18.0	12.0	12.0	12.0	16.0	20.0	12.0	10.0	10.0	12.0	16.0	8.0	12.0	10.0	10.0	12.0		10.0	10.0	12.0	10.0	10.0	10.0	16.0	10.0	10.0		12.0	12.0	16.0	10.0	18.0	10.0	14.0	10.0	12.0	14.0	12.0	4.0	12.0	10.0	14.0	16.0	13.0	10.0	12.0
6235	12.0	10.0	10.0	26.0	12.0	12.0	12.0	16.0	10.0	12.0	10.0	10.0	12.0	16.0	8.0	12.0	10.0	10.0	12.0	14.0	10.0	10.0	12.0	10.0	10.0		16.0	10.0	10.0	12.0	12.0	11.0	10.0	10.0		10.0	14.0	10.0	12.0	14.0	14.0	10.0	12.0	10.0	14.0	12.0	12.0	10.0	12.0
6237	12.0	10.0	10.0	26.0	12.0	12.0	12.0	16.0	10.0	12.0	10.0	10.0	12.0	16.0	8.0	12.0	10.0	10.0	12.0	14.0	10.0	10.0	12.0	10.0	10.0	10.0	16.0	10.0	10.0	12.0	12.0	12.0	10.0	10.0	16.0	10.0	14.0	10.0	12.0	14.0	14.0	10.0	12.0	10.0	14.0	12.0	12.0	10.0	12.0
6240	12.0	10.0	10.0	26.0	12.0	12.0	12.0	16.0	10.0	12.0	10.0	10.0	12.0	16.0	8.0	12.0	10.0	10.0	12.0	14.0	10.0	10.0	12.0	10.0	10.0	10.0	16.0	10.0	10.0	12.0	12.0	12.0	10.0	10.0	16.0	10.0	14.0	10.0	12.0	14.0	14.0	10.0	12.0	10.0	14.0	12.0	12.0	10.0	12.0
6241	12.0	10.0	10.0	26.0	12.0	12.0	12.0	14.0	10.0	12.0	10.0	10.0	12.0	16.0	8.0	12.0	10.0	10.0	12.0	14.0	10.0	10.0	12.0	10.0	10.0	10.0	16.0	10.0	10.0	12.0	12.0	12.0	10.0	10.0	16.0	10.0	14.0	10.0	12.0		14.0	10.0	12.0	10.0	14.0	12.0	12.0	10.0	12.0
6242	10.0	10.0	10.0	27.0	12.0	12.0	12.0	16.0	16.0	12.0	10.0	10.0	12.0	16.0	10.0	12.0	10.0	10.0	12.0	14.0	10.0	10.0	12.0	10.0	10.0	10.0	16.0	14.0	10.0	12.0	14.0	12.0	10.0	10.0	16.0	10.0	12.0	10.0	12.0	18.0	14.0	10.0	12.0	10.0	14.0	12.0	12.0	8.0	12.0
6243	12.0	10.0	10.0	24.0	12.0	12.0	12.0	12.0	16.0	12.0	10.0	10.0	12.0	16.0	8.0	12.0	10.0	10.0	12.0	14.0	10.0	10.0	12.0	10.0	10.0	10.0	16.0	12.0	10.0	12.0	12.0	14.0	10.0	8.0	16.0	10.0	16.0	10.0	12.0	16.0	14.0	14.0	12.0	10.0	14.0	16.0	12.0	8.0	12.0
6244	12.0	10.0	10.0	26.0	12.0	12.0	12.0	16.0	10.0	12.0	10.0	10.0	12.0	16.0	8.0	12.0	10.0	10.0	12.0	14.0	10.0	10.0	12.0	10.0	10.0	10.0	16.0	10.0	10.0	12.0	12.0	12.0	10.0	10.0	16.0	10.0	14.0	10.0	12.0	14.0	14.0	10.0	12.0	10.0	14.0	12.0	12.0	10.0	12.0
6252	10.0	10.0	10.0	36.0	12.0	12.0	12.0	14.0	16.0	12.0	10.0	10.0	12.0	16.0	8.0	12.0	10.0	10.0	11.0	14.0	10.0	10.0	12.0	10.0	10.0		16.0	12.0	10.0	12.0	12.0	12.0	10.0	10.0	22.0	10.0	14.0	10.0	12.0	18.0	12.0	4.0	12.0	10.0	14.0	16.0	12.0	8.0	12.0
6255	10.0	10.0	10.0	39.0	12.0	12.0	12.0	14.0	16.0	12.0		10.0	12.0	16.0	8.0	12.0	10.0	10.0	12.0	14.0	10.0	10.0	12.0	10.0	10.0	10.0	16.0	12.0	10.0	12.0	12.0	12.0	10.0	8.0	22.0	10.0	18.0	10.0	12.0	14.0	12.0	4.0	12.0	10.0	14.0	16.0	12.0	10.0	12.0
6258	10.0	10.0	10.0	36.0	12.0	12.0	12.0	14.0	16.0	12.0	10.0	10.0	12.0	16.0	8.0	12.0	10.0	10.0	12.0	14.0	10.0	10.0	12.0	10.0	10.0	10.0	16.0	12.0	10.0	12.0	12.0	11.0	10.0	10.0	18.0	10.0	14.0	10.0	12.0	14.0	14.0	12.0	12.0	10.0	14.0	16.0	12.0	8.0	12.0
6268	10.0	10.0	10.0	32.0	12.0	12.0	12.0	14.0	16.0	12.0	10.0	10.0	12.0	16.0	8.0	12.0	10.0	10.0	12.0	14.0		10.0	12.0	10.0	10.0	10.0	16.0	12.0	10.0	12.0	12.0	11.0	10.0	10.0	22.0	10.0	14.0	10.0	12.0	18.0	12.0	4.0	12.0	10.0	14.0	16.0	12.0	8.0	12.0
6276	10.0	10.0	10.0	34.0	12.0	12.0	12.0	14.0	16.0	12.0	10.0	10.0	12.0	16.0	8.0	12.0	10.0	10.0	12.0	14.0	10.0	10.0	12.0	10.0	10.0	10.0	16.0	12.0	10.0	12.0	12.0	12.0	10.0	10.0	22.0	10.0	14.0	10.0	12.0	18.0	12.0	4.0	12.0	10.0	14.0	16.0	12.0	10.0	12.0
6284	10.0	10.0	10.0	20.0	12.0	12.0	12.0	14.0	14.0	12.0	10.0	10.0	12.0	16.0	10.0	12.0	10.0	10.0	12.0	14.0	10.0	10.0	12.0	10.0	10.0	10.0	18.0	12.0	10.0	12.0	12.0	14.0	12.0	8.0	22.0	10.0	16.0	10.0	12.0	14.0	12.0	4.0	12.0	10.0	14.0	16.0	12.0	10.0	12.0
6296	10.0	10.0	10.0	52.0	12.0	12.0	12.0	16.0	16.0	12.0	10.0	10.0	12.0	15.0	8.0	12.0	10.0	10.0	12.0	14.0	10.0	10.0	12.0	10.0	10.0	10.0	15.0	15.0	10.0	12.0	14.0	12.0	10.0	10.0	16.0	10.0	16.0	10.0	12.0	14.0	12.0	4.0	12.0	10.0	14.0	16.0	13.0	8.0	12.0
6390	10.0	10.0	10.0	52.0	12.0	12.0	12.0	12.0	14.0		10.0	10.0	12.0	16.0	10.0	12.0	10.0	10.0	12.0	14.0	10.0	10.0	12.0	10.0	10.0	10.0	16.0	10.0	10.0	12.0	12.0	12.0	10.0	10.0	16.0	10.0	20.0	10.0	12.0	14.0	14.0	10.0	12.0	10.0	14.0	16.0	16.0	10.0	12.0
6396	10.0	10.0	10.0	27.0	11.0	12.0	12.0	14.0	16.0	12.0	10.0	10.0	12.0	16.0	10.0	12.0	10.0	10.0	12.0	14.0	10.0	10.0	12.0	10.0	10.0	10.0	18.0	14.0	10.0	12.0	14.0	12.0	10.0	10.0	22.0	10.0	14.0	10.0	12.0	14.0	14.0	10.0	12.0	10.0	14.0	16.0	10.0	10.0	12.0
6424	10.0	10.0	10.0	20.0	12.0	12.0	12.0	15.0	16.0	12.0	10.0	10.0	12.0	15.0	8.0	10.0	10.0	10.0	12.0	14.0	10.0	10.0	12.0	10.0	10.0	10.0	16.0	12.0	10.0	12.0	12.0	14.0	10.0	10.0	16.0	10.0	14.0	10.0	12.0	14.0	12.0	4.0	12.0	10.0	14.0	16.0	16.0	10.0	12.0
6445	10.0	10.0	10.0	43.0	12.0	12.0	12.0	14.0	16.0	12.0	10.0	10.0	12.0	16.0	10.0	12.0	10.0	10.0	12.0	14.0	10.0	10.0	12.0	10.0	10.0	10.0	18.0	14.0	10.0	12.0	14.0	12.0	10.0	10.0	16.0	10.0	16.0	10.0	12.0	14.0	14.0	12.0	12.0	10.0	14.0	14.0	12.0	10.0	12.0
6680	10.0	10.0	10.0	34.0	12.0	12.0	12.0	14.0	16.0	12.0	10.0	10.0	12.0	16.0	8.0	12.0	10.0	10.0		14.0	10.0	10.0	12.0	10.0	10.0	10.0	18.0	12.0	10.0	12.0	14.0		8.0	10.0	18.0	10.0	14.0	10.0	12.0	18.0	12.0	4.0	12.0	10.0	14.0	16.0	12.0	10.0	12.0
6830	11.0	10.0	10.0	35.0	12.0	12.0	12.0	16.0	13.0	12.0	10.0	10.0	13.0	16.0	8.0	12.0	10.0	10.0	12.0	14.0	10.0	10.0	12.0	10.0	10.0	10.0	16.0	12.0	10.0	12.0	14.0	12.0	9.0	10.0	19.0	10.0	14.0	10.0	12.0	14.0	14.0	10.0	12.0	10.0	14.0	12.0	12.0	10.0	12.0
6897	10.0	10.0	10.0	48.0	12.0	14.0	12.0	16.0	16.0	12.0	9.0	10.0	12.0	16.0	10.0	12.0	10.0	10.0	12.0	14.0	10.0	10.0	12.0	10.0	10.0	10.0	18.0	12.0	10.0	12.0	12.0	12.0	10.0	8.0	16.0	10.0	14.0	10.0	12.0	16.0		4.0	12.0	10.0	14.0	16.0	12.0	8.0	12.0
6898	10.0	10.0	8.0	30.0	12.0	14.0	12.0	16.0	10.0	12.0	10.0	10.0	12.0	16.0	8.0	10.0	10.0	10.0	12.0	14.0	10.0	10.0	12.0	10.0	10.0	10.0	16.0	12.0	10.0	12.0	12.0	16.0	10.0	8.0	22.0	10.0	12.0		12.0	18.0	12.0	4.0	12.0	10.0	14.0	16.0	12.0	8.0	12.0
6900	10.0	10.0	10.0	27.0	12.0	12.0	12.0	16.0	10.0	12.0	10.0	10.0	14.0	16.0	8.0	12.0	10.0	10.0	12.0	14.0	10.0	10.0	12.0	10.0	10.0	10.0	18.0	10.0	10.0	12.0	12.0	12.0	10.0	10.0	16.0	10.0	14.0	10.0	12.0	14.0	14.0	10.0	12.0	10.0	14.0	12.0	12.0	10.0	12.0
6901	10.0	10.0	10.0	28.0	12.0	12.0	12.0	16.0	10.0	12.0	10.0	10.0	14.0	16.0	8.0	12.0	10.0	10.0	12.0	14.0	10.0	10.0	12.0	10.0	10.0	10.0	18.0	10.0	10.0	12.0	12.0	12.0	10.0	10.0	16.0	10.0	14.0	10.0	12.0	14.0	14.0	10.0	12.0	10.0	14.0	12.0	12.0	10.0	12.0
6903	12.0	10.0	10.0	28.0	12.0	12.0	12.0	12.0	14.0	12.0	10.0	10.0	12.0	16.0	8.0	12.0	10.0	10.0	12.0	14.0	10.0	10.0	12.0	10.0	10.0		18.0	12.0	10.0	12.0	12.0	12.0	10.0	8.0	16.0	10.0	16.0		12.0	14.0		6.0	12.0	10.0	14.0	16.0	16.0	10.0	12.0
6904	12.0	10.0	10.0	28.0	12.0	12.0	12.0	12.0	16.0	12.0	10.0	10.0	12.0	16.0	8.0	12.0	10.0	10.0	12.0	14.0	10.0	10.0	12.0	10.0	10.0	10.0	18.0	12.0	10.0	12.0	14.0	12.0	10.0	8.0	16.0	10.0	12.0	10.0	12.0	14.0	14.0	10.0		10.0	14.0	16.0	12.0	8.0	12.0
6913	10.0	10.0	10.0	20.0	10.0	12.0		14.0	18.0	12.0	10.0	10.0	12.0	16.0	8.0	12.0	10.0	10.0	12.0	14.0	10.0	10.0	12.0	10.0	10.0	10.0	18.0	12.0	10.0	12.0	14.0	11.0	10.0	8.0	22.0	10.0	14.0	10.0	12.0	24.0	12.0	6.0	12.0	10.0	14.0	12.0	12.0	8.0	12.0
6915	10.0	10.0	10.0	28.0		14.0	12.0	16.0	10.0	12.0	10.0	10.0	12.0	16.0	8.0	12.0	10.0	10.0	12.0	14.0	10.0	10.0		10.0	10.0	10.0	18.0	12.0	10.0	12.0	14.0	12.0	10.0	10.0	16.0	10.0	16.0	10.0	12.0	16.0	14.0	10.0		10.0	14.0	16.0	12.0	10.0	12.0
6917	12.0	10.0	10.0	24.0	12.0	12.0	12.0		16.0	12.0	10.0	10.0	12.0	16.0	8.0	12.0	10.0	10.0	12.0	14.0	10.0	10.0	12.0	10.0	10.0	10.0	18.0	10.0	10.0	12.0	12.0	12.0	10.0	10.0	16.0	10.0	13.0	10.0	12.0	14.0	14.0	10.0	12.0	10.0	14.0	12.0	12.0	10.0	12.0
6918	12.0	10.0	10.0	24.0	12.0	12.0	12.0		16.0	12.0	10.0	10.0	12.0	16.0	8.0	12.0	10.0	10.0	12.0	14.0	10.0	10.0	12.0	10.0	10.0	10.0	18.0	10.0	10.0	12.0	12.0	11.0	10.0	8.0	22.0	10.0		10.0	12.0	14.0	14.0	10.0	11.0	10.0	14.0	16.0	12.0	8.0	12.0
6919	10.0	10.0	10.0	28.0	12.0	12.0	12.0	14.0	14.0	12.0	10.0	10.0	12.0	16.0	8.0	12.0	10.0	10.0	12.0	14.0	10.0	10.0	12.0	10.0	10.0	10.0	16.0	12.0	10.0	12.0	12.0	14.0	10.0	10.0	16.0		14.0	10.0	12.0	16.0	14.0	10.0	12.0	10.0	14.0	12.0	12.0	10.0	12.0
6920	10.0	10.0	10.0	32.0	12.0	12.0	12.0	16.0	16.0	12.0	10.0	10.0	12.0	16.0	8.0	12.0	10.0	10.0	12.0	14.0	10.0	10.0	12.0	10.0	10.0	10.0	18.0	14.0	10.0	12.0	14.0	12.0	10.0	10.0	22.0	10.0	14.0	10.0	12.0	14.0	14.0	10.0	12.0	10.0	14.0	16.0	12.0	10.0	12.0
6922	10.0	10.0	10.0	22.0	12.0	12.0	12.0	14.0	16.0	12.0	10.0	10.0	12.0	16.0	8.0	12.0	10.0	10.0	12.0	14.0	10.0	10.0	12.0	10.0	10.0	10.0	18.0	10.0	10.0	12.0	12.0	12.0	10.0	8.0	16.0	10.0	14.0	10.0	12.0	14.0		4.0	12.0	10.0	14.0	16.0	12.0	10.0	12.0
6929	12.0	10.0	10.0	26.0	12.0	12.0	12.0		10.0	12.0	10.0	10.0	14.0	16.0	8.0	12.0	10.0	10.0	12.0	14.0	10.0	10.0	12.0	10.0	10.0	10.0	18.0	10.0	10.0	12.0	12.0	12.0	10.0	10.0	22.0	10.0	14.0	10.0	12.0	14.0	14.0	10.0	12.0	10.0	14.0	16.0	12.0	10.0	12.0
6931	10.0	10.0	10.0	26.0	12.0	12.0	12.0	16.0	10.0	12.0	10.0	10.0	14.0	16.0	8.0	12.0	10.0	10.0	12.0	14.0	10.0	10.0	11.0	10.0	10.0	10.0	16.0	10.0	10.0	12.0	14.0	12.0	8.0	10.0	16.0	10.0	14.0	10.0	12.0	14.0	14.0	10.0	12.0	10.0	14.0	12.0	12.0	10.0	12.0
6933	10.0	10.0	10.0	38.0	10.0	12.0	12.0	12.0	12.0	12.0	10.0	10.0	12.0	16.0	8.0	12.0	10.0	10.0	12.0	14.0	10.0	10.0	12.0	10.0	10.0	10.0	18.0	12.0	10.0	12.0	12.0	12.0	10.0	10.0	18.0	10.0	14.0	10.0	12.0	14.0	14.0	12.0	12.0	10.0	12.0	12.0	12.0	8.0	12.0
6938	12.0	10.0	10.0	24.0	12.0	12.0	12.0	17.0	12.0	12.0	10.0	10.0	12.0	16.0	8.0	12.0	10.0	10.0	12.0	14.0	10.0	10.0	12.0	10.0	10.0	10.0	16.0	10.0	10.0	12.0	14.0	12.0	10.0	10.0	16.0	10.0	14.0	10.0	12.0	15.0	14.0	10.0	12.0	10.0	14.0	12.0	12.0	10.0	12.0
6940	12.0	10.0	10.0	34.0	12.0	12.0	12.0	14.0	16.0	12.0	10.0	10.0	12.0	16.0	8.0	12.0	10.0	10.0	12.0	14.0	10.0	10.0	12.0	10.0	10.0	10.0	18.0	12.0	10.0	12.0	12.0	12.0	10.0	10.0	16.0	10.0	14.0	10.0	12.0	14.0	14.0	10.0	12.0	10.0	14.0	16.0	12.0	8.0	12.0
6945	12.0	10.0		12.0	12.0	12.0	12.0	14.0	16.0	12.0	10.0	10.0	14.0	16.0	10.0	12.0	10.0	10.0	12.0	14.0	10.0	10.0	12.0	10.0	10.0	10.0	16.0	12.0	10.0	12.0	14.0	12.0	10.0	10.0	16.0	10.0	14.0	10.0	12.0	14.0	16.0	10.0	12.0	10.0	14.0	16.0	16.0	10.0	12.0
6951	10.0	10.0	10.0	26.0	12.0	12.0	12.0	14.0	14.0	12.0	10.0	10.0	12.0	16.0	10.0	12.0	10.0	10.0	12.0	14.0	10.0	10.0	12.0	10.0	10.0	10.0	18.0	14.0	10.0	12.0	14.0	12.0	10.0	10.0	16.0	10.0	16.0	10.0	12.0	14.0	14.0	10.0	12.0	10.0	14.0	16.0	16.0	10.0	12.0
6958	10.0	10.0	10.0	34.0	12.0	14.0	12.0	14.0	16.0	12.0	10.0	10.0	12.0	16.0	8.0	12.0	10.0	10.0	12.0	14.0	10.0	10.0	12.0	10.0	10.0	10.0	18.0	12.0	10.0	12.0	12.0	14.0	10.0	10.0	16.0	10.0	16.0	10.0	12.0	18.0	12.0	4.0	12.0	10.0	14.0	16.0	12.0	10.0	12.0
6959	12.0	10.0	10.0	38.0	12.0	14.0	12.0	16.0	10.0	12.0	10.0	10.0	12.0	16.0	8.0	12.0	8.0	10.0	12.0	14.0	10.0	10.0	12.0	10.0	10.0	10.0	18.0	12.0	10.0	12.0	14.0	12.0	10.0	8.0	16.0	10.0	16.0	10.0	12.0	20.0	14.0	10.0	12.0	10.0	14.0	16.0	18.0	10.0	12.0
6960	10.0	10.0	10.0	36.0	12.0	14.0	12.0	16.0	10.0	12.0	10.0	10.0	12.0	16.0	8.0	12.0	8.0	10.0	12.0	14.0	10.0	10.0	12.0	10.0	10.0	10.0	17.0	12.0	10.0	12.0	14.0	12.0	10.0	10.0	22.0	10.0	12.0	10.0	12.0	20.0	16.0	10.0	12.0	10.0	14.0	16.0	12.0	10.0	12.0
6961	12.0	10.0	10.0	26.0		12.0	12.0	16.0	16.0	12.0	10.0	10.0	12.0	16.0	8.0	11.0	10.0	10.0	12.0	14.0	10.0	10.0	12.0	10.0	10.0	10.0	18.0	12.0	10.0	12.0	14.0	12.0	10.0	10.0	19.0	10.0	12.0	10.0	12.0	18.0	14.0	7.0	12.0	10.0	14.0	16.0	12.0	8.0	12.0
6963	12.0	10.0	10.0	26.0	12.0	12.0	12.0	16.0	10.0	12.0	10.0	10.0	14.0	16.0	8.0	12.0	10.0	10.0	12.0	14.0	10.0	10.0	12.0	10.0	10.0	10.0	18.0	10.0	10.0	12.0	12.0	16.0	10.0	10.0	16.0	10.0	14.0	10.0	12.0	14.0	14.0	10.0	12.0	10.0	14.0	12.0	12.0	10.0	12.0
6968	10.0	10.0	10.0	24.0	12.0	14.0	12.0	16.0	10.0	12.0	10.0	10.0	12.0	16.0	8.0	12.0	10.0	10.0		14.0	10.0	10.0	12.0	10.0	10.0	10.0	18.0	12.0	10.0		12.0	12.0	10.0	10.0	16.0	10.0	14.0	10.0	12.0	14.0	14.0	10.0	12.0	10.0	14.0	12.0	12.0		12.0
6969	10.0	10.0	10.0	24.0	12.0	14.0	12.0	16.0	13.0	12.0	10.0	10.0	12.0	16.0	8.0	12.0	10.0	10.0	12.0	14.0	10.0	10.0	12.0	10.0	10.0	10.0	18.0	12.0	10.0	12.0	12.0	12.0	10.0	10.0		10.0	14.0	10.0	12.0	14.0	14.0	10.0	12.0	10.0	14.0	12.0	12.0	10.0
6970	10.0	10.0	8.0	27.0		14.0	12.0	12.0	12.0	12.0	10.0	10.0	12.0	16.0	8.0	12.0	10.0	10.0	12.0	14.0	10.0	10.0	12.0	10.0	10.0	2.0	16.0	12.0	10.0	12.0	12.0	14.0	10.0	8.0	22.0	10.0	13.0	10.0	12.0	12.0		12.0	12.0	10.0	14.0	16.0	12.0	10.0	12.0
6973	10.0	10.0	10.0	22.0	12.0	12.0	12.0	14.0	16.0	12.0	10.0	10.0	12.0	16.0	10.0	12.0	10.0	10.0	12.0	14.0	10.0	10.0		10.0	10.0	10.0	16.0	10.0	10.0	12.0	12.0	16.0	10.0	10.0	22.0	10.0	14.0	10.0	12.0	14.0	14.0	10.0	12.0	10.0	14.0	12.0	12.0	10.0	12.0
6974	10.0	10.0	10.0	20.0	12.0	12.0	12.0	13.0	16.0	12.0	10.0	10.0	12.0	16.0	10.0	12.0	10.0	10.0	12.0	14.0	10.0	10.0	12.0	10.0	10.0	10.0	12.0	14.0	10.0	12.0	14.0	12.0	10.0	8.0	18.0	10.0	14.0	10.0	12.0	20.0	12.0	4.0	12.0	10.0	14.0	16.0	13.0	10.0	12.0
6975	10.0	10.0	10.0	40.0	10.0	12.0	12.0	14.0	14.0	12.0	10.0	10.0	12.0	16.0	10.0	12.0	10.0	10.0	12.0	14.0	10.0	10.0	12.0	10.0	10.0	10.0	16.0	12.0	10.0	12.0	14.0	12.0	10.0		16.0	10.0	14.0	10.0	12.0	14.0	12.0	4.0	12.0	10.0	14.0	12.0	12.0	10.0	12.0
6976	10.0	10.0	10.0	20.0	12.0	12.0	12.0	14.0	16.0	12.0	10.0	10.0	12.0	16.0	8.0	10.0	10.0	10.0	12.0	14.0	10.0	10.0	12.0	10.0	10.0	10.0	16.0		10.0	12.0	14.0	12.0	10.0	8.0	22.0	10.0	16.0	10.0	12.0	16.0	14.0	10.0	12.0	10.0	14.0	12.0	12.0	10.0	12.0
6979	12.0	10.0	10.0	38.0	12.0	12.0	12.0	14.0	16.0	12.0	10.0	10.0	12.0		8.0	12.0	10.0	10.0	12.0	14.0	10.0	10.0	12.0	10.0	10.0	10.0	16.0	14.0	10.0	12.0	14.0	12.0	10.0	10.0	16.0	10.0	14.0	10.0	12.0	14.0	14.0	10.0	12.0	10.0	14.0	16.0	12.0	8.0	12.0
6982	10.0	10.0	10.0	30.0	12.0	14.0	12.0	14.0	16.0	12.0	10.0	10.0	12.0	16.0	8.0	12.0	10.0	10.0	12.0	14.0	10.0	10.0	12.0	10.0	10.0	10.0	18.0	10.0	10.0	12.0	12.0	12.0	10.0	10.0	18.0	10.0	14.0	10.0	12.0	24.0	12.0	4.0	11.0	10.0	14.0	16.0	12.0	8.0	12.0
6984	12.0	10.0	10.0	52.0	12.0	12.0	12.0	14.0	16.0	12.0	10.0	10.0	12.0	16.0	8.0	12.0	10.0	10.0	12.0	14.0	10.0	10.0	12.0	10.0	10.0	10.0	16.0	14.0	10.0	12.0	14.0	12.0	10.0	10.0	16.0	10.0	20.0	10.0	12.0	16.0	16.0	10.0	12.0	10.0	14.0	12.0	12.0	8.0	12.0
6987	12.0	10.0	10.0	43.0	12.0	12.0	12.0	14.0	16.0	12.0	10.0	10.0	12.0	16.0	8.0	10.0	10.0	10.0	12.0	14.0	10.0	10.0	12.0	10.0	10.0	10.0	18.0	12.0	10.0	12.0	14.0	12.0	10.0	10.0	22.0	10.0	14.0	10.0	12.0	14.0	14.0	14.0	11.0	10.0	14.0	16.0	12.0	8.0	12.0
6992	12.0	10.0	10.0	24.0	12.0	12.0	10.0	16.0	16.0	12.0	10.0	10.0	12.0	16.0	8.0	10.0	10.0	10.0	12.0	14.0	10.0	10.0	10.0	10.0	10.0	10.0	18.0	12.0	10.0	12.0	14.0	12.0	10.0	10.0	16.0	10.0	12.0	10.0	12.0	14.0	16.0	10.0	12.0	10.0	14.0	16.0	16.0	10.0	12.0
6997		10.0	10.0	52.0	12.0	14.0	12.0	16.0	10.0	12.0	10.0	10.0	12.0	16.0	8.0	12.0	10.0	10.0	12.0	14.0	10.0	10.0	12.0	10.0	10.0	10.0	16.0	12.0	10.0	12.0	14.0	12.0	10.0	10.0	18.0	10.0	14.0	10.0	12.0	14.0	16.0	10.0	12.0	10.0	14.0	16.0	12.0	10.0	12.0
7000	10.0	10.0	10.0	26.0	12.0	12.0	12.0	14.0	14.0	12.0	10.0	10.0	12.0	16.0	10.0	12.0	10.0	10.0	12.0	14.0	11.0	10.0	12.0	10.0	10.0	10.0	18.0	12.0	10.0	12.0	12.0	14.0	10.0	10.0	16.0	10.0	16.0	10.0	12.0	14.0	12.0	4.0	12.0	10.0	12.0	12.0	12.0	8.0	12.0
7002	12.0	10.0	10.0	34.0	12.0	12.0	12.0	14.0	16.0	12.0	10.0	10.0	12.0	16.0	8.0	12.0	10.0	10.0	12.0	14.0	10.0	10.0	10.0	10.0	10.0	10.0	18.0	12.0	10.0	12.0	12.0	12.0	10.0	10.0	18.0	10.0	14.0	10.0	12.0	24.0	14.0	10.0	12.0	10.0	14.0	16.0	12.0	8.0	12.0
7003	10.0	10.0	10.0	27.0	12.0	12.0	12.0	14.0	16.0	12.0	10.0	10.0	12.0	16.0	8.0	10.0	10.0	10.0	12.0	14.0	10.0	10.0	12.0	10.0	10.0	10.0	16.0	12.0	10.0	12.0	12.0	16.0	10.0	10.0	16.0	10.0	16.0	10.0	12.0	14.0	12.0	7.0	12.0	10.0	14.0	16.0	11.0	10.0	12.0
7008	12.0	10.0	10.0	22.0	12.0	12.0	12.0	12.0	20.0	12.0	10.0	10.0	14.0	16.0	8.0	12.0	10.0	10.0	12.0	14.0	10.0	10.0	12.0	10.0	10.0	8.0	18.0	12.0	10.0	12.0	12.0	12.0	10.0	8.0	22.0	10.0	14.0	10.0	12.0	20.0	14.0	10.0	12.0	10.0	14.0	16.0	12.0	10.0	12.0
7013	12.0	10.0	10.0	46.0	14.0	12.0	12.0	14.0	16.0	12.0	10.0	10.0	12.0	16.0	8.0	12.0	10.0	10.0	12.0	14.0	10.0	10.0	12.0	10.0	10.0	10.0	18.0	12.0	10.0	12.0	12.0	14.0	10.0	8.0	16.0	10.0	20.0	10.0	12.0	18.0	14.0	10.0	12.0	10.0	14.0	16.0	12.0	10.0	12.0
7028	10.0	10.0	10.0	44.0	12.0	12.0	12.0	14.0	16.0	12.0	10.0	10.0	12.0	16.0	8.0	12.0	10.0	10.0	12.0	14.0	10.0	10.0	12.0	10.0	10.0	10.0	18.0	12.0	10.0	12.0	12.0	12.0	10.0	10.0	18.0	10.0	12.0	10.0	12.0	20.0	14.0	12.0	12.0	10.0	12.0	12.0	12.0	8.0	12.0
7031	10.0	10.0	10.0	44.0	12.0	12.0	12.0	14.0	16.0	12.0	10.0	10.0	12.0	16.0	8.0	12.0	10.0	10.0	12.0	14.0	10.0	10.0	12.0	10.0	10.0	10.0	16.0	12.0	10.0	12.0	12.0	14.0	10.0	10.0	22.0	10.0	14.0	10.0	12.0	14.0	14.0	14.0	12.0	10.0	14.0	16.0	12.0	10.0	12.0
7036	10.0	10.0	10.0	26.0	12.0	14.0	12.0	14.0	14.0	12.0	10.0	10.0	12.0	16.0	10.0	12.0	10.0	10.0	12.0	14.0	10.0	10.0	12.0	10.0	10.0	10.0	18.0	14.0	10.0	12.0	14.0	14.0	10.0	8.0	22.0	10.0	12.0	10.0	12.0	14.0	14.0	6.0	12.0	10.0	14.0	16.0	12.0	10.0	12.0
7058	10.0	10.0	10.0	52.0	12.0	14.0	12.0	14.0	16.0	12.0	10.0	10.0	12.0	16.0	8.0	12.0	10.0	10.0	12.0	14.0	10.0	10.0	12.0	10.0	10.0	10.0	18.0	10.0	10.0	12.0	12.0	12.0	10.0	10.0	22.0	10.0	14.0	10.0	12.0	16.0	14.0	10.0	12.0	10.0	14.0	12.0	12.0	8.0	12.0
7062	12.0	10.0	10.0	22.0	12.0	12.0	12.0	12.0	20.0	12.0	10.0	10.0	14.0	16.0	10.0	12.0	10.0	10.0	12.0	14.0	10.0	10.0	12.0	10.0	10.0	10.0	18.0	12.0	10.0	12.0	12.0	12.0	10.0	10.0		10.0	16.0	10.0	12.0	18.0	12.0	4.0	12.0	10.0	14.0	16.0	16.0	10.0
7071	10.0	10.0	10.0	42.0	12.0	12.0	12.0	14.0	10.0	12.0	10.0	10.0	12.0	16.0	8.0	12.0	10.0	10.0	12.0	14.0	10.0	10.0	12.0	10.0	10.0	10.0	16.0	12.0	10.0	12.0	14.0	16.0	10.0	8.0	18.0	10.0	12.0	10.0	12.0	22.0	14.0	14.0	12.0	10.0	14.0	16.0	12.0	10.0	12.0
7072	12.0	10.0	10.0	43.0	12.0	12.0	12.0	16.0	16.0	12.0	10.0	10.0	14.0	16.0	10.0	11.0	10.0	10.0	12.0	14.0	10.0	10.0	12.0	10.0	10.0	2.0	18.0	12.0	10.0	12.0	14.0	14.0	10.0	10.0	16.0	10.0	12.0	10.0	12.0	14.0	14.0	10.0	12.0	10.0	14.0	12.0	12.0	10.0	12.0
7077	10.0	10.0	10.0	18.0	10.0	12.0	12.0		16.0	12.0	10.0	10.0	14.0	16.0	8.0	12.0	10.0	10.0	12.0	14.0	10.0	10.0		10.0	10.0	10.0	18.0	12.0	10.0	12.0	14.0	12.0	10.0	8.0	16.0	10.0		10.0	12.0	16.0		4.0	12.0	10.0	14.0	16.0	12.0	8.0	12.0
7092	10.0	10.0	10.0	25.0	12.0	12.0	12.0	12.0	20.0	12.0	10.0	10.0	12.0	16.0	8.0	12.0	10.0	10.0	12.0	14.0	10.0	10.0	12.0	10.0	10.0	10.0	16.0	12.0	10.0	12.0	14.0	12.0	10.0	10.0	22.0	10.0	14.0	10.0	12.0	14.0	16.0	10.0	12.0	10.0	14.0	16.0	12.0	10.0	12.0
7102	10.0	10.0	10.0	34.0	12.0	12.0	12.0	14.0	16.0	12.0	10.0	10.0	14.0	16.0	10.0	12.0	10.0	10.0	12.0	14.0	10.0	10.0	10.0	10.0	10.0	10.0	18.0	12.0		12.0	12.0	12.0	10.0	10.0	22.0	10.0		10.0	12.0	14.0	14.0	10.0	12.0	10.0	14.0	12.0	12.0	10.0	12.0
7103	12.0	10.0	10.0	52.0	12.0	12.0	12.0	14.0	16.0	12.0	10.0	10.0	8.0	16.0	8.0	12.0	10.0	10.0	12.0	14.0	10.0	10.0	12.0	10.0	10.0	10.0	18.0	14.0	10.0	12.0	14.0	12.0	10.0	10.0	16.0	10.0	16.0		12.0	14.0	14.0	12.0	12.0	10.0	14.0	12.0	12.0	10.0	12.0
7119	11.0	10.0	10.0	26.0	12.0	12.0	12.0	14.0	14.0	12.0	10.0	10.0	12.0	16.0	8.0	12.0	10.0	10.0	12.0	14.0	10.0	10.0	12.0	10.0	10.0	10.0	18.0	12.0	10.0	12.0	14.0	12.0	8.0	10.0	16.0	10.0	14.0	10.0	12.0	14.0	14.0	10.0	11.0	10.0	14.0	16.0	12.0	10.0	12.0
7126	12.0	10.0	10.0	34.0	12.0	14.0	12.0	16.0	16.0	12.0	10.0	10.0	12.0	16.0	8.0	12.0	10.0	10.0	12.0	14.0	10.0	10.0	12.0	10.0	10.0	10.0	16.0	12.0	10.0	12.0	12.0	14.0	10.0	10.0	16.0	10.0	14.0	10.0	12.0	18.0	12.0	4.0	12.0	10.0	14.0	16.0	12.0	10.0	12.0
7127	10.0	10.0	10.0	46.0	12.0	12.0	12.0	14.0	16.0	12.0	10.0	10.0	12.0	16.0	8.0	12.0		10.0	12.0	14.0	10.0	10.0	12.0	10.0	10.0	10.0	16.0	14.0	10.0	12.0	14.0	12.0	10.0	10.0	16.0	10.0	14.0	10.0	12.0	14.0	14.0	10.0	12.0	10.0	14.0	12.0	12.0	10.0	12.0
7130	14.0	10.0	10.0	34.0	12.0	14.0	12.0	14.0	16.0	12.0	10.0	10.0	12.0	16.0	8.0	10.0	10.0	10.0	12.0	14.0	10.0	10.0	12.0	10.0	10.0	10.0	18.0	12.0	10.0	12.0	12.0	12.0	10.0	10.0	16.0	10.0	14.0	10.0	12.0	16.0	12.0	4.0	12.0	10.0	14.0	16.0	12.0	10.0	12.0
7138	10.0	10.0	10.0	31.0	12.0	12.0	12.0	16.0	16.0	12.0	10.0	10.0	12.0	16.0	8.0	12.0	10.0	10.0	12.0	14.0	10.0	10.0	12.0	10.0	10.0	10.0	18.0	14.0	10.0	12.0	14.0	12.0	10.0	10.0	22.0	10.0	14.0	10.0	12.0	14.0	14.0	10.0	12.0	10.0	14.0	16.0	12.0	10.0	12.0
7143	12.0	10.0	10.0	30.0	12.0	14.0	12.0	16.0	10.0	12.0	10.0	10.0	12.0	16.0	8.0	12.0	10.0	10.0	12.0	14.0	10.0	10.0	12.0	10.0	10.0	10.0	18.0	12.0	10.0	12.0	12.0	12.0	10.0	10.0	22.0	10.0	14.0	10.0	12.0	14.0	14.0	10.0	12.0	10.0	14.0	12.0	12.0	10.0	12.0
7162	10.0	10.0	8.0	36.0	12.0	14.0	12.0	13.0	16.0	12.0	10.0	10.0	12.0	16.0	8.0	12.0	10.0	10.0	12.0	14.0	10.0	10.0	12.0	10.0	10.0	10.0	18.0	12.0	10.0	12.0	12.0	12.0	10.0	10.0	22.0	10.0	14.0	10.0	12.0	24.0	14.0	10.0	12.0	10.0	14.0	16.0	12.0	8.0	12.0
7164	10.0	10.0	8.0	48.0	14.0	12.0	12.0	14.0	16.0	12.0	10.0	10.0	12.0	16.0	10.0	12.0	10.0	10.0	12.0	14.0	10.0	10.0	12.0	10.0	10.0	10.0	18.0	12.0	10.0	12.0	12.0	14.0	10.0	10.0	16.0	10.0	12.0	10.0	12.0	18.0	14.0	12.0	12.0	10.0	14.0	12.0	12.0	9.0
7165	12.0	10.0	10.0	28.0	12.0	14.0	12.0	14.0	14.0	12.0	10.0	10.0	12.0	16.0	10.0	12.0	10.0	10.0	12.0	14.0	10.0	10.0	12.0	10.0	10.0	10.0	18.0	12.0	10.0	12.0	14.0	12.0	10.0	10.0	22.0	10.0	14.0	10.0	12.0	14.0	14.0	10.0	12.0	10.0	14.0	12.0	12.0	10.0	12.0
7169	12.0	10.0	10.0	26.0	12.0	12.0	12.0	12.0	16.0	12.0	10.0	10.0	12.0	16.0	8.0	12.0	10.0	10.0	12.0	14.0	10.0	10.0	12.0	10.0	10.0	10.0	16.0	12.0	10.0	12.0	12.0	14.0	10.0	8.0	16.0	10.0	14.0		12.0	12.0	14.0	10.0	12.0	10.0	14.0	16.0	12.0	10.0	12.0
7177	10.0	10.0	10.0	20.0	12.0	12.0	12.0	14.0	16.0	12.0	10.0	10.0	12.0	16.0	8.0	10.0	10.0	10.0	12.0	14.0	10.0	10.0	12.0	10.0	10.0	10.0	18.0	14.0	10.0	12.0	14.0	12.0	10.0	10.0	16.0	10.0	20.0		12.0	14.0	12.0	4.0	12.0	10.0	14.0	16.0	12.0	8.0	12.0
7186	14.0	10.0	10.0	52.0	12.0	12.0	12.0	16.0	10.0	12.0	10.0	10.0	12.0	16.0	8.0	12.0	10.0	10.0	12.0	14.0	10.0	10.0	12.0	10.0	10.0	10.0	18.0	14.0	10.0	12.0	14.0	12.0	10.0	10.0	22.0	10.0	14.0	10.0	12.0	14.0	14.0	10.0	12.0	10.0	14.0	16.0	12.0	10.0	12.0
7203	10.0	10.0	10.0	22.0	12.0	12.0	12.0	14.0	16.0	12.0	10.0	10.0	12.0	16.0	10.0	12.0	10.0	10.0	12.0	14.0	10.0	10.0	12.0	10.0	10.0	10.0	20.0	12.0	10.0	12.0	14.0	12.0	10.0	10.0	16.0	10.0	16.0	10.0	12.0	14.0	14.0	12.0	12.0	10.0	14.0	16.0	12.0	10.0	12.0
7213	12.0	10.0	10.0	52.0	12.0	12.0	12.0	16.0	16.0	12.0	10.0	10.0	12.0	16.0	8.0	12.0	10.0	10.0	12.0	14.0	10.0	10.0	12.0	10.0	10.0	10.0	16.0	14.0	10.0	12.0	14.0	12.0	10.0	10.0	22.0	10.0	14.0	10.0	12.0	14.0	14.0	10.0	12.0	10.0	14.0	12.0	12.0	10.0	12.0
7217	14.0	10.0	10.0	42.0	12.0	12.0	12.0	12.0	20.0	12.0	10.0	12.0	14.0	16.0	10.0	12.0	10.0	10.0	12.0	14.0	10.0	10.0	12.0	10.0	10.0	10.0	18.0	12.0	10.0	12.0	12.0	12.0	10.0	10.0	18.0	10.0	12.0	10.0	12.0	18.0	12.0	4.0	12.0	10.0	14.0	16.0	16.0	10.0	12.0
7218	10.0	10.0	10.0	28.0	12.0	12.0	12.0	14.0	14.0	12.0	10.0	10.0	12.0	16.0	7.0	12.0	10.0	10.0	12.0	14.0	10.0	10.0	12.0	10.0	10.0	10.0	18.0	14.0	10.0	12.0	14.0	12.0	10.0	10.0	16.0	10.0	16.0	10.0	12.0	16.0	12.0	6.0	12.0	10.0	14.0	16.0	16.0	10.0	12.0
7244	12.0	10.0	10.0	52.0	12.0	14.0	12.0	16.0	10.0	12.0	10.0	10.0	12.0	16.0	7.0	12.0	10.0	10.0	12.0	14.0	10.0	10.0	12.0	10.0	10.0	10.0	14.0	14.0	10.0	12.0	14.0	12.0	10.0	8.0	16.0	10.0	12.0	10.0	12.0	20.0	14.0	12.0	12.0	10.0	14.0	12.0	12.0	10.0	12.0
7255	10.0	10.0	10.0	30.0	12.0	14.0	12.0	16.0	10.0	12.0	10.0	10.0	16.0	16.0	10.0	12.0	8.0	10.0	12.0	14.0	10.0	10.0	12.0	10.0	10.0	10.0	18.0	12.0	10.0	12.0	12.0	14.0	10.0	10.0	16.0	10.0	14.0	10.0	12.0	14.0	12.0	4.0	12.0	10.0	14.0	16.0	12.0	10.0	12.0
7258	10.0	10.0	10.0	34.0	12.0	12.0	12.0	14.0	16.0	12.0	10.0	10.0	12.0	16.0	8.0	12.0	10.0	10.0	12.0	14.0	10.0	10.0	12.0	10.0	10.0	10.0	18.0	12.0	10.0	12.0	14.0	12.0	8.0	10.0	16.0	10.0	14.0	10.0	12.0	22.0	14.0	10.0	12.0	10.0	14.0	16.0	12.0	10.0	12.0
7273	12.0	10.0	10.0	52.0	12.0	12.0	12.0	14.0	14.0	12.0	10.0	10.0	12.0	16.0	8.0	12.0	10.0	10.0	12.0	14.0	10.0	10.0	12.0	10.0	10.0	10.0	20.0	12.0	10.0	12.0	14.0	12.0	10.0	8.0	16.0	10.0	20.0	10.0	12.0	20.0	14.0	10.0	12.0	10.0	14.0	12.0	12.0	10.0	12.0
7276	12.0	10.0	10.0	32.0	12.0	14.0	12.0	16.0	10.0	12.0	10.0	10.0	14.0	16.0	10.0	12.0	10.0	10.0	12.0	14.0	10.0	10.0	12.0	10.0	10.0	10.0	18.0	12.0	10.0	12.0	12.0	14.0	10.0	10.0	22.0	10.0	14.0	10.0	12.0	14.0	14.0	10.0	12.0	10.0	14.0	16.0	12.0	10.0	12.0
7280	14.0	10.0	10.0	30.0	12.0	14.0	12.0	16.0	10.0	12.0	10.0	10.0	14.0	16.0	9.0	12.0	10.0	10.0	12.0	14.0	10.0	10.0	12.0	10.0	10.0	10.0	18.0	14.0	10.0	12.0	14.0	12.0	10.0	10.0	22.0	10.0	14.0	10.0	12.0	14.0	14.0	10.0	12.0	10.0	14.0	12.0	12.0	10.0	12.0
7288	14.0	10.0	10.0	52.0	12.0	12.0	12.0	14.0	16.0	12.0	10.0	10.0	12.0	16.0	10.0	12.0	10.0	10.0	12.0	14.0	10.0	10.0	12.0	10.0	10.0	10.0	16.0	14.0	10.0	12.0	14.0	12.0	10.0	10.0	16.0	10.0	12.0	10.0	12.0	16.0	14.0	10.0	12.0	10.0	14.0	12.0	12.0	8.0	12.0
7296	12.0	10.0	10.0	39.0	12.0	12.0	12.0	13.0	16.0	12.0	10.0	10.0	12.0	16.0	8.0	12.0	10.0	10.0	11.0	14.0	10.0	10.0	12.0	10.0	10.0	10.0	16.0		10.0	12.0	14.0	12.0	10.0	10.0	16.0	10.0	14.0	10.0	12.0	14.0	14.0	10.0	11.0	10.0	14.0	16.0	12.0	10.0	12.0
7298	10.0	10.0	10.0	38.0	12.0	12.0	12.0	14.0	14.0	12.0	10.0	10.0	14.0	16.0	8.0	12.0	10.0	10.0	12.0	14.0	10.0	10.0	12.0	10.0	10.0	10.0	18.0	12.0	10.0	12.0	14.0	12.0		8.0	22.0	10.0	14.0	10.0	12.0	20.0	14.0	10.0	12.0	10.0	14.0	16.0	12.0	8.0	12.0
7307	10.0	10.0		30.0	12.0	14.0	12.0	16.0	10.0	12.0	10.0		12.0			12.0	10.0	10.0	12.0	14.0	10.0	10.0	12.0	10.0	10.0	10.0	18.0	12.0	10.0	12.0	14.0	12.0	10.0	10.0	22.0	10.0	14.0	10.0	12.0	14.0	14.0	10.0	12.0	10.0	14.0	12.0	12.0	10.0	12.0
7316	10.0	10.0	10.0	24.0	12.0	12.0	12.0	12.0	10.0	12.0	10.0	10.0	12.0	16.0	8.0	12.0	10.0	10.0	12.0	14.0	10.0	10.0	11.0	10.0	10.0	10.0	18.0	14.0	10.0	12.0	14.0	11.0	10.0	10.0	16.0	10.0	16.0	10.0	12.0	14.0	14.0	10.0	12.0	10.0	14.0	12.0	12.0	10.0	12.0
7319	12.0	10.0	10.0	22.0	12.0	12.0	12.0	16.0	16.0	12.0	10.0	10.0	12.0	16.0	8.0	12.0	10.0	10.0	12.0	14.0	10.0	10.0	12.0	10.0	10.0	10.0	16.0	12.0	10.0	12.0	14.0	12.0	10.0	10.0	22.0	10.0	14.0	10.0	12.0	14.0	14.0	10.0	12.0	10.0	14.0	16.0	12.0	8.0	12.0
7323	10.0	10.0	10.0	26.0	12.0	12.0	12.0	16.0	10.0	12.0	10.0	10.0	14.0	16.0	8.0	12.0	10.0	10.0	12.0	14.0	10.0	10.0	12.0	10.0	10.0	10.0	16.0	10.0	10.0	12.0	12.0	12.0	10.0	10.0	22.0	10.0	14.0	10.0	12.0	14.0	14.0	10.0	12.0	10.0	14.0	12.0	12.0	10.0	12.0
7327	10.0	10.0	8.0	40.0	12.0	12.0	12.0	16.0	12.0	12.0	10.0	10.0	12.0	16.0	8.0	12.0	10.0	10.0	12.0	14.0	10.0	10.0	12.0	10.0	10.0	10.0	20.0	12.0	10.0	12.0	14.0	12.0	10.0	10.0	14.0	10.0	18.0	10.0	12.0	18.0	14.0	10.0	12.0	10.0	14.0	16.0	12.0	8.0	12.0
7328	12.0	10.0	8.0	12.0	12.0	12.0	12.0	16.0	12.0	12.0	10.0	10.0	12.0	16.0	8.0	12.0	10.0	10.0	12.0	14.0	10.0	10.0	12.0	10.0	10.0		16.0	12.0	10.0	12.0	12.0	16.0	10.0	8.0	22.0	10.0	16.0	10.0	12.0			12.0	12.0	10.0	14.0	16.0	12.0	10.0	12.0
7337	10.0	10.0	10.0	44.0	12.0	12.0	12.0	14.0	16.0	12.0	10.0	10.0	12.0	16.0	10.0	12.0	10.0	10.0	12.0	14.0	10.0	10.0	12.0	10.0	10.0	10.0	18.0	12.0	10.0	12.0	12.0	12.0	8.0	10.0	16.0	10.0	14.0	10.0	12.0	14.0	14.0	10.0	12.0	10.0	14.0	12.0	12.0	10.0	12.0
7343	12.0	10.0	10.0	38.0	12.0	12.0	12.0	14.0	16.0	12.0	10.0	10.0	12.0	16.0	8.0	12.0	10.0	10.0	12.0	14.0	10.0	10.0	12.0	10.0	10.0	10.0	18.0	12.0	10.0	12.0	12.0	12.0	10.0	10.0	22.0	10.0	16.0	10.0	12.0	18.0		4.0	12.0	10.0	14.0	16.0	12.0	8.0	12.0
7344	10.0	10.0	10.0	44.0	12.0	12.0		14.0	16.0	12.0	10.0	10.0	12.0	16.0	10.0	12.0	10.0	10.0	12.0	14.0	10.0	10.0	10.0	10.0	10.0	10.0	12.0	12.0	10.0	12.0		14.0		10.0	22.0	10.0	16.0	10.0	12.0	16.0	14.0	10.0	12.0	10.0	14.0	16.0	12.0	8.0	12.0
7346	11.0	10.0	10.0	45.0	14.0	12.0	12.0	14.0	16.0	12.0	10.0	10.0	12.0	16.0	8.0	12.0	10.0	10.0	12.0	14.0	10.0	10.0	12.0	10.0	10.0	10.0	18.0	14.0	10.0	12.0	14.0	12.0	10.0	10.0	16.0	10.0	14.0	9.0	12.0	20.0	13.0	10.0	12.0	10.0	14.0	16.0	12.0	8.0	12.0
7347	10.0	10.0	10.0	38.0	12.0	12.0	12.0	14.0	14.0	12.0	10.0	10.0	14.0	16.0	8.0	12.0	10.0	10.0	12.0	14.0	10.0	10.0	12.0	10.0	10.0	10.0	16.0	14.0	10.0	12.0	14.0	12.0	10.0	10.0	16.0	10.0	16.0	10.0	12.0	16.0	14.0	10.0	12.0	10.0	14.0	16.0	16.0	10.0	12.0
7353	10.0	10.0	10.0	21.0	12.0	12.0	12.0	12.0	20.0	12.0	10.0	10.0	12.0	16.0	8.0	12.0	10.0	10.0	12.0	14.0	10.0	10.0	12.0	10.0	10.0	10.0	16.0	12.0	10.0	12.0	12.0	12.0	10.0	8.0	22.0	10.0	14.0	10.0	12.0	14.0	12.0	10.0	12.0	10.0	14.0	16.0	12.0	8.0	12.0
7372	10.0	10.0	10.0	26.0	12.0	12.0	12.0	14.0	14.0	12.0	10.0	10.0	12.0	16.0	10.0	12.0	10.0	10.0	12.0	14.0	10.0	10.0	12.0	10.0	10.0	10.0	18.0		10.0	12.0	14.0	12.0	10.0	10.0	16.0	10.0	14.0		12.0	18.0	14.0	10.0	12.0	10.0	14.0	16.0	12.0	10.0
7378	10.0	10.0	10.0	44.0	12.0	12.0	12.0	14.0	16.0	12.0	10.0	10.0	12.0	16.0	8.0	12.0	10.0	10.0	12.0	14.0	10.0	10.0	12.0	10.0	10.0	10.0	16.0	14.0	10.0	12.0	12.0	12.0	10.0	10.0	16.0	10.0	16.0	10.0	12.0	18.0	14.0	10.0	12.0	10.0	14.0	16.0	12.0	8.0	12.0
7382	10.0	10.0	10.0	44.0	12.0	12.0	12.0	14.0	16.0	12.0	10.0	10.0	12.0	16.0	8.0	12.0	10.0	10.0	12.0	14.0	10.0	10.0	12.0	10.0	10.0	10.0	16.0	12.0	10.0	12.0	14.0	12.0	10.0	10.0	18.0	10.0	12.0	10.0	12.0	18.0	14.0	10.0	12.0	10.0	12.0	12.0	12.0	8.0	12.0
7384	10.0	10.0		12.0	12.0	12.0	12.0	14.0	16.0	12.0	10.0	10.0	14.0	16.0	10.0	12.0	10.0	10.0	12.0	14.0	10.0	10.0	12.0	10.0	10.0	10.0	16.0	12.0	10.0	12.0	12.0	14.0	10.0	10.0	18.0	10.0	24.0	10.0	12.0	16.0	14.0	10.0	12.0	10.0	14.0	16.0	12.0	8.0	12.0
7396	12.0	10.0	10.0	26.0	12.0	12.0	12.0	16.0	10.0	12.0	10.0	10.0	14.0	16.0	8.0	12.0	10.0	10.0	12.0	14.0	10.0	10.0	12.0	10.0	10.0	10.0	16.0	14.0	10.0	12.0	14.0	12.0	10.0	12.0	16.0	10.0	14.0	10.0	12.0	14.0	14.0	10.0	12.0	10.0	14.0	16.0	12.0	8.0	12.0
7404	10.0	10.0	10.0	36.0	12.0	14.0	12.0	16.0	16.0	12.0	10.0	10.0	12.0	16.0	10.0		10.0	10.0	11.0	14.0	10.0	10.0	12.0	10.0	10.0	10.0	18.0	12.0	10.0	12.0	14.0	12.0	10.0	10.0	18.0	10.0	20.0	10.0	12.0	14.0	12.0	6.0	12.0	10.0	14.0	16.0	16.0	10.0	12.0
7411	10.0	10.0	10.0	28.0	12.0	14.0	12.0	14.0	16.0	12.0	10.0	10.0	12.0	16.0	10.0	12.0	10.0	10.0	12.0	14.0	10.0	10.0	12.0	10.0	10.0	10.0	16.0	12.0	10.0	12.0	12.0	12.0	10.0	10.0	16.0	10.0	16.0	10.0	12.0	18.0	14.0	10.0	12.0	10.0	14.0	16.0	16.0	10.0	12.0
7413	10.0	10.0	10.0	52.0	12.0	12.0		14.0	16.0	12.0	10.0	10.0	12.0	16.0	8.0	12.0	10.0	10.0	12.0	14.0	10.0	10.0	12.0	10.0	10.0	10.0	16.0	14.0	10.0	12.0	14.0	12.0	10.0	10.0	16.0	10.0	14.0	10.0	12.0	14.0	14.0	10.0	12.0	10.0	14.0	12.0	12.0	10.0	12.0
7417	12.0	10.0	10.0	52.0	12.0	14.0	12.0	14.0	16.0	12.0	10.0	10.0	12.0	16.0	8.0	10.0	10.0	10.0	12.0	14.0	10.0	10.0	12.0	10.0	10.0	10.0	16.0	12.0	10.0	12.0	14.0	12.0		10.0	16.0	10.0	12.0	10.0	12.0	14.0	14.0	10.0		10.0	14.0	16.0	12.0	10.0	12.0
7418	12.0	10.0	10.0	36.0	12.0	14.0	12.0	18.0	16.0	12.0	10.0	10.0	11.0	16.0	8.0	10.0	9.0	10.0	11.0	14.0	10.0	10.0		10.0	10.0	10.0	18.0	12.0	10.0	12.0	14.0	12.0	10.0	8.0	22.0	10.0	14.0	9.0	12.0	16.0	12.0	4.0	12.0	10.0	14.0	18.0		8.0	8.0
7419	10.0	10.0	10.0	44.0	12.0	12.0	12.0	14.0	16.0	12.0	10.0	10.0	12.0	16.0	8.0	12.0	10.0	10.0	12.0	14.0	10.0	10.0	12.0	10.0	10.0	10.0	18.0	14.0	10.0	12.0	14.0	12.0	10.0	10.0	22.0	10.0	10.0	10.0	12.0	18.0	16.0	10.0	12.0	10.0	14.0	16.0	12.0	8.0	12.0
7424	10.0	10.0	10.0	24.0	12.0	12.0	12.0	14.0	16.0	12.0	10.0	10.0	12.0	16.0	8.0	12.0	10.0	10.0	12.0	14.0	10.0	10.0	12.0	10.0	10.0		18.0		10.0	12.0	14.0	12.0	10.0	10.0	22.0	10.0	16.0	10.0	12.0	14.0	14.0	10.0	12.0	10.0	14.0	16.0	12.0	10.0	12.0
7430	10.0	10.0	10.0	22.0	12.0	12.0	12.0	16.0	16.0	12.0	10.0	10.0	12.0	16.0	8.0	10.0	10.0	10.0	12.0	14.0	10.0	10.0	10.0	10.0	10.0	10.0	18.0	12.0	10.0	12.0	12.0	12.0	10.0	10.0	18.0	10.0	12.0	10.0	12.0	14.0	14.0	10.0	12.0	10.0	14.0	16.0	12.0	8.0	12.0
7516	10.0		9.0	32.0	12.0	12.0	12.0	14.0	16.0	12.0	10.0	10.0	12.0	16.0	8.0	12.0	10.0	10.0	12.0	14.0	10.0	10.0	12.0	10.0	10.0	10.0	16.0	12.0	10.0	12.0	12.0	12.0	10.0	10.0	22.0	10.0	14.0	10.0	12.0	18.0	12.0	4.0	12.0	10.0	14.0	16.0	12.0	8.0	12.0
7520	10.0	10.0	10.0	46.0	12.0	12.0	12.0	14.0	16.0	12.0	10.0	10.0	12.0	16.0	10.0	12.0	10.0	10.0	12.0	14.0	10.0	10.0	12.0	10.0	10.0	10.0	12.0	12.0	10.0	12.0	12.0	12.0	10.0	10.0	16.0	10.0	14.0	10.0	12.0	14.0	14.0	10.0	12.0	10.0	14.0	16.0	16.0	8.0	12.0
7521	10.0	10.0	10.0	42.0	12.0	12.0	12.0	16.0	14.0	12.0	10.0	10.0	12.0	16.0	10.0	12.0	10.0	10.0	12.0	14.0	10.0	10.0	12.0	10.0	10.0	10.0	18.0	12.0	10.0	12.0	12.0	12.0	10.0	10.0	16.0	10.0	14.0	10.0	12.0	14.0	14.0	10.0	12.0	10.0	14.0	16.0	16.0	8.0	12.0
8214	10.0	10.0	10.0	22.0	12.0	12.0	12.0	12.0	20.0	12.0	10.0	10.0	12.0	16.0	8.0	10.0	10.0	10.0	12.0	14.0	10.0	10.0	12.0	10.0	10.0	10.0	16.0	12.0	10.0	12.0	14.0	12.0	10.0	10.0	22.0		12.0	10.0	12.0	20.0	12.0	4.0	12.0	10.0	14.0	16.0	12.0	10.0	12.0
8222	12.0	10.0	10.0	37.0	12.0	14.0	12.0	14.0	16.0	12.0	10.0	10.0	12.0	16.0	8.0	12.0	10.0	10.0	12.0	14.0	10.0	10.0	12.0	10.0	10.0	10.0	12.0	14.0	10.0	12.0	14.0	12.0	10.0	10.0	16.0	10.0	20.0	10.0	12.0	16.0	14.0	10.0	12.0	10.0	14.0	16.0	12.0	10.0	12.0
8227	10.0		9.0	20.0	10.0	12.0	12.0	14.0	18.0	12.0	10.0	10.0	12.0	16.0	8.0	12.0	10.0	10.0	12.0		10.0	10.0	12.0	10.0	10.0		18.0	10.0	10.0	12.0	12.0	12.0	10.0	8.0		10.0	14.0	10.0	12.0	14.0		6.0	12.0	10.0	14.0	16.0	12.0	8.0	12.0
8230	12.0	10.0	8.0	52.0	12.0	14.0	12.0	16.0	18.0	12.0	10.0	10.0	14.0	16.0	8.0	10.0	10.0	10.0	12.0	14.0	10.0	10.0	12.0	10.0	10.0	10.0	18.0	12.0	10.0	12.0	12.0	12.0	10.0	8.0	16.0	10.0	14.0		12.0	16.0	14.0	10.0	12.0	10.0	14.0	16.0	12.0	10.0	12.0
8234	10.0	10.0	10.0	26.0	12.0	12.0	12.0	14.0	10.0	12.0	10.0	10.0	14.0	16.0	10.0	12.0	10.0	10.0			10.0	10.0	12.0	10.0	10.0		18.0	12.0	10.0	12.0	12.0	11.0		8.0	18.0	10.0	14.0	10.0	12.0	14.0	14.0	10.0	12.0	10.0	14.0	12.0	12.0	10.0	12.0
8237	12.0	10.0	8.0	46.0	12.0	12.0	12.0	14.0	14.0	12.0	10.0	10.0	14.0	16.0	10.0	12.0	10.0	10.0	12.0	14.0	10.0	10.0	12.0	10.0		10.0	16.0	14.0	10.0	12.0	14.0	12.0	10.0	8.0	16.0	10.0	18.0	10.0	12.0	18.0	12.0	4.0	12.0	10.0	14.0	16.0	12.0	8.0	12.0
8240	12.0	10.0	10.0	12.0	14.0	14.0	12.0	14.0	16.0	11.0	10.0	10.0	12.0	16.0	10.0	12.0	10.0	10.0	12.0	14.0	10.0	10.0	12.0	10.0	10.0	10.0	16.0	12.0	10.0	12.0	14.0	12.0	10.0	10.0	16.0	10.0	16.0	10.0	12.0	14.0	14.0	10.0	12.0	10.0	14.0	16.0	12.0	10.0	12.0
8242	10.0	10.0	10.0	22.0	12.0	12.0	12.0	14.0	16.0	12.0	10.0	10.0	12.0	16.0	10.0	12.0	10.0	10.0	12.0	14.0	10.0	10.0	12.0	10.0	10.0	10.0	12.0	12.0	10.0	12.0	12.0		10.0	8.0	16.0	10.0	14.0	10.0	12.0	16.0	16.0	10.0	11.0	10.0	14.0	12.0	12.0	10.0	12.0
8243	12.0	10.0	10.0	28.0	12.0	12.0	12.0	14.0	16.0		10.0	10.0	12.0	16.0	8.0	12.0	10.0	10.0	12.0	14.0	10.0	10.0	12.0	10.0	10.0	10.0	16.0	12.0	10.0	12.0	14.0	12.0	10.0	8.0	22.0	10.0	12.0	10.0	12.0	14.0	14.0	10.0		10.0	14.0	16.0	12.0		12.0
8244	10.0	10.0	10.0	24.0	12.0	12.0	12.0	14.0	20.0	12.0	10.0	10.0	14.0	16.0	10.0	12.0	10.0	10.0	12.0	14.0	10.0	10.0	12.0	10.0	10.0	10.0	16.0	12.0	10.0	12.0	14.0	12.0	10.0	10.0	22.0	10.0	12.0	10.0	12.0	20.0	14.0	10.0	12.0	10.0	14.0	12.0	12.0	8.0	12.0
8247	10.0	10.0	10.0	22.0	12.0	12.0	12.0	16.0	18.0	12.0	10.0	10.0	12.0	16.0	8.0	12.0	10.0	10.0	12.0	14.0	10.0	10.0	12.0	10.0	10.0	10.0	18.0	12.0	10.0	12.0	14.0	12.0	10.0	10.0	22.0	10.0	14.0	10.0	12.0	14.0	14.0	10.0	12.0	10.0	14.0	12.0	12.0	10.0	12.0
8249	10.0	10.0	10.0	52.0	12.0	12.0	12.0	14.0	16.0	12.0	10.0	10.0	12.0	16.0	8.0	12.0	10.0	10.0	11.0	14.0	10.0	10.0	12.0	10.0	10.0	10.0	16.0	12.0	10.0	12.0	14.0	12.0	10.0	8.0	18.0	10.0	13.0	10.0	12.0	14.0	14.0	10.0	12.0	10.0	14.0	12.0	12.0	10.0	12.0
8258		10.0	10.0	34.0	12.0	12.0	12.0	16.0	12.0	12.0	10.0		12.0	16.0	8.0	12.0	10.0	10.0	12.0	14.0	10.0	10.0	12.0	10.0	10.0	10.0	16.0	10.0	10.0	12.0	12.0	12.0	10.0	10.0	16.0	10.0	12.0	10.0	12.0	18.0	14.0	10.0	12.0	10.0	14.0	12.0	12.0	8.0	12.0
8259		10.0	10.0	34.0	12.0	12.0	12.0	16.0	12.0	12.0	10.0		12.0	16.0	8.0	12.0	10.0	10.0	12.0	14.0	10.0	10.0	12.0	10.0	10.0	10.0	16.0	10.0	10.0	12.0	12.0	12.0	10.0	10.0	16.0	10.0	12.0	10.0	12.0	18.0	14.0	10.0	12.0	10.0	14.0	12.0	12.0	8.0	12.0
8264	14.0	10.0	10.0	52.0	12.0	12.0	12.0	16.0	16.0	12.0	10.0	10.0	14.0	15.0	8.0	10.0	10.0	10.0	12.0	14.0	10.0	10.0	12.0	10.0	10.0	10.0	16.0	12.0	10.0		12.0	14.0	10.0	8.0	18.0		12.0	10.0	12.0	14.0	16.0	10.0	12.0	10.0	14.0	16.0	12.0	8.0	12.0
8283	12.0	10.0	10.0	34.0	12.0	12.0	12.0	14.0	16.0	12.0	10.0	10.0	12.0	16.0	10.0	12.0	10.0	10.0	12.0	14.0	10.0	10.0	12.0	10.0	10.0	10.0	12.0	14.0	10.0	12.0	14.0	11.0	10.0	8.0	18.0	10.0	14.0	10.0	12.0	12.0	12.0	4.0	12.0	10.0	14.0	16.0	12.0		12.0
8297	10.0	10.0	10.0	37.0	12.0	12.0	12.0	12.0	12.0	12.0	10.0	10.0	12.0	16.0	8.0	12.0	10.0	10.0	12.0	14.0	10.0	10.0	12.0	10.0	10.0	10.0	18.0	12.0	10.0	12.0	12.0	12.0	10.0	10.0	22.0	10.0	12.0	10.0	12.0	14.0	16.0	10.0	12.0	10.0	14.0	16.0	12.0	10.0	12.0
8306	10.0	10.0	10.0	12.0	14.0	14.0	12.0	14.0	16.0	12.0	10.0	10.0	12.0	16.0	10.0	12.0	10.0	10.0	12.0	14.0	10.0	10.0	12.0	10.0	10.0	10.0	18.0	12.0	10.0	12.0	14.0	12.0	10.0	8.0	18.0	10.0	14.0	10.0	12.0	20.0	14.0	10.0	12.0	10.0	14.0	16.0	10.0	10.0	12.0
8307	10.0	10.0	12.0	28.0	12.0	12.0	12.0	12.0	12.0	12.0	10.0	10.0	12.0	16.0	8.0	12.0	10.0	10.0	12.0	14.0	10.0	10.0	12.0	10.0	10.0	10.0	16.0	12.0	10.0	12.0	14.0	12.0	10.0	10.0	16.0	10.0	16.0	10.0	12.0	14.0	12.0	6.0	12.0	10.0	14.0	16.0	16.0	10.0	12.0
8311	10.0	10.0	10.0	28.0	12.0	12.0	12.0	16.0	12.0	12.0	10.0	10.0	12.0	16.0	7.0	12.0	10.0	10.0	12.0	14.0	10.0	10.0	12.0	10.0	10.0	10.0	16.0	12.0	10.0	12.0	14.0	12.0	10.0	10.0	16.0	10.0	16.0	10.0	12.0	14.0	14.0	10.0	12.0	10.0	14.0	16.0	12.0	10.0	12.0
8312	10.0	10.0	10.0	30.0	12.0	14.0	12.0	16.0	10.0	12.0	10.0	10.0	12.0	16.0	8.0	12.0	10.0	10.0	12.0	14.0	10.0	10.0	12.0	10.0	10.0	10.0	18.0	12.0	10.0	12.0	12.0	12.0	8.0	10.0	16.0	10.0	14.0	10.0	12.0	14.0	14.0	14.0	12.0	10.0	14.0	16.0	12.0	10.0	12.0
8334	14.0	10.0	10.0	36.0	12.0	12.0	12.0	14.0	16.0	12.0	10.0	10.0	12.0	16.0	8.0	11.0	10.0	10.0	12.0	14.0	10.0	10.0	12.0	10.0	10.0	10.0	18.0	10.0	10.0	12.0	12.0	14.0	10.0	8.0	22.0	10.0	16.0	10.0	12.0	16.0	14.0	10.0	12.0	10.0	14.0	16.0	12.0	8.0	12.0
8335	10.0	10.0	10.0	22.0	12.0	12.0	12.0	16.0	18.0	12.0	10.0	10.0	12.0	16.0	8.0	12.0	10.0	10.0	12.0	14.0	10.0	10.0	12.0	10.0	10.0	10.0	18.0	12.0	10.0	12.0	14.0	11.0	10.0	10.0	22.0	10.0	20.0	10.0	12.0	18.0	14.0	10.0	12.0	10.0	14.0	16.0	12.0	8.0	12.0
8351	10.0	10.0	10.0	24.0	12.0	14.0	12.0	16.0	20.0	12.0	10.0	10.0	12.0	16.0	8.0	12.0		10.0	11.0		10.0	10.0		10.0	10.0	10.0	16.0	12.0	10.0	12.0	12.0	12.0	10.0	10.0			12.0	10.0	12.0	14.0	12.0	6.0	12.0	10.0	14.0	16.0	12.0	8.0	12.0
8354	12.0	10.0	10.0	52.0	10.0	12.0	12.0	14.0	12.0	12.0	10.0	10.0	12.0	16.0	8.0	12.0	10.0	10.0	12.0	14.0	10.0	10.0	12.0	10.0	10.0	10.0	16.0	12.0	10.0	12.0	14.0	12.0	10.0	10.0	16.0	10.0	14.0	10.0	12.0	14.0	14.0	10.0	12.0	10.0	14.0	12.0	12.0	10.0	12.0
8357	12.0	10.0	10.0	38.0	12.0	12.0	12.0	16.0	12.0	12.0	10.0	10.0	14.0	16.0	8.0	12.0	10.0	10.0	12.0	14.0	10.0	10.0	12.0	10.0	10.0	10.0	16.0	12.0	10.0	12.0	14.0	12.0	10.0	10.0	22.0	10.0	14.0	10.0	12.0	16.0	14.0	12.0	12.0	10.0	14.0	16.0	12.0	10.0	12.0
8365	10.0	10.0	10.0	26.0	12.0	12.0	12.0	17.0	16.0	12.0	10.0	10.0	12.0	16.0	8.0	10.0	10.0	10.0	12.0	14.0	10.0	10.0	12.0	10.0	10.0	10.0	20.0	14.0	10.0	12.0	14.0	12.0	10.0	8.0	18.0	10.0	16.0	10.0	12.0	16.0	14.0	10.0	12.0	10.0	14.0		12.0	8.0	12.0
8366	10.0	10.0	10.0	43.0	12.0	12.0	12.0	14.0	16.0	12.0	10.0	10.0	12.0	16.0	8.0	12.0	10.0	10.0	12.0	14.0	10.0	10.0	12.0	10.0	10.0	10.0	22.0	12.0	10.0	12.0	12.0	14.0	10.0	10.0	18.0	10.0	14.0	10.0	12.0		14.0	10.0	12.0	10.0	14.0	16.0		8.0	12.0
8369	12.0	10.0	10.0		12.0	14.0	12.0	16.0	12.0	12.0	10.0		12.0	16.0	8.0	12.0	10.0	10.0	12.0	14.0	10.0	10.0	12.0	10.0	10.0	10.0	16.0	12.0	10.0	12.0	14.0	12.0	10.0	8.0	22.0	10.0	16.0	10.0	12.0	14.0	14.0	10.0	12.0	10.0	14.0	16.0	10.0	10.0	12.0
8376	12.0	10.0	10.0	18.0	12.0	12.0	12.0	16.0	20.0	12.0	10.0	10.0	12.0	16.0	8.0	12.0	10.0	10.0		14.0	10.0	10.0	12.0	10.0		10.0	18.0	10.0	10.0	12.0	12.0	11.0	10.0	10.0	16.0	10.0		10.0	12.0	20.0	14.0	10.0	13.0	10.0	14.0	16.0	12.0	8.0	12.0
8419	12.0	10.0	10.0	26.0	12.0	12.0	12.0	14.0	16.0	12.0	10.0	10.0	12.0	16.0	7.0	12.0	10.0	10.0	12.0	14.0	10.0	10.0	12.0	10.0	10.0	10.0	16.0	14.0	10.0	12.0	14.0	12.0	10.0	10.0	16.0	10.0	14.0	10.0	12.0	14.0	12.0	4.0	12.0	10.0	14.0	12.0	12.0	8.0	12.0
8420	10.0	10.0	10.0	52.0	12.0	12.0	12.0	14.0	14.0	12.0	10.0	10.0	12.0	16.0	7.0	12.0	10.0	10.0	12.0	14.0	10.0	10.0	12.0	10.0	10.0	10.0	18.0	12.0	10.0	12.0	12.0	14.0		10.0	18.0	10.0	14.0	10.0	12.0	24.0	14.0	10.0	13.0	10.0	14.0	12.0	12.0	10.0	12.0
8422	12.0	10.0	10.0	30.0	12.0	14.0	12.0	16.0	10.0	12.0	10.0	10.0	12.0	16.0	8.0	12.0	10.0	10.0	12.0	14.0	10.0	10.0	12.0	12.0	10.0	10.0	16.0	12.0	10.0	12.0	14.0	12.0	10.0	10.0	16.0	10.0	18.0	10.0	12.0	13.0	12.0	4.0	12.0	10.0	14.0	16.0	10.0	10.0	12.0
8424	12.0	10.0	10.0	51.0	12.0	12.0	12.0	18.0	16.0	12.0	10.0	10.0	12.0	16.0	8.0	12.0	10.0	10.0	12.0	14.0	10.0	10.0	12.0	10.0	10.0	10.0	16.0	10.0	10.0	12.0	12.0		8.0	10.0	16.0	10.0	14.0		12.0	14.0	14.0	10.0	12.0	10.0	14.0	12.0	12.0	8.0	12.0
8426	10.0	10.0	10.0	28.0	12.0	14.0	12.0	16.0	18.0	12.0	10.0	10.0	12.0	16.0	8.0	12.0	10.0	10.0	11.0	14.0	10.0	10.0	12.0	10.0	10.0		16.0	12.0	10.0	12.0	14.0	12.0	10.0	10.0		10.0	16.0	10.0	12.0	14.0	12.0	6.0	12.0	10.0	14.0	16.0	16.0	10.0	12.0
8427	12.0	10.0	10.0	30.0	12.0	14.0	12.0	16.0	10.0	12.0	10.0	10.0	12.0	16.0	8.0	12.0	10.0	10.0	12.0	14.0	10.0	10.0	12.0	10.0	10.0	10.0	17.0	12.0	10.0	12.0	14.0	12.0		10.0	16.0	10.0	16.0	10.0	12.0	14.0		6.0	12.0	10.0	14.0	16.0	16.0	10.0	12.0
9057	12.0	10.0	10.0	20.0	10.0	12.0		14.0	16.0	12.0	10.0	10.0	14.0	16.0	10.0	12.0	10.0	10.0	12.0	14.0	10.0	10.0	12.0	10.0	10.0	10.0	18.0	12.0	10.0	12.0	14.0	12.0	10.0	10.0	22.0	10.0	20.0	10.0	12.0	18.0	14.0	10.0	12.0	10.0	14.0	16.0	12.0	8.0	12.0
9067	12.0	10.0	10.0	22.0	12.0		12.0	14.0	16.0	12.0	10.0	9.0	11.0	16.0	8.0	12.0	10.0	10.0	12.0	14.0	10.0	10.0	12.0	9.0	10.0	10.0	16.0	12.0	10.0	12.0		12.0	10.0	8.0	16.0	10.0	14.0	10.0	12.0	25.0	14.0	10.0		10.0	14.0	16.0	12.0	8.0	12.0
9069	10.0	10.0	10.0	27.0	12.0	12.0	12.0	16.0	16.0	12.0	10.0	10.0	12.0	16.0	8.0	12.0	10.0	10.0	12.0	14.0	10.0	10.0	12.0	10.0	10.0	10.0	16.0	12.0	10.0	14.0	12.0	12.0	8.0	10.0	16.0	10.0	14.0	10.0	12.0	26.0	14.0	12.0	12.0	10.0	14.0	16.0	12.0	8.0	12.0
9070	12.0	10.0	10.0	23.0	10.0	11.0	12.0	14.0	16.0	12.0	10.0	10.0	12.0	16.0	8.0	12.0	10.0	10.0	12.0	14.0	10.0	10.0	12.0	10.0	10.0	10.0	18.0	12.0	10.0	12.0	12.0	12.0	10.0	8.0	16.0	10.0	12.0	10.0	12.0	16.0	14.0	12.0	12.0	10.0	14.0	16.0	12.0	8.0	12.0
9075	10.0	10.0	10.0	30.0	12.0	12.0	12.0	14.0	16.0	12.0	10.0	10.0	12.0	16.0	8.0	12.0	10.0		12.0	14.0	10.0	10.0	12.0	10.0	10.0	10.0	16.0	12.0	10.0	11.0	14.0	12.0		8.0	16.0	10.0	12.0	10.0	12.0	16.0	14.0	10.0	12.0	10.0	13.0	16.0	12.0	8.0	12.0
9078	10.0	10.0	10.0	30.0	12.0	12.0	12.0	14.0	16.0	12.0	10.0	10.0	12.0	16.0	8.0	12.0	10.0	10.0	12.0	14.0	10.0	10.0	12.0	10.0	10.0	10.0	18.0	12.0	10.0	10.0	12.0	12.0	8.0	10.0	16.0	10.0	12.0	10.0	12.0	24.0	14.0	10.0		10.0	14.0	16.0	12.0	8.0	12.0
9079	12.0	10.0	10.0	24.0	10.0	12.0	12.0	14.0	16.0	12.0	10.0	10.0	11.0	16.0	8.0	12.0	10.0	10.0	12.0	14.0	10.0	10.0	12.0	10.0	10.0	10.0	18.0	12.0	10.0	12.0	12.0	14.0	10.0	10.0	16.0		12.0	10.0	12.0	16.0		4.0	12.0	10.0	14.0	16.0	12.0	8.0	12.0
9081	10.0	10.0	10.0	52.0	10.0	12.0	12.0	14.0	16.0	12.0	10.0	10.0	12.0	16.0	8.0	12.0	10.0		12.0	14.0	10.0	10.0	12.0	10.0	10.0	10.0	16.0	12.0	10.0	14.0	14.0	12.0	10.0	10.0	16.0	10.0	14.0	10.0	12.0	26.0	14.0	12.0	12.0	10.0	14.0	16.0	12.0	8.0	12.0
9084	12.0	10.0	10.0	48.0	10.0	12.0	12.0	14.0	16.0	12.0	10.0	10.0	12.0	16.0	8.0	12.0	10.0	10.0	12.0	14.0	10.0	10.0	12.0	10.0	10.0	10.0	16.0	12.0	10.0	14.0	12.0	14.0	8.0	10.0	16.0	10.0	12.0	10.0	12.0	24.0	14.0	10.0	12.0	10.0	14.0	16.0	12.0	8.0	12.0
9085	12.0	10.0	10.0	46.0	10.0	13.0	12.0	14.0	16.0	12.0	10.0	10.0	12.0	15.0	8.0	12.0	10.0	10.0	11.0	14.0	10.0	10.0	12.0	10.0	10.0		16.0	12.0	10.0	14.0	12.0	14.0	8.0	10.0	16.0	10.0	12.0	10.0	12.0	21.0	14.0	10.0	12.0	10.0	14.0	16.0	12.0	8.0	12.0
9089	12.0		10.0	32.0	11.0	12.0	12.0	14.0	16.0	12.0	10.0	10.0	12.0	16.0	8.0	12.0	10.0	10.0	12.0	14.0	10.0	10.0	12.0	10.0	10.0	9.0	18.0	12.0	10.0	12.0	12.0	12.0	10.0	10.0		10.0	14.0	10.0	12.0	26.0	14.0	10.0	12.0	10.0	14.0	16.0	12.0	8.0	12.0
9091	12.0	10.0	10.0	22.0	12.0	10.0	12.0	14.0	16.0	11.0	10.0	10.0	12.0	16.0	8.0	11.0	10.0	10.0	12.0	14.0	10.0	10.0	12.0	10.0	10.0	10.0	18.0	12.0	10.0	10.0	14.0	12.0	10.0	10.0		10.0	12.0	10.0	12.0	15.0	14.0	10.0	12.0	10.0	14.0	16.0	12.0	8.0	12.0
9095	12.0	10.0	10.0	12.0	12.0	14.0	12.0	14.0	16.0	12.0	10.0	10.0	12.0	16.0	8.0	12.0	10.0	10.0	12.0	14.0	10.0	10.0	12.0	10.0	10.0	9.0	18.0	12.0	10.0	12.0	12.0	12.0	10.0	8.0	16.0	10.0	12.0	10.0	12.0	16.0	14.0	10.0	12.0	10.0	14.0	16.0	12.0	8.0	12.0
9099	10.0	10.0	10.0	50.0	12.0	12.0	12.0	14.0	16.0	12.0	10.0	10.0	12.0	16.0	8.0	10.0	10.0	10.0	12.0	14.0	10.0	10.0	11.0	10.0	10.0	9.0	18.0	12.0	10.0	12.0	12.0		10.0	8.0	16.0	10.0	12.0	10.0	12.0		14.0	10.0	12.0	10.0	14.0	16.0	12.0	8.0	12.0
9100	12.0	10.0	10.0	32.0	12.0	12.0	12.0	14.0	16.0	12.0	10.0	10.0	12.0	16.0	8.0	10.0	10.0	10.0	12.0	14.0	10.0	10.0	12.0	10.0	10.0	10.0	16.0	12.0	10.0	12.0	14.0	12.0	10.0	8.0	16.0	10.0	14.0	10.0	12.0	14.0	14.0	10.0	12.0	10.0	14.0	16.0	12.0	10.0	12.0
9102	12.0	10.0	10.0	32.0	11.0	12.0	12.0	14.0	16.0	12.0	10.0	10.0	12.0	16.0	8.0	12.0	10.0	10.0	12.0	14.0	10.0	10.0	12.0	10.0	10.0	10.0	16.0	12.0	10.0	12.0	14.0	12.0	10.0	8.0	16.0	10.0	12.0	10.0	12.0	23.0	14.0	10.0	12.0	10.0	14.0	16.0	12.0	10.0	12.0
9103	12.0	10.0	10.0	40.0	12.0	12.0	12.0	14.0	16.0	12.0	10.0	10.0	12.0	16.0	8.0	12.0	10.0	10.0	12.0		10.0	10.0	12.0	10.0	10.0	10.0	18.0	12.0	10.0	12.0	14.0	12.0	10.0	8.0	16.0	10.0	12.0	10.0	12.0	24.0	14.0	10.0	12.0	10.0	14.0	16.0	12.0	10.0	12.0
9104	12.0	10.0	10.0	32.0	12.0	12.0	12.0	14.0	16.0	12.0	10.0	10.0	12.0	20.0	8.0	12.0	10.0	10.0	12.0	14.0	10.0	10.0	12.0	10.0	10.0	10.0	16.0	12.0	10.0	12.0	14.0	12.0	10.0	8.0	22.0	10.0	12.0	10.0	12.0	14.0	14.0	10.0	12.0	10.0	14.0	16.0	12.0	10.0	12.0
9105	12.0	10.0	10.0	30.0	12.0	12.0	12.0	14.0	16.0	12.0	10.0	10.0	12.0	16.0	8.0	10.0	10.0	10.0	12.0	14.0	10.0	10.0	12.0	10.0	9.0	10.0	16.0	12.0	10.0	12.0	14.0	12.0	10.0	8.0	16.0	10.0	14.0	10.0	12.0	14.0	14.0	10.0	12.0	10.0	14.0	16.0	12.0	10.0	12.0
9106	12.0	10.0	10.0	30.0	12.0	12.0	12.0	14.0	16.0	12.0	10.0	10.0	12.0		8.0	12.0	9.0	10.0	12.0	14.0	10.0	10.0	12.0	10.0	10.0	10.0	16.0	12.0	10.0	12.0	14.0	12.0	10.0	8.0	22.0	10.0	14.0	10.0	12.0	22.0		4.0	12.0	10.0	14.0	16.0	12.0	8.0	12.0
9111	12.0	10.0	10.0	30.0	12.0	12.0	12.0	14.0	16.0	12.0	10.0	10.0	12.0	14.0	8.0	12.0	10.0	10.0	12.0	14.0	10.0	10.0	12.0	10.0	10.0	10.0	16.0	12.0	10.0	12.0	14.0	12.0	10.0	8.0	20.0	10.0	12.0	10.0	12.0	16.0	12.0	4.0	12.0	10.0	12.0	12.0	12.0	8.0	12.0
9114	12.0	10.0	10.0	30.0	12.0	12.0	12.0	14.0	16.0	12.0	10.0	10.0	12.0	14.0	8.0	12.0	10.0	10.0	12.0	14.0	10.0	10.0	12.0	10.0	10.0	10.0	16.0	12.0	10.0	12.0	14.0	12.0	10.0	8.0	16.0	10.0	12.0	10.0	12.0	16.0		4.0	12.0	10.0	12.0	12.0	12.0	8.0	12.0
9115	12.0	10.0	10.0	30.0	12.0	12.0	12.0	14.0	16.0	12.0	10.0	10.0	12.0	14.0	8.0	12.0	10.0	11.0	12.0	14.0	10.0	10.0	12.0	10.0	10.0	10.0	16.0	12.0	10.0	12.0	14.0	12.0	10.0	8.0	16.0	10.0	12.0	10.0	12.0	16.0	12.0	4.0	12.0	10.0	12.0	12.0	12.0	8.0	12.0
9121	12.0	10.0	10.0	41.0	13.0	12.0	12.0	12.0	14.0	12.0	10.0	10.0		16.0	8.0	12.0	10.0	10.0	12.0	14.0	10.0	10.0	12.0	10.0	10.0	10.0	16.0	12.0	10.0	12.0	12.0	12.0	8.0	10.0	22.0	10.0	13.0	10.0	12.0	20.0	14.0	10.0	12.0	10.0	12.0	12.0	12.0	8.0	12.0
9125	12.0	10.0	10.0	26.0	12.0	12.0	12.0	16.0	10.0	12.0	10.0	10.0	14.0	16.0	8.0	12.0	10.0	10.0	12.0	14.0	10.0	10.0	12.0	10.0	10.0	10.0	18.0	12.0	10.0	12.0	12.0	12.0	10.0	10.0	22.0	10.0	14.0	10.0	12.0	14.0	14.0	10.0	12.0	10.0	14.0	12.0	12.0	10.0	12.0
9128	10.0	10.0	10.0	26.0	12.0	12.0	12.0	16.0	10.0	12.0	10.0	10.0	14.0	16.0	8.0	12.0	10.0	10.0	12.0	14.0	10.0	10.0	12.0	9.0	10.0	10.0	18.0	11.0	10.0	12.0	12.0	12.0	10.0	10.0	22.0	10.0	14.0	10.0	12.0	14.0	14.0		12.0	10.0	14.0	16.0		10.0
9131	10.0	10.0	10.0	26.0	12.0	12.0	12.0	16.0	13.0	12.0	10.0	10.0	14.0	16.0	8.0	12.0	10.0	10.0	12.0	14.0	10.0	10.0	12.0		10.0	10.0	18.0	10.0	10.0	12.0	12.0	12.0	10.0	10.0		10.0	14.0	10.0	12.0	14.0	14.0		12.0	10.0	14.0	16.0	12.0	10.0
9133	12.0	10.0	10.0	26.0	12.0	12.0	12.0	16.0	10.0	12.0	10.0	10.0	14.0	16.0	8.0	12.0	10.0	10.0		14.0	10.0	10.0	12.0	10.0	10.0	10.0	18.0	10.0	10.0	12.0	12.0	12.0	10.0	10.0	22.0	10.0	14.0	10.0	12.0	14.0	14.0		12.0	10.0	14.0	16.0	12.0	10.0
9134	12.0	10.0	10.0	26.0	12.0	12.0	12.0	16.0	10.0	12.0	10.0	10.0	14.0	16.0	8.0	12.0	10.0	10.0	12.0	14.0	10.0	10.0	12.0	10.0	10.0	10.0	18.0	10.0	10.0	12.0	12.0	12.0	10.0	10.0	22.0	10.0	14.0	10.0	12.0	14.0	14.0		12.0	10.0	14.0	16.0	12.0	10.0
9321	10.0	10.0	10.0	24.0	12.0	14.0	12.0	16.0	16.0	12.0	10.0	10.0	12.0	16.0	8.0	12.0	10.0	10.0	12.0	14.0	10.0	10.0	12.0	10.0	10.0	10.0	18.0	10.0	10.0	12.0	12.0	12.0	10.0	10.0	22.0	10.0	20.0	10.0	12.0	20.0	14.0	10.0	12.0	10.0	14.0	16.0	12.0	8.0	12.0
9323	10.0	10.0	10.0	24.0	12.0	14.0	12.0	16.0		12.0	10.0	10.0	12.0	16.0	8.0	12.0	10.0	10.0	12.0	14.0	10.0	10.0	12.0	10.0	10.0	10.0	18.0	10.0	10.0	12.0	12.0	12.0	10.0	10.0	22.0	10.0	20.0	10.0	12.0	20.0	14.0	10.0	12.0	10.0	14.0	16.0	12.0	8.0	12.0
9332	10.0	10.0	10.0	24.0	12.0	14.0	12.0	16.0	16.0	12.0		10.0	12.0	16.0		12.0	10.0	10.0	12.0	14.0	10.0	10.0	12.0	10.0	10.0	10.0	18.0		10.0	12.0	12.0	12.0	10.0	10.0		10.0		10.0	12.0	20.0	14.0	10.0	12.0	10.0	14.0	16.0	12.0	8.0	12.0
9336	10.0	10.0	10.0	24.0	12.0	14.0	12.0	16.0	16.0	12.0		10.0	12.0	16.0	8.0	12.0	10.0	10.0			10.0	10.0	12.0	10.0	10.0		18.0	12.0	10.0	12.0	12.0	11.0		10.0			14.0	10.0	12.0	16.0	14.0	10.0	12.0	10.0	14.0	16.0	12.0	10.0	12.0
9339	10.0	10.0	10.0	26.0	12.0	12.0	12.0	14.0	14.0	12.0		10.0	12.0	16.0		12.0	10.0	10.0		14.0	10.0	10.0	12.0	10.0	10.0		16.0	12.0	10.0	12.0	12.0	12.0	10.0	8.0	16.0	10.0	18.0	10.0	12.0	18.0		4.0	12.0	10.0	14.0	16.0	12.0	8.0	12.0
9343	12.0	10.0	10.0	30.0	12.0	12.0	12.0	16.0	16.0	12.0	10.0	10.0	12.0	16.0	8.0	12.0	10.0	10.0	12.0	14.0	14.0	10.0	12.0	10.0	10.0	10.0	16.0	12.0	10.0	12.0	12.0	14.0	10.0	10.0	18.0	10.0	14.0	10.0	12.0	20.0	14.0	10.0	12.0	10.0	14.0	16.0	12.0	10.0	12.0
9352	12.0	10.0	10.0	36.0	12.0	12.0	12.0	14.0	16.0	12.0	10.0	10.0	12.0	16.0	8.0	12.0	10.0	10.0	12.0	14.0	10.0	10.0	12.0	10.0	10.0	10.0	16.0	12.0	10.0	12.0	12.0	12.0	10.0	10.0	16.0	10.0	20.0	10.0	12.0	16.0	14.0	10.0	12.0	10.0	14.0	16.0	12.0	10.0	12.0
9353	12.0	10.0	10.0	35.0	12.0	12.0	12.0	14.0	16.0	12.0	10.0	10.0	12.0	16.0	8.0	12.0	10.0	10.0		14.0	10.0	10.0	12.0	10.0	10.0	10.0	16.0	12.0	10.0	12.0	12.0	12.0	10.0	10.0			20.0	10.0	12.0	16.0	14.0	10.0	12.0	10.0	14.0	16.0	12.0	10.0	12.0
9363	12.0	10.0	10.0	26.0	12.0	12.0	12.0	16.0	16.0	12.0		10.0	12.0	16.0	7.0	12.0		10.0	12.0		10.0	10.0	12.0	10.0	10.0	10.0	18.0	10.0	10.0	12.0	12.0		10.0	10.0		10.0	14.0	10.0	12.0	14.0	12.0	6.0	12.0	10.0	14.0	12.0	12.0	10.0	12.0
9369	10.0	10.0	10.0	35.0	10.0	12.0		14.0	16.0	12.0	10.0	10.0	12.0	16.0	10.0	12.0	10.0	10.0		14.0	10.0	10.0	12.0	10.0	10.0		16.0	12.0	10.0	12.0	12.0	12.0	10.0	8.0		10.0	18.0	10.0	12.0	14.0	14.0	10.0	12.0	10.0	14.0	12.0		10.0
9370	10.0	10.0	10.0	26.0	12.0	12.0	12.0	14.0	14.0	12.0	10.0	10.0	12.0	16.0	8.0	12.0	10.0	10.0	12.0	14.0	10.0	10.0	12.0	10.0	10.0	10.0	18.0	12.0	10.0	12.0	13.0	12.0	10.0	10.0	22.0	10.0	14.0	10.0	12.0	14.0	14.0	10.0	12.0	10.0	14.0	12.0	12.0	10.0	12.0
9371	10.0	10.0	10.0	20.0	10.0	12.0	12.0	14.0	18.0	12.0	10.0	10.0	12.0	16.0	8.0	12.0	10.0	10.0	12.0	14.0	10.0	10.0	12.0	10.0	10.0	10.0	18.0	10.0	10.0	12.0	12.0	12.0	10.0	10.0	16.0	10.0		10.0	12.0	14.0	14.0	10.0	12.0	10.0	14.0	12.0	12.0	10.0	12.0
9380	12.0	10.0	10.0	34.0	12.0	12.0	12.0	14.0		12.0	10.0	10.0	14.0	16.0	9.0	12.0		10.0		14.0	10.0	10.0	12.0	10.0	10.0		16.0	12.0	10.0	12.0	14.0		10.0	10.0	22.0	10.0	14.0	10.0	12.0	18.0	12.0	4.0	12.0	10.0	14.0	16.0	12.0	8.0	12.0
9381	10.0	10.0	10.0	20.0	12.0	12.0	11.0	14.0	16.0	12.0	10.0	10.0	12.0	16.0	8.0	12.0	10.0	10.0	12.0	14.0	10.0	10.0	12.0	10.0	10.0	10.0	12.0	12.0	10.0	12.0	12.0		10.0	8.0	17.0	10.0	14.0	10.0	12.0	14.0	14.0	10.0	12.0	10.0	14.0	16.0	12.0	8.0	12.0
9382	12.0	10.0	10.0	34.0	12.0	14.0	12.0	16.0	16.0	12.0	10.0	10.0	12.0	16.0	8.0	11.0	10.0	10.0	11.0	14.0	10.0	10.0	12.0	10.0	10.0	10.0	16.0	12.0	10.0	12.0	12.0	12.0	10.0	10.0	16.0	10.0	14.0	10.0	12.0	20.0	12.0	4.0	12.0	10.0	14.0	16.0	12.0	10.0	12.0
9383	10.0	10.0	9.0	36.0	12.0	12.0	12.0		16.0	12.0	10.0	10.0	12.0	16.0	8.0	12.0	10.0	10.0			10.0	10.0	12.0	10.0	10.0		18.0	12.0	10.0	12.0	12.0	12.0	10.0	10.0		10.0	14.0	10.0	12.0	20.0	12.0	4.0	12.0	10.0	14.0	16.0	12.0	10.0	12.0
9386	12.0	10.0	10.0	26.0	12.0	12.0	12.0	16.0	16.0	12.0	10.0	10.0	12.0	16.0	8.0	12.0	8.0	10.0	12.0	14.0	10.0	10.0	12.0	10.0	10.0	10.0	18.0	10.0	10.0	12.0	14.0	12.0	10.0	10.0	16.0	10.0	14.0	10.0	12.0	14.0	14.0	10.0	12.0	10.0	14.0	12.0	12.0	10.0	12.0
9388	12.0	10.0	10.0	18.0	12.0	11.0	12.0	16.0	19.0	12.0	10.0	10.0	12.0	16.0	8.0	12.0	10.0	10.0	12.0	14.0	10.0	10.0	12.0	10.0	10.0	10.0	16.0	10.0	10.0	12.0	12.0	16.0	10.0	10.0	18.0	10.0	14.0	10.0	12.0	14.0	12.0	4.0	12.0	10.0	14.0	16.0	12.0	10.0	13.0
9390	10.0	10.0	10.0	52.0	12.0	12.0	12.0	14.0	16.0	12.0	10.0	10.0	12.0	16.0	8.0	12.0	10.0	10.0	12.0	14.0	10.0	10.0	12.0	10.0	10.0	10.0	18.0	12.0	10.0	12.0	12.0	14.0	10.0	10.0	22.0	10.0	14.0	10.0	12.0	14.0	14.0	10.0	12.0	10.0	14.0	12.0	12.0	8.0	12.0
9391	10.0	10.0	10.0	52.0	12.0	12.0	12.0	14.0	16.0	12.0	10.0	10.0	12.0	16.0	8.0	12.0	10.0	10.0	12.0	14.0	10.0	10.0	12.0	10.0	10.0	10.0	18.0	12.0	10.0	12.0	12.0	14.0	10.0	10.0	22.0	10.0	14.0	10.0	12.0	14.0	14.0	10.0	12.0	10.0	14.0	12.0	12.0	8.0	12.0
9392	10.0	10.0	10.0	43.0	12.0	12.0	12.0	14.0	16.0	12.0	10.0	10.0	12.0	16.0	8.0	12.0	10.0	10.0		14.0	10.0	10.0	12.0	10.0	10.0		18.0	12.0	10.0	12.0	12.0	14.0	10.0	10.0		10.0	14.0	10.0	12.0	14.0	14.0	10.0	12.0	10.0	14.0	12.0	12.0	8.0	12.0
9394	12.0	10.0	10.0	38.0	12.0	14.0	12.0	14.0	16.0	12.0	10.0	10.0	12.0	16.0	8.0	10.0	10.0	10.0	12.0	14.0	10.0	10.0	12.0	10.0	10.0	10.0	18.0	12.0	10.0	12.0	12.0	12.0	10.0	10.0	16.0	10.0	14.0	10.0	12.0	20.0	14.0	10.0	12.0	10.0	14.0	16.0	12.0	10.0	12.0
9395	12.0	10.0	10.0	22.0	12.0	12.0	12.0	16.0	18.0	12.0	10.0	10.0	12.0	16.0	8.0	12.0	10.0	10.0	12.0	14.0	10.0	10.0	12.0	10.0	10.0	10.0	12.0	16.0	10.0	12.0	14.0	12.0	10.0	8.0	17.0	10.0	14.0	9.0	12.0	14.0	14.0	10.0	12.0	10.0	14.0	12.0	12.0	10.0	12.0
9399	11.0	10.0	10.0	36.0	12.0	13.0	12.0	14.0	18.0	12.0	10.0	10.0	14.0	16.0	9.0	12.0	10.0	10.0	12.0	14.0	10.0	10.0	12.0	10.0	10.0	10.0	16.0	12.0	10.0	12.0	14.0	12.0	10.0	10.0	22.0	10.0	16.0	10.0	12.0	14.0	14.0	11.0	14.0	10.0	14.0	14.0	12.0	8.0	12.0
9402	12.0	10.0	10.0	36.0	12.0	12.0	12.0	14.0	15.0	12.0	10.0	10.0	12.0	16.0	8.0	12.0	10.0	12.0	12.0	14.0	10.0	10.0	12.0	10.0	10.0		15.0	12.0	10.0	12.0	14.0	12.0	10.0	8.0	18.0	10.0	14.0	10.0	12.0	14.0	14.0	10.0	12.0	10.0	14.0	12.0	12.0	10.0	12.0
9404	10.0	10.0	10.0	22.0	12.0	12.0	12.0	16.0	18.0	12.0	10.0	10.0	12.0	16.0	8.0	12.0	10.0	10.0	12.0	14.0	10.0	10.0	12.0	10.0	10.0	10.0	18.0	12.0	10.0	12.0	12.0	12.0	10.0	10.0	22.0	10.0	20.0	10.0	12.0	18.0	14.0	10.0	12.0	10.0	14.0	16.0	12.0	8.0	12.0
9405	10.0	10.0	10.0	22.0	12.0	12.0	12.0	16.0	18.0	12.0	10.0	10.0	12.0	16.0	8.0	12.0	10.0	10.0	12.0	14.0	10.0	10.0	12.0	10.0	10.0	10.0	18.0	12.0	10.0	12.0	14.0	12.0	10.0	10.0	22.0	10.0	19.0	10.0	12.0	18.0	14.0	10.0	12.0	10.0	14.0	16.0	12.0	9.0	12.0
9407	10.0	10.0	10.0	22.0	12.0	12.0	12.0	16.0	18.0	12.0	10.0	10.0	12.0	16.0	8.0	12.0	10.0	10.0	12.0	14.0	10.0	10.0	12.0	10.0	10.0	10.0	18.0	12.0	10.0	12.0	14.0	12.0	10.0	10.0	22.0	10.0	20.0	10.0	12.0	18.0	14.0	10.0	12.0	10.0	14.0	16.0	12.0	8.0	12.0
9408	10.0	10.0	10.0	12.0	14.0	14.0	12.0	14.0	16.0	12.0	10.0	10.0	12.0	16.0	10.0	12.0	10.0	10.0	12.0	14.0	10.0	10.0	12.0	10.0	10.0	10.0	16.0	14.0	10.0	12.0	14.0	12.0	10.0	10.0	22.0	10.0	18.0	10.0	12.0		14.0	10.0	12.0	10.0	14.0	12.0	12.0	8.0	12.0
9409	12.0	10.0	10.0	43.0	12.0	14.0	12.0	14.0	16.0	12.0	10.0	10.0	12.0	16.0	8.0	12.0	10.0	10.0	12.0	14.0	10.0	10.0	12.0	10.0	10.0	10.0	18.0	14.0	10.0	12.0	14.0	12.0	10.0	10.0	18.0	10.0	15.0	10.0	12.0	14.0	14.0	12.0	12.0	10.0	14.0	12.0	12.0	10.0	12.0
9412	10.0	10.0	10.0	34.0	12.0	12.0	12.0	16.0	16.0	12.0	10.0	10.0	10.0	16.0	8.0	12.0	10.0	10.0	12.0	14.0	10.0	10.0	12.0	10.0	10.0	10.0	12.0	10.0	10.0	12.0	12.0	12.0	10.0	10.0	16.0	10.0	14.0	10.0	12.0	18.0	12.0	4.0	12.0	10.0	14.0	16.0	12.0	10.0	12.0
9413	12.0	10.0	10.0	36.0	12.0	12.0	12.0	14.0	16.0	12.0	10.0	10.0	12.0	16.0		12.0	10.0	10.0	12.0	14.0	10.0	10.0	12.0	10.0	10.0		12.0	10.0	10.0	12.0	12.0	12.0	10.0	10.0	16.0		14.0	10.0	12.0	18.0	12.0	4.0	12.0	10.0	14.0	16.0	12.0	10.0	12.0
9416	12.0	10.0	10.0	30.0	12.0	12.0	12.0	14.0	16.0	12.0	10.0	10.0	12.0	16.0	8.0	12.0	10.0	10.0	12.0	14.0	14.0	10.0	12.0	10.0	10.0		18.0	12.0	10.0	12.0	12.0	14.0	10.0	8.0	22.0	10.0	14.0	10.0	12.0	14.0		6.0	12.0	10.0	14.0	16.0	12.0	10.0	12.0
9421	12.0	10.0	10.0	26.0	12.0	12.0	12.0	14.0	14.0	12.0	10.0	10.0	12.0	16.0	10.0	12.0	10.0	10.0	12.0	14.0	10.0	10.0	12.0	10.0	10.0	10.0	18.0	14.0	10.0	12.0	14.0	12.0	10.0	8.0	16.0	10.0	14.0	10.0	12.0	14.0	14.0	12.0	12.0	10.0	14.0	16.0	12.0	8.0	12.0
9427	12.0	10.0	10.0	37.0	12.0	12.0	12.0	16.0	10.0	12.0	10.0	10.0	12.0	16.0	8.0	12.0	10.0	10.0	12.0	14.0	10.0	10.0	12.0	10.0	10.0	10.0	16.0	10.0	10.0	12.0	12.0	12.0	10.0	10.0	22.0	10.0	14.0	10.0	12.0	14.0	12.0	6.0	12.0	10.0	14.0	12.0	12.0	10.0	12.0
9433	10.0	10.0	10.0	52.0	12.0	14.0	12.0	14.0	20.0	12.0	10.0	10.0	12.0	16.0	8.0	12.0	10.0	10.0	12.0	14.0	10.0	10.0	12.0	10.0	10.0	10.0	16.0	10.0	10.0	12.0	12.0	12.0	10.0	8.0	22.0	10.0	12.0	10.0	12.0	16.0	14.0	10.0	16.0	11.0	14.0	12.0	12.0	8.0	12.0
9437	12.0	10.0	10.0	28.0	12.0	12.0	12.0	14.0	16.0	12.0	10.0	10.0	12.0	16.0	8.0	12.0	10.0	10.0	12.0	14.0	10.0	10.0	12.0	10.0	10.0	10.0	12.0	14.0	10.0	12.0	14.0	12.0	10.0	10.0	16.0	10.0	14.0	10.0	12.0	14.0		6.0	12.0	10.0	14.0	16.0	12.0	10.0	12.0
9442	10.0	10.0	10.0	34.0	12.0	12.0	12.0	14.0	16.0	12.0	10.0	10.0	12.0	16.0	8.0	12.0	10.0	10.0	12.0	14.0	10.0	10.0	12.0	10.0	10.0	10.0	16.0	12.0	10.0	12.0	12.0	12.0	10.0	10.0	22.0	10.0	14.0	10.0	12.0	18.0	12.0	4.0	12.0	10.0	14.0	16.0	12.0	10.0	12.0
9450	12.0	10.0	10.0	52.0	12.0	12.0	12.0	12.0	16.0	12.0	10.0	10.0	14.0	16.0	8.0	12.0	10.0	10.0	12.0	14.0	10.0	10.0	12.0	10.0	10.0	10.0	16.0	14.0	10.0	12.0	14.0	12.0	10.0	10.0	18.0	10.0	22.0	10.0	12.0	24.0	14.0	10.0	12.0	10.0	14.0	16.0	12.0	8.0	12.0
9451	12.0	10.0	10.0	34.0	10.0	14.0	12.0	14.0	14.0	12.0	10.0	10.0	12.0	16.0	8.0	12.0	10.0	10.0	12.0	14.0	10.0	10.0	12.0	10.0	10.0	10.0	16.0	14.0	10.0	12.0	14.0	12.0	10.0	10.0	18.0	10.0	22.0	10.0	12.0	16.0	14.0	10.0	12.0	10.0	14.0	16.0	12.0	10.0	12.0
9452	12.0	10.0	10.0	40.0	12.0	12.0	12.0	12.0	16.0	12.0	10.0	10.0	12.0	16.0	8.0	12.0	10.0	10.0	12.0	14.0	10.0	10.0	12.0	10.0	10.0	10.0	18.0	14.0	10.0	12.0	14.0	12.0	10.0	8.0	16.0	10.0	14.0	10.0	12.0	15.0	14.0	10.0	12.0	10.0	14.0	12.0	12.0	8.0
9453	10.0	10.0	10.0	40.0	12.0	12.0	12.0	14.0	16.0	12.0	10.0	10.0	16.0	16.0	10.0	12.0	8.0	10.0	12.0	14.0	10.0	10.0	12.0	10.0	10.0	10.0	18.0	10.0	10.0	12.0	12.0	12.0	10.0	8.0	18.0	10.0	14.0	10.0	12.0	12.0	12.0	4.0	12.0	10.0	14.0	16.0	12.0		12.0
9454	10.0	10.0	10.0	22.0	12.0	12.0	12.0	14.0	16.0	12.0	10.0	10.0	12.0	16.0	10.0	12.0	10.0	10.0	12.0	14.0	12.0	10.0	12.0	10.0	10.0	10.0	18.0	12.0	10.0	12.0	12.0	12.0	10.0	8.0	16.0	10.0	16.0	10.0	12.0	17.0	12.0	4.0	12.0	10.0	14.0	16.0	12.0	10.0	12.0
9470	12.0	10.0	10.0	26.0	12.0	12.0	12.0		16.0	12.0	10.0	10.0	14.0	16.0	10.0	12.0	10.0	10.0	12.0	14.0	10.0	10.0	12.0	10.0	10.0	10.0	16.0	12.0	10.0	12.0	12.0	12.0	10.0	8.0	16.0	10.0	14.0		12.0	12.0	14.0	10.0	12.0	10.0	14.0	12.0	12.0	8.0	12.0
9471	10.0	10.0	10.0	22.0	12.0	12.0	12.0	16.0	18.0	12.0	10.0	10.0	12.0	16.0	10.0	12.0	10.0	10.0	12.0	14.0	10.0	10.0	12.0	10.0	10.0	10.0	18.0	12.0	10.0	12.0	14.0	12.0	10.0	8.0	18.0	10.0	14.0	10.0	12.0	20.0	14.0	10.0	12.0	10.0	14.0	12.0	12.0	8.0	12.0
9476	10.0	10.0	10.0	32.0	12.0	12.0	12.0	14.0	16.0	12.0	10.0	10.0	12.0	16.0	8.0	12.0	10.0	10.0	12.0	14.0	10.0	10.0	12.0	10.0	10.0	10.0	16.0	12.0	10.0	12.0	12.0	12.0	10.0	10.0	22.0	10.0	14.0	10.0	12.0	18.0	12.0	4.0	12.0	10.0	14.0	16.0	12.0	8.0	12.0
9506	10.0	10.0	10.0	28.0	12.0	12.0	12.0	12.0	16.0	12.0	10.0		14.0		8.0	12.0	10.0	10.0	12.0	14.0	10.0	10.0	11.0	10.0	10.0	10.0	16.0	12.0	10.0	12.0	14.0	12.0	8.0	8.0	24.0	10.0	16.0	10.0	12.0	18.0	14.0	10.0		10.0	14.0	16.0	12.0	8.0	12.0
9507	11.0	10.0	10.0	32.0	12.0	12.0	8.0	16.0	16.0	12.0	10.0	10.0	13.0	16.0	8.0	10.0	10.0	10.0	12.0	14.0	10.0	10.0	12.0	10.0	10.0	10.0	16.0	12.0	10.0	12.0	12.0	12.0	10.0	9.0	18.0	10.0	14.0	10.0	12.0	14.0	14.0	10.0	12.0	10.0	14.0	16.0	12.0	9.0	10.0
9508	10.0	10.0	10.0	30.0	12.0		12.0	14.0	16.0	12.0	10.0	10.0	14.0		8.0	12.0	10.0	10.0	12.0	14.0	10.0	10.0	11.0	10.0	10.0	10.0	16.0	11.0	10.0		14.0	12.0	10.0	9.0	16.0	10.0	16.0	10.0	12.0	14.0	16.0	10.0	12.0	10.0	14.0	16.0	12.0	10.0	12.0
9509	10.0		10.0	38.0	12.0	12.0	12.0	14.0	16.0	12.0		10.0	14.0	16.0	8.0	12.0	10.0	10.0	12.0	14.0	10.0	10.0	12.0	10.0	10.0	10.0	18.0	12.0	10.0	12.0	12.0	12.0		9.0	14.0	10.0	16.0	10.0	12.0	14.0	14.0	10.0	12.0	10.0	14.0	12.0		8.0	12.0
9510	12.0	10.0	10.0	28.0	12.0	12.0	4.0	16.0	15.0	12.0	10.0	10.0	12.0	16.0	8.0	10.0	10.0	10.0	12.0	14.0	10.0	10.0	12.0	10.0	10.0	10.0	16.0	12.0	10.0	12.0	12.0	12.0	10.0	8.0	22.0		14.0	10.0		14.0	14.0	10.0	12.0	10.0	14.0	16.0	12.0	8.0	12.0
9511	12.0	10.0	10.0	25.0		12.0	4.0	16.0	16.0	12.0	10.0	10.0	12.0	16.0	8.0	10.0	10.0	10.0	12.0	14.0	10.0	10.0	12.0	10.0	10.0	10.0		12.0	10.0	12.0	12.0	12.0	10.0	8.0	22.0	10.0	14.0	10.0	12.0	14.0	14.0	10.0	12.0	10.0	14.0	16.0	12.0	8.0	12.0
9512	10.0	10.0	10.0	31.0	12.0	12.0	4.0	16.0	16.0	12.0	10.0	10.0	12.0	16.0	8.0	10.0	10.0	10.0	12.0	14.0	10.0	10.0	12.0	10.0	10.0	10.0	16.0	12.0	10.0	12.0	12.0	12.0	10.0	8.0	22.0	10.0	14.0	10.0	12.0	14.0	14.0	10.0	12.0	10.0	14.0	16.0	12.0	8.0	12.0
9513	12.0	10.0	10.0	34.0	12.0	14.0	12.0	12.0	12.0	12.0	10.0	10.0	14.0	16.0	8.0	12.0	10.0	10.0	12.0	14.0	10.0	10.0	12.0	10.0	10.0	10.0	16.0	12.0	10.0	12.0	12.0	12.0	10.0	10.0	14.0	10.0	12.0		12.0	15.0	14.0	12.0	12.0	10.0	14.0	16.0	12.0	10.0	12.0
9514	10.0	10.0	10.0	28.0	12.0	12.0	4.0	14.0	16.0	12.0	10.0	10.0	12.0	16.0	7.0	10.0	10.0	10.0	12.0	14.0	10.0	10.0	12.0	10.0	10.0	10.0	16.0	12.0	10.0	12.0	12.0	12.0	10.0	8.0	22.0	10.0	14.0	10.0	12.0	14.0	14.0	10.0	12.0	10.0	14.0	16.0	12.0	8.0	12.0
9515	10.0	10.0	10.0	28.0	12.0	12.0	4.0	16.0	16.0	12.0	10.0	10.0	12.0		8.0	10.0	10.0	10.0	12.0	14.0	10.0	10.0	12.0	10.0	10.0	10.0	16.0	12.0	10.0	12.0	12.0	12.0	10.0	10.0	16.0	10.0	14.0	10.0	12.0	14.0	12.0	6.0	12.0		14.0	16.0	12.0	10.0	12.0
9517	10.0	10.0		34.0	12.0	12.0	12.0	16.0	16.0	12.0	10.0	11.0	14.0		8.0	12.0	9.0	10.0		14.0	10.0	10.0	12.0	10.0	10.0		16.0	12.0	10.0	12.0	14.0	12.0	10.0	10.0	16.0	10.0	14.0	10.0	12.0	14.0	14.0	10.0	12.0	10.0			12.0	10.0	12.0
9518	10.0	10.0	10.0	40.0	12.0	12.0	12.0	12.0	12.0	12.0	10.0	10.0	14.0	16.0	8.0	12.0	10.0	10.0	12.0	14.0	10.0	10.0	11.0	10.0	10.0	10.0	16.0	12.0	10.0	12.0	12.0	11.0	10.0	10.0	18.0	10.0	12.0	10.0	12.0	14.0	16.0	10.0	12.0	10.0	14.0	16.0	12.0	9.0	12.0
9519	10.0	10.0	10.0	36.0	12.0	12.0	12.0	14.0	16.0	12.0	10.0	10.0	12.0	16.0	8.0	12.0	9.0	10.0	12.0	14.0	10.0	10.0	12.0	10.0	10.0	10.0	16.0	12.0	10.0	12.0	14.0	12.0	10.0	8.0	18.0	10.0	14.0	10.0	12.0	18.0	14.0	10.0	12.0	10.0	14.0	16.0	12.0	10.0	12.0
9520	10.0	10.0	10.0	26.0	12.0	12.0	12.0	14.0	16.0	12.0	10.0	10.0	12.0	16.0	10.0	12.0	8.0	10.0	11.0	14.0	10.0	10.0	12.0	10.0	10.0	10.0	18.0	12.0	10.0	12.0	12.0	14.0	10.0	10.0	16.0	10.0	12.0	10.0	12.0	14.0	16.0	10.0	12.0	10.0	12.0	14.0	12.0	10.0	12.0
9521	10.0	10.0	8.0	26.0	12.0	12.0	12.0	16.0	18.0	12.0	10.0	10.0	14.0	16.0	8.0	10.0	10.0	10.0	12.0	14.0	10.0	10.0	12.0	10.0	10.0	10.0	16.0	12.0	10.0	12.0	12.0	14.0	10.0	10.0	22.0	10.0	12.0	10.0	12.0	12.0		11.0	14.0	10.0	14.0	16.0		10.0	12.0
9522	10.0	10.0	9.0	28.0	11.0	12.0	4.0	14.0	16.0	12.0	10.0	10.0	12.0	16.0	8.0	12.0	10.0	10.0	12.0	14.0	10.0	10.0	12.0	10.0	10.0	10.0	15.0	12.0	10.0	12.0	12.0	12.0	10.0	8.0	22.0	10.0	14.0	10.0	12.0	14.0	14.0	6.0	12.0	10.0	14.0	16.0	12.0	8.0	12.0
9523	10.0	10.0	10.0	34.0	12.0	12.0	12.0	14.0	12.0	12.0	10.0	10.0	12.0	16.0	8.0	12.0	10.0	10.0	11.0	14.0	10.0	10.0	12.0	10.0	10.0	10.0	18.0	12.0	10.0	12.0	12.0	12.0	10.0	8.0	14.0	10.0	14.0		12.0	20.0	12.0	4.0	12.0	10.0	14.0	16.0	12.0	10.0	12.0
9524	12.0	10.0	10.0	34.0	12.0	12.0	12.0	14.0	12.0	12.0	10.0	10.0	12.0	16.0	8.0	12.0	10.0	10.0		14.0	10.0	10.0	12.0	10.0	10.0	10.0	16.0	12.0	10.0	12.0	12.0		10.0	10.0	16.0	10.0	14.0	10.0	12.0	16.0	12.0	4.0	12.0	10.0	12.0	12.0	12.0	10.0	12.0
9525	10.0	10.0	8.0	25.0	12.0	12.0	12.0	16.0	16.0	12.0	10.0	10.0	14.0	16.0	8.0	12.0	10.0	10.0	12.0	14.0	10.0	10.0	12.0	10.0	10.0	10.0	18.0	10.0	10.0	12.0	12.0	12.0	10.0	10.0	18.0	10.0	12.0	10.0	12.0	14.0	16.0	10.0		10.0	14.0	16.0	12.0	10.0	12.0
9526	10.0	10.0	10.0	24.0	10.0	12.0	12.0	14.0	12.0	12.0	10.0	10.0	12.0	16.0	8.0	10.0	10.0	10.0	12.0	14.0	10.0	10.0	12.0	10.0	10.0	10.0	16.0	12.0	10.0	12.0	12.0	12.0	10.0	10.0	22.0	10.0	16.0	10.0	12.0	20.0	12.0	6.0	12.0	10.0	14.0	16.0	12.0	8.0	12.0
9527	10.0	10.0	10.0	38.0	12.0	12.0	12.0	14.0	16.0	12.0	10.0	10.0	12.0	16.0	8.0	12.0	10.0	10.0	12.0	14.0	9.0	10.0	12.0	10.0	10.0	10.0	16.0	12.0	10.0	12.0	12.0	14.0	10.0	9.0	22.0	10.0	12.0	10.0	12.0	16.0	14.0	8.0	12.0	10.0	14.0	16.0	11.0	10.0	12.0
9528	10.0	10.0	10.0	40.0	12.0	12.0	11.0	16.0	16.0	12.0	10.0	10.0	14.0	16.0	8.0	12.0	10.0	10.0	12.0	14.0	10.0	10.0	11.0	10.0	10.0	10.0	16.0	12.0	10.0	12.0	12.0	12.0	10.0	10.0	18.0	10.0	16.0		12.0	16.0		12.0	12.0	10.0	14.0	12.0	12.0	8.0	12.0
9529	12.0	10.0	10.0	21.0	12.0	12.0	12.0	16.0	16.0	12.0	10.0	10.0	14.0	16.0	10.0	12.0	10.0	10.0	12.0	14.0	10.0	10.0	12.0	10.0	10.0	10.0	16.0	12.0	10.0	12.0	12.0	14.0	10.0	8.0	22.0	10.0	12.0	10.0	12.0	14.0	14.0	10.0	12.0	10.0	14.0	12.0	12.0	8.0	12.0
9530	10.0	10.0	10.0	20.0	12.0	12.0	12.0	14.0	16.0	12.0		10.0		16.0	8.0	12.0	10.0	10.0	12.0	14.0	10.0	10.0	12.0	9.0	10.0	10.0	16.0	12.0	10.0		13.0	12.0	8.0	10.0	14.0	10.0	14.0	9.0	12.0	14.0	14.0	10.0	12.0	10.0	14.0	12.0	12.0	8.0	12.0
9531		10.0	10.0	40.0	12.0	12.0	12.0	14.0	16.0	12.0	10.0	10.0	12.0	16.0	8.0	12.0	10.0	10.0	12.0		11.0	10.0	12.0	9.0	10.0	10.0	18.0	11.0	10.0	12.0	12.0	14.0	10.0	8.0	14.0	10.0	14.0	10.0	12.0	20.0	14.0	10.0	12.0	10.0	14.0		12.0	8.0	12.0
9532	10.0	10.0	10.0	26.0	12.0	12.0	12.0	14.0	16.0	12.0	10.0	10.0	12.0	16.0	8.0	12.0	10.0	10.0	12.0	14.0	10.0	10.0	12.0	10.0	10.0	10.0	16.0	12.0	10.0	12.0	14.0	12.0	10.0	10.0	22.0	10.0	16.0	10.0	12.0	14.0	16.0	10.0	12.0	10.0	12.0		13.0	8.0	12.0
9533	10.0	10.0	10.0	34.0	12.0	12.0	12.0	14.0	20.0	12.0	10.0	10.0	14.0	16.0	8.0	12.0	10.0	10.0	12.0	14.0	10.0	10.0	12.0	10.0	10.0	10.0	18.0	12.0	10.0	12.0	14.0	12.0	10.0	12.0	14.0	10.0	14.0	10.0	12.0	14.0	12.0	6.0	12.0	10.0	14.0	18.0		10.0	12.0
9534	10.0	10.0	10.0	26.0		12.0	12.0	14.0	16.0	12.0	10.0	10.0	12.0	16.0	8.0	12.0	10.0	10.0	12.0	14.0	10.0	10.0	12.0	10.0	10.0	10.0	18.0	12.0	10.0	12.0	14.0	12.0	10.0	10.0	18.0	10.0	14.0	10.0	12.0	20.0	14.0	12.0	12.0	10.0	14.0	16.0	12.0	8.0	12.0
9535	10.0	10.0	8.0	28.0	12.0	12.0	12.0		16.0		10.0	10.0	12.0	16.0	8.0	12.0	10.0	10.0	12.0	14.0	10.0	10.0	12.0	10.0	10.0	10.0	18.0	12.0	10.0	12.0	14.0	12.0	10.0	10.0	22.0	10.0	16.0	10.0	12.0	14.0	16.0	10.0	12.0	10.0	12.0	12.0	12.0	8.0	12.0
9536	10.0	10.0	10.0		12.0	11.0	12.0	14.0	22.0	12.0	10.0	10.0	14.0	16.0	8.0	12.0	10.0	10.0	12.0	14.0	10.0	10.0	12.0	10.0	10.0	10.0	20.0	12.0	10.0	12.0	14.0	12.0	10.0	10.0	22.0	10.0	14.0	10.0	12.0	16.0	14.0	12.0	12.0	10.0	14.0	16.0		10.0	12.0
9537	10.0	10.0	10.0	28.0	12.0	12.0	4.0	16.0	16.0	12.0	10.0	9.0	12.0	16.0	8.0	10.0	10.0	10.0	12.0	14.0	10.0	10.0	11.0	10.0	10.0	10.0	20.0	12.0	10.0	12.0	12.0	12.0	10.0	8.0	22.0	10.0	12.0	10.0	12.0	20.0	14.0	12.0	12.0	10.0	12.0	12.0	12.0	8.0	12.0
9539	12.0	10.0	10.0	34.0	11.0	12.0	12.0	12.0	12.0	12.0		10.0	12.0	16.0	8.0	12.0	10.0	10.0	12.0	14.0	10.0	10.0	12.0	10.0		10.0	18.0	12.0	10.0	12.0	12.0	12.0	10.0	8.0	16.0	10.0	14.0	10.0	12.0	16.0	14.0	10.0	12.0	10.0	12.0	14.0	12.0	10.0	12.0
9540	12.0	10.0	10.0	22.0	12.0	12.0	12.0	14.0	10.0	12.0	10.0	10.0	14.0	16.0	7.0	12.0	10.0	10.0	12.0	14.0	10.0	10.0	12.0	10.0	10.0	10.0	18.0	12.0	10.0	12.0	12.0	14.0	10.0	8.0	22.0	10.0	22.0	10.0	12.0	28.0	14.0	10.0	12.0	10.0	14.0	16.0	12.0	10.0	12.0
9541	12.0	10.0	10.0	34.0	12.0	12.0	12.0	16.0	16.0	12.0	10.0	10.0	14.0	16.0	8.0	12.0	10.0	10.0	12.0	14.0	10.0	10.0	12.0	10.0	10.0	9.0	18.0	12.0	10.0	12.0	12.0	12.0	10.0	10.0	18.0	10.0	12.0	10.0	12.0	14.0	14.0	6.0	12.0	10.0	14.0	16.0	12.0	8.0	12.0
9542	10.0	10.0	8.0	26.0		12.0	12.0	14.0	16.0	12.0	10.0	10.0	14.0	16.0	8.0	12.0	10.0	10.0	12.0	14.0	10.0	14.0	12.0	10.0	10.0		16.0	12.0	10.0	12.0	12.0	12.0	10.0	10.0	14.0	10.0	10.0	10.0	12.0	14.0	14.0	10.0	12.0	10.0	14.0		12.0	8.0	10.0
9543	10.0	10.0	10.0	52.0	12.0	12.0	12.0	12.0	16.0	12.0	10.0	10.0	14.0	16.0	8.0	12.0	10.0	10.0	12.0	14.0	10.0	10.0	12.0	10.0	10.0	10.0	16.0	12.0	10.0	12.0		12.0	10.0	10.0	14.0	10.0	14.0	10.0	12.0	14.0	14.0	10.0	12.0	10.0	14.0	18.0		10.0	12.0
9544	12.0	10.0	10.0	34.0	10.0	14.0	12.0	12.0	12.0	12.0	10.0	10.0	14.0	16.0	8.0	12.0	10.0	10.0	11.0	14.0	10.0	10.0	12.0	10.0	10.0	10.0		11.0	12.0	12.0	12.0	12.0	10.0	10.0		10.0	14.0	10.0	12.0	20.0	12.0	4.0	12.0	10.0	14.0	16.0	12.0	8.0	12.0
9545	10.0	10.0	10.0	30.0	12.0	12.0	12.0	14.0	22.0	12.0		10.0	14.0	16.0		12.0	10.0	10.0	12.0	14.0	10.0	10.0	12.0	10.0	10.0	10.0	16.0	12.0	10.0	12.0	14.0	12.0	10.0	10.0			14.0	10.0	12.0	14.0	12.0	4.0	12.0	10.0	14.0	16.0	11.0	10.0	12.0
9546	14.0	10.0	10.0	24.0	12.0	12.0	12.0	16.0	16.0	12.0	10.0	10.0	12.0	16.0	8.0	12.0	10.0	10.0	12.0	14.0	10.0	10.0	12.0	10.0	10.0	10.0	20.0	12.0	10.0	12.0	12.0	12.0	10.0		20.0	10.0	12.0	10.0	12.0	20.0	14.0	12.0	12.0	10.0	14.0	16.0		10.0	12.0
9547	12.0	10.0	10.0	48.0	12.0	12.0	12.0	16.0	16.0	12.0	10.0	10.0	14.0	16.0	8.0	12.0	10.0	10.0	12.0	14.0	10.0	10.0	12.0	10.0	10.0	10.0	16.0	12.0	10.0		12.0	12.0	10.0	10.0	22.0	10.0	16.0	10.0	12.0	20.0	12.0	6.0	12.0	10.0	12.0	12.0	12.0	8.0
9548	10.0	10.0	10.0	26.0	12.0		12.0	14.0	16.0	12.0	10.0	10.0	12.0	16.0	8.0	12.0	10.0	10.0	12.0	14.0	10.0	10.0	12.0	10.0	10.0	10.0		12.0	10.0	12.0	12.0	14.0	10.0	8.0	22.0	10.0	16.0	10.0	12.0	18.0	14.0	10.0	12.0	10.0	14.0	16.0	12.0	10.0	12.0
9549		10.0	10.0	48.0	12.0	12.0	12.0	14.0	22.0	12.0	10.0	10.0	14.0	16.0	8.0	12.0	10.0	10.0		14.0	10.0	10.0	12.0	9.0		10.0	16.0	12.0	10.0		12.0	12.0	8.0	10.0	14.0	10.0	10.0	10.0	12.0	14.0		4.0	12.0	10.0	13.0	12.0	12.0	8.0	8.0
9550	10.0	10.0	10.0	28.0	12.0	12.0	12.0	14.0	14.0	12.0	10.0	10.0		16.0	8.0	12.0	10.0	12.0	12.0	14.0	10.0	10.0	12.0	10.0	10.0	10.0		10.0	10.0	12.0	12.0	12.0		10.0	14.0	10.0	14.0	10.0	12.0	12.0	14.0	10.0	12.0	10.0	14.0	12.0	12.0	8.0	12.0
9551	12.0	10.0	10.0	28.0	11.0	12.0	12.0	14.0	22.0	12.0	10.0	10.0	14.0		8.0	12.0	10.0	10.0	12.0	14.0	10.0	10.0	12.0	10.0	10.0	10.0	16.0	12.0	10.0	12.0	12.0	12.0	10.0	10.0	16.0	10.0	14.0	10.0	12.0	16.0	14.0	10.0	12.0	10.0	14.0	16.0	12.0	9.0
9552	10.0	10.0	10.0	31.0	12.0	12.0	12.0	16.0	16.0		10.0	10.0	8.0	16.0	8.0	12.0	10.0	10.0	12.0	14.0	10.0	10.0	12.0	10.0	10.0	10.0	16.0	12.0	10.0	12.0	12.0	14.0	10.0	10.0	22.0	10.0		10.0	12.0	14.0	16.0	10.0	12.0	10.0	14.0	16.0	12.0	8.0
9553	10.0	10.0	10.0	42.0	12.0	12.0	12.0	14.0	16.0	12.0	10.0	10.0	12.0	16.0	8.0	12.0	10.0	10.0	12.0	14.0	10.0	10.0	12.0	10.0	10.0	10.0	18.0	12.0	10.0	12.0	12.0	14.0	10.0	10.0	22.0	10.0	12.0	10.0	12.0	14.0	16.0	10.0	12.0	10.0	14.0	16.0	12.0	8.0	12.0
9555	10.0	10.0	10.0	37.0	12.0		12.0	14.0	16.0	12.0	10.0	10.0	12.0	16.0	8.0	12.0	10.0	10.0	12.0	14.0	10.0	10.0	12.0	9.0	10.0	10.0	20.0	12.0	10.0		14.0	13.0	10.0	10.0	14.0	10.0	14.0	10.0	12.0	14.0	14.0	10.0	12.0		14.0	16.0	12.0	10.0	8.0
9556	10.0	10.0	10.0	38.0	12.0	12.0	12.0	16.0	12.0	12.0	10.0	10.0	12.0	16.0	8.0	12.0	10.0	10.0	12.0	14.0	10.0	10.0	12.0	10.0	10.0	10.0	18.0	12.0	10.0	12.0	14.0	12.0	10.0	8.0	22.0	10.0	14.0	10.0	12.0	12.0	14.0	10.0	12.0	10.0	14.0	16.0	12.0	10.0	12.0
9557	12.0	10.0	8.0	47.0	12.0	12.0	12.0	12.0	12.0		10.0	10.0	12.0		8.0	12.0	10.0	10.0	11.0	14.0	10.0	10.0	12.0	10.0	10.0	10.0	18.0		10.0	12.0	12.0	12.0	10.0	10.0	22.0	10.0	12.0	10.0	12.0	12.0	12.0	6.0	12.0	10.0	13.0	12.0	12.0	8.0	12.0
9558	10.0	9.0	10.0	52.0	12.0	12.0	12.0	14.0	16.0	12.0	10.0	10.0	12.0	16.0	10.0	12.0	10.0	10.0		14.0		10.0	12.0	10.0	10.0	10.0	18.0	12.0	10.0	12.0	12.0	14.0	10.0	10.0	18.0	10.0	12.0	10.0	12.0	20.0	14.0	12.0	12.0	10.0	14.0	12.0	12.0	8.0	12.0
9559	12.0	10.0	10.0	30.0	12.0		12.0	14.0	16.0	12.0	10.0	10.0	14.0	16.0	8.0	12.0	10.0	10.0	12.0		10.0		12.0	10.0	10.0	10.0	16.0	12.0	10.0	12.0	12.0	14.0	8.0	10.0	14.0	10.0	14.0	10.0	12.0	16.0	14.0	12.0	12.0	10.0	13.0	16.0	12.0	10.0	12.0
9560	12.0	10.0	9.0	39.0	12.0	12.0	12.0	16.0	16.0	12.0	10.0	10.0	12.0	16.0	8.0	10.0	10.0	10.0	12.0	14.0	10.0	10.0	12.0	10.0	10.0	10.0	18.0	12.0	12.0	12.0	12.0	12.0	10.0	10.0		10.0	14.0	10.0	12.0	14.0	12.0	6.0	12.0	10.0	14.0	16.0	12.0	9.0	12.0
9561	10.0	10.0	10.0	40.0	12.0	12.0	12.0	14.0	16.0	12.0	10.0	10.0	16.0	16.0	10.0	12.0	8.0	10.0	12.0	14.0	10.0	10.0	12.0	10.0	10.0	10.0	18.0	12.0	10.0	12.0	12.0	14.0		12.0	18.0	10.0	16.0		12.0	14.0		4.0	12.0	10.0	14.0	16.0	12.0	8.0	14.0
9562	12.0	10.0	10.0	43.0		12.0	12.0	16.0	19.0	12.0	10.0	10.0	14.0	16.0	8.0	12.0	10.0	10.0	11.0	14.0	10.0	10.0	12.0	10.0	10.0	10.0	18.0	12.0	10.0	12.0	12.0	12.0	10.0	10.0	18.0	10.0	12.0	10.0	12.0	18.0	12.0	4.0	12.0	10.0	14.0	16.0		12.0	12.0
9564	12.0	10.0	9.0	24.0	12.0	12.0	12.0	16.0		12.0	10.0	10.0	12.0	16.0	8.0	12.0	10.0	10.0	12.0	14.0	10.0	10.0	12.0	10.0	10.0	10.0	19.0	10.0	10.0	12.0	12.0	12.0		10.0	22.0	10.0	14.0	10.0	12.0	16.0	14.0	12.0	12.0	10.0	14.0	16.0		10.0	12.0
9565	10.0	10.0	9.0	40.0	12.0		12.0	14.0	12.0	12.0	10.0	10.0	12.0	16.0	8.0	12.0	10.0	10.0	12.0	14.0	10.0	10.0	12.0	10.0	10.0	10.0	18.0	12.0	10.0	12.0	12.0	12.0	10.0	8.0	22.0	10.0	12.0	10.0		20.0	14.0	10.0	12.0	10.0	12.0	12.0	12.0	8.0	12.0
9567	14.0	9.0	10.0	46.0		12.0	12.0	16.0	12.0	12.0	10.0	10.0	12.0	16.0	8.0	12.0	10.0	10.0		14.0	10.0	10.0	12.0	10.0	9.0	10.0	16.0	12.0	10.0	12.0	14.0	12.0	10.0	10.0		10.0	12.0	10.0	12.0	20.0	12.0	6.0	12.0	10.0	12.0	12.0	12.0	8.0	12.0
9568	12.0	10.0	10.0	12.0	12.0	12.0	12.0	16.0	18.0	12.0	10.0	10.0	14.0	16.0	8.0	12.0	10.0	10.0	12.0	14.0	10.0	10.0	12.0	10.0	10.0	10.0	16.0	11.0	10.0	12.0	12.0	12.0	10.0	10.0	22.0	10.0	12.0	10.0	12.0	20.0	14.0	12.0	12.0	10.0	14.0	12.0	15.0	10.0	12.0
9569	10.0	10.0	10.0	28.0	12.0	12.0	12.0	12.0	18.0	12.0	10.0	10.0	14.0	16.0	10.0	12.0	10.0	10.0	12.0	14.0	10.0	10.0	12.0	10.0	10.0	10.0	14.0	12.0	10.0	12.0	12.0	14.0	10.0	10.0	16.0	10.0	14.0	10.0	12.0	16.0	14.0	10.0	12.0	10.0	14.0	16.0	12.0	9.0	12.0
9571	14.0	10.0	10.0	20.0	12.0	12.0	12.0	14.0	16.0	12.0	10.0	10.0	14.0	16.0	10.0	10.0	10.0	10.0	12.0	14.0	10.0	10.0	12.0	10.0	10.0	10.0	16.0	12.0	10.0	12.0	14.0	12.0	10.0		16.0	10.0	16.0	10.0	12.0	16.0	12.0	4.0	12.0	10.0	14.0	12.0	12.0	8.0	14.0
9573	12.0	10.0	10.0	48.0	12.0	12.0	12.0	16.0	20.0	12.0	10.0	10.0	13.0	16.0	8.0	10.0	10.0	10.0	12.0	14.0	10.0	10.0	12.0	10.0	10.0	10.0	16.0	12.0	10.0		12.0	12.0	10.0	8.0	18.0	10.0	12.0	10.0	12.0	16.0	14.0	12.0	12.0	10.0	12.0	14.0	12.0		12.0
9574	12.0	10.0	10.0	38.0	12.0	14.0	12.0	14.0	17.0	11.0	10.0	10.0	14.0	16.0	8.0	12.0	10.0	10.0	12.0	14.0	10.0	10.0	12.0	10.0	10.0	10.0	18.0	12.0	10.0	12.0	13.0	12.0	8.0	9.0	14.0	10.0	14.0		12.0	14.0		10.0	12.0	10.0	14.0	16.0	12.0	10.0	12.0
9576		10.0	10.0	26.0	12.0	12.0	12.0	14.0	16.0	12.0	10.0	10.0	14.0	16.0	8.0	12.0	10.0	10.0	12.0	14.0	10.0	10.0	12.0	10.0	10.0	10.0	18.0	12.0	10.0	12.0	12.0	14.0	10.0	10.0	18.0	10.0	12.0	10.0	12.0	21.0	14.0	12.0	12.0	10.0	14.0	16.0		10.0	12.0
9577	10.0	10.0	10.0	38.0	11.0	12.0	12.0	12.0	12.0	12.0	10.0	10.0	12.0	16.0	8.0	12.0	10.0	10.0	12.0	14.0	10.0	9.0	12.0	10.0	10.0	10.0	18.0	12.0	10.0	12.0	12.0	12.0	10.0	10.0	18.0	10.0	12.0	10.0	12.0	14.0	16.0	10.0	12.0	10.0	12.0	12.0	12.0	8.0	12.0
9578	12.0	10.0	10.0	34.0	10.0	14.0	12.0	14.0	12.0	12.0	10.0	10.0	14.0	16.0	10.0	12.0	9.0	10.0	11.0	14.0	10.0	10.0	12.0	9.0	10.0	10.0	18.0	12.0	10.0	12.0	12.0	14.0	10.0	8.0	22.0		16.0	10.0	12.0	18.0	14.0	10.0	12.0	10.0	14.0	16.0	16.0	9.0	12.0
9579	10.0	10.0	10.0	23.0	12.0		12.0	13.0	15.0	12.0	10.0	10.0	14.0	16.0	8.0	12.0	10.0	10.0	12.0	14.0	10.0	9.0	12.0	10.0	10.0	10.0	16.0	12.0	10.0	12.0	12.0	12.0	11.0	8.0	16.0	10.0	16.0	10.0	12.0	14.0	14.0	10.0	14.0	10.0	14.0	18.0			12.0
9581	10.0	10.0	10.0	52.0	14.0	14.0	12.0	14.0	18.0	12.0	10.0	10.0	14.0		10.0	12.0	10.0	10.0	12.0	14.0	10.0	10.0	8.0	10.0	10.0	10.0	16.0	12.0	10.0	12.0	13.0	14.0	10.0	10.0	16.0	10.0	13.0	10.0	12.0	16.0	14.0	12.0	12.0	10.0	12.0	12.0	12.0	8.0	12.0
9582	10.0	10.0	10.0	52.0	12.0	12.0	12.0	16.0	16.0	12.0	10.0	10.0	12.0	16.0	8.0	12.0	10.0	10.0	12.0	14.0	10.0	10.0	12.0	10.0	10.0	10.0	16.0	12.0	10.0	12.0	12.0	14.0	10.0	10.0	18.0	10.0	14.0	10.0	12.0	20.0	14.0	12.0	12.0	10.0	14.0	12.0	12.0	8.0	12.0
9583	10.0		10.0	36.0	12.0	12.0	12.0	14.0		12.0	10.0	10.0	14.0	16.0	7.0	12.0	10.0	10.0	12.0	14.0	10.0	10.0	12.0	10.0	10.0	10.0	16.0	12.0	10.0	12.0	14.0	12.0	10.0	10.0	16.0	10.0	14.0	10.0	12.0		14.0	10.0	12.0	10.0	14.0	16.0	16.0	8.0	12.0
9584	10.0	10.0	10.0	28.0	12.0	12.0	12.0	16.0	16.0	12.0	10.0	10.0	4.0	16.0	10.0	12.0	10.0	10.0	12.0	14.0	10.0	10.0	12.0	10.0	10.0	10.0	16.0	12.0	10.0	12.0	14.0	12.0	10.0	8.0	22.0			10.0	12.0	18.0		4.0	12.0	10.0	14.0	18.0	14.0	10.0	12.0
9585	10.0	10.0	10.0	38.0	10.0	12.0	12.0	16.0	16.0	12.0	10.0	10.0	12.0	16.0	8.0	12.0	10.0	10.0	12.0	14.0	10.0	10.0	12.0	10.0	10.0	10.0	16.0	12.0	10.0	12.0	12.0	14.0	10.0	10.0	16.0	10.0	16.0		12.0	16.0	12.0	4.0	12.0	10.0	14.0	16.0	12.0	10.0	12.0
9586	12.0	10.0	8.0	40.0	11.0	14.0	11.0	16.0	16.0	12.0	10.0	10.0	12.0	15.0	8.0	12.0	10.0	10.0	12.0	14.0	10.0	10.0		10.0	10.0	10.0	18.0	12.0	10.0	12.0	12.0	14.0	10.0	10.0	22.0	10.0	12.0	10.0	12.0	16.0	14.0	12.0	12.0	10.0	12.0	12.0	12.0	8.0	12.0
9587	10.0	10.0	10.0	22.0	12.0	12.0	12.0	14.0	16.0	12.0	10.0	10.0	14.0	16.0	10.0	12.0	10.0	10.0	12.0	14.0	10.0	10.0	12.0	10.0	10.0	10.0	16.0	12.0	10.0	12.0	12.0	14.0	10.0	10.0	18.0	10.0	14.0	10.0	12.0	16.0	14.0	8.0	12.0	10.0	14.0		14.0	10.0	12.0
9588	10.0	10.0	8.0	28.0		12.0	12.0	12.0	16.0	12.0	10.0	10.0	12.0	16.0	8.0	12.0	10.0	10.0	12.0	14.0	10.0	10.0	12.0	10.0	10.0	10.0	16.0	12.0	10.0	12.0	12.0	12.0	10.0	10.0	18.0	10.0	12.0	10.0	12.0	14.0	16.0	10.0	12.0	10.0	12.0	12.0	12.0	8.0	12.0
9589	12.0	10.0	9.0	40.0	12.0	12.0	12.0	16.0	16.0	12.0	10.0	10.0	13.0	16.0	10.0	12.0	8.0	10.0	12.0	14.0	10.0	10.0	12.0	10.0	10.0	10.0	16.0	12.0	10.0	12.0	12.0	14.0	10.0	10.0	18.0	10.0	12.0	10.0	12.0	20.0	14.0	12.0	12.0	10.0	14.0	16.0		8.0	12.0
9590	10.0		10.0	34.0	12.0	12.0		14.0	16.0	12.0	10.0	10.0	12.0	16.0	8.0	12.0	10.0	10.0	12.0	14.0	10.0	10.0	12.0	10.0	10.0		16.0	12.0	10.0	12.0	14.0	12.0	10.0	10.0		10.0	15.0	10.0	12.0	16.0	14.0	10.0	12.0	10.0	14.0	16.0		10.0	12.0
9591	12.0	10.0	10.0	40.0	12.0	12.0	12.0	16.0	22.0	12.0	10.0	12.0	12.0	16.0	8.0	12.0	10.0	10.0	12.0	14.0	10.0	10.0	12.0	10.0	10.0	10.0	18.0	12.0	10.0	12.0	14.0	12.0	10.0	10.0	16.0	10.0	14.0	10.0	12.0	16.0	14.0	12.0	12.0	10.0	12.0	15.0	12.0	10.0	12.0
9592	10.0	10.0	10.0	23.0	12.0	12.0	12.0	14.0	16.0	12.0	10.0	10.0	12.0	16.0	7.0	12.0	10.0	10.0	12.0	14.0	10.0	10.0	12.0	10.0	10.0	10.0	18.0	12.0	10.0	12.0	12.0	14.0		10.0	18.0	10.0	16.0	10.0	12.0	18.0	14.0	10.0	12.0	10.0	14.0	16.0	12.0	8.0	12.0
9593	12.0	10.0	10.0	27.0	12.0		12.0	14.0	12.0	12.0	10.0	10.0	12.0	16.0	8.0	12.0	10.0	10.0	12.0	14.0	10.0	10.0	12.0	10.0	10.0	10.0	18.0	10.0	10.0	12.0	12.0	12.0	10.0	10.0	14.0	10.0	14.0	10.0	12.0	14.0	14.0	10.0	14.0	10.0	14.0	16.0	12.0	8.0
9594	10.0	10.0	8.0	38.0	12.0	12.0	12.0	16.0	12.0	12.0	10.0	10.0	12.0	16.0	8.0	12.0	10.0	10.0	12.0	14.0	10.0	10.0	12.0	10.0	10.0	10.0	18.0	12.0	10.0	12.0	12.0	12.0		10.0	22.0	10.0	12.0	10.0	12.0	14.0	16.0	10.0	12.0	10.0	12.0	12.0	12.0	8.0	12.0
9595	10.0	10.0	9.0	30.0	12.0	12.0	11.0	14.0	16.0	12.0	10.0	10.0		16.0	10.0	12.0	8.0	10.0	12.0	14.0	11.0	10.0	12.0	10.0		10.0	18.0	12.0	10.0	12.0	12.0	14.0	10.0	8.0	17.0	10.0	14.0	10.0	12.0	14.0	12.0	4.0	12.0	10.0	14.0	16.0	12.0	10.0	12.0
9596	10.0	10.0	10.0	32.0	12.0		12.0	16.0	16.0	12.0	10.0		13.0		8.0	12.0	10.0	10.0	12.0	14.0	10.0	10.0	12.0	10.0	10.0	10.0		12.0	10.0	12.0	14.0	12.0	8.0	10.0	18.0	10.0	15.0		12.0	14.0	14.0	14.0	12.0	10.0	14.0	16.0	12.0	10.0	14.0
9597	10.0	10.0	10.0	52.0	12.0	12.0	12.0	14.0	16.0	12.0	10.0	10.0	14.0	16.0	8.0	12.0	10.0	10.0	12.0	14.0	10.0	10.0	12.0	10.0	10.0	10.0	16.0	12.0	10.0	12.0	12.0	12.0	10.0	10.0	16.0	10.0	15.0	10.0	12.0	15.0	16.0	10.0	12.0	10.0	13.0	16.0		9.0	12.0
9598	10.0	10.0	10.0	49.0	12.0	12.0	12.0	14.0	16.0	12.0	10.0	10.0	14.0	16.0	8.0	12.0	10.0	10.0	12.0		10.0	10.0	12.0	10.0	10.0	10.0	16.0	12.0	10.0	12.0	12.0	12.0	10.0	10.0	16.0	10.0	14.0		12.0	16.0	14.0	10.0	14.0	10.0	14.0	14.0		8.0	8.0
9599	10.0	10.0	10.0	26.0		12.0	13.0	12.0	12.0	12.0	10.0	10.0	12.0	16.0	8.0	12.0	10.0	10.0	12.0	14.0	10.0	10.0	12.0	10.0	10.0	10.0	18.0	12.0	10.0	12.0	12.0	14.0	10.0	10.0	22.0	10.0	18.0	10.0	12.0	18.0	14.0	10.0	12.0	10.0	14.0	16.0	12.0	10.0	12.0
9600	10.0	10.0	10.0	24.0	12.0	12.0	12.0	14.0	18.0	12.0	10.0	10.0	14.0	16.0	8.0	12.0	10.0	10.0	12.0	14.0	10.0	10.0	12.0	10.0	10.0	10.0	16.0	12.0	10.0	12.0	14.0	12.0	8.0	10.0		10.0	14.0	10.0	12.0	14.0	12.0	4.0	12.0	10.0	14.0	18.0		10.0	14.0
9601	9.0	10.0	8.0	30.0	12.0	12.0	12.0	12.0	12.0	12.0	10.0	10.0	12.0	16.0	8.0	12.0	10.0	10.0	12.0	14.0	10.0	10.0	12.0	10.0	10.0	10.0	16.0	12.0	10.0	12.0	12.0	12.0	10.0	10.0	18.0	10.0	16.0	10.0	12.0	14.0	16.0	10.0	12.0	10.0	12.0	12.0	11.0	8.0	12.0
9602	12.0	10.0	8.0	22.0	12.0	12.0	12.0	14.0	16.0	12.0	10.0	10.0	12.0	16.0	10.0	12.0	8.0	10.0	12.0	14.0	10.0	10.0	12.0		10.0	10.0	17.0	12.0	10.0	12.0	12.0	14.0	10.0	10.0	22.0	10.0	14.0	10.0	12.0	14.0	12.0	8.0		10.0	14.0	16.0	12.0	10.0	12.0
9606	14.0	10.0	10.0	26.0	12.0	12.0	12.0		14.0	12.0	10.0	10.0	14.0	16.0	8.0	12.0	10.0	10.0	12.0	14.0	10.0	10.0	11.0	10.0	10.0	10.0	16.0		10.0		14.0	12.0	9.0		18.0	10.0	14.0	10.0	12.0	16.0	14.0	8.0		10.0	14.0	16.0	12.0	10.0	11.0
9607	12.0	10.0	10.0	26.0	12.0	12.0	12.0	17.0	13.0	12.0	10.0	10.0	14.0	16.0		12.0	10.0	10.0	12.0	14.0	10.0	10.0	12.0	8.0	10.0	10.0	18.0	10.0	10.0	12.0	12.0	12.0	10.0	10.0	16.0	10.0	14.0		12.0	14.0	14.0	10.0	12.0	10.0	14.0	12.0	12.0	10.0	12.0
9608	10.0	10.0	10.0	30.0	12.0	13.0	12.0	16.0	16.0	12.0	9.0	10.0	14.0	16.0	8.0	12.0	10.0	10.0	12.0	14.0	10.0	10.0	12.0	10.0	10.0	10.0	17.0	12.0	10.0	12.0	12.0	12.0	9.0	10.0	16.0	10.0	14.0	10.0	12.0	14.0	14.0	10.0	12.0	10.0	14.0	12.0	12.0	9.0	12.0
9609	10.0	10.0	10.0	27.0	12.0	12.0	12.0	14.0	12.0	12.0	10.0		12.0	16.0	8.0	12.0	10.0	10.0	11.0	14.0	10.0	9.0	12.0	10.0	10.0	10.0	18.0	10.0	10.0	12.0	12.0	12.0	10.0	12.0	16.0	10.0	14.0	10.0	12.0	14.0	14.0	10.0	12.0	9.0	14.0	12.0	12.0	10.0	12.0
9610	12.0	10.0	10.0	26.0	12.0	12.0	12.0	16.0	10.0	12.0	10.0	10.0	14.0		8.0	12.0	10.0	10.0	12.0	14.0	10.0	10.0	12.0		10.0	10.0	18.0	10.0	10.0	12.0	12.0	12.0	10.0	8.0		10.0	14.0	10.0	12.0	14.0	14.0	10.0	12.0	10.0	14.0	12.0	12.0	10.0	12.0
9611	10.0	10.0	10.0	26.0	12.0	12.0	12.0	16.0	10.0	12.0	10.0	10.0		16.0	8.0	12.0	10.0	10.0	11.0	14.0	10.0	10.0	12.0	10.0	10.0	10.0	18.0	10.0	10.0	12.0	12.0		10.0	10.0	16.0	10.0	15.0	10.0	12.0	14.0	14.0	10.0		10.0	14.0	16.0	12.0	10.0	12.0
9612	12.0	10.0	10.0	26.0	12.0	12.0	12.0	16.0	10.0	12.0	10.0	10.0	14.0	15.0	8.0	12.0	10.0	10.0	12.0	14.0	10.0	10.0	12.0	10.0	10.0	10.0	18.0	10.0		12.0	12.0	12.0	10.0	10.0	16.0		14.0	10.0	12.0	14.0	14.0	10.0	12.0	10.0	14.0	12.0	12.0	10.0	12.0
9613	10.0	10.0	10.0	26.0	12.0		12.0	16.0	16.0	12.0		10.0	12.0		8.0	12.0	10.0	10.0	12.0	14.0	10.0	10.0	12.0	10.0	10.0		18.0		10.0	12.0	14.0	12.0	10.0	8.0	16.0	10.0	14.0	10.0	12.0	16.0	14.0	10.0	12.0	10.0	14.0	16.0	12.0	8.0	12.0
9615	12.0	10.0	10.0	26.0	12.0	12.0	12.0	16.0	10.0	12.0	10.0	10.0	14.0	15.0	8.0	12.0	10.0	10.0	12.0	14.0	10.0	10.0	12.0	10.0	10.0	10.0	18.0	10.0	10.0	12.0	12.0	12.0	10.0	10.0	16.0	10.0	14.0	10.0	12.0	14.0	14.0	10.0	12.0	10.0	14.0	14.0	12.0	11.0	12.0
9616	12.0	10.0	10.0	26.0	12.0	14.0	12.0	16.0	10.0	12.0	10.0	10.0	12.0	16.0	8.0	12.0	10.0	10.0	12.0	14.0	10.0	10.0	12.0	10.0	10.0	10.0	18.0	10.0	10.0	12.0	12.0	12.0	10.0	10.0	16.0	10.0	14.0	10.0	12.0	14.0	14.0	10.0		10.0	14.0	12.0	12.0	10.0	12.0
9617	12.0	10.0	10.0	28.0	12.0	12.0	12.0	14.0	16.0	12.0	10.0	10.0	12.0	16.0	8.0	12.0	10.0	10.0	12.0	14.0	10.0	10.0	12.0	10.0	10.0	10.0	18.0	10.0	10.0	12.0	12.0		10.0	10.0	16.0	10.0	14.0	10.0	12.0	14.0	14.0	10.0	12.0	10.0	14.0	12.0	12.0	10.0	12.0
9619	10.0			26.0	12.0	12.0	12.0	12.0	16.0	12.0	10.0			16.0	8.0	12.0	10.0	10.0	12.0	14.0	10.0		12.0	10.0	10.0	10.0	16.0	10.0	10.0	12.0	12.0	12.0	10.0	10.0	16.0	10.0	14.0	10.0	12.0	14.0	14.0	10.0	12.0	10.0	14.0	12.0	12.0	10.0	12.0
9620	11.0	10.0	10.0	26.0	12.0	12.0	12.0	12.0	16.0	12.0	10.0		12.0	16.0	8.0	12.0	10.0	10.0	12.0	14.0	9.0	10.0	12.0	10.0	10.0	10.0	16.0	10.0	10.0	12.0	12.0	14.0	10.0	10.0	16.0	10.0	14.0	10.0	12.0	14.0	14.0	10.0	12.0	10.0	14.0	12.0	12.0	10.0	12.0
9621	10.0	10.0	10.0	26.0	12.0	12.0	12.0	12.0	16.0	12.0	10.0		12.0	16.0	8.0	12.0	10.0	10.0	12.0	14.0	10.0	10.0	12.0	10.0	10.0	10.0	16.0	10.0	10.0	12.0	12.0	14.0	10.0	10.0	15.0	10.0	14.0	10.0	12.0	14.0	14.0	10.0	12.0	10.0	14.0	12.0	12.0	10.0	12.0
9622	10.0		10.0	28.0	12.0	12.0	12.0	14.0	16.0	12.0	10.0	10.0	12.0	16.0	8.0	12.0	10.0	10.0	12.0	14.0	10.0	10.0	12.0	10.0	10.0	10.0	18.0	14.0	10.0	12.0	14.0	12.0	10.0	10.0	16.0	10.0	14.0	10.0	12.0	14.0	14.0	12.0	12.0	10.0	14.0	12.0	11.0	10.0	12.0
9624	11.0	10.0	10.0	40.0	12.0	13.0	12.0	16.0	13.0	12.0	10.0	10.0	13.0	16.0	8.0	12.0	10.0	10.0	12.0		10.0	10.0	12.0	10.0	10.0	10.0	17.0	14.0	10.0	12.0	14.0	12.0	10.0	10.0	19.0		14.0	10.0	12.0	14.0	14.0	10.0	11.0	10.0	14.0	12.0	12.0	10.0	11.0
9625	12.0	10.0	10.0	26.0		12.0	12.0	16.0	10.0	12.0	10.0	10.0	14.0	16.0	8.0	12.0	10.0	10.0	11.0	14.0	10.0	10.0	12.0	10.0	10.0	10.0	18.0	10.0	10.0	12.0	12.0	12.0	10.0	10.0	16.0			10.0	12.0	14.0	14.0		12.0	10.0	14.0	16.0	12.0	10.0	12.0
9626	12.0	10.0	10.0	26.0	12.0	13.0	12.0	16.0	10.0	12.0	10.0		14.0	16.0	8.0	11.0	10.0	10.0	12.0	14.0	10.0		11.0	10.0	10.0	10.0	18.0	10.0	10.0	12.0	12.0	12.0	10.0	10.0	22.0	10.0	14.0	10.0	12.0	14.0	14.0	9.0	12.0	10.0	14.0	16.0	12.0	10.0	12.0
9627	12.0	10.0	10.0		12.0	12.0	12.0	16.0	10.0	12.0	10.0	10.0	14.0	16.0	8.0	12.0	10.0	10.0	12.0	14.0	9.0	10.0	12.0	10.0	10.0	10.0	16.0	10.0	10.0	12.0	12.0	12.0	10.0	8.0	16.0	10.0	11.0	10.0	12.0	14.0	14.0	10.0	12.0	10.0	14.0	16.0	12.0	10.0	12.0
9628	12.0	10.0	9.0		12.0	12.0	12.0	14.0	13.0	12.0	10.0	10.0	14.0	16.0	8.0	12.0	10.0	10.0	12.0	14.0	10.0	10.0	12.0			10.0	16.0	10.0	10.0	12.0	12.0	12.0	10.0	8.0	22.0	10.0	13.0	10.0	12.0	16.0	14.0	10.0	16.0	10.0	14.0	12.0	12.0	9.0	12.0
9629	12.0		10.0	22.0	12.0	12.0	12.0	16.0	10.0	12.0	10.0	10.0	13.0	15.0	8.0	12.0	9.0	10.0	11.0	14.0	10.0	10.0	12.0	11.0	10.0	10.0	18.0	10.0	10.0	12.0	12.0	12.0	10.0	10.0	16.0	10.0	14.0	10.0	12.0	14.0	14.0	10.0	12.0	10.0	14.0	16.0	12.0	10.0	12.0
9630	12.0	10.0	10.0	26.0	12.0	12.0	12.0	16.0	10.0	12.0	10.0	10.0	14.0	16.0	8.0	12.0	10.0	10.0	12.0	14.0	10.0	10.0	12.0	10.0	10.0	10.0	18.0	10.0	10.0	12.0	12.0	13.0	10.0	10.0	16.0	10.0	14.0	10.0	12.0	16.0	14.0	10.0	16.0	10.0		16.0	12.0	10.0	12.0
9631	10.0	10.0	10.0	28.0	12.0	12.0	12.0	12.0	16.0	12.0	10.0		12.0	16.0	8.0	12.0	10.0	10.0	12.0	14.0	10.0	10.0	12.0	10.0	10.0	10.0	16.0	10.0	10.0	12.0	12.0	14.0	10.0	10.0	16.0	10.0	14.0	10.0	12.0	14.0	14.0	10.0	12.0	10.0	14.0	12.0	12.0	10.0	12.0
9632	10.0	10.0	10.0	24.0	12.0	14.0	12.0	16.0	16.0	12.0	10.0	10.0	12.0	16.0	8.0	12.0	10.0	10.0	12.0		10.0	10.0	11.0	10.0	10.0	10.0	16.0	10.0	10.0	12.0	12.0	14.0	10.0	10.0	16.0	10.0	14.0	10.0		14.0	14.0	10.0	12.0	10.0	14.0	12.0	12.0	10.0	12.0
9633	10.0	10.0	10.0	23.0	12.0	14.0	12.0	16.0	15.0	12.0	10.0	10.0		16.0	8.0	12.0	10.0	10.0	12.0	14.0	10.0	10.0	12.0	10.0	10.0	10.0	16.0	10.0	10.0	12.0	12.0	14.0	10.0	10.0	16.0	10.0	14.0	10.0	12.0	14.0	14.0	10.0	12.0	10.0	14.0	12.0		10.0	12.0
9634	10.0		10.0	32.0	12.0	13.0	12.0	14.0	16.0	12.0	10.0		12.0	16.0	8.0	12.0	9.0	10.0	12.0	14.0	10.0	10.0	12.0	10.0	10.0	10.0	16.0	10.0	10.0	12.0	12.0	13.0	10.0	10.0	16.0	10.0	14.0	10.0	12.0	14.0		10.0	11.0	10.0	14.0	12.0	12.0	10.0	12.0
9635	10.0	10.0	10.0	38.0	12.0	14.0	12.0	16.0	16.0	12.0	10.0	10.0	12.0	16.0	8.0	12.0	10.0	10.0	12.0	14.0	10.0	10.0	12.0	10.0	10.0	10.0	16.0	10.0	10.0		12.0	13.0	10.0	10.0	15.0	10.0	14.0	10.0	12.0	14.0	14.0	10.0	12.0	10.0	14.0	12.0	12.0	10.0	12.0
9636	10.0	10.0	10.0	24.0	12.0	14.0	12.0	16.0	16.0	12.0	10.0	10.0	12.0	16.0	8.0	12.0	10.0	10.0	12.0	14.0	10.0	10.0	12.0	10.0	10.0	10.0	16.0	10.0	10.0	12.0	12.0	14.0	10.0	10.0	16.0	10.0	14.0	10.0	12.0	14.0	14.0	10.0	12.0	10.0	14.0	12.0	12.0	10.0	12.0
9637	10.0	10.0	10.0	25.0	12.0	14.0	12.0	13.0	16.0	12.0	10.0	10.0	12.0	16.0	8.0	12.0	10.0	10.0	11.0	14.0	10.0	10.0	12.0	10.0	10.0	10.0	16.0	10.0	10.0	12.0	12.0	14.0	10.0	10.0	16.0	10.0	14.0	10.0	12.0	14.0	14.0	10.0	12.0	10.0	14.0	12.0	12.0	10.0	12.0
9638	10.0	10.0	10.0	28.0	12.0	12.0	12.0	12.0	15.0	12.0	10.0	10.0	14.0	16.0	8.0	12.0	10.0	10.0	12.0	14.0				10.0	10.0	10.0		10.0	10.0	12.0	12.0	14.0	10.0	10.0	16.0	10.0	14.0	10.0	12.0	14.0	14.0	10.0	12.0	10.0	14.0	12.0	12.0	10.0	12.0
9639	10.0	10.0	10.0	24.0	12.0	14.0	12.0	16.0	16.0	12.0	10.0	10.0	12.0	16.0	8.0		10.0	10.0	12.0	14.0	10.0	10.0	12.0	10.0	10.0	10.0	16.0	10.0	10.0	12.0	12.0	12.0	10.0	10.0	16.0	10.0	14.0	10.0	12.0	14.0	14.0	10.0	12.0	10.0	14.0	12.0	12.0	10.0	12.0
9640	10.0	10.0	10.0	24.0	12.0	14.0	12.0	16.0	16.0	12.0	10.0		12.0	16.0	8.0		10.0	10.0	12.0		10.0	10.0	11.0	10.0	10.0	10.0	16.0	10.0	10.0	12.0	12.0	13.0	10.0	10.0	16.0	10.0	14.0	10.0	12.0	14.0	14.0	10.0	12.0	10.0	14.0	12.0	12.0	10.0	12.0
9641	10.0	10.0	10.0	24.0	12.0	14.0	12.0	16.0	16.0	12.0	10.0	10.0	12.0	16.0	8.0	12.0	10.0	10.0	12.0	14.0	10.0	10.0	12.0	10.0	10.0	10.0	16.0	11.0	10.0	12.0	12.0	12.0	10.0	10.0	16.0	10.0	14.0	10.0	12.0	14.0	14.0	10.0	12.0	10.0	14.0	12.0	12.0	10.0	12.0
9642	10.0	10.0	10.0	24.0	12.0	14.0	12.0	16.0	16.0	12.0		10.0	12.0	16.0	8.0	12.0	10.0	10.0	12.0	14.0	10.0	10.0	12.0	10.0	10.0	10.0	18.0	10.0	10.0	12.0	12.0	12.0	10.0	10.0	16.0	10.0	14.0	10.0	12.0	14.0		10.0	12.0	10.0	14.0	13.0	12.0	10.0	12.0
9643	10.0	10.0	10.0	25.0	12.0	13.0	12.0	12.0	16.0	12.0	10.0		12.0	16.0	9.0	12.0	10.0	10.0	12.0	14.0	10.0	10.0	12.0	10.0	10.0	10.0	16.0	10.0	10.0	12.0	12.0	14.0	10.0	10.0	16.0	10.0	14.0	10.0	11.0	14.0	14.0	10.0		10.0	14.0	12.0	11.0	10.0	12.0
9644	10.0	10.0	10.0	41.0	12.0	13.0	12.0	14.0	15.0	12.0	10.0	10.0	12.0	16.0	8.0	12.0	10.0	10.0	12.0	14.0	10.0	10.0	12.0	10.0	10.0	10.0	18.0	12.0	10.0	12.0	12.0	12.0	10.0	10.0	16.0	10.0	14.0	10.0		22.0	14.0	10.0	12.0	10.0	14.0	16.0	12.0	10.0	12.0
9645	10.0	10.0	10.0	48.0	11.0	12.0	12.0	14.0	15.0	12.0	10.0	10.0	12.0	16.0	8.0	10.0	10.0	10.0	12.0	14.0	10.0	10.0	12.0	10.0	10.0	10.0	18.0	12.0	10.0	12.0	12.0	12.0	11.0	8.0	16.0	10.0	16.0	10.0	12.0	16.0	14.0	10.0	12.0	10.0	14.0	12.0	12.0	10.0	12.0
9646	12.0	10.0	10.0	40.0	11.0	12.0	12.0	14.0	16.0	12.0	10.0	10.0	14.0	16.0	8.0	11.0	10.0	10.0	12.0	14.0	10.0	10.0	12.0	10.0	10.0	10.0	18.0	12.0	10.0	12.0	14.0	12.0	10.0	10.0	22.0		14.0	10.0	12.0	18.0		4.0	12.0	10.0	14.0	16.0	12.0	10.0	12.0
9647	10.0	10.0	10.0	40.0	12.0	12.0	12.0	16.0	16.0	12.0	10.0	10.0	11.0	16.0	8.0	10.0	10.0	10.0	12.0	14.0	10.0	10.0	12.0	10.0	10.0	10.0	18.0	12.0	10.0	12.0	14.0	12.0	10.0	10.0	22.0	10.0	14.0	10.0	12.0	16.0	14.0	10.0		10.0	14.0	16.0	12.0	8.0	12.0
9649	12.0	10.0	10.0	22.0	12.0	12.0	12.0	16.0	16.0	12.0	10.0	10.0		16.0	8.0	12.0	10.0	10.0	12.0	14.0	10.0	10.0	12.0	10.0	10.0	10.0	16.0	12.0	10.0	12.0	14.0		10.0	8.0	22.0	10.0	14.0	10.0	12.0	18.0	14.0	8.0	12.0	10.0	14.0	16.0	12.0	8.0	12.0
9651	12.0	10.0	10.0	22.0	12.0	12.0	12.0	16.0	16.0	12.0	10.0	10.0	12.0	16.0	8.0	12.0	10.0	10.0	12.0	14.0	10.0	10.0	11.0	10.0	10.0	10.0	18.0	12.0	10.0	12.0	12.0	12.0	10.0	8.0	22.0	10.0	16.0	10.0	12.0	16.0		4.0	12.0	10.0	14.0	12.0	12.0	10.0	12.0
9653	12.0	10.0	10.0	48.0	12.0	12.0	12.0		16.0	12.0	10.0	10.0	14.0	16.0	8.0	12.0	10.0	10.0	12.0	14.0	10.0	10.0	12.0	10.0	10.0	10.0	18.0	12.0	10.0	12.0	12.0	12.0	10.0	8.0	22.0	10.0		10.0	12.0	16.0	12.0	4.0		10.0	14.0	16.0		10.0	12.0
9655	10.0	10.0	10.0	37.0	12.0	12.0	12.0	14.0	16.0	12.0	10.0	10.0	14.0	16.0	8.0	12.0	10.0	10.0	11.0	14.0	10.0	9.0	12.0	10.0	10.0	10.0	18.0	12.0	10.0	12.0	14.0	11.0		8.0		10.0	18.0	10.0		16.0	12.0	4.0		10.0	14.0	16.0	12.0	10.0	12.0
9656	9.0	10.0	10.0	22.0	11.0	12.0	12.0		16.0	12.0	10.0		11.0	16.0			10.0	10.0	12.0	14.0	10.0	10.0	12.0	8.0	10.0	10.0	16.0	12.0	10.0	12.0	14.0	12.0	10.0	9.0	22.0	10.0	16.0	10.0	12.0	16.0	13.0	8.0	12.0	10.0	14.0	16.0	12.0	8.0	12.0
9657	12.0	10.0	10.0	44.0	12.0	12.0		14.0	16.0	12.0	10.0	10.0	12.0	16.0	8.0	10.0	10.0	10.0	12.0	14.0	10.0	10.0	12.0	10.0		10.0	16.0	12.0	10.0	12.0	14.0	12.0	10.0	8.0		10.0	15.0	10.0	12.0	18.0		4.0	12.0	10.0	14.0	16.0	13.0	8.0	12.0
9658	12.0	10.0	11.0	52.0	12.0		12.0	14.0	16.0	12.0	10.0	10.0	12.0	16.0	7.0	12.0	10.0	10.0	12.0	14.0	10.0	10.0	12.0	10.0	10.0	10.0	17.0	13.0	10.0	12.0	14.0	12.0	9.0	8.0	22.0	10.0		10.0	12.0	18.0		4.0	12.0	10.0	14.0	16.0	12.0	10.0	12.0
9659	11.0	10.0	10.0	24.0	10.0	12.0	12.0	14.0	16.0	12.0	10.0	10.0	12.0	16.0	7.0	11.0	10.0	10.0	12.0	14.0	9.0	10.0	11.0	10.0	10.0	10.0	14.0	12.0	10.0	12.0	14.0	12.0	10.0	8.0		10.0			12.0	18.0		4.0	12.0	10.0	14.0	16.0	12.0	10.0	12.0
9660	12.0	10.0	10.0	50.0	12.0	12.0	11.0	14.0	16.0	12.0	10.0		12.0	16.0	8.0	12.0	10.0	10.0	12.0	14.0	10.0	10.0	12.0	10.0	10.0	10.0	16.0	12.0	10.0	12.0	14.0	12.0		8.0	18.0	10.0	15.0	10.0	12.0	6.0	14.0	10.0	12.0	10.0			12.0	7.0	11.0
9661	10.0	10.0	10.0	40.0	12.0	12.0	12.0	16.0	16.0	12.0	10.0	10.0	11.0	16.0	8.0	12.0	10.0	10.0	12.0	14.0	10.0	10.0	11.0	10.0	10.0	10.0	18.0	12.0	10.0	12.0			10.0	8.0	19.0	10.0	14.0	10.0	12.0	20.0		4.0		10.0		16.0	12.0	10.0	12.0
9663	12.0	10.0	10.0	52.0	12.0	13.0	12.0	14.0	16.0	12.0	10.0	10.0	12.0	16.0	8.0	11.0	9.0	10.0	12.0	14.0	10.0		12.0	10.0	10.0	10.0	18.0	12.0	12.0	12.0	14.0	12.0	10.0	10.0	22.0	10.0	16.0	10.0	12.0	14.0	14.0	12.0	12.0	10.0		16.0	12.0	8.0	12.0
9664	10.0	10.0	10.0	35.0	12.0	12.0	12.0	15.0	16.0	12.0	10.0	10.0	12.0	16.0	8.0	12.0	10.0	10.0	12.0	14.0	10.0	10.0	12.0	10.0	10.0	10.0	18.0	14.0	10.0	12.0	14.0	12.0	10.0	9.0	22.0	10.0	12.0	10.0	12.0	14.0	14.0	10.0	12.0	10.0	14.0	16.0	12.0	8.0	12.0
9665	10.0	10.0	10.0	35.0	12.0	12.0	12.0	16.0	18.0	12.0	10.0	10.0	12.0	16.0	8.0	11.0	10.0	10.0	12.0	14.0	10.0	10.0	12.0	10.0	10.0		18.0	14.0	10.0	12.0	14.0	12.0	10.0	9.0	22.0	10.0	12.0	10.0	12.0	14.0	14.0		12.0	10.0	14.0	16.0	12.0	8.0	12.0
9666	10.0	10.0	10.0	32.0	12.0	12.0	12.0	16.0	16.0	12.0	10.0	10.0	12.0	16.0		12.0	10.0	10.0		14.0	9.0		12.0	10.0	10.0	10.0	16.0	10.0	10.0	12.0	12.0	13.0	10.0	10.0	16.0	10.0	14.0	10.0	12.0	14.0	12.0	4.0	12.0	9.0	14.0	16.0	12.0	8.0	12.0
9667	11.0	10.0	10.0	33.0	12.0	12.0	12.0	15.0	16.0	12.0	10.0	10.0	12.0	16.0	8.0	12.0	10.0	10.0	12.0	14.0	10.0	10.0	12.0	10.0	10.0	10.0	17.0	10.0	10.0	12.0	12.0	12.0	10.0	9.0	19.0	10.0	13.0	10.0	12.0	14.0	13.0	8.0	12.0	10.0	14.0	16.0	11.0	8.0	12.0
9668	10.0	10.0	10.0	33.0	12.0	12.0	12.0	16.0	16.0	12.0	10.0	10.0	12.0		8.0	12.0	10.0	10.0	12.0	14.0	10.0	10.0	12.0	10.0	10.0	10.0	14.0	10.0	9.0	12.0	12.0	12.0	10.0	10.0	16.0	10.0	14.0	10.0	12.0	16.0	12.0	4.0	12.0	10.0	14.0	16.0	14.0	9.0	12.0
9669	10.0	10.0	10.0	36.0	12.0	14.0	12.0	16.0	16.0	12.0	10.0	10.0	12.0	16.0	8.0	12.0	10.0	10.0		14.0	10.0	10.0	12.0	10.0	10.0	10.0	16.0	14.0	10.0	12.0	14.0	12.0		10.0	16.0	10.0	14.0	10.0	12.0	18.0	12.0	4.0	12.0	10.0	14.0	16.0	12.0	10.0	12.0
9670	10.0	10.0	10.0	32.0	12.0	12.0	12.0	16.0	16.0	12.0	10.0	10.0	12.0	16.0	8.0	12.0	10.0	10.0	12.0	14.0	10.0	10.0	12.0	10.0	10.0	10.0	16.0	10.0	10.0	12.0	12.0		10.0	10.0	16.0	10.0	14.0	10.0	12.0	18.0	12.0	4.0	12.0	10.0		16.0	16.0	10.0	12.0
9671	10.0	10.0	10.0	34.0	12.0	12.0	12.0	16.0	12.0	12.0	10.0	10.0	12.0	16.0	7.0	12.0	10.0	10.0	12.0	14.0	10.0	10.0	12.0	10.0	10.0	10.0	16.0	14.0	10.0	12.0	14.0	12.0	10.0	10.0	22.0	10.0	16.0	10.0	12.0	16.0	12.0	4.0	12.0	10.0	14.0	16.0	12.0	10.0	12.0
9672	10.0	10.0	9.0	33.0	12.0	12.0	12.0	16.0	16.0	12.0		10.0	10.0	16.0	8.0	12.0	10.0	10.0	12.0	14.0	10.0	10.0	12.0	9.0	10.0	10.0	16.0	10.0		12.0	12.0		10.0	10.0	16.0	10.0	14.0	10.0	12.0	18.0		4.0	12.0	10.0	14.0	16.0	16.0	10.0	12.0
9673	10.0	10.0	10.0	33.0	12.0	12.0	12.0	16.0	12.0	12.0	10.0	10.0	12.0	16.0	7.0	12.0	10.0	10.0	12.0	14.0	10.0	10.0	12.0	10.0	10.0	10.0	16.0	14.0	10.0	12.0	14.0	12.0	10.0	10.0	22.0	10.0	16.0	10.0	12.0	16.0	12.0	4.0	12.0	10.0	14.0	16.0	12.0	10.0	12.0
9676	10.0	10.0	10.0	27.0	12.0	12.0	12.0	16.0	16.0	12.0	10.0	10.0	11.0	16.0	8.0	12.0	10.0	10.0	12.0	14.0	10.0	10.0	12.0	10.0	10.0	10.0	18.0	10.0	10.0	12.0	12.0	12.0	10.0	10.0	16.0	10.0	14.0	10.0	12.0	14.0	14.0	10.0		10.0	14.0	16.0	12.0	10.0	12.0
9677	10.0	10.0	10.0	34.0	12.0	12.0		16.0	16.0	12.0	9.0	10.0	12.0	16.0	8.0	12.0	10.0	10.0	12.0	14.0	10.0	10.0	12.0		10.0	10.0	18.0	10.0	10.0	12.0	12.0	12.0	10.0	10.0	16.0	10.0	14.0	10.0	12.0	14.0	14.0	10.0		10.0	14.0	16.0	12.0	10.0	12.0
9678	10.0	10.0	10.0	33.0	12.0	12.0	12.0	16.0	16.0	12.0		10.0	12.0	16.0	8.0	12.0	10.0	10.0	12.0	14.0	9.0	10.0	12.0	10.0	10.0	10.0	18.0	10.0	10.0	12.0	12.0	12.0	10.0	10.0	16.0	10.0	14.0	10.0	12.0	13.0	14.0	10.0		10.0	14.0	16.0	12.0	10.0	12.0
9679	12.0		9.0	35.0	12.0	14.0	12.0	16.0	16.0	12.0	10.0	10.0	12.0	16.0	8.0	12.0	10.0	10.0	12.0	14.0	10.0	10.0	10.0	10.0	10.0	10.0	16.0	12.0	10.0	12.0	12.0	12.0	10.0	10.0	16.0	10.0	15.0		12.0	16.0	14.0	10.0	12.0	10.0	14.0	16.0	12.0	8.0	12.0
9680	12.0	10.0	10.0	36.0		14.0	12.0	16.0	16.0	12.0	10.0	10.0	12.0	16.0	8.0	12.0	10.0	10.0	12.0	14.0	10.0	10.0	10.0	10.0	10.0	10.0	16.0	12.0	10.0	12.0	12.0	12.0	10.0	10.0	16.0	10.0	14.0	10.0	12.0	16.0	14.0	10.0	12.0	10.0	14.0	16.0	12.0	8.0	12.0
9681	12.0	10.0	10.0	36.0	12.0	14.0	12.0	16.0	16.0	12.0	10.0	10.0	12.0	15.0	8.0	12.0	10.0	10.0	12.0	14.0	10.0	10.0	11.0	10.0	10.0	10.0	16.0	12.0	10.0	12.0	12.0	12.0	10.0	10.0	19.0	10.0	14.0		12.0	16.0	14.0	10.0	12.0	10.0	14.0	15.0	12.0	8.0	12.0
9683	11.0	10.0	10.0		12.0	14.0	12.0	16.0	16.0	12.0	10.0	10.0	12.0	16.0	8.0	11.0	10.0	10.0	12.0	14.0	10.0	10.0	10.0	10.0	10.0	10.0	16.0	12.0	10.0	12.0		12.0		10.0	16.0	10.0	14.0	10.0	12.0	16.0	14.0	10.0	12.0	9.0	14.0		12.0	8.0	12.0
9684	10.0	10.0	10.0	30.0	12.0	14.0	12.0	15.0	16.0	12.0	10.0	10.0	12.0	16.0	7.0	12.0	10.0	11.0	12.0	14.0	10.0	10.0	9.0	10.0	10.0	10.0	18.0	10.0	10.0		13.0	12.0	10.0	9.0	16.0	10.0	12.0	10.0	12.0	20.0	12.0	4.0	12.0	10.0	14.0	16.0	16.0	9.0	12.0
9685	10.0	10.0	10.0	36.0	12.0		12.0	16.0	16.0	12.0	10.0	10.0	12.0	16.0	7.0	12.0	10.0	10.0	12.0	14.0	10.0	10.0	12.0	10.0	10.0	10.0	18.0	10.0	10.0	12.0	12.0	12.0	10.0	8.0	16.0	10.0	12.0	10.0	12.0	20.0	12.0	4.0	12.0	10.0	14.0	16.0	15.0	10.0	12.0
9687	10.0	10.0	10.0	36.0	12.0	14.0	12.0	16.0	16.0	12.0	10.0	10.0	12.0	16.0	7.0	12.0	10.0	10.0	12.0	14.0	10.0	10.0	11.0	10.0	10.0	10.0	18.0	10.0	10.0	12.0	12.0	12.0	10.0	8.0	16.0	10.0	12.0	10.0	12.0	15.0	12.0	4.0	12.0	10.0	14.0	16.0	16.0	9.0	12.0
9689	12.0	10.0	10.0	34.0	12.0	14.0		16.0	16.0	12.0	10.0	10.0	12.0	16.0	8.0	12.0	10.0	10.0	12.0	14.0	10.0	10.0	12.0	10.0	10.0	10.0	16.0	10.0	10.0	12.0	12.0	12.0	10.0	10.0	16.0	10.0	14.0	10.0	12.0	16.0	14.0	10.0	12.0	10.0	14.0	16.0	12.0	8.0	12.0
9690	12.0	10.0	10.0	37.0	11.0	14.0	12.0	16.0	16.0	12.0	10.0	9.0	12.0	16.0		12.0	10.0	10.0		14.0	10.0	10.0	12.0	9.0	10.0	10.0	16.0	10.0	10.0	12.0	12.0	12.0	10.0	10.0	16.0	10.0	13.0	10.0	12.0	16.0	14.0	10.0	11.0	10.0	14.0	16.0	12.0	8.0	12.0
9691	10.0	10.0	10.0	52.0	12.0	12.0		16.0	16.0	12.0	10.0				8.0	12.0	10.0	9.0		14.0	10.0	10.0	12.0		10.0	10.0	18.0	12.0	10.0	12.0	12.0		8.0	10.0	16.0	10.0	14.0	10.0	12.0	10.0	14.0	10.0	12.0	9.0	14.0	16.0	12.0		12.0
9692	12.0	10.0	9.0	36.0		14.0	12.0	16.0	16.0	12.0	10.0	10.0	12.0	16.0	8.0	12.0	10.0	10.0	12.0	14.0	10.0	10.0	12.0	10.0	10.0	10.0	17.0	10.0	10.0	12.0	12.0	12.0	10.0	10.0	16.0	10.0	14.0	10.0	12.0	16.0	14.0	10.0	12.0	10.0	14.0	16.0	12.0	8.0	12.0
9693	12.0	9.0	10.0	36.0	12.0		12.0	16.0	14.0	12.0	10.0	10.0	12.0	16.0	8.0	12.0	10.0	10.0	12.0	14.0	10.0	10.0	12.0	10.0	10.0	10.0	16.0	10.0	10.0	12.0	12.0	12.0	10.0	10.0	16.0	10.0	14.0	10.0	12.0	16.0	14.0	10.0	12.0	10.0	14.0	16.0	12.0	8.0	12.0
9694	10.0	10.0	10.0	34.0	12.0	12.0	12.0	16.0	12.0	12.0	10.0	10.0	12.0	16.0	8.0	12.0	10.0	10.0	12.0	14.0	10.0	10.0	12.0	10.0	10.0	10.0	16.0	12.0	10.0	12.0	12.0	12.0	10.0	10.0	16.0	10.0	14.0	10.0	12.0	14.0	12.0	6.0	12.0	10.0	14.0	15.0		8.0	12.0
9695	10.0	10.0	10.0	34.0	12.0	12.0	12.0	16.0	12.0	12.0	10.0	10.0	12.0	16.0	8.0	12.0	10.0	10.0	12.0	14.0	10.0	10.0	12.0	10.0	10.0	10.0	16.0	12.0	10.0	12.0	12.0	12.0	10.0	10.0	16.0	10.0	14.0		12.0	14.0	12.0	6.0	12.0	10.0	14.0	16.0	16.0	8.0	12.0
9696	10.0	10.0	10.0	33.0	12.0	12.0	12.0	16.0	18.0	12.0	10.0	10.0	11.0	16.0	8.0	12.0	10.0	10.0	12.0	14.0	10.0	10.0	12.0	10.0	10.0	10.0	16.0	12.0	10.0	12.0	11.0	12.0	10.0	10.0	16.0	10.0	14.0	10.0	12.0	14.0	12.0	6.0	12.0	10.0	14.0	16.0	15.0	8.0	12.0
9697	10.0	10.0	10.0	52.0	12.0	12.0	12.0	16.0	13.0	12.0	10.0	10.0	12.0	16.0	8.0	12.0		10.0	12.0	14.0	10.0	10.0	12.0	10.0	10.0	10.0	17.0	12.0	10.0	12.0	14.0	12.0	10.0	10.0	16.0	10.0	14.0	10.0	12.0	15.0	14.0	10.0	12.0	10.0	14.0	14.0	12.0	10.0	10.0
9698	12.0	10.0	10.0	40.0	14.0	13.0	12.0	16.0	16.0	12.0	10.0	10.0	12.0	16.0	8.0	12.0	10.0	10.0	12.0	14.0	10.0	10.0	12.0	10.0	10.0	10.0	18.0	12.0	10.0	12.0	14.0	12.0	10.0	10.0	16.0	10.0	14.0	10.0	12.0	18.0	14.0	10.0	12.0	10.0	14.0	16.0	12.0	10.0	12.0
9699	12.0	10.0	10.0	24.0	12.0	12.0	12.0	16.0	16.0	12.0	10.0	10.0	12.0	16.0	8.0	12.0	10.0	10.0	12.0	14.0	10.0	10.0	12.0	10.0	10.0	10.0	18.0	10.0	10.0	12.0	12.0	12.0		12.0	16.0	10.0	14.0	10.0	12.0		14.0	10.0	12.0	10.0		20.0		8.0	12.0
9700	10.0	10.0	10.0	33.0	12.0	12.0	12.0	12.0	16.0	12.0	10.0	10.0	12.0	16.0	10.0	12.0	9.0	10.0	12.0	14.0	10.0	10.0	12.0	10.0	10.0	10.0	18.0	12.0	10.0	12.0	12.0	14.0	10.0	10.0	17.0	10.0	16.0	10.0	12.0	16.0	14.0	10.0	14.0	10.0	14.0	16.0			12.0
9701	10.0	10.0	10.0	26.0	10.0	14.0	12.0	14.0	16.0	12.0	10.0	10.0	12.0	16.0	10.0	12.0	10.0	10.0	12.0	14.0	10.0	10.0	12.0	10.0	10.0	10.0	18.0	13.0	10.0	12.0			10.0	10.0	16.0	10.0	16.0	10.0	12.0	16.0	12.0	6.0	12.0		14.0	16.0	12.0	8.0	12.0
9703	11.0	10.0	10.0	38.0	12.0	14.0	12.0	14.0	18.0	12.0	10.0	10.0	12.0	16.0	8.0	12.0	10.0	10.0	12.0	14.0	10.0	10.0	12.0	10.0	10.0	10.0	18.0	12.0	10.0	12.0	12.0	12.0	10.0	8.0	22.0	10.0	20.0	10.0	12.0	18.0	12.0	4.0	12.0	10.0	14.0	19.0		8.0	12.0
9704		10.0	10.0	38.0	12.0	12.0	12.0	16.0	16.0		10.0	10.0	12.0	16.0	8.0	12.0	8.0	10.0	10.0	14.0	10.0	10.0	12.0	10.0	10.0	10.0	20.0	12.0	10.0		12.0	14.0	10.0	10.0	16.0	10.0		10.0	12.0	14.0	14.0	10.0	12.0	10.0	14.0	12.0	12.0	8.0	12.0
9705	11.0	10.0	10.0	24.0	10.0	12.0	14.0	14.0	18.0	12.0	10.0	10.0	14.0	16.0	8.0	12.0	10.0	10.0	12.0	14.0	10.0	10.0	9.0	10.0	10.0	10.0	16.0	12.0	10.0	12.0	12.0	14.0	10.0	10.0	16.0	10.0	16.0	10.0	12.0	16.0	14.0	10.0	12.0	10.0	14.0	16.0	12.0	10.0	12.0
9706	10.0	10.0	10.0	24.0	12.0	14.0	12.0	16.0	10.0	12.0	10.0	10.0	12.0	16.0	8.0	12.0	10.0	10.0	12.0	14.0	10.0	10.0	12.0	10.0	10.0	10.0	18.0	14.0	10.0	12.0	14.0	12.0	10.0	10.0		10.0	14.0	10.0	12.0	14.0	14.0	8.0	12.0	10.0	14.0	12.0	12.0	10.0	12.0
9707	10.0	10.0	10.0	22.0	12.0	13.0	12.0	18.0	16.0	12.0	10.0	10.0	12.0	16.0	9.0	11.0	10.0	10.0	12.0	14.0	10.0	10.0	12.0	10.0	10.0	10.0	18.0	12.0	10.0	12.0	14.0	12.0	10.0	10.0	16.0	10.0	15.0	10.0	12.0	16.0	14.0	10.0	12.0	10.0	14.0	16.0	12.0	10.0	12.0
9708	12.0	10.0	10.0	30.0	12.0	12.0	12.0	14.0	16.0	12.0	10.0	10.0	12.0	16.0	8.0	12.0	10.0	10.0	12.0	10.0	10.0	10.0	12.0	10.0	10.0	10.0	16.0		10.0		12.0		10.0	10.0	19.0	10.0	16.0	10.0	12.0	16.0	14.0	10.0	12.0	10.0	14.0	16.0	12.0	10.0	12.0
9710	12.0	10.0	10.0	46.0	12.0	12.0	12.0	16.0	16.0	12.0	10.0	10.0	12.0	16.0	8.0	12.0	8.0	10.0	12.0	14.0	10.0	10.0	12.0	10.0	10.0	10.0	18.0	14.0	10.0	12.0	14.0	12.0	10.0	10.0	22.0	10.0	15.0	10.0	12.0	20.0	14.0	10.0	11.0	10.0	14.0	16.0	12.0	8.0	12.0
9711	12.0	10.0	10.0	16.0	12.0	12.0	14.0	16.0	16.0	12.0	10.0	10.0	12.0	16.0	8.0	12.0	10.0	10.0	12.0	14.0	10.0	10.0	12.0	10.0	10.0	10.0	18.0	12.0	10.0	12.0	12.0	14.0	10.0	10.0	22.0	10.0	12.0	10.0	12.0	20.0	14.0	12.0	12.0	10.0	14.0	16.0	12.0	10.0	12.0
9712	9.0		9.0	34.0	12.0		12.0	12.0	16.0	11.0	10.0	10.0			10.0	12.0	10.0	10.0	12.0	14.0	10.0	10.0	12.0	10.0	10.0	10.0	18.0	11.0		12.0	12.0		10.0	10.0	18.0	10.0	16.0	10.0	12.0	16.0	14.0	10.0	12.0	10.0		16.0			12.0
9713	10.0	10.0		44.0	14.0	10.0	12.0	15.0	16.0	12.0		10.0		16.0	9.0	12.0	10.0	10.0	12.0	14.0	10.0	10.0	12.0	10.0	10.0	10.0	18.0	12.0	10.0	12.0	12.0	14.0	10.0	10.0	22.0	10.0	14.0	10.0	12.0	16.0	14.0	10.0	12.0	10.0	14.0	16.0	12.0	9.0	12.0
9714	10.0	10.0	10.0	12.0	12.0	14.0	12.0	14.0	16.0	12.0	10.0	10.0		16.0	8.0	12.0	10.0	10.0	12.0	14.0	10.0	10.0	11.0	10.0	10.0	10.0	16.0	12.0	10.0	12.0			8.0	10.0	22.0	10.0	12.0	10.0	12.0	16.0	14.0	6.0	12.0	10.0	14.0	16.0	12.0	8.0	12.0
9716	10.0	10.0	10.0	24.0	12.0	12.0	12.0	20.0	16.0	12.0	10.0	10.0	11.0	16.0	8.0	10.0	10.0	10.0	12.0		10.0	10.0	12.0	10.0	10.0	10.0	18.0		10.0	12.0		12.0	8.0	10.0	19.0	10.0	14.0	10.0	12.0	14.0	14.0	10.0	12.0	10.0		12.0	12.0	9.0	12.0
9717	12.0	10.0	10.0	27.0	10.0	12.0	12.0	15.0	12.0	12.0	10.0		12.0	16.0	8.0	10.0	10.0	10.0	11.0	14.0	10.0	10.0	16.0	10.0	10.0	10.0	18.0	12.0	10.0	12.0	14.0	12.0	10.0	10.0	18.0	10.0	17.0	10.0	12.0	14.0		4.0	12.0	10.0	14.0	15.0	12.0	10.0
9718	12.0	10.0	10.0	16.0		12.0	12.0	16.0	10.0	12.0	10.0	10.0	12.0		8.0	12.0	10.0	10.0	12.0	14.0	10.0	10.0	12.0	10.0	10.0	10.0		12.0	10.0	12.0	12.0	14.0	8.0	10.0	16.0	10.0	14.0	10.0	12.0	14.0	14.0	10.0	12.0	10.0	14.0	16.0	12.0	10.0	12.0
9719	12.0		10.0	49.0	12.0	12.0	12.0		16.0		10.0	12.0	12.0	16.0	8.0	12.0	12.0	10.0	12.0	14.0	10.0	10.0	12.0	10.0	10.0	10.0	18.0	12.0	10.0	12.0	12.0	14.0	10.0	8.0	15.0	10.0	18.0	10.0	12.0	14.0	14.0	10.0	12.0	12.0	14.0	16.0	12.0	10.0	12.0
9720	10.0	10.0	10.0	43.0	10.0	10.0	12.0	16.0	16.0	12.0	10.0	10.0	12.0	16.0	8.0	12.0	10.0	10.0	12.0	14.0	10.0	10.0	12.0	10.0	10.0	10.0	18.0	12.0	10.0	12.0	12.0	12.0	10.0	8.0	16.0	10.0	16.0	10.0	12.0	19.0	14.0	10.0	12.0	10.0	14.0	16.0	12.0	8.0	8.0
9721	10.0	10.0	10.0		12.0	12.0	12.0	16.0	16.0	12.0	10.0	10.0	12.0		8.0	12.0	10.0	10.0	12.0	14.0	10.0	9.0	12.0	10.0	10.0		20.0	12.0	10.0	12.0		12.0	10.0	8.0	16.0	10.0	14.0	10.0	12.0	16.0	14.0	10.0	12.0	10.0	14.0	16.0	12.0		12.0
9722	10.0	9.0	10.0	24.0	12.0	12.0	12.0	16.0	16.0	12.0	10.0	9.0	12.0	16.0	8.0	12.0	10.0	10.0	11.0	14.0	10.0	10.0	12.0	10.0	10.0	10.0	18.0	12.0	10.0	12.0	12.0	12.0	10.0	10.0	16.0	10.0	14.0		12.0	18.0	12.0	4.0	12.0	10.0	14.0	16.0	12.0	10.0	12.0
9723	10.0	10.0	10.0	52.0	12.0	10.0	12.0	16.0	16.0	12.0	10.0		12.0	16.0	8.0	12.0	10.0	10.0	12.0	14.0	10.0	10.0	12.0	10.0	10.0	10.0	18.0	12.0	10.0	12.0	14.0	14.0	10.0	10.0	16.0	10.0	14.0	10.0	12.0	14.0	14.0	12.0	12.0	10.0	14.0	14.0	13.0		12.0
9725	12.0	10.0	10.0	32.0	12.0	12.0	12.0	14.0	16.0	12.0	10.0	10.0	12.0		7.0	12.0	10.0	10.0	12.0	14.0	10.0	10.0	12.0	10.0	10.0	10.0	18.0		10.0	12.0	13.0	12.0	10.0	9.0		10.0	14.0	10.0	12.0	14.0	13.0	10.0	12.0	10.0	14.0		12.0	10.0	12.0
9726	12.0	10.0	10.0	38.0		14.0	12.0		16.0	12.0	10.0	10.0	14.0	16.0	8.0	12.0	10.0	10.0	12.0	14.0	10.0	10.0	12.0	12.0	10.0	10.0	16.0	12.0	10.0	12.0	14.0	12.0	10.0		19.0	10.0	14.0	10.0	12.0	16.0	14.0	6.0	12.0	10.0	14.0	16.0	12.0	9.0	12.0
9727	10.0	10.0	10.0	34.0	12.0	12.0	12.0	16.0	16.0	12.0	10.0	10.0	12.0	16.0	8.0	12.0	10.0	10.0	12.0	14.0	10.0	10.0	12.0	10.0	10.0	10.0	18.0	10.0	10.0	12.0	12.0	12.0	10.0	8.0	22.0	10.0	12.0	10.0	12.0	14.0	14.0	10.0	12.0	10.0	14.0	16.0	12.0	8.0	12.0
9728	10.0	10.0	10.0	44.0	12.0	12.0	12.0	14.0	16.0	12.0	10.0	10.0	12.0	16.0	8.0	11.0	10.0	10.0	12.0	14.0	10.0	10.0	12.0	10.0	10.0	10.0	18.0	14.0	10.0	12.0	12.0	14.0	10.0	10.0			16.0	10.0		20.0	14.0	10.0	12.0	10.0	14.0	16.0	12.0	10.0	12.0
9729	12.0	10.0	8.0	26.0	12.0	12.0	12.0	16.0	14.0	12.0	10.0	10.0	12.0	16.0	8.0	12.0	10.0	10.0		14.0	10.0	10.0	12.0	10.0	10.0		18.0	13.0	10.0	12.0	14.0	12.0		10.0	16.0	10.0	16.0	10.0	12.0	16.0		4.0		10.0	14.0	16.0	12.0	8.0	12.0
9730	10.0	10.0	10.0	52.0	12.0	12.0	12.0	14.0	14.0	12.0	10.0	10.0	12.0	16.0	8.0	12.0	10.0		12.0	14.0	10.0	10.0	12.0	10.0	10.0	10.0	16.0	14.0	10.0	12.0	14.0	12.0	10.0	10.0		10.0	16.0	10.0	12.0	14.0	14.0	10.0	12.0	10.0	14.0	16.0	12.0	8.0	12.0
9731	10.0	10.0	10.0	28.0	12.0	12.0	12.0	14.0	15.0	12.0	10.0	10.0	12.0	16.0	8.0	12.0	10.0	10.0	12.0	14.0	10.0	10.0	12.0	10.0	10.0	10.0	18.0	14.0	10.0	13.0	14.0	12.0	10.0	10.0	16.0	10.0	16.0	10.0		14.0	14.0	10.0	12.0		14.0	12.0	12.0	10.0	12.0
9732	10.0	10.0	10.0	26.0	11.0	12.0	12.0	16.0	10.0	12.0	10.0	10.0	12.0	16.0		12.0	10.0	10.0	12.0	14.0	10.0	10.0	12.0	10.0	10.0	10.0	16.0	12.0	10.0	12.0	12.0	12.0	10.0	10.0	16.0	10.0	15.0	10.0	12.0	20.0	14.0	10.0	12.0	10.0	14.0	12.0	12.0	8.0	12.0
9733	12.0	10.0	10.0	26.0	12.0	12.0	12.0	11.0	16.0	12.0	10.0	10.0	12.0	16.0	10.0	12.0	10.0	10.0	12.0	14.0	10.0	10.0	12.0		10.0	10.0	18.0	14.0	10.0	12.0	14.0	12.0	10.0	10.0	16.0	10.0	16.0	10.0	12.0	14.0	14.0	10.0	12.0	10.0	14.0	16.0	12.0	10.0	12.0
9735	10.0		10.0	42.0	12.0	12.0	11.0	14.0	14.0	12.0	10.0	10.0	12.0	16.0		12.0	10.0	10.0	12.0	14.0	10.0	10.0	11.0	10.0	10.0	10.0	16.0	13.0	10.0	12.0	14.0	12.0	10.0	10.0	16.0	10.0	18.0		11.0	14.0	14.0	9.0	12.0	10.0	14.0	16.0	12.0	8.0	12.0
9736	12.0	10.0	10.0	32.0	10.0	11.0	12.0	16.0	16.0	12.0	10.0		12.0	16.0	8.0	12.0	10.0	10.0	12.0	14.0	10.0	9.0	12.0		10.0		18.0	12.0	10.0	12.0	14.0	12.0	10.0	12.0	16.0		14.0	10.0	12.0	16.0	14.0	10.0	12.0	10.0	14.0	16.0	12.0	10.0
9737	10.0	10.0	10.0	24.0	12.0	14.0	12.0	16.0	16.0	12.0	10.0	10.0	12.0	16.0	8.0	12.0	10.0	10.0	11.0	14.0	10.0	10.0	12.0	10.0	10.0	10.0	16.0	10.0	10.0	12.0	12.0	12.0	10.0	10.0	16.0	10.0	14.0	10.0	12.0	14.0	14.0	10.0	12.0	10.0	14.0	12.0	12.0	10.0	12.0
9738	10.0	10.0	10.0	26.0	12.0	12.0	12.0	14.0	14.0	12.0	10.0	10.0	12.0	16.0	8.0	12.0	10.0	10.0	12.0	14.0	10.0	10.0	12.0	9.0	10.0	10.0	17.0	12.0	10.0	12.0	12.0	12.0	10.0	9.0	16.0		14.0	10.0	12.0	17.0	14.0	8.0	12.0	10.0	14.0	14.0	12.0		12.0
9739		10.0	10.0	44.0	12.0	13.0	12.0	14.0	16.0	12.0	10.0	10.0	12.0	16.0	10.0	12.0	10.0	10.0	12.0	14.0	10.0	10.0	12.0		10.0	9.0	18.0	13.0	10.0	12.0	12.0	12.0	10.0	9.0	16.0	10.0	16.0	10.0	12.0	14.0	14.0	9.0	12.0	10.0	14.0	16.0	12.0		12.0
9741	10.0	10.0	10.0	27.0	12.0	12.0	12.0	14.0	14.0	12.0	10.0	10.0	13.0	16.0	8.0	12.0	10.0	10.0	12.0	14.0	10.0	10.0	12.0	10.0	10.0	10.0	18.0	12.0	10.0	12.0		14.0		8.0	16.0	10.0	16.0	10.0	12.0		14.0	11.0	12.0	10.0	14.0	16.0	12.0	10.0	12.0
9743	12.0	10.0	10.0	26.0		12.0	12.0	16.0	13.0	12.0	10.0	10.0	12.0	16.0	8.0	12.0	10.0	10.0	12.0	14.0	10.0		12.0	10.0	10.0	10.0	20.0	11.0	10.0	12.0	12.0	14.0	10.0	10.0	18.0	10.0	14.0	10.0	12.0	20.0	14.0	11.0	12.0	10.0	14.0	16.0	15.0	10.0	12.0
9744	10.0	10.0	10.0	43.0	12.0	13.0	12.0	14.0	16.0	12.0	10.0	10.0	12.0	16.0	10.0	12.0	10.0	10.0	12.0	13.0	10.0	10.0	12.0	10.0	10.0	9.0	12.0	14.0	10.0	12.0		12.0	8.0	10.0	16.0	10.0	14.0	10.0	12.0	12.0	14.0	10.0	12.0	10.0		12.0	12.0	10.0	12.0
9745	12.0	10.0	10.0	27.0	12.0	14.0	12.0	16.0	16.0	12.0	10.0	10.0	14.0	16.0	8.0	12.0	10.0	10.0	12.0	14.0	10.0	10.0	12.0	10.0	10.0	10.0	18.0	10.0		12.0	12.0	12.0	10.0	10.0	22.0	10.0	14.0	10.0	12.0	14.0	14.0	10.0	12.0	10.0	14.0	12.0	12.0	10.0	12.0
9748	11.0		10.0	33.0	11.0	14.0	12.0	14.0	13.0	12.0	10.0	10.0	12.0	16.0	8.0	12.0	8.0	10.0	12.0	14.0	10.0	10.0	12.0	10.0	10.0	10.0	18.0	14.0	10.0	12.0	13.0	12.0	10.0	10.0	19.0	10.0	14.0	9.0	12.0	18.0	14.0	10.0	12.0	10.0	14.0	16.0	16.0	8.0	12.0
9749	10.0	10.0	8.0	27.0	12.0	12.0	12.0	16.0	16.0	12.0	10.0	10.0	14.0	16.0	8.0	12.0	8.0	10.0	12.0	14.0	10.0	10.0	12.0	10.0	10.0	10.0	16.0	12.0	10.0	12.0	14.0	12.0	10.0	8.0	16.0	10.0	16.0	10.0	12.0	16.0	14.0	10.0	12.0	10.0		12.0	12.0	10.0	12.0
9754	10.0	10.0	10.0	26.0	12.0	12.0	12.0	14.0	14.0	12.0	10.0	10.0	12.0	16.0	8.0	12.0	10.0	10.0	12.0	14.0	10.0	10.0	12.0	10.0	10.0	10.0	16.0	14.0	10.0	12.0	14.0	12.0	10.0	10.0	16.0	10.0		10.0	12.0		14.0	10.0	12.0	10.0	14.0	16.0	12.0	8.0	12.0
9755	12.0	10.0	10.0	30.0	12.0	12.0	12.0	16.0	16.0	12.0	10.0	10.0	12.0	16.0	7.0	12.0	10.0	10.0	12.0	14.0	10.0	10.0	12.0	10.0	10.0		18.0		10.0	12.0	12.0	12.0	10.0	9.0	16.0	10.0	20.0	10.0	12.0	16.0	14.0	10.0	12.0	10.0	14.0	16.0	12.0	8.0	12.0
9756		10.0	10.0	38.0	12.0		12.0	16.0	16.0	12.0	10.0	10.0	12.0	16.0	8.0	12.0	10.0	10.0	12.0	14.0	10.0	10.0	12.0	10.0	10.0	10.0	17.0	14.0	10.0	12.0	12.0	12.0	10.0	10.0	19.0	10.0	18.0	10.0	12.0	17.0	14.0		12.0	10.0	14.0	16.0	12.0	9.0	12.0
9757	12.0	10.0	10.0	38.0	12.0	14.0	12.0	16.0	18.0	12.0	10.0	10.0	11.0	16.0	8.0	11.0	10.0	10.0	12.0	14.0	10.0	10.0	12.0	10.0	10.0	9.0	16.0	14.0	10.0	12.0	14.0	12.0	10.0	10.0	22.0	10.0	22.0	10.0	12.0	18.0	14.0	10.0	12.0	10.0	14.0	16.0	12.0	8.0	12.0
9758	10.0	10.0	10.0	22.0	12.0	12.0	12.0	14.0	12.0	12.0	10.0	10.0	12.0	16.0	8.0	12.0	10.0	10.0	12.0	14.0	10.0	10.0	12.0	10.0	10.0	9.0	18.0	12.0	10.0	12.0	14.0	12.0	10.0	10.0	16.0		12.0	10.0	12.0	16.0	14.0	10.0	16.0	10.0	14.0	16.0	12.0	12.0
9759	12.0	10.0	10.0	30.0	12.0	12.0	12.0	14.0	16.0	12.0	10.0	10.0	12.0	16.0	8.0	12.0	10.0	10.0	12.0	14.0	10.0	10.0	12.0	10.0	10.0	10.0	16.0	12.0	10.0	10.0	12.0	12.0	10.0	10.0	16.0	10.0	14.0			14.0	14.0	10.0	12.0	10.0	14.0	16.0	12.0	8.0	12.0
9761	10.0	10.0	10.0	26.0	12.0	12.0	12.0	16.0	16.0	12.0	10.0	10.0	12.0	16.0	10.0	12.0	10.0	10.0	12.0	14.0	10.0	10.0	12.0	10.0	10.0	10.0	18.0	14.0	10.0	12.0	14.0		10.0		16.0	10.0	14.0	10.0	12.0	18.0	14.0	10.0	12.0	10.0	14.0	16.0	12.0	8.0	12.0
9762	10.0	10.0	10.0	41.0	12.0	12.0	12.0	14.0	20.0	12.0	10.0	8.0	14.0	16.0	8.0	12.0	10.0	10.0	12.0	14.0	10.0	10.0	12.0	10.0	10.0	10.0	16.0	10.0	10.0	12.0	12.0	16.0	10.0	10.0	16.0	10.0	16.0	10.0	12.0	18.0	12.0	4.0	12.0	10.0	12.0	14.0	12.0	10.0	14.0
9766	12.0	10.0	10.0	26.0	12.0	12.0	12.0	16.0	10.0	12.0	10.0	10.0	14.0	16.0	8.0	12.0	10.0	10.0	12.0	14.0	10.0	10.0	12.0	10.0	10.0	10.0	18.0	14.0	10.0	12.0	14.0	12.0	10.0	10.0	22.0		14.0	10.0	12.0	16.0	14.0	10.0	16.0	10.0	14.0	12.0	12.0	10.0	12.0
9768	10.0	10.0	10.0	40.0	12.0	12.0	12.0	14.0	18.0	12.0	10.0	10.0	12.0	16.0	10.0	12.0	10.0	10.0	12.0	14.0	10.0	10.0	12.0	10.0	10.0	10.0	18.0	13.0	10.0		14.0	12.0	10.0	8.0	16.0	10.0	14.0	10.0	12.0	16.0	14.0	10.0	12.0	10.0	14.0	12.0	12.0	10.0	12.0
9769	12.0	10.0	10.0	22.0	10.0	12.0	12.0	14.0	16.0	12.0	10.0	10.0	12.0	16.0	8.0	12.0	10.0	10.0	12.0	14.0	10.0	10.0	12.0	10.0	10.0	10.0	16.0	12.0	10.0	12.0	12.0	12.0	10.0	8.0	22.0	10.0	16.0	10.0	12.0	18.0	14.0	10.0	12.0	10.0	14.0	16.0	12.0	8.0	12.0
9770	11.0	10.0	10.0	22.0	10.0	12.0	12.0	15.0	18.0	12.0	10.0	10.0	12.0	16.0	8.0	10.0	10.0	10.0	12.0	14.0	10.0	10.0	12.0	10.0	10.0	10.0	16.0	14.0	10.0	12.0	14.0	11.0	10.0	8.0		10.0	14.0	10.0	12.0	20.0	14.0	10.0	12.0	10.0	14.0	16.0	12.0	8.0	12.0
9771	10.0	10.0	10.0	34.0	11.0	12.0	12.0	14.0	16.0	12.0	10.0	10.0	12.0	16.0		10.0	10.0	10.0	12.0	14.0	10.0	10.0	12.0	10.0	10.0	10.0	16.0	12.0	10.0	12.0	12.0	12.0	10.0	8.0	22.0	10.0	12.0	10.0	12.0	16.0	12.0	4.0	12.0	10.0	14.0	16.0	16.0	10.0	6.0
9772	10.0	10.0	10.0	38.0	12.0	12.0	12.0	14.0	16.0	12.0	10.0	10.0		16.0	8.0	12.0	10.0	10.0	12.0	14.0	10.0	10.0	12.0	10.0	10.0	10.0	16.0	14.0	10.0	12.0	14.0	13.0	10.0	10.0	16.0	10.0	16.0	10.0	12.0	18.0	14.0	10.0	12.0	10.0	14.0		12.0	10.0	12.0
9774	10.0	10.0	10.0	26.0	12.0	12.0	12.0	16.0	16.0	12.0	10.0	10.0	12.0	16.0	10.0	12.0	10.0	10.0	12.0	14.0	10.0	10.0		10.0	10.0	10.0	12.0	12.0	10.0	12.0	14.0	12.0	10.0	10.0	16.0	10.0	14.0	10.0	12.0	16.0	12.0	4.0	12.0	10.0	14.0	16.0	12.0	10.0	12.0
9775	10.0		10.0	45.0	12.0	12.0	12.0	16.0	16.0	12.0	10.0	10.0	12.0	16.0	10.0	12.0	10.0	10.0	12.0	14.0	10.0	10.0	12.0	10.0	10.0	10.0		12.0	10.0	12.0	14.0	12.0	10.0	10.0	16.0	10.0	16.0	10.0	12.0	18.0	14.0	10.0	12.0	10.0	14.0	16.0		8.0	12.0
9776	10.0	10.0	10.0	28.0	12.0	14.0	12.0	14.0	16.0	12.0	10.0	10.0	12.0	16.0	10.0	12.0	8.0	10.0	11.0	14.0	10.0	10.0	12.0	10.0	10.0	10.0	16.0	14.0	10.0	12.0	14.0	12.0	8.0	10.0	16.0	10.0	16.0	10.0	12.0	18.0	14.0	10.0	12.0	10.0	14.0	12.0	12.0	10.0	12.0
9777	12.0	10.0	10.0		12.0	12.0	12.0	14.0	16.0	12.0	10.0	10.0	12.0	16.0	8.0	10.0	10.0	10.0	12.0	14.0	10.0	10.0	12.0	10.0	10.0	10.0	18.0	12.0	10.0	12.0	14.0	12.0	10.0		16.0	10.0	14.0	10.0	12.0	16.0	12.0	4.0	12.0	10.0	14.0	16.0	12.0	8.0	12.0
9778	12.0	10.0	10.0	30.0	12.0	14.0	12.0	16.0	10.0	12.0	10.0	10.0	12.0	16.0	10.0	12.0	10.0	10.0	12.0	14.0	10.0	10.0	12.0	10.0	10.0	10.0	12.0	14.0	10.0	12.0	14.0	12.0	10.0	10.0	22.0	10.0	14.0	10.0	12.0	14.0	14.0	10.0	12.0	10.0	14.0	16.0	16.0	10.0	12.0
9779	10.0	10.0	10.0	28.0	12.0	14.0	12.0	14.0	16.0	12.0	10.0	10.0	12.0	16.0	10.0	12.0	10.0	10.0	12.0	14.0	10.0	10.0	12.0	10.0	10.0	10.0	18.0	14.0	10.0	12.0	14.0	12.0	10.0	10.0	18.0	10.0	14.0	10.0	12.0	20.0	14.0	10.0	12.0	9.0	14.0	12.0	12.0	10.0	12.0
9780	10.0	10.0	10.0	22.0	10.0	12.0	12.0	14.0	16.0	12.0	10.0	10.0	12.0	16.0	9.0	12.0	10.0	10.0	12.0	14.0	10.0	10.0	12.0	10.0	10.0	10.0	16.0	12.0	10.0	12.0	12.0	12.0	10.0	10.0	22.0	10.0	14.0	10.0	12.0	18.0	12.0	7.0	12.0	10.0	14.0	16.0	12.0	8.0	12.0
9781	10.0			28.0	12.0	12.0	12.0	14.0	16.0	12.0	10.0	10.0	12.0	16.0	8.0	12.0	10.0	10.0	12.0	14.0	10.0	10.0	12.0	10.0	10.0	10.0	16.0	12.0	10.0	12.0	12.0	11.0	10.0	10.0	16.0	10.0	14.0	10.0	12.0	14.0	13.0	4.0	12.0	10.0	14.0	17.0	12.0	8.0	12.0
9782	10.0	10.0	10.0	28.0	12.0	12.0	12.0	14.0	16.0	12.0	10.0	10.0	12.0	16.0	8.0	12.0	10.0	10.0	12.0	14.0	10.0	10.0	12.0	10.0	10.0	10.0	18.0	12.0	10.0	12.0	12.0	12.0	10.0	10.0	22.0	10.0	16.0	10.0	12.0	16.0	12.0	4.0	12.0	10.0	14.0	12.0	12.0	8.0	8.0
9783		10.0	10.0	34.0		14.0	12.0	14.0	10.0	12.0	10.0	10.0	14.0	16.0	8.0	12.0	10.0	10.0	12.0	14.0	10.0	10.0	12.0	10.0	10.0	10.0	16.0	12.0	10.0	12.0	12.0	12.0	10.0	10.0	22.0	10.0	14.0	10.0	12.0	14.0	14.0	10.0	12.0	10.0	14.0	12.0	12.0	10.0	12.0
9784	10.0	10.0	10.0	52.0	12.0	12.0	12.0	14.0	13.0	12.0	10.0	10.0	12.0	16.0	10.0	12.0	10.0	10.0	12.0	14.0	10.0	10.0	12.0	10.0	10.0	10.0	16.0	14.0	10.0	12.0	14.0	12.0	10.0	8.0	16.0	10.0	16.0	10.0	12.0	18.0	14.0	10.0	12.0	10.0	14.0	16.0	16.0	10.0	12.0
9785	12.0	10.0	10.0	22.0	10.0	12.0	12.0	16.0	18.0	12.0	10.0	10.0	12.0	16.0	8.0	12.0	10.0	10.0	12.0	14.0	10.0	10.0	12.0	10.0	10.0	10.0	16.0	12.0	10.0	12.0	12.0	12.0	10.0	10.0	18.0	10.0	14.0	10.0	12.0	20.0	14.0	10.0	12.0	10.0	14.0	16.0	12.0	8.0	12.0
9786	12.0	10.0	10.0	34.0	12.0	12.0	12.0	14.0	16.0	12.0	10.0	10.0	12.0	16.0	8.0	10.0	10.0	10.0	12.0	14.0	10.0	10.0	12.0	10.0	10.0	10.0	16.0	14.0	10.0	12.0	14.0	12.0		8.0	22.0	10.0	16.0	10.0	12.0	18.0	14.0	10.0	12.0	10.0	14.0	16.0	16.0	10.0	12.0
9787		10.0	10.0	22.0	10.0	12.0	11.0	16.0	17.0	12.0	10.0	10.0	12.0		8.0	12.0	10.0	10.0	12.0	14.0	10.0	10.0	12.0	10.0	10.0	10.0	18.0	12.0	10.0	12.0	14.0	14.0	10.0	10.0	16.0	10.0	14.0	10.0	12.0	16.0	12.0	4.0	12.0	10.0	14.0	16.0	12.0	10.0	12.0
9788	12.0	10.0	10.0	22.0	10.0	13.0	12.0	16.0	18.0	12.0	10.0	10.0	12.0	16.0	8.0	11.0	10.0	11.0	12.0	14.0	10.0	10.0	12.0	10.0	10.0	10.0	16.0		10.0	12.0	14.0	12.0	10.0	8.0	22.0	10.0	14.0	10.0	12.0	20.0	14.0	10.0	12.0	10.0	14.0	16.0	12.0	8.0	12.0
9789	12.0	10.0	10.0	22.0	10.0	12.0	12.0	16.0	18.0	12.0	10.0	10.0	14.0	16.0	10.0	12.0	10.0	10.0	12.0	14.0	10.0	10.0	12.0	10.0	10.0	10.0	16.0	12.0	10.0	12.0	14.0	12.0	10.0	8.0	22.0	10.0	16.0	10.0	12.0	18.0	14.0	10.0	12.0	10.0	14.0	16.0	12.0	8.0	12.0
9790	12.0	10.0	10.0	34.0	12.0	12.0	12.0	14.0	16.0	12.0	10.0	10.0	12.0	16.0	8.0	12.0	10.0	10.0	12.0	14.0	10.0	10.0	12.0	10.0	10.0	10.0	18.0	14.0	10.0	12.0	14.0	12.0	10.0	8.0	16.0	10.0	14.0	10.0	12.0	13.0	12.0	6.0	12.0	10.0	14.0	16.0	16.0	8.0	12.0
9791	10.0	10.0	10.0	38.0	12.0	12.0	12.0	14.0	18.0	12.0	10.0	10.0	12.0	16.0		12.0	10.0	10.0	12.0	14.0	10.0	10.0	12.0	10.0	10.0	10.0	18.0	12.0	10.0	12.0	14.0	12.0	10.0	8.0	22.0	10.0	20.0	10.0	12.0	26.0		4.0	12.0	10.0	14.0	16.0	12.0	8.0	12.0
9792	10.0	10.0	10.0	28.0	12.0	12.0	12.0	14.0	16.0	12.0	10.0	10.0	12.0	16.0	8.0	12.0	10.0	10.0	12.0	14.0	10.0	10.0	12.0	10.0	10.0	10.0	18.0	12.0	10.0	12.0	12.0		10.0	10.0	22.0		16.0	10.0	12.0	16.0	12.0	4.0	12.0	10.0	14.0	12.0	12.0	8.0	8.0
9793	12.0	10.0	10.0	38.0	12.0	12.0	12.0	14.0	16.0		10.0	10.0	12.0	16.0	10.0	12.0	10.0	10.0	12.0	14.0	10.0	10.0	12.0	10.0	10.0	10.0	18.0	12.0	10.0	12.0	12.0	12.0	10.0	8.0	16.0	10.0	14.0	10.0	12.0	14.0	12.0	4.0	12.0	10.0	14.0	16.0	12.0		12.0
9794	10.0	10.0	10.0	23.0	12.0	12.0	12.0	14.0	16.0	12.0	10.0	10.0	12.0	16.0	8.0	12.0	10.0	10.0	12.0	14.0	10.0	10.0	12.0	10.0	10.0	10.0	16.0	12.0	10.0	12.0	14.0	14.0	10.0	10.0	16.0	10.0	16.0	10.0	12.0	14.0	14.0	12.0	12.0	10.0	14.0	16.0	12.0	8.0	12.0
9795	12.0	10.0	10.0	22.0	10.0	12.0	12.0	16.0	16.0	12.0	10.0	10.0	12.0	16.0	8.0	12.0	10.0	10.0	12.0	14.0	10.0	10.0	12.0	10.0	10.0	10.0	16.0	14.0	10.0	12.0	14.0	12.0	10.0	9.0	22.0	10.0	16.0	10.0	12.0	18.0	14.0	10.0	12.0	10.0	14.0	14.0	12.0	8.0	12.0
9796	12.0	10.0	10.0	30.0	12.0	14.0	12.0	16.0	10.0	12.0	10.0	10.0	12.0	16.0	8.0	12.0	10.0	10.0	12.0	14.0	10.0	10.0	12.0	10.0	10.0	10.0	16.0	14.0	10.0	12.0	14.0	12.0	10.0	8.0	22.0	10.0	16.0	10.0	12.0	18.0	14.0	10.0	12.0	10.0	14.0	16.0	12.0	8.0	12.0
9797	10.0	10.0	10.0	29.0	12.0	14.0	12.0	14.0	16.0	12.0	10.0	10.0	12.0	16.0	10.0	12.0	10.0	10.0	12.0	14.0	10.0	10.0	12.0	10.0		10.0	18.0	14.0	10.0	12.0	14.0	12.0	10.0	10.0	16.0	10.0	16.0	10.0	12.0	26.0		4.0	12.0	10.0	14.0	12.0	12.0	10.0	12.0
9798	12.0	10.0	10.0	35.0	12.0	12.0	12.0	14.0	16.0	12.0	10.0	10.0	12.0	16.0	8.0	10.0	10.0	10.0	12.0	14.0	10.0	10.0	12.0	10.0	10.0	10.0	16.0	10.0	10.0	12.0	12.0	12.0		8.0	22.0	10.0	16.0	10.0	12.0	18.0	14.0	10.0	12.0	10.0	14.0	16.0	12.0	8.0	12.0
9799	10.0	10.0	10.0	34.0	12.0	12.0	12.0	14.0	14.0	12.0	10.0	10.0	12.0	16.0	8.0	10.0	10.0	10.0	11.0	14.0	10.0	10.0	12.0	10.0		10.0		12.0	10.0	12.0	14.0	12.0	10.0	8.0	22.0	10.0	10.0	10.0	12.0	18.0	14.0	10.0	12.0	10.0	14.0	12.0	12.0	8.0	12.0
9800	10.0	10.0	10.0	38.0	12.0	12.0	12.0	14.0	16.0	12.0	10.0	10.0	14.0	16.0	10.0	12.0	10.0	10.0	12.0	14.0	10.0	10.0	12.0	10.0	10.0	10.0	16.0	12.0	10.0	12.0	14.0	12.0	10.0		22.0	10.0	14.0	10.0	12.0	14.0	14.0	10.0	12.0	10.0	14.0	16.0	12.0	8.0	12.0
9801	11.0		10.0	22.0	10.0	12.0	12.0	16.0	18.0	12.0	10.0	10.0	12.0	16.0	8.0	10.0	10.0	10.0	12.0	14.0	10.0	10.0	12.0	10.0	10.0	10.0	16.0	12.0	10.0	12.0	12.0	12.0	10.0	10.0	16.0	10.0	16.0	10.0	12.0	14.0	14.0	12.0	12.0	10.0	14.0	16.0	12.0	8.0	12.0
9802	10.0	10.0	10.0	43.0	12.0	12.0	12.0	14.0	16.0	12.0	10.0	10.0	12.0	16.0	8.0	12.0	10.0	10.0	12.0	14.0	10.0	10.0	12.0	10.0	10.0	10.0	16.0	13.0	10.0	12.0	14.0	12.0	10.0	10.0	16.0	10.0	14.0	10.0	12.0	14.0	14.0	10.0		10.0	14.0	16.0	16.0	10.0	6.0
9803	10.0	10.0	10.0	44.0	12.0	14.0	12.0	14.0	16.0	12.0	10.0	10.0	12.0	16.0	8.0	12.0	10.0	10.0	12.0	14.0	10.0	10.0	12.0	10.0	10.0	10.0	20.0	12.0	10.0	12.0	12.0	12.0	10.0	10.0	16.0	10.0	16.0	10.0	12.0	14.0	12.0	4.0	12.0	10.0	14.0	16.0	12.0	10.0	12.0
9804	10.0	10.0	10.0	22.0	10.0	12.0	12.0	16.0	18.0	12.0	10.0	10.0	12.0	16.0	8.0	12.0	10.0	10.0	12.0	14.0	10.0	10.0	12.0	10.0	10.0	10.0	16.0	12.0	10.0	12.0	13.0	12.0	10.0	10.0	16.0	10.0	16.0	10.0	12.0	18.0	14.0	10.0	12.0	10.0	14.0	16.0	12.0	8.0	12.0
9805	10.0	10.0	10.0	40.0	12.0	12.0	12.0	14.0	17.0	12.0	10.0	10.0	12.0	16.0	10.0	12.0	10.0	10.0	12.0	14.0	10.0	10.0	12.0	10.0	10.0	10.0	12.0	12.0	10.0	12.0	14.0	14.0	10.0	10.0	22.0	10.0	14.0	10.0	12.0	18.0	12.0	4.0	12.0	10.0	14.0	16.0	12.0	10.0	12.0
9806	10.0	10.0	10.0	52.0	12.0	12.0	12.0	14.0	18.0	12.0	10.0	10.0	12.0	16.0	10.0	12.0	10.0	10.0	12.0	14.0	10.0	10.0	12.0	10.0		10.0	12.0	12.0	10.0	12.0	14.0		10.0	10.0	16.0	10.0	16.0	10.0	12.0	14.0	12.0	4.0	12.0	10.0	14.0	16.0	12.0	10.0	12.0
9807	10.0	10.0	10.0	39.0	12.0	12.0	12.0	14.0	18.0	12.0	10.0	10.0	12.0	16.0	10.0	12.0	10.0	10.0	12.0	14.0	10.0	10.0	12.0	10.0	10.0	10.0	16.0	14.0	10.0	12.0	14.0	12.0	10.0	10.0	18.0	10.0	16.0	10.0	12.0	14.0	14.0	10.0	12.0	10.0	14.0	16.0	12.0	10.0	12.0
9808	12.0	10.0	10.0	52.0	14.0	12.0	12.0	16.0	18.0	12.0	10.0	10.0	12.0	16.0	8.0	12.0	10.0	10.0	12.0	14.0	10.0	10.0	12.0		10.0	10.0		12.0	10.0	12.0	12.0	12.0	10.0	10.0	22.0	10.0	12.0	10.0	12.0	16.0	14.0	14.0	12.0	10.0	14.0	16.0	12.0	8.0	12.0
9809	10.0	10.0	10.0	36.0	12.0	14.0	12.0	14.0	12.0	12.0	10.0	10.0	12.0	16.0	8.0	12.0		10.0	12.0	14.0	10.0	10.0	12.0	10.0	10.0	10.0	16.0	12.0	10.0	12.0	14.0	12.0	10.0	10.0	18.0	10.0	14.0	10.0	12.0	14.0	14.0	10.0	12.0	10.0	14.0	16.0	12.0	8.0	12.0
9810	10.0	10.0	10.0	23.0	12.0	12.0	12.0	14.0	16.0	12.0		10.0	12.0	16.0		12.0	10.0	10.0	12.0	14.0	10.0	10.0	12.0	10.0	10.0	10.0	12.0	14.0	10.0		14.0	12.0	10.0	10.0	16.0	10.0	16.0	10.0	12.0	13.0	12.0	4.0	12.0	10.0	14.0	16.0	12.0	10.0	12.0
9811	10.0	10.0	10.0	26.0	12.0	12.0	12.0	18.0	16.0	12.0	10.0	10.0	12.0	16.0	8.0	12.0	10.0	10.0		14.0	10.0	10.0	12.0	10.0	10.0	10.0	16.0		10.0	12.0	14.0	12.0	10.0	9.0	16.0	10.0	14.0	10.0	12.0	16.0	13.0	4.0	12.0	10.0	14.0	16.0	12.0		12.0
9812	10.0	10.0	10.0		12.0	12.0	12.0	18.0	16.0	12.0	10.0	10.0	12.0	16.0	8.0	12.0	10.0	10.0	12.0	14.0	10.0	10.0	12.0	9.0	10.0	10.0	16.0	12.0	10.0	12.0	13.0	12.0		10.0	16.0	10.0	14.0	10.0	12.0	16.0	13.0	7.0	12.0	10.0	14.0	16.0	12.0	9.0	12.0
9813	10.0	10.0	10.0	28.0	12.0	12.0	12.0	16.0	18.0	12.0	10.0	10.0	12.0	16.0	8.0	12.0	9.0	10.0	12.0	14.0	10.0	10.0	12.0		10.0	10.0	16.0	14.0		12.0	14.0	12.0	10.0	8.0	22.0	10.0	16.0	10.0	12.0		14.0	10.0	12.0	10.0	14.0	16.0	11.0	10.0	12.0
9814	10.0			43.0	11.0	12.0	12.0	14.0	18.0	12.0	10.0	10.0	12.0	16.0		11.0	10.0	10.0		14.0	10.0	10.0	12.0	10.0	10.0		20.0	13.0	10.0	12.0	14.0	12.0	10.0	10.0	16.0	10.0	16.0	9.0	12.0	14.0	14.0	10.0	12.0		14.0	15.0	12.0	10.0	12.0
9815	12.0		9.0	34.0	12.0	12.0	12.0	14.0	13.0	12.0	10.0	10.0	11.0	16.0	8.0	12.0	10.0	10.0	12.0	14.0	9.0	10.0	12.0	10.0	10.0	10.0	16.0	12.0	10.0	12.0	12.0	12.0	10.0	10.0	16.0	10.0	16.0	10.0	12.0	20.0			12.0	10.0	14.0		12.0	10.0	12.0
9816						12.0	12.0	14.0	16.0	12.0		10.0				12.0	10.0	10.0	12.0	14.0	10.0	10.0	12.0		10.0	10.0	16.0	14.0	10.0	12.0	14.0	14.0	10.0	8.0	22.0	10.0		10.0		16.0	12.0	4.0	12.0	10.0	14.0		16.0	9.0	10.0
9817	12.0	10.0	10.0	35.0	12.0	12.0	12.0	16.0	16.0	12.0	10.0	10.0	12.0	16.0	8.0	12.0	10.0	10.0	12.0	14.0	10.0	10.0	11.0	9.0	10.0	10.0	17.0	12.0	10.0	12.0	12.0	12.0	10.0	10.0		10.0	14.0	10.0	12.0	20.0	13.0	10.0	11.0	10.0		16.0	12.0	8.0	12.0
9819	12.0	10.0	10.0	52.0	12.0		12.0		16.0	12.0	10.0	10.0	12.0	16.0	8.0	12.0	10.0	10.0	12.0	14.0	10.0	10.0	12.0	10.0	10.0	10.0	16.0	12.0	10.0	12.0	12.0	14.0	10.0	10.0	18.0	10.0	14.0	10.0	12.0		16.0	9.0	12.0	10.0	14.0	16.0	12.0	10.0	12.0
9820	14.0	10.0	8.0	38.0	12.0	12.0	12.0	14.0	16.0	12.0	10.0	10.0	12.0	16.0	10.0		8.0	10.0	12.0	14.0	10.0	10.0	12.0	10.0	10.0	10.0	17.0	11.0	10.0	12.0	12.0	8.0	10.0	10.0	18.0	10.0	12.0	10.0	12.0	20.0	14.0	12.0	12.0	10.0	12.0	12.0	12.0	9.0	12.0
9821	14.0	10.0	10.0	12.0		12.0	12.0	16.0	16.0	12.0	10.0	10.0	12.0	16.0	8.0	10.0	10.0	10.0	12.0	14.0	10.0	10.0	12.0	10.0	10.0	10.0	18.0	12.0	10.0		12.0	12.0	10.0	10.0	22.0	10.0	14.0		12.0	14.0	14.0	12.0	12.0	10.0	14.0	16.0	12.0	10.0	12.0
9822	10.0	10.0	8.0	44.0	12.0	12.0	12.0	16.0	17.0	12.0	10.0	10.0	12.0	16.0	8.0	12.0	10.0	10.0		14.0	10.0	10.0	12.0	10.0	10.0	10.0	18.0	12.0	10.0	12.0	14.0	12.0		10.0	18.0	10.0	16.0	10.0	12.0	14.0	16.0	10.0	12.0	10.0	14.0	16.0	11.0	8.0	12.0
9823	12.0	10.0	9.0	33.0	12.0	12.0		14.0	16.0	12.0	10.0	10.0	12.0	16.0	8.0	12.0	10.0	10.0	12.0	14.0	10.0	10.0	12.0	10.0	10.0	10.0	16.0	12.0	10.0	12.0	12.0	14.0	10.0	10.0	22.0	10.0	14.0	10.0	12.0	20.0	12.0	4.0	12.0	10.0	14.0	12.0	12.0	8.0	12.0
9825	10.0	10.0	10.0	40.0	12.0	12.0	12.0	14.0	16.0	12.0	10.0	10.0	12.0	16.0	10.0	12.0	8.0	10.0	12.0	14.0	10.0	10.0	12.0	9.0	10.0	10.0	16.0	12.0	10.0	12.0	12.0	12.0	10.0	8.0	16.0	10.0	17.0	10.0	12.0	16.0	12.0	4.0	11.0	10.0	14.0	16.0	11.0	10.0	12.0
9826	10.0	10.0	10.0	30.0	12.0	12.0	12.0	14.0	19.0	12.0	10.0	10.0			8.0	12.0	10.0	10.0		14.0	10.0	10.0	12.0	10.0	10.0	10.0	18.0	12.0	10.0	12.0	12.0	14.0	10.0	10.0	16.0	10.0	18.0	10.0	12.0	16.0	14.0	10.0	12.0	10.0	14.0	16.0	12.0	10.0	12.0
9827	10.0	10.0	10.0	33.0	12.0	14.0	12.0	14.0	20.0	12.0	10.0	10.0	12.0	16.0	8.0	12.0	10.0	10.0	12.0	14.0	10.0	10.0	12.0	10.0	10.0	10.0	16.0	12.0	10.0	12.0	12.0	12.0	10.0	10.0	22.0	10.0	16.0	9.0	12.0	16.0	14.0	10.0	12.0	10.0	14.0	16.0	12.0	8.0	12.0
9828	10.0	10.0	10.0	20.0	12.0	12.0	12.0	14.0	24.0	12.0	10.0		12.0	16.0	8.0	12.0	10.0	10.0	12.0	14.0	10.0	10.0	12.0	10.0	10.0	10.0	18.0	12.0	10.0	12.0	12.0	13.0	10.0	10.0	22.0	10.0	24.0	10.0	12.0	16.0	14.0	10.0	12.0	10.0	14.0	16.0	12.0	10.0	12.0
9830	12.0	10.0	10.0	21.0	12.0	12.0	12.0	16.0	16.0	12.0	10.0	10.0	14.0	16.0	10.0	12.0	10.0	10.0	12.0	14.0	10.0	10.0	12.0	10.0	10.0	10.0	16.0	12.0	10.0	12.0	12.0	12.0	10.0	8.0	22.0	10.0	12.0	10.0	12.0	14.0	14.0	10.0	12.0	10.0	14.0	12.0	12.0	8.0	12.0
9831	12.0	10.0	10.0	34.0	10.0	12.0	12.0	14.0	16.0	12.0	10.0	10.0	12.0	16.0	10.0	12.0	10.0	10.0	11.0	14.0	10.0	10.0	12.0	10.0	10.0	10.0	16.0	12.0	10.0		14.0	12.0	8.0	10.0	14.0	10.0	14.0		12.0	14.0	12.0	6.0	12.0	9.0	14.0	16.0	12.0	10.0	12.0
9832	10.0	10.0	10.0	20.0	12.0		12.0	14.0	16.0	12.0	10.0	10.0	14.0	16.0	8.0	12.0	10.0	10.0	12.0	14.0	10.0	10.0	12.0	10.0	10.0	10.0	16.0	12.0	10.0			12.0	8.0	10.0	14.0	10.0	14.0	10.0	12.0	14.0			12.0	10.0	14.0	16.0	12.0	10.0	12.0
9833	12.0	10.0	10.0	28.0	12.0	12.0	11.0	14.0	16.0	12.0	10.0	10.0		16.0	10.0	12.0	10.0	10.0	12.0	14.0	10.0	10.0	12.0	10.0	10.0	10.0	18.0	12.0	10.0	12.0	12.0	12.0	10.0	8.0	18.0	10.0	16.0	10.0	12.0	14.0		6.0		10.0	14.0	16.0	12.0	10.0	12.0
9834	12.0	10.0	9.0	30.0	12.0	12.0	12.0	14.0	16.0	12.0	10.0	10.0	12.0	16.0	10.0	12.0	8.0	10.0	12.0	14.0	10.0	10.0	12.0	10.0	10.0	10.0	18.0	12.0	10.0	12.0	12.0	12.0	10.0	8.0	18.0	10.0	12.0	10.0	12.0	12.0	12.0	4.0	12.0	10.0	12.0	12.0	12.0	8.0	12.0
9835	10.0	10.0	10.0	27.0	12.0	12.0	12.0	12.0	16.0	12.0	10.0	10.0	12.0	16.0	8.0	12.0	10.0	10.0	11.0	14.0	10.0		12.0	10.0	10.0	10.0	18.0	12.0	10.0	12.0	12.0	14.0	10.0	10.0	22.0	10.0	16.0	10.0	12.0	14.0	16.0	10.0	12.0	10.0	14.0	12.0	12.0	8.0	12.0
9836	12.0	10.0	8.0	24.0	12.0		12.0	12.0	12.0	12.0	10.0	10.0	14.0	16.0	8.0	12.0	10.0	10.0	12.0		10.0	10.0	12.0	10.0	10.0	10.0	18.0		10.0	12.0	14.0	12.0		10.0	22.0		14.0	10.0	12.0	16.0	14.0	12.0	12.0	10.0	14.0	12.0	12.0	10.0	12.0
9837	12.0		10.0	23.0	12.0		12.0	14.0		12.0	10.0	10.0	14.0	16.0	8.0		10.0	10.0	12.0	14.0	10.0	10.0	12.0	9.0	10.0	10.0	18.0	12.0	10.0	12.0	14.0	12.0	8.0	10.0	14.0	16.0	12.0	10.0	12.0	14.0	14.0	10.0	12.0	10.0	14.0	12.0	12.0	8.0	12.0
9838	12.0	10.0	10.0	28.0	12.0	12.0	12.0	11.0	20.0	12.0	10.0	10.0	13.0	16.0	8.0	12.0	10.0	10.0	12.0	14.0	10.0	10.0	12.0	10.0	10.0	10.0	18.0	12.0	10.0	12.0	12.0	14.0	10.0	10.0	16.0	10.0	17.0	9.0	12.0	14.0	14.0	14.0	12.0	10.0	14.0	16.0	12.0	10.0	12.0
9839	10.0	10.0	10.0	30.0	12.0		12.0	14.0	16.0	12.0	10.0	11.0	14.0	16.0	8.0	12.0	10.0	10.0	12.0	14.0	10.0	10.0	12.0	10.0	10.0	10.0	18.0	12.0	10.0	12.0	14.0	12.0	10.0	10.0	14.0	10.0	14.0	10.0	12.0		14.0	10.0	12.0	9.0	14.0	12.0	12.0	8.0	12.0
9840	14.0	10.0	10.0	52.0	12.0	12.0	12.0	16.0	20.0	12.0	10.0	10.0	12.0	16.0	7.0	12.0	10.0	10.0	12.0	14.0	10.0	10.0	12.0		10.0	10.0	20.0	12.0	10.0	12.0	11.0	12.0	10.0	10.0	18.0	10.0	12.0	9.0	12.0	14.0	16.0	10.0	12.0	10.0	12.0		12.0	8.0	12.0
9841	12.0	10.0	10.0	22.0	12.0	12.0	12.0	14.0	16.0	12.0	10.0	10.0	12.0	16.0	8.0	12.0	10.0	10.0	12.0	14.0	10.0	10.0	12.0	10.0	10.0	10.0	16.0	12.0	10.0	12.0	12.0	11.0	10.0	10.0	22.0	10.0	12.0	10.0	12.0	12.0		4.0		10.0	14.0	16.0	12.0	10.0	12.0
9843	10.0	10.0	10.0	40.0	12.0	12.0	12.0		16.0	12.0		10.0	12.0	16.0	8.0	12.0	10.0	10.0	12.0	14.0	10.0	10.0	12.0	10.0	10.0	10.0	18.0	12.0	10.0	12.0	12.0	14.0	10.0	8.0	18.0	10.0	12.0	9.0	12.0	12.0	12.0	4.0	12.0	10.0	14.0	16.0	12.0	10.0	12.0
9844	10.0	10.0	8.0	32.0	12.0	12.0	12.0	12.0	12.0	12.0	10.0	10.0	12.0	16.0	8.0	12.0	10.0	9.0	12.0	14.0	10.0	10.0	12.0	10.0	10.0	10.0	16.0	12.0	10.0	12.0	12.0	12.0	10.0	8.0	18.0	10.0	24.0	10.0	12.0	14.0	16.0	10.0	12.0	10.0	12.0	12.0	12.0	8.0
9845	12.0	10.0	10.0	40.0	12.0	12.0	12.0	12.0	12.0	12.0	10.0	10.0	14.0	15.0	8.0	12.0	10.0	10.0	12.0	14.0	10.0	10.0	12.0	10.0	10.0	10.0	15.0	12.0	10.0		14.0	12.0	8.0	10.0	14.0		14.0	10.0	12.0	14.0	12.0	6.0	12.0	10.0	14.0		12.0	8.0	12.0
9846	10.0	10.0	10.0	35.0	12.0	12.0	12.0	16.0	16.0	12.0	10.0	10.0	12.0	16.0	8.0	12.0	10.0	10.0		14.0	10.0	10.0	11.0	10.0	10.0	10.0	16.0	12.0	10.0	12.0	12.0	14.0	10.0	10.0	18.0	10.0	16.0	10.0	12.0	14.0	16.0	10.0	12.0	10.0	12.0	14.0	12.0	10.0	11.0
9848	12.0	10.0	10.0	32.0	12.0	12.0	11.0	12.0	12.0	12.0	10.0	10.0	12.0	16.0	8.0	12.0	8.0	10.0	12.0	14.0	10.0	10.0	12.0	10.0		10.0	18.0	12.0	10.0	12.0	12.0	12.0	10.0		16.0	10.0	14.0	10.0	12.0	14.0	16.0	10.0	12.0	10.0	13.0		12.0	8.0	12.0
9849	10.0	10.0	10.0	40.0	12.0	12.0	12.0	14.0	15.0	12.0	10.0	10.0	14.0	16.0	10.0	12.0	10.0	10.0	12.0	14.0	10.0	10.0	12.0	10.0	10.0		16.0	12.0	10.0	12.0	12.0	14.0	10.0	10.0	22.0	10.0	14.0	10.0	12.0	16.0	14.0	10.0	12.0	10.0	14.0		12.0		12.0
9850	12.0	10.0	10.0	40.0	12.0	12.0	12.0	14.0	12.0	12.0	10.0	10.0	12.0	16.0	8.0	12.0		10.0	12.0	14.0	10.0	10.0	12.0	10.0	10.0	10.0	16.0	12.0	10.0	12.0		12.0	10.0	10.0	18.0	10.0	14.0	10.0	12.0	16.0	14.0	12.0	12.0	10.0	14.0	16.0	12.0		12.0
9851		10.0	10.0	29.0	12.0	12.0	12.0		16.0	12.0	10.0	10.0	14.0	16.0	10.0	12.0	9.0	10.0	12.0	14.0	10.0	10.0	12.0	10.0	10.0		18.0	12.0	10.0	12.0	12.0	14.0	8.0			10.0	18.0	10.0	12.0	13.0	14.0	10.0	12.0	10.0	14.0	15.0	11.0	9.0	12.0
9852	12.0	10.0	10.0	42.0	11.0	12.0		14.0	16.0	12.0	10.0	10.0	16.0	16.0	10.0	12.0	8.0	10.0	12.0	14.0	10.0	10.0	12.0	10.0	10.0	10.0	18.0	12.0	10.0	12.0	12.0	12.0	10.0	10.0	22.0	10.0	14.0		12.0		14.0	12.0	12.0		14.0	16.0	12.0	10.0	12.0
9853	12.0	10.0	10.0		11.0	12.0		14.0	16.0	12.0	10.0	10.0	12.0	16.0	8.0	12.0	10.0	12.0	12.0	14.0	10.0	10.0	12.0	10.0	10.0	10.0	16.0	12.0	10.0	12.0	12.0	12.0	10.0	10.0	22.0	10.0	12.0	10.0	12.0	14.0	14.0	12.0	12.0	10.0	14.0	16.0	12.0	8.0	12.0
9854	10.0	10.0	10.0	30.0	12.0	12.0	12.0	14.0		12.0	10.0	10.0	14.0	16.0	8.0	12.0	10.0	10.0	12.0	14.0	10.0	10.0	11.0	10.0		10.0	16.0	12.0	10.0		14.0	12.0	10.0	10.0	22.0	10.0	14.0	10.0	12.0	20.0	14.0	10.0	12.0	10.0	14.0	16.0	16.0	10.0	10.0
9855	12.0	10.0	8.0	52.0	12.0		12.0	14.0	16.0	12.0	10.0	10.0	14.0	16.0	10.0	12.0	8.0	10.0	12.0	14.0	10.0		12.0	10.0	10.0		18.0	12.0	10.0	12.0	12.0	12.0	10.0		18.0	10.0	12.0	10.0	12.0	12.0	12.0	4.0	12.0	10.0	14.0		12.0	10.0	12.0
9858	10.0	10.0		34.0	12.0	12.0	12.0	14.0	16.0	12.0	10.0	10.0	16.0		10.0	12.0	8.0	10.0	12.0	14.0	9.0	10.0	12.0	10.0	10.0	10.0	17.0	12.0	10.0	12.0	12.0		10.0	10.0	18.0		12.0	10.0	12.0	21.0	14.0	14.0		10.0	12.0	14.0	12.0		12.0
9864	12.0	10.0	10.0	12.0	12.0	12.0	12.0	16.0	16.0	12.0	10.0	10.0	12.0	16.0	7.0	10.0	10.0	10.0	12.0	14.0	10.0	10.0	12.0	10.0	10.0	10.0	18.0	12.0	10.0	12.0	12.0		10.0	10.0	22.0	10.0	12.0	10.0	12.0	16.0		4.0	12.0	10.0	14.0	16.0	16.0	10.0	12.0
9866	10.0	10.0	10.0	28.0	12.0	11.0	12.0	14.0	22.0	12.0	10.0	12.0	11.0		9.0	12.0				14.0	10.0		12.0	10.0	10.0	10.0	16.0	12.0	10.0		12.0	14.0	10.0	10.0	18.0	10.0	12.0	10.0	12.0	20.0	14.0	12.0	12.0	10.0	12.0	14.0	11.0	10.0	12.0
9867	12.0	10.0	8.0	30.0	11.0	12.0	12.0	16.0	16.0	12.0	10.0	10.0	12.0	16.0	8.0	12.0	9.0	10.0	12.0	14.0	10.0	10.0		10.0	10.0	10.0	18.0	12.0	10.0		12.0	14.0	10.0	10.0		10.0	14.0	10.0	12.0	16.0	14.0	12.0	12.0	10.0	14.0	16.0	12.0	8.0
9868	14.0	10.0	10.0	24.0	12.0	12.0	12.0	12.0	12.0	12.0	10.0	10.0	11.0	16.0	8.0		9.0		12.0	14.0	10.0	10.0	12.0	10.0	10.0	10.0	16.0	12.0	10.0	12.0	12.0	12.0	10.0	8.0	22.0	10.0	14.0	10.0	12.0	16.0	14.0	12.0	12.0	10.0	12.0	12.0	12.0	8.0	12.0
9870	12.0	9.0	9.0	44.0	12.0	12.0	12.0	12.0	12.0	12.0	10.0	10.0		16.0	8.0	12.0	10.0	10.0	12.0	14.0	10.0	9.0	12.0	10.0	10.0	10.0	18.0	12.0	10.0	12.0	12.0	12.0		10.0	18.0	10.0	12.0	10.0	12.0	14.0	16.0	10.0	12.0	10.0	12.0	12.0	12.0	9.0	12.0
9871	10.0	10.0	10.0	26.0	12.0		12.0	14.0	20.0	12.0	10.0	10.0	14.0	16.0	8.0	12.0	10.0	10.0	12.0	14.0	10.0	10.0	12.0		10.0		16.0	12.0	10.0	12.0	12.0	12.0	10.0	10.0	16.0	10.0	10.0	10.0	12.0	14.0	12.0	4.0	12.0	10.0	14.0	12.0	12.0	8.0	12.0
9873	12.0	10.0	10.0	34.0	12.0	12.0	12.0	16.0	16.0	12.0		10.0	12.0	16.0	8.0	12.0	10.0	10.0		14.0		10.0	12.0	10.0	10.0	10.0	14.0	12.0	10.0	12.0	12.0	12.0	8.0	10.0	15.0	10.0	13.0		12.0	14.0	14.0	10.0	12.0	10.0	14.0	16.0	12.0	8.0	12.0
9874	10.0	10.0	8.0	30.0	12.0	12.0	12.0	14.0	16.0	12.0	10.0	10.0		16.0	8.0	12.0	10.0	10.0	11.0	14.0	10.0	10.0	11.0	10.0	10.0	10.0	18.0	12.0	10.0	12.0	12.0	14.0	10.0	10.0	18.0	10.0	12.0	10.0	12.0	13.0	14.0	10.0	12.0	10.0	14.0	16.0		10.0	12.0
9875	10.0	10.0	10.0	30.0		12.0	12.0	12.0	16.0	12.0	10.0	10.0	14.0	16.0	10.0	12.0	10.0	10.0	12.0	14.0	9.0	10.0	12.0	10.0	10.0		16.0	12.0	10.0	12.0	12.0	14.0	10.0	10.0		10.0	14.0		12.0	14.0	12.0	6.0		10.0	14.0	16.0	12.0	8.0	12.0
9876	14.0	10.0	10.0	24.0	12.0	12.0	12.0	16.0	12.0	12.0	10.0	10.0	14.0	16.0	8.0	12.0	10.0	10.0		14.0	10.0	10.0	12.0	10.0	10.0	10.0	18.0	12.0	10.0	12.0	12.0	14.0	10.0	10.0	18.0	10.0	12.0	10.0	12.0		14.0	12.0	12.0	11.0	14.0	16.0	12.0	10.0	12.0
9877	10.0	10.0	10.0	29.0	12.0	13.0	12.0	16.0	20.0	12.0	10.0	10.0	14.0	16.0	10.0	12.0		10.0	12.0	14.0	9.0	10.0	12.0	10.0	10.0	10.0	16.0	12.0	10.0	12.0	12.0	14.0	10.0	10.0	16.0	10.0	14.0	10.0	12.0	14.0	14.0	10.0	12.0	10.0	14.0	12.0		8.0
9878	12.0	10.0	10.0	40.0	12.0	12.0	12.0	14.0	15.0	12.0	10.0	10.0	14.0	16.0	10.0	12.0	10.0	10.0	12.0	14.0	10.0	10.0	12.0	10.0	10.0	9.0	18.0	12.0	10.0		12.0	12.0	8.0	10.0	22.0	10.0	14.0	10.0	12.0	16.0	14.0	12.0	12.0	10.0	14.0	16.0		10.0	12.0
9879	10.0	10.0	10.0	47.0	12.0	12.0	11.0	12.0	20.0	12.0	10.0	10.0	14.0	16.0	9.0	12.0	10.0	10.0	12.0	14.0	10.0	10.0	12.0	10.0	10.0	10.0	16.0	12.0	10.0	12.0	14.0	12.0	10.0	12.0	14.0		14.0	10.0	12.0	14.0	12.0		12.0	8.0	14.0		12.0	10.0	12.0
9880	14.0	10.0	11.0	40.0	12.0	12.0	12.0	14.0	22.0	12.0	10.0	10.0	14.0	16.0	8.0	12.0	10.0	10.0	12.0	14.0	10.0	10.0	12.0	10.0	10.0	10.0	18.0	12.0	10.0	12.0	12.0	12.0		10.0	18.0	10.0	24.0	10.0	12.0	19.0	14.0	12.0	12.0	10.0	14.0	16.0	12.0	10.0	12.0
9881	10.0	10.0	10.0	39.0	12.0	12.0	12.0		16.0	12.0	10.0	10.0	16.0	16.0	10.0	12.0	10.0	10.0	11.0	14.0	10.0	10.0	12.0	10.0	10.0	10.0	18.0	12.0	10.0			14.0	10.0	10.0	22.0	10.0	14.0	10.0	12.0	16.0	14.0	10.0	12.0	10.0	12.0	12.0	12.0	8.0	12.0
9882	12.0		10.0	37.0	12.0	12.0	12.0	17.0	12.0	12.0	10.0	10.0	12.0	16.0	8.0	12.0	8.0	10.0	12.0	14.0	10.0	10.0	12.0	11.0	10.0	10.0	18.0	11.0	10.0	12.0	14.0	12.0	10.0	8.0	18.0	10.0	12.0	10.0	12.0	12.0	12.0	4.0	12.0	10.0	14.0	16.0	12.0	10.0	12.0
9883	10.0	10.0		42.0	12.0	12.0	12.0	14.0	16.0	12.0	10.0	10.0	12.0	16.0	8.0	12.0	10.0	10.0		14.0	10.0	10.0	12.0	10.0	10.0	10.0	18.0	12.0	10.0	12.0	12.0	14.0	10.0		22.0	10.0	12.0		12.0	20.0	14.0	12.0	12.0		14.0	16.0		10.0	12.0
9885	10.0	10.0	10.0		12.0	12.0	12.0	14.0	16.0	12.0	10.0	10.0	14.0	16.0	8.0	12.0	8.0	10.0	12.0	14.0	10.0	10.0	12.0	10.0	10.0	10.0	18.0	12.0	10.0	12.0	14.0	12.0		10.0			12.0	10.0	12.0	20.0	14.0	12.0	12.0	10.0	12.0		12.0	8.0	12.0
9886	10.0	10.0	8.0	26.0		12.0	12.0	12.0	12.0	12.0	10.0	10.0	12.0	16.0	8.0	12.0	10.0	10.0	12.0	14.0	10.0	10.0	12.0	10.0	10.0	10.0	18.0	12.0	10.0	12.0	12.0	10.0	10.0	10.0	18.0	10.0	12.0	10.0	12.0	14.0	12.0	6.0	11.0	10.0	12.0	12.0	12.0	8.0	12.0
9887	10.0	10.0	8.0	30.0	12.0		12.0	14.0	20.0	12.0	10.0	10.0	14.0	16.0	8.0	12.0	10.0	10.0	12.0	14.0	10.0		12.0	9.0	10.0	10.0	16.0	12.0	10.0	12.0	12.0	12.0	10.0	10.0	16.0	10.0	14.0	10.0	12.0	14.0	12.0	6.0	12.0	10.0	14.0	12.0	12.0	10.0	12.0
9888	10.0	10.0	10.0	28.0	12.0	12.0	12.0	14.0	16.0	12.0	10.0	10.0	14.0	16.0	10.0	12.0	10.0	10.0	11.0	14.0	10.0	10.0	12.0	10.0	10.0	10.0	18.0	12.0	10.0		12.0	14.0	8.0	10.0	22.0	10.0	14.0	10.0	12.0	14.0	13.0	8.0	12.0	10.0	14.0	12.0	12.0	10.0	12.0
9890	10.0	10.0	10.0	32.0	11.0	12.0	12.0	16.0	16.0	12.0	10.0	10.0	14.0	16.0	9.0	12.0	8.0	11.0	12.0	14.0	10.0	10.0	11.0	10.0	10.0	10.0	17.0	12.0	10.0		12.0	14.0	10.0	9.0	22.0	10.0	16.0	10.0	12.0	20.0	14.0	12.0	12.0	10.0	14.0	16.0	12.0	8.0	12.0
9891	12.0	10.0	10.0	12.0	12.0	12.0	12.0	14.0	16.0	12.0	10.0	10.0	12.0	16.0	8.0	12.0	10.0	10.0	12.0	14.0	10.0	10.0	12.0	10.0	10.0	10.0	18.0	12.0	10.0	12.0	12.0	14.0	10.0	10.0	22.0	10.0	12.0	10.0	12.0	18.0	14.0	10.0	12.0	10.0	14.0	16.0	12.0	8.0	12.0
9892	12.0	10.0	10.0	22.0	13.0	14.0	12.0	14.0	16.0	12.0	10.0	10.0	16.0	16.0	10.0	12.0	10.0	10.0	12.0	14.0	10.0	10.0	12.0	10.0	10.0	10.0	16.0	12.0	10.0	12.0	12.0	14.0	10.0	10.0	16.0	10.0	10.0	10.0	12.0	14.0	12.0	6.0	11.0	10.0	12.0	12.0	12.0	8.0	12.0
9894	12.0	10.0	10.0	21.0	12.0	12.0	12.0	14.0	16.0	12.0	10.0	10.0		16.0	8.0	12.0	10.0	10.0	12.0	14.0	10.0	10.0	12.0	10.0	10.0	10.0	18.0	12.0	10.0	12.0	14.0	12.0	10.0	10.0	20.0	10.0	12.0	10.0	12.0		12.0	4.0	12.0	10.0	14.0	16.0	16.0	9.0	12.0
9895	10.0	10.0	10.0	33.0		12.0	11.0	16.0	20.0	12.0	10.0	10.0	12.0	16.0	8.0	11.0	10.0	10.0	12.0	14.0	10.0	10.0	12.0		10.0	10.0	16.0	12.0	10.0	12.0	12.0	12.0	10.0	9.0	20.0	10.0	14.0	10.0	12.0	14.0	14.0	7.0	12.0	10.0	14.0	12.0	12.0	9.0	12.0
9897	12.0	10.0	10.0	28.0	11.0	12.0	12.0	16.0	16.0	12.0	10.0	10.0	14.0	16.0	8.0	12.0	10.0	10.0	12.0	14.0	10.0	10.0	12.0	10.0	10.0	10.0	18.0	12.0	10.0		12.0	14.0	10.0	8.0	16.0	10.0		10.0	12.0	14.0	16.0	10.0	12.0	10.0	14.0	16.0	12.0	10.0	12.0
9898	10.0	10.0	10.0	40.0	12.0	12.0	12.0	14.0	16.0	12.0	10.0	10.0	12.0	16.0	8.0	12.0	10.0	10.0	12.0	14.0	10.0	10.0	12.0	10.0	10.0	10.0	18.0	12.0	10.0	12.0	12.0	14.0		8.0	18.0	10.0	14.0	10.0	12.0	19.0	14.0	12.0	12.0	10.0	14.0	12.0	12.0	10.0	12.0
9899	12.0	10.0	8.0	45.0	12.0	12.0	12.0		16.0	12.0	10.0	10.0	12.0		8.0	12.0	10.0	10.0	12.0	14.0	10.0	10.0	12.0	10.0	10.0	10.0	16.0	10.0	10.0	12.0	12.0	12.0	10.0	10.0	22.0	10.0	12.0	10.0	12.0	12.0	14.0	12.0	12.0	10.0	12.0		12.0	8.0	12.0
9900	12.0	9.0	10.0	30.0	12.0		11.0	14.0	16.0	12.0	10.0	10.0	14.0	16.0	8.0	12.0	10.0	10.0	12.0	14.0	10.0	10.0	12.0	10.0	10.0	10.0	16.0	12.0	10.0	12.0	12.0	12.0	10.0	10.0	16.0	10.0	16.0		12.0	14.0		4.0	12.0	10.0	14.0	16.0	12.0	10.0	12.0
9901		10.0	10.0	22.0	12.0	12.0	11.0	14.0	16.0	12.0	10.0	10.0	12.0	16.0	10.0	12.0	10.0	10.0	12.0	14.0	10.0	10.0	12.0	10.0	10.0	10.0	18.0	12.0	10.0	12.0	12.0	14.0		10.0	18.0	10.0	16.0	10.0	12.0	18.0	14.0	10.0	12.0	10.0	14.0	16.0	12.0	8.0	12.0
9902	12.0	10.0	10.0	41.0		12.0	12.0	16.0	16.0	12.0	10.0	10.0	14.0	16.0	8.0	12.0	8.0	10.0	12.0	14.0	10.0	10.0	12.0	10.0	10.0		16.0	12.0	10.0		12.0	14.0	8.0	10.0	22.0	10.0	14.0	10.0	12.0	16.0	14.0	12.0	12.0	10.0	14.0	16.0	12.0	8.0	12.0
9903	10.0	10.0	10.0	40.0	12.0	12.0	11.0	14.0	20.0	12.0	10.0		12.0	16.0	8.0	12.0	10.0	10.0	12.0	14.0	10.0	10.0	12.0	9.0	10.0	10.0	18.0	12.0	10.0	12.0	12.0	14.0		10.0	18.0	10.0	12.0	10.0	12.0	12.0	12.0	4.0	16.0	10.0	12.0	12.0	12.0	8.0	12.0
9904	14.0	10.0	10.0	23.0	11.0	12.0	12.0	14.0	16.0	12.0	10.0	10.0	12.0	16.0	8.0	12.0	10.0	10.0	12.0	14.0	10.0	10.0	8.0	10.0	10.0	10.0	18.0	12.0	10.0	12.0	14.0	12.0	10.0	8.0	16.0	10.0	14.0	10.0	12.0	17.0	14.0	10.0	12.0	10.0	14.0	16.0	12.0	10.0	12.0
9906	10.0	10.0	8.0	25.0		12.0	12.0	16.0	18.0	12.0		10.0	14.0	16.0	8.0	12.0	8.0	10.0	12.0	14.0	11.0	10.0	11.0	10.0	10.0	10.0	18.0	12.0	10.0	12.0	12.0	12.0	10.0	10.0	22.0	10.0	20.0	10.0	12.0	12.0	12.0	4.0	12.0	10.0	14.0	16.0	11.0	10.0	12.0
9908	11.0	10.0	10.0	26.0	12.0	12.0	12.0	14.0	22.0	12.0	10.0	10.0	12.0	16.0	8.0	12.0	10.0	10.0	12.0	14.0	10.0	10.0	12.0	10.0	10.0	10.0	16.0	12.0	10.0	12.0	14.0	12.0	10.0	9.0	22.0	10.0	14.0	10.0	12.0	14.0	12.0	4.0	12.0	10.0	14.0	16.0	12.0	8.0	12.0
9909	14.0	10.0	10.0	24.0	12.0	12.0	12.0	12.0	18.0	12.0	10.0	10.0	14.0	16.0	10.0	12.0	10.0	10.0	12.0	14.0	10.0	10.0	12.0	10.0	10.0	10.0	16.0	12.0	10.0	12.0	13.0	11.0	10.0	10.0	22.0	10.0		10.0	12.0	12.0	12.0	6.0	12.0	12.0		16.0	12.0	8.0	12.0
9910	10.0	10.0	10.0	34.0	13.0	12.0	12.0	14.0	22.0	12.0	10.0	10.0	14.0	16.0	10.0	12.0	10.0	10.0	12.0	14.0	10.0	10.0	12.0	10.0	10.0	10.0	16.0	12.0		12.0	14.0	12.0	8.0	10.0	18.0	10.0		10.0	12.0	16.0	14.0	12.0	11.0	10.0	14.0	16.0	12.0	8.0	12.0
9911	10.0	10.0	10.0	26.0	12.0	12.0	12.0	14.0	23.0	12.0	10.0	10.0	12.0	16.0	8.0	12.0	10.0	10.0	12.0	14.0	10.0	10.0	12.0	10.0	10.0	10.0	16.0	12.0	10.0	12.0	14.0	12.0	10.0	8.0	22.0	10.0	14.0	10.0	12.0	14.0	12.0	4.0	12.0	10.0	14.0	16.0	12.0	8.0	12.0
9912	14.0	10.0	10.0	52.0	11.0	14.0	12.0	16.0	16.0	12.0	10.0	10.0	14.0	16.0	10.0	12.0	10.0	10.0	12.0	14.0	10.0	10.0	12.0	10.0		10.0	17.0	12.0	10.0	12.0	13.0	12.0	16.0	10.0			12.0	10.0	12.0	14.0	16.0		11.0	10.0	14.0	16.0	12.0	8.0	12.0
9914	10.0			38.0	12.0		12.0	14.0	14.0	12.0	10.0	10.0	14.0	16.0	8.0	12.0	10.0	10.0		14.0	10.0	10.0	12.0	10.0	10.0	10.0	16.0	12.0	10.0	12.0	14.0	12.0	10.0	10.0	16.0	10.0	16.0	10.0	12.0	16.0	14.0	10.0	12.0	10.0	14.0	16.0	15.0	10.0	12.0
9915	10.0		10.0	20.0	12.0	12.0	12.0	14.0	16.0	12.0	10.0	10.0		16.0	8.0	12.0	10.0	10.0	12.0	14.0	10.0	10.0	12.0	10.0	10.0	10.0	20.0	12.0	10.0	12.0	12.0		10.0	10.0	16.0	10.0	16.0	10.0	12.0	14.0	14.0	12.0	12.0	10.0	13.0	16.0	12.0	10.0	12.0
9917	10.0			43.0	12.0	12.0	12.0	14.0	16.0	12.0	10.0	10.0	12.0	16.0	8.0	12.0	10.0	10.0	12.0	14.0	10.0	10.0	12.0	10.0	10.0	10.0	18.0	12.0	10.0	12.0	14.0	12.0	10.0	10.0	16.0	10.0	16.0	10.0	12.0	16.0	12.0	4.0	12.0	10.0	14.0	16.0	12.0	10.0	12.0
9918	12.0	10.0	10.0	33.0		12.0	12.0	14.0	16.0	12.0	10.0		14.0	16.0	10.0	12.0	10.0	10.0	12.0	14.0	10.0	9.0	12.0	10.0	10.0	10.0	18.0	12.0	10.0	12.0	12.0	12.0	10.0		22.0	10.0	14.0	10.0	12.0	17.0	12.0	4.0	12.0	10.0	14.0	12.0	12.0	10.0	12.0
9920	10.0	10.0	10.0	38.0	12.0	12.0	12.0	14.0	16.0	12.0	10.0	10.0	12.0	16.0	10.0	12.0	10.0	10.0	12.0	14.0	10.0	10.0	12.0	10.0	10.0	10.0	16.0	12.0	10.0	12.0	14.0	12.0	10.0	8.0	22.0	10.0	12.0	10.0	12.0	19.0	14.0	10.0	12.0	10.0	12.0	12.0	12.0	8.0	12.0
9921	12.0	10.0	10.0	34.0	12.0	12.0	12.0	14.0	16.0	12.0	10.0	10.0	12.0	16.0	8.0	12.0	10.0	10.0	12.0	14.0	10.0	10.0	12.0	10.0	10.0	10.0	16.0	12.0	10.0	12.0	14.0	12.0	10.0	10.0	16.0	10.0	14.0	10.0	12.0	19.0	12.0	4.0	12.0	10.0	13.0	16.0	12.0	8.0	12.0
9924	11.0	10.0	10.0	43.0	12.0	12.0	12.0	12.0	20.0	12.0	10.0	10.0	12.0	16.0	8.0	12.0	10.0	10.0	11.0	14.0	10.0	10.0	10.0	10.0	10.0	10.0		12.0	10.0	12.0	12.0	12.0	10.0	8.0	16.0	10.0	14.0	10.0	12.0	14.0	16.0	10.0	12.0	10.0	14.0	16.0	16.0	9.0	12.0
9925	12.0	10.0	10.0	30.0	12.0	14.0	12.0	16.0	10.0	12.0	10.0	10.0	12.0		8.0	12.0	10.0	10.0	12.0	14.0	10.0	10.0	12.0	10.0	10.0	10.0	18.0	12.0	10.0	12.0	12.0	14.0	10.0	10.0	22.0	10.0	14.0	10.0	12.0	14.0	14.0	10.0	12.0	10.0	14.0	12.0	12.0	10.0	12.0
9926	14.0	10.0	10.0	34.0	12.0	14.0	11.0	14.0	16.0	12.0	10.0	10.0	12.0	16.0	10.0	12.0	10.0	10.0	12.0	14.0	10.0	10.0	12.0	10.0	10.0	10.0	16.0	12.0	10.0	12.0	14.0	12.0	10.0	10.0	22.0	10.0	14.0	10.0	12.0	18.0	14.0	10.0	12.0	10.0	14.0	16.0	12.0	8.0	12.0
9927	10.0	10.0	10.0	40.0	10.0	12.0	12.0	12.0	20.0	12.0	10.0	10.0	16.0	16.0	8.0	12.0	10.0	10.0	12.0	14.0	10.0	10.0	11.0	10.0	10.0	10.0	18.0	12.0	10.0	12.0	12.0	12.0	10.0	10.0	22.0	10.0	16.0	10.0	12.0	18.0	12.0	4.0	12.0	10.0	14.0	16.0	12.0	10.0	12.0
9928	12.0		10.0	44.0	12.0	14.0	12.0	14.0	16.0	12.0	10.0	10.0	12.0	16.0	8.0	10.0	10.0	10.0	12.0	14.0	10.0	10.0	12.0	10.0	10.0	10.0	16.0	12.0	10.0	12.0	12.0	14.0	10.0	10.0	22.0		14.0	10.0	12.0	14.0	16.0	10.0	12.0	9.0	14.0	16.0	12.0	8.0	12.0
9929	10.0	10.0	10.0	38.0	12.0	12.0	12.0	12.0	12.0	12.0	10.0	10.0	11.0	16.0	8.0	12.0	10.0	10.0	12.0	14.0	10.0	10.0	12.0	10.0	10.0	10.0	18.0	12.0	10.0		12.0	12.0	10.0	10.0	22.0	10.0	12.0	10.0	12.0	14.0	16.0	10.0	12.0	10.0		16.0	12.0	10.0	12.0
9930	10.0	9.0	10.0	20.0	12.0	12.0	12.0	14.0	14.0	12.0	10.0	10.0	12.0		8.0	10.0	10.0	10.0	12.0	14.0	9.0	10.0	12.0	10.0	10.0	10.0	16.0	14.0	10.0	12.0	14.0	12.0	10.0	10.0	22.0	10.0	14.0	10.0	12.0	14.0	12.0	6.0	12.0	10.0	14.0	16.0	16.0	10.0	12.0
9932	10.0	10.0	10.0	24.0	12.0	12.0	12.0	14.0	15.0	12.0	10.0	10.0	12.0	16.0	10.0	12.0	10.0	10.0		14.0	10.0	10.0	12.0		10.0	10.0	16.0	12.0		12.0	12.0	12.0	10.0	8.0	19.0	10.0	12.0	10.0	12.0	20.0	14.0	10.0		10.0	14.0	12.0	12.0	8.0	12.0
9933	11.0	10.0	10.0	25.0	12.0	12.0	12.0	16.0	10.0	12.0	10.0	10.0	14.0	16.0	8.0	12.0	10.0	10.0		14.0	10.0	10.0		10.0	10.0	10.0	17.0	12.0	10.0	12.0	12.0	12.0	10.0	10.0	22.0	10.0	14.0	10.0	12.0	16.0	12.0	4.0	12.0	10.0	14.0	16.0	16.0	10.0	6.0
9935	12.0	10.0	10.0	24.0		12.0	12.0	14.0	16.0	12.0	10.0	10.0	14.0	16.0	10.0	12.0	10.0	10.0	12.0	14.0	10.0	10.0	12.0	10.0	10.0	10.0	15.0	12.0	10.0	12.0	14.0	12.0	10.0	10.0	16.0	10.0	16.0	10.0	12.0	18.0	14.0	10.0	12.0	10.0	14.0	16.0	11.0	8.0	12.0
9937	14.0	10.0	10.0	24.0	12.0	12.0	12.0	12.0	20.0	12.0	10.0	10.0	14.0	16.0	10.0	12.0	10.0	10.0	12.0	14.0	10.0	10.0	12.0	10.0	10.0	10.0	18.0	12.0	10.0	12.0	12.0	14.0	10.0	10.0	22.0	10.0	14.0	10.0	12.0	14.0	16.0	10.0	12.0	10.0	14.0	16.0	12.0	8.0	12.0
9938	12.0	10.0	10.0	40.0	12.0	12.0	12.0	12.0	20.0	12.0	10.0	10.0	12.0	16.0	8.0	12.0	10.0	10.0	12.0	14.0	10.0	10.0	12.0	10.0	10.0	10.0	18.0	12.0	10.0	12.0	12.0	14.0	10.0	9.0	22.0	10.0	19.0	10.0	12.0	20.0	16.0	10.0	12.0	10.0	14.0	12.0	12.0	7.0	12.0
10020	10.0	10.0	8.0	28.0	12.0	12.0	12.0	14.0	16.0	12.0	10.0	10.0	12.0	16.0	10.0	12.0	10.0	10.0	12.0	14.0	10.0	10.0	12.0	10.0	10.0	10.0	18.0	14.0	10.0	12.0	14.0	12.0	10.0	10.0	22.0	10.0	16.0	10.0	12.0	14.0	14.0	10.0	12.0	10.0	14.0	16.0	16.0	10.0	12.0
10022	12.0			43.0	14.0	12.0		14.0	15.0	12.0	10.0		12.0	16.0		10.0	10.0	10.0	12.0	14.0	10.0	10.0	12.0	10.0	10.0		18.0	12.0	10.0	12.0	12.0	12.0	10.0	10.0	16.0	10.0	14.0	10.0		18.0		12.0	12.0	10.0	14.0	16.0	12.0	8.0	12.0
14312	12.0	10.0	10.0	46.0	10.0	10.0	12.0	16.0	16.0	12.0	10.0	10.0	12.0	16.0	8.0	12.0	10.0	10.0	12.0	14.0	10.0	10.0	12.0	10.0	10.0	10.0	18.0	12.0	10.0	12.0	12.0	12.0	10.0	10.0	16.0	10.0	14.0	10.0	12.0	14.0	14.0	10.0	12.0	10.0	14.0	16.0	12.0	8.0	12.0
14313	12.0	10.0	10.0	36.0	10.0	10.0	12.0	16.0	12.0	12.0	10.0		12.0	16.0	8.0	12.0	10.0	10.0	12.0	14.0	10.0	10.0	12.0	10.0	10.0	10.0	16.0	12.0	10.0	12.0	12.0	12.0	10.0	8.0	17.0	10.0	14.0	10.0	12.0	14.0	14.0	10.0	12.0	10.0	14.0	12.0	12.0	8.0	12.0
14314	12.0	10.0	10.0	43.0	10.0	10.0	12.0	16.0	16.0	12.0	10.0	10.0	12.0	16.0	8.0	12.0	10.0	10.0	12.0	14.0	10.0	10.0	12.0	10.0	10.0	10.0	16.0	12.0	10.0	12.0	12.0	12.0	10.0	10.0	16.0	10.0	14.0	10.0	12.0	14.0	14.0	10.0	12.0	10.0	14.0	12.0	12.0	10.0	12.0
14315	12.0	10.0	10.0	45.0	10.0	12.0	12.0	14.0	12.0	12.0	10.0		12.0	16.0	8.0	12.0	10.0	10.0	12.0	14.0	10.0	10.0	12.0	10.0	10.0	10.0	16.0	12.0	10.0	12.0	12.0	12.0	10.0	10.0	16.0	10.0	14.0	10.0	12.0	14.0	14.0	10.0	12.0	10.0	14.0	12.0	12.0	10.0	12.0
14318	10.0	10.0	10.0	35.0	12.0	14.0	12.0	18.0	10.0	12.0	10.0		11.0	16.0	8.0	12.0	10.0	10.0	12.0	14.0	10.0	10.0	12.0	10.0	10.0	10.0	16.0	10.0	10.0	12.0	12.0	12.0	10.0	10.0	16.0	10.0	14.0	10.0	12.0	14.0	14.0	10.0	12.0	10.0	14.0	12.0	12.0	10.0	12.0
14319	12.0	10.0	10.0	48.0	12.0	12.0	12.0	16.0	10.0	12.0	10.0	10.0	12.0	16.0	8.0	12.0	10.0	10.0	12.0	14.0	10.0	10.0	12.0	10.0	10.0	10.0	18.0	12.0	10.0	12.0	12.0	12.0	10.0	10.0	16.0	10.0	14.0	10.0	12.0	14.0	14.0	10.0	12.0	10.0	14.0	16.0	12.0	8.0	12.0
15560	12.0	10.0	10.0	28.0	12.0	10.0	12.0	16.0	16.0	12.0	10.0	10.0	12.0	16.0	8.0	12.0	10.0	10.0	12.0	14.0	10.0	10.0	12.0	10.0	10.0	10.0	16.0	12.0	10.0	12.0	12.0	14.0	10.0	10.0	16.0	10.0	18.0	10.0	12.0	14.0	14.0	10.0	12.0	10.0	14.0	12.0	12.0	10.0	12.0
15591	10.0	10.0	10.0	20.0	12.0	12.0	12.0	14.0	16.0	12.0	10.0	10.0	12.0	16.0	10.0	12.0		10.0	12.0	14.0	10.0	10.0	12.0	10.0	10.0	10.0	18.0	12.0	10.0	12.0	14.0	12.0	10.0	10.0	16.0	10.0	16.0	10.0	12.0	14.0	14.0	12.0	12.0	10.0	14.0	16.0	12.0	10.0
15592	12.0	10.0	10.0	20.0	12.0	11.0	12.0	13.0	16.0	12.0	10.0	10.0	12.0	16.0	10.0	10.0	10.0	10.0	12.0	14.0	10.0	10.0	12.0	10.0	10.0	10.0	18.0	12.0	10.0	12.0	12.0	12.0	10.0	10.0	16.0	10.0	16.0	9.0	12.0	14.0	14.0	12.0	11.0	10.0	14.0	16.0	12.0	10.0
15593	10.0	10.0	10.0	20.0	12.0	12.0	12.0	14.0	16.0	12.0	10.0	10.0	12.0	16.0	8.0	12.0	10.0	10.0	12.0	14.0	10.0	10.0	12.0	10.0	10.0	10.0	18.0	14.0	10.0	12.0	14.0	12.0	10.0	10.0	22.0	10.0		10.0	12.0	14.0	14.0	10.0	12.0	10.0	14.0	16.0	12.0	10.0
18694	12.0	10.0	10.0	26.0	12.0	12.0	12.0	16.0	10.0	12.0	10.0	10.0	12.0	16.0	8.0	12.0	10.0	10.0	12.0	14.0	10.0	10.0	12.0	10.0	10.0	10.0	16.0	12.0	10.0	12.0	12.0	12.0	10.0	8.0	22.0	10.0	14.0	10.0	12.0	14.0	14.0	10.0	12.0	10.0	14.0	12.0	12.0	10.0	12.0
18696	12.0	10.0	10.0	44.0	10.0	10.0	12.0	16.0	16.0	12.0	10.0	10.0	12.0	16.0	8.0	12.0	10.0	10.0	12.0	14.0	10.0	10.0	12.0	10.0	10.0	10.0	16.0	10.0	10.0	12.0	14.0	12.0	10.0	10.0	16.0	10.0	18.0	10.0	12.0	14.0	14.0	10.0	12.0	10.0	14.0	12.0	12.0	10.0	12.0
19949	10.0	10.0	10.0	46.0	12.0	12.0	12.0	14.0	16.0	12.0	10.0	10.0	12.0	16.0	10.0	12.0	10.0	10.0	12.0	14.0	10.0	10.0	12.0	10.0	10.0	10.0	20.0	14.0	10.0	12.0	14.0	12.0	10.0	10.0	16.0	10.0	16.0	10.0	12.0	14.0	14.0	12.0	12.0	10.0	14.0	16.0	12.0	10.0
19950	10.0	10.0	10.0	46.0	12.0	12.0	12.0	14.0	16.0	12.0	10.0	10.0	12.0	16.0	10.0	12.0	10.0	10.0	12.0	14.0	10.0	10.0	12.0	10.0	10.0	10.0	20.0	14.0	10.0	12.0	14.0	12.0	10.0	10.0	16.0	10.0	16.0	10.0	12.0	14.0	14.0	12.0	12.0	10.0	14.0	16.0	12.0	10.0
19951	10.0	10.0	10.0	46.0	12.0	12.0		14.0	16.0	12.0	10.0	10.0	12.0	16.0	10.0	12.0	10.0	10.0	12.0	14.0	10.0	10.0	12.0	10.0	10.0	10.0	20.0	14.0	10.0	12.0	14.0	12.0	10.0	10.0	16.0	10.0	16.0	10.0	12.0	14.0	14.0	12.0	12.0	10.0	14.0	16.0	12.0	10.0
[truncated: 2,326 more columns]
