# Supplementary material for: Adaptive protein evolution through length variation of short tandem repeats in Arabidopsis
Source: Sci Adv. 2023 Mar 22;9(12):eadd6960. doi: 10.1126/sciadv.add6960 (PMC10032594; doi:10.1126/sciadv.add6960)
Supplement: Supplementary file 2 — Datasets S1 to S14 [file sciadv.add6960_datasets_s1_to_s14.zip › add6960_Dataset_S3.xlsx]

## Sheet: Molecular Function
#term ID	term description	observed gene count	background gene count	strength	false discovery rate	matching proteins in your network (IDs)	matching proteins in your network (labels)
GO:0019901	protein kinase binding	13	55	0.54	0.0124	3702.AT1G26270.1,3702.AT1G64790.2,3702.AT1G68690.1,3702.AT1G75840.1,3702.AT2G01830.2,3702.AT2G32680.1,3702.AT2G38280.2,3702.AT2G44740.1,3702.AT3G60550.1,3702.AT4G30790.1,3702.AT5G38560.1,3702.AT5G61650.1,3702.AT5G62880.1	AT1G26270,ILA,PERK9,ARAC5,WOL,RLP23,FAC1,CYCP4;1,CYCP3;2,AT4G30790,PERK8,CYCP4;2,RAC10
GO:0019900	kinase binding	14	66	0.5	0.0181	3702.AT1G26270.1,3702.AT1G64790.2,3702.AT1G68690.1,3702.AT1G75840.1,3702.AT2G01830.2,3702.AT2G32680.1,3702.AT2G38280.2,3702.AT2G44740.1,3702.AT3G60550.1,3702.AT4G30790.1,3702.AT5G38560.1,3702.AT5G53000.1,3702.AT5G61650.1,3702.AT5G62880.1	AT1G26270,ILA,PERK9,ARAC5,WOL,RLP23,FAC1,CYCP4;1,CYCP3;2,AT4G30790,PERK8,TAP46,CYCP4;2,RAC10
GO:0003700	DNA-binding transcription factor activity	256	1333	0.45	6.31e-43	3702.AT1G01030.1,3702.AT1G01260.1,3702.AT1G02030.1,3702.AT1G02220.1,3702.AT1G03490.1,3702.AT1G05805.1,3702.AT1G06040.1,3702.AT1G06160.1,3702.AT1G07530.1,3702.AT1G08320.3,3702.AT1G08970.4,3702.AT1G12860.1,3702.AT1G13290.1,3702.AT1G13960.1,3702.AT1G14350.2,3702.AT1G14600.1,3702.AT1G14685.3,3702.AT1G14920.1,3702.AT1G16490.1,3702.AT1G17920.1,3702.AT1G18400.1,3702.AT1G18750.1,3702.AT1G18790.1,3702.AT1…	NGA3,AT1G01260,AT1G02030,NAC003,NAC006,AT1G05805,STO,ORA59,SCL14,TGA9,NF-YC9,SCRM2,DOT5,WRKY4,FLP,AT1G14600,BPC2,GAI,MYB58,HDG12,BEE1,AGL65,RKD1,ARF19,BEL10,ESC,SPL14,DREB26,AT1G27660,AT1G29950,TCP24,ARF6,WRKY14,KAN2,AT1G32360,NAC13,GTL1,TT1,AT1G44830,ABF1,ERF3,WIP5,NAM,TCP3,ASIL1,IDD7,STM,AT1G63100,GTB1,RHD6,HSFA8,AT1G68360,PAN,AT1G68670,AT1G68810,AT1G69570,TCP15,WRKY36,AT1G72210,BBX16,BLH3,BBX2…
GO:0140110	transcription regulator activity	262	1399	0.44	1.77e-42	3702.AT1G01030.1,3702.AT1G01260.1,3702.AT1G02030.1,3702.AT1G02220.1,3702.AT1G03490.1,3702.AT1G05805.1,3702.AT1G06040.1,3702.AT1G06160.1,3702.AT1G07530.1,3702.AT1G08320.3,3702.AT1G08970.4,3702.AT1G12860.1,3702.AT1G13290.1,3702.AT1G13960.1,3702.AT1G14350.2,3702.AT1G14600.1,3702.AT1G14685.3,3702.AT1G14920.1,3702.AT1G16490.1,3702.AT1G17920.1,3702.AT1G18400.1,3702.AT1G18750.1,3702.AT1G18790.1,3702.AT1…	NGA3,AT1G01260,AT1G02030,NAC003,NAC006,AT1G05805,STO,ORA59,SCL14,TGA9,NF-YC9,SCRM2,DOT5,WRKY4,FLP,AT1G14600,BPC2,GAI,MYB58,HDG12,BEE1,AGL65,RKD1,ARF19,BEL10,ESC,SPL14,DREB26,PFT1,AT1G27660,AT1G29950,TCP24,ARF6,WRKY14,KAN2,AT1G32360,HAF01,NAC13,GTL1,TT1,AT1G44830,ABF1,ERF3,WIP5,NAM,TCP3,ASIL1,IDD7,HAC4,STM,AT1G63100,GTB1,RHD6,HSFA8,AT1G68360,PAN,AT1G68670,AT1G68810,AT1G69570,TCP15,WRKY36,AT1G72210…
GO:0008186	RNA-dependent ATPase activity	15	84	0.42	0.0471	3702.AT1G31970.1,3702.AT1G70070.1,3702.AT1G77030.1,3702.AT2G42520.1,3702.AT2G45810.1,3702.AT3G06480.1,3702.AT3G16840.1,3702.AT3G22310.1,3702.AT3G58510.2,3702.AT3G61240.1,3702.AT4G16630.1,3702.AT5G54910.1,3702.AT5G62190.1,3702.AT5G63120.2,3702.AT5G65900.1	STRS1,EMB25,AT1G77030,AT2G42520,AT2G45810,AT3G06480,AT3G16840,PMH1,AT3G58510,AT3G61240,AT4G16630,AT5G54910,PRH75,AT5G63120,AT5G65900
GO:0003724	RNA helicase activity	15	85	0.42	0.0500	3702.AT1G31970.1,3702.AT1G70070.1,3702.AT1G77030.1,3702.AT2G42520.1,3702.AT2G45810.1,3702.AT3G06480.1,3702.AT3G16840.1,3702.AT3G22310.1,3702.AT3G58510.2,3702.AT3G61240.1,3702.AT4G16630.1,3702.AT5G54910.1,3702.AT5G62190.1,3702.AT5G63120.2,3702.AT5G65900.1	STRS1,EMB25,AT1G77030,AT2G42520,AT2G45810,AT3G06480,AT3G16840,PMH1,AT3G58510,AT3G61240,AT4G16630,AT5G54910,PRH75,AT5G63120,AT5G65900
GO:0004386	helicase activity	29	167	0.41	0.00093	3702.AT1G05490.1,3702.AT1G27880.1,3702.AT1G31970.1,3702.AT1G50410.1,3702.AT1G70070.1,3702.AT1G77030.1,3702.AT1G79950.1,3702.AT2G02090.1,3702.AT2G16390.1,3702.AT2G42520.1,3702.AT2G45810.1,3702.AT2G46020.2,3702.AT3G05740.1,3702.AT3G06010.1,3702.AT3G06480.1,3702.AT3G12810.1,3702.AT3G16840.1,3702.AT3G22310.1,3702.AT3G24340.1,3702.AT3G42670.1,3702.AT3G58510.2,3702.AT3G61240.1,3702.AT4G16630.1,3702.AT5…	chr31,AT1G27880,STRS1,AT1G50410,EMB25,AT1G77030,AT1G79950,ETL1,DRD1,AT2G42520,AT2G45810,BRM,RECQI1,ATCHR12,AT3G06480,PIE1,AT3G16840,PMH1,CHR40,CHR38,AT3G58510,AT3G61240,AT4G16630,CHR23,DCL4,AT5G54910,PRH75,AT5G63120,AT5G65900
GO:0003677	DNA binding	338	1983	0.4	1.34e-47	3702.AT1G01030.1,3702.AT1G01260.1,3702.AT1G02065.1,3702.AT1G02220.1,3702.AT1G03490.1,3702.AT1G05490.1,3702.AT1G05805.1,3702.AT1G06040.1,3702.AT1G06160.1,3702.AT1G07530.1,3702.AT1G08170.1,3702.AT1G08320.3,3702.AT1G08970.4,3702.AT1G12860.1,3702.AT1G13960.1,3702.AT1G14350.2,3702.AT1G14440.1,3702.AT1G14460.1,3702.AT1G14600.1,3702.AT1G14685.3,3702.AT1G14760.1,3702.AT1G14920.1,3702.AT1G16490.1,3702.AT1…	NGA3,AT1G01260,SPL8,NAC003,NAC006,chr31,AT1G05805,STO,ORA59,SCL14,AT1G08170,TGA9,NF-YC9,SCRM2,WRKY4,FLP,HB31,AT1G14460,AT1G14600,BPC2,KNATM,GAI,MYB58,EER4,HDG12,BEE1,AGL65,RKD1,ARF19,BEL10,ESC,SPL14,AT1G21580,SWI3C,DREB26,PFT1,AT1G27660,AT1G27880,AT1G29950,TCP24,ARF6,CPSF30,WRKY14,OSB4,KAN2,AT1G32360,HAF01,NAC13,GTL1,SEU,AT1G44830,AT1G49475,ABF1,AT1G50410,ERF3,NAM,TCP3,ASIL1,IDD7,VIM1,STM,AT1G631…
GO:0043565	sequence-specific DNA binding	122	730	0.39	1.64e-15	3702.AT1G05805.1,3702.AT1G07530.1,3702.AT1G08320.3,3702.AT1G08970.4,3702.AT1G13960.1,3702.AT1G14350.2,3702.AT1G14685.3,3702.AT1G14920.1,3702.AT1G16490.1,3702.AT1G17920.1,3702.AT1G18750.1,3702.AT1G19220.1,3702.AT1G20900.1,3702.AT1G21910.1,3702.AT1G27660.1,3702.AT1G30650.1,3702.AT1G32750.1,3702.AT1G33240.1,3702.AT1G44830.1,3702.AT1G50640.1,3702.AT1G52880.1,3702.AT1G54060.1,3702.AT1G57820.1,3702.AT1…	AT1G05805,SCL14,TGA9,NF-YC9,WRKY4,FLP,BPC2,GAI,MYB58,HDG12,AGL65,ARF19,ESC,DREB26,AT1G27660,WRKY14,HAF01,GTL1,AT1G44830,ERF3,NAM,ASIL1,VIM1,STM,AT1G63100,RHD6,HSFA8,AT1G68360,PAN,WRKY36,BLH3,BBX21,MYB63,GL2,BPC1,ZHD3,MYB88,SEP4,NF-YB7,ERF53,HB6,HAT9,At2g22840,AGL61,AT2G29065,HDG3,STIP,At2g36400,RAX2,AT2G37650,WRKY33,AT2G43140,WRKY12,HB4,AHL22,CPC,CCA1,WRKY58,HB20,MYB108,NAC053,MYB26,ZF2,bHLH121,E…
GO:0000976	transcription regulatory region sequence-specific DNA binding	63	386	0.38	1.68e-07	3702.AT1G01260.1,3702.AT1G02220.1,3702.AT1G05805.1,3702.AT1G13960.1,3702.AT1G14350.2,3702.AT1G16490.1,3702.AT1G18750.1,3702.AT1G21910.1,3702.AT1G27660.1,3702.AT1G32240.1,3702.AT1G52880.1,3702.AT1G54060.1,3702.AT1G66470.1,3702.AT1G68360.1,3702.AT1G79180.1,3702.AT2G02820.2,3702.AT2G03710.1,3702.AT2G24840.1,3702.AT2G33880.1,3702.AT2G36400.1,3702.AT2G36890.1,3702.AT2G38470.1,3702.AT2G40220.1,3702.AT2…	AT1G01260,NAC003,AT1G05805,WRKY4,FLP,MYB58,AGL65,DREB26,AT1G27660,KAN2,NAM,ASIL1,RHD6,AT1G68360,MYB63,MYB88,SEP4,AGL61,STIP,At2g36400,RAX2,WRKY33,ABI4,AT2G43140,CPC,MYB108,MYB26,NARS1,ZF2,ERF7,AT3G20640,DOF2,AT3G23690,HB34,MYB94,BME3,BZIP61,AT4G00270,MYB74,FBH2,TT8,AGL14,KAN3,MYB98,AT4G25410,CGA1,AT4G29100,NAC075,GATA3,AT4G37180,MYB73,WRKY13,AGL2,KAN,ZFP3,AT5G28300,AGL81,MYB111,WRKY27,MYB120,GNC,…
GO:0003690	double-stranded DNA binding	44	272	0.38	4.32e-05	3702.AT1G05805.1,3702.AT1G18750.1,3702.AT1G20900.1,3702.AT1G27660.1,3702.AT1G57820.1,3702.AT1G66470.1,3702.AT1G79050.1,3702.AT2G03710.1,3702.AT2G21660.1,3702.AT2G21710.1,3702.AT2G24840.1,3702.AT2G43140.2,3702.AT2G45430.1,3702.AT3G14980.1,3702.AT3G20640.1,3702.AT3G23830.2,3702.AT3G54810.1,3702.AT3G58120.1,3702.AT4G00270.1,3702.AT4G02460.1,3702.AT4G09180.1,3702.AT4G09820.1,3702.AT4G11880.1,3702.AT4…	AT1G05805,AGL65,ESC,AT1G27660,VIM1,RHD6,RECA1,SEP4,GRP7,EMB2219,AGL61,AT2G43140,AHL22,ROS4,AT3G20640,GRP4,BME3,BZIP61,AT4G00270,PMS1,FBH2,TT8,AGL14,ORC1B,ORC1A,AT4G22810,AT4G25410,CGA1,AT4G29100,GATA3,PBRP,WRKY13,EMF1,AGL2,AT5G28300,AGL81,AT5G49700,AT5G51795,AT5G55580,GNC,LRL3,At5g59430,PIF7,AT5G61590
GO:0046983	protein dimerization activity	79	509	0.36	1.48e-08	3702.AT1G01260.1,3702.AT1G05805.1,3702.AT1G08170.1,3702.AT1G08320.3,3702.AT1G08970.4,3702.AT1G12860.1,3702.AT1G13020.1,3702.AT1G14440.1,3702.AT1G17440.1,3702.AT1G18400.1,3702.AT1G18750.1,3702.AT1G19220.1,3702.AT1G27660.1,3702.AT1G29950.2,3702.AT1G43850.1,3702.AT1G62360.1,3702.AT1G66470.1,3702.AT1G68810.1,3702.AT1G72210.1,3702.AT2G02540.1,3702.AT2G03710.1,3702.AT2G04030.1,3702.AT2G13570.1,3702.AT2…	AT1G01260,AT1G05805,AT1G08170,TGA9,NF-YC9,SCRM2,EIF4B2,HB31,EER4,BEE1,AGL65,ARF19,AT1G27660,AT1G29950,SEU,STM,RHD6,AT1G68810,AT1G72210,ZHD3,SEP4,CR88,NF-YB7,NAI1,AGL61,AT2G31220,AT2G33550,BLH1,E2F3,AT2G37470,PAR1,PIF4,AT2G43140,DUF5,F8A24.17,TDX,bHLH121,AT3G20640,AT3G21330,AT3G23690,EIF4B1,ICE1,HB34,HTB11,HB28,CCR3,AT3G56770,FBH2,TT8,AGL14,MYC4,PYL13,HSFA4A,AT4G25410,AT4G29100,AT4G30790,CIB1,bHLH…
GO:0042803	protein homodimerization activity	27	175	0.36	0.0085	3702.AT1G08320.3,3702.AT1G13020.1,3702.AT1G14440.1,3702.AT1G62360.1,3702.AT2G02540.1,3702.AT2G04030.1,3702.AT2G33550.1,3702.AT2G35940.3,3702.AT2G42870.1,3702.AT2G47220.1,3702.AT3G09780.1,3702.AT3G26400.1,3702.AT3G28920.1,3702.AT3G50890.1,3702.AT3G55950.1,3702.AT4G18620.1,3702.AT4G18880.1,3702.AT4G30790.1,3702.AT4G38710.2,3702.AT5G12330.4,3702.AT5G39760.1,3702.AT5G45330.1,3702.AT5G46790.1,3702.AT5…	TGA9,EIF4B2,HB31,STM,ZHD3,CR88,AT2G33550,BLH1,PAR1,DUF5,F8A24.17,EIF4B1,HB34,HB28,CCR3,PYL13,HSFA4A,AT4G30790,AT4G38710,LRP1,HB23,DCP5-L,PYL1,ERD1,WIP2,NAC101,HB25
GO:1990837	sequence-specific double-stranded DNA binding	30	198	0.35	0.0055	3702.AT1G05805.1,3702.AT1G18750.1,3702.AT1G20900.1,3702.AT1G27660.1,3702.AT1G66470.1,3702.AT2G03710.1,3702.AT2G24840.1,3702.AT2G43140.2,3702.AT2G45430.1,3702.AT3G20640.1,3702.AT3G54810.1,3702.AT3G58120.1,3702.AT4G00270.1,3702.AT4G09180.1,3702.AT4G09820.1,3702.AT4G11880.1,3702.AT4G22810.1,3702.AT4G25410.1,3702.AT4G26150.1,3702.AT4G29100.1,3702.AT4G34680.2,3702.AT4G36650.1,3702.AT4G39410.1,3702.AT5…	AT1G05805,AGL65,ESC,AT1G27660,RHD6,SEP4,AGL61,AT2G43140,AHL22,AT3G20640,BME3,BZIP61,AT4G00270,FBH2,TT8,AGL14,AT4G22810,AT4G25410,CGA1,AT4G29100,GATA3,PBRP,WRKY13,AGL2,AT5G28300,AGL81,AT5G49700,GNC,LRL3,AT5G61590
GO:0019899	enzyme binding	42	300	0.32	0.0015	3702.AT1G08190.1,3702.AT1G26270.1,3702.AT1G52380.1,3702.AT1G64790.2,3702.AT1G68690.1,3702.AT1G75840.1,3702.AT2G01470.1,3702.AT2G01830.2,3702.AT2G16640.1,3702.AT2G16920.1,3702.AT2G21410.1,3702.AT2G31660.1,3702.AT2G32590.1,3702.AT2G32680.1,3702.AT2G38280.2,3702.AT2G41370.1,3702.AT2G44740.1,3702.AT2G45430.1,3702.AT2G46030.1,3702.AT3G15970.1,3702.AT3G27220.1,3702.AT3G59020.2,3702.AT3G59400.1,3702.AT3…	VPS41,AT1G26270,AT1G52380,ILA,PERK9,ARAC5,STL2P,WOL,TOC132,UBC23,VHA-A2,SAD2,EMB2795,RLP23,FAC1,BOP2,CYCP4;1,AHL22,UBC6,AT3G15970,AT3G27220,AT3G59020,GUN4,CYCP3;2,AT3G60860,AT4G12100,XBAT34,REN1,AT4G30790,AT4G35380,BT5,AT5G11710,PERK8,UBC4,NPR3,AT5G46030,TAP46,VTC5,ATL63,CYCP4;2,PRH75,RAC10
GO:0000981	DNA-binding transcription factor activity, RNA polymerase II-specific	28	201	0.31	0.0231	3702.AT1G05805.1,3702.AT1G14350.2,3702.AT1G16490.1,3702.AT1G18750.1,3702.AT1G27660.1,3702.AT1G66470.1,3702.AT1G79180.1,3702.AT2G02820.2,3702.AT2G36890.1,3702.AT2G43140.2,3702.AT2G46410.1,3702.AT3G06490.1,3702.AT3G13890.1,3702.AT3G20640.1,3702.AT3G47600.1,3702.AT3G54810.1,3702.AT4G05100.1,3702.AT4G09180.1,3702.AT4G18770.1,3702.AT4G26150.1,3702.AT4G29100.1,3702.AT4G34680.2,3702.AT4G37260.1,3702.AT5…	AT1G05805,FLP,MYB58,AGL65,AT1G27660,RHD6,MYB63,MYB88,RAX2,AT2G43140,CPC,MYB108,MYB26,AT3G20640,MYB94,BME3,MYB74,FBH2,MYB98,CGA1,AT4G29100,GATA3,MYB73,AGL81,MYB111,MYB120,GNC,LRL3
GO:0003676	nucleic acid binding	434	3292	0.29	3.28e-37	3702.AT1G01030.1,3702.AT1G01260.1,3702.AT1G02030.1,3702.AT1G02065.1,3702.AT1G02220.1,3702.AT1G03490.1,3702.AT1G05490.1,3702.AT1G05805.1,3702.AT1G06040.1,3702.AT1G06160.1,3702.AT1G07530.1,3702.AT1G08170.1,3702.AT1G08320.3,3702.AT1G08970.4,3702.AT1G12860.1,3702.AT1G13020.1,3702.AT1G13030.1,3702.AT1G13290.1,3702.AT1G13960.1,3702.AT1G14350.2,3702.AT1G14440.1,3702.AT1G14460.1,3702.AT1G14600.1,3702.AT1…	NGA3,AT1G01260,AT1G02030,SPL8,NAC003,NAC006,chr31,AT1G05805,STO,ORA59,SCL14,AT1G08170,TGA9,NF-YC9,SCRM2,EIF4B2,AT1G13030,DOT5,WRKY4,FLP,HB31,AT1G14460,AT1G14600,BPC2,KNATM,GAI,MYB58,SR45,EER4,HDG12,BEE1,AGL65,RKD1,ARF19,BEL10,ESC,SPL14,AT1G21320,AT1G21580,SWI3C,DREB26,CAF2,PFT1,AT1G27660,AT1G27880,AT1G29950,TCP24,eEF-1Bb1,ARF6,CPSF30,EMB2279,WRKY14,OSB4,STRS1,KAN2,AT1G32360,HAF01,NAC13,GTL1,TT1,S…
GO:0042802	identical protein binding	37	292	0.27	0.0192	3702.AT1G04310.1,3702.AT1G08320.3,3702.AT1G13020.1,3702.AT1G14440.1,3702.AT1G62360.1,3702.AT2G02540.1,3702.AT2G04030.1,3702.AT2G19480.1,3702.AT2G33550.1,3702.AT2G35940.3,3702.AT2G42870.1,3702.AT2G43950.1,3702.AT2G47220.1,3702.AT2G47450.1,3702.AT3G01780.1,3702.AT3G09780.1,3702.AT3G17880.1,3702.AT3G26400.1,3702.AT3G28920.1,3702.AT3G50890.1,3702.AT3G55460.1,3702.AT3G55950.1,3702.AT4G18620.1,3702.AT4…	ERS2,TGA9,EIF4B2,HB31,STM,ZHD3,CR88,NAP1;2,AT2G33550,BLH1,PAR1,OEP37,DUF5,CAO,TPLATE,F8A24.17,TDX,EIF4B1,HB34,HB28,SCL30,CCR3,PYL13,HSFA4A,AT4G30790,WRKY18,AT4G38710,LRP1,PRK6,TSL,HB23,DCP5-L,PYL1,ERD1,WIP2,NAC101,HB25
GO:0005515	protein binding	226	1988	0.23	1.92e-11	3702.AT1G01260.1,3702.AT1G04310.1,3702.AT1G05805.1,3702.AT1G08170.1,3702.AT1G08190.1,3702.AT1G08320.3,3702.AT1G08970.4,3702.AT1G09720.1,3702.AT1G12860.1,3702.AT1G13020.1,3702.AT1G14350.2,3702.AT1G14440.1,3702.AT1G14686.1,3702.AT1G16490.1,3702.AT1G17440.1,3702.AT1G18150.3,3702.AT1G18400.1,3702.AT1G18750.1,3702.AT1G19220.1,3702.AT1G19780.1,3702.AT1G20450.1,3702.AT1G20900.1,3702.AT1G21980.1,3702.AT1…	AT1G01260,ERS2,AT1G05805,AT1G08170,VPS41,TGA9,NF-YC9,NET2B,SCRM2,EIF4B2,FLP,HB31,AT1G14686,MYB58,EER4,ATMPK8,BEE1,AGL65,ARF19,CNGC8,ERD10,ESC,PIP5K1,AT1G26270,AT1G27660,AT1G29950,CPSF30,XLG3,HAF01,AT1G33360,SEU,UCN,AT1G52380,AT1G54385,AT1G55550,VIM1,EMB1674,AT1G59910,STM,ILA,GTB1,RHD6,CSK,PERK9,AT1G68810,FH8,AT1G72210,ARAC5,CPK29,MYB63,STL2P,MAP70-3,WOL,AL6,ZHD3,MYB88,SEP4,CR88,NF-YB7,TOC132,UBC2…
GO:0097159	organic cyclic compound binding	565	5841	0.16	3.24e-17	3702.AT1G01030.1,3702.AT1G01260.1,3702.AT1G02030.1,3702.AT1G02065.1,3702.AT1G02220.1,3702.AT1G03490.1,3702.AT1G03905.1,3702.AT1G04310.1,3702.AT1G05490.1,3702.AT1G05805.1,3702.AT1G06040.1,3702.AT1G06160.1,3702.AT1G07530.1,3702.AT1G08170.1,3702.AT1G08320.3,3702.AT1G08520.1,3702.AT1G08970.4,3702.AT1G10940.2,3702.AT1G12860.1,3702.AT1G13020.1,3702.AT1G13030.1,3702.AT1G13290.1,3702.AT1G13960.1,3702.AT1…	NGA3,AT1G01260,AT1G02030,SPL8,NAC003,NAC006,ABCI19,ERS2,chr31,AT1G05805,STO,ORA59,SCL14,AT1G08170,TGA9,ALB1,NF-YC9,SNRK2.4,SCRM2,EIF4B2,AT1G13030,DOT5,WRKY4,FLP,HB31,AT1G14460,AT1G14600,BPC2,KNATM,GAI,WAKL4,MYB58,SR45,AlaAT1,EER4,HDG12,ATMPK8,BEE1,AGL65,RKD1,ARF19,BEL10,CNGC8,ESC,SPL14,AT1G21320,AT1G21580,SWI3C,DREB26,PIP5K1,CAF2,PFT1,AT1G26270,UPS5,AT1G27660,AT1G27880,RKF1,AT1G29950,TCP24,eEF-1B…
GO:1901363	heterocyclic compound binding	564	5835	0.16	3.46e-17	3702.AT1G01030.1,3702.AT1G01260.1,3702.AT1G02030.1,3702.AT1G02065.1,3702.AT1G02220.1,3702.AT1G03490.1,3702.AT1G03905.1,3702.AT1G04310.1,3702.AT1G05490.1,3702.AT1G05805.1,3702.AT1G06040.1,3702.AT1G06160.1,3702.AT1G07530.1,3702.AT1G08170.1,3702.AT1G08320.3,3702.AT1G08520.1,3702.AT1G08970.4,3702.AT1G10940.2,3702.AT1G12860.1,3702.AT1G13020.1,3702.AT1G13030.1,3702.AT1G13290.1,3702.AT1G13960.1,3702.AT1…	NGA3,AT1G01260,AT1G02030,SPL8,NAC003,NAC006,ABCI19,ERS2,chr31,AT1G05805,STO,ORA59,SCL14,AT1G08170,TGA9,ALB1,NF-YC9,SNRK2.4,SCRM2,EIF4B2,AT1G13030,DOT5,WRKY4,FLP,HB31,AT1G14460,AT1G14600,BPC2,KNATM,GAI,WAKL4,MYB58,SR45,AlaAT1,EER4,HDG12,ATMPK8,BEE1,AGL65,RKD1,ARF19,BEL10,CNGC8,ESC,SPL14,AT1G21320,AT1G21580,SWI3C,DREB26,PIP5K1,CAF2,PFT1,AT1G26270,UPS5,AT1G27660,AT1G27880,RKF1,AT1G29950,TCP24,eEF-1B…
GO:0005488	binding	737	8611	0.1	8.08e-12	3702.AT1G01030.1,3702.AT1G01260.1,3702.AT1G02030.1,3702.AT1G02065.1,3702.AT1G02220.1,3702.AT1G03490.1,3702.AT1G03850.1,3702.AT1G03905.1,3702.AT1G04310.1,3702.AT1G05490.1,3702.AT1G05805.1,3702.AT1G05830.1,3702.AT1G06040.1,3702.AT1G06160.1,3702.AT1G07530.1,3702.AT1G08170.1,3702.AT1G08190.1,3702.AT1G08320.3,3702.AT1G08520.1,3702.AT1G08970.4,3702.AT1G09720.1,3702.AT1G09795.1,3702.AT1G10940.2,3702.AT1…	NGA3,AT1G01260,AT1G02030,SPL8,NAC003,NAC006,GRXS13,ABCI19,ERS2,chr31,AT1G05805,ATX2,STO,ORA59,SCL14,AT1G08170,VPS41,TGA9,ALB1,NF-YC9,NET2B,ATP-PRT2,SNRK2.4,AT1G12760,SCRM2,EIF4B2,AT1G13030,DOT5,WRKY4,FLP,HB31,AT1G14460,AT1G14600,BPC2,AT1G14686,TTA1,KNATM,GAI,IRX4,WAKL4,MYB58,SR45,AlaAT1,EER4,HDG12,ATMPK8,BEE1,AGL65,RKD1,ARF19,BEL10,CNGC8,COR47,ERD10,ESC,SPL14,AT1G21320,AT1G21580,SWI3C,DREB26,PIP5…

## Sheet: Biological Process
#term ID	term description	observed gene count	background gene count	strength	false discovery rate	matching proteins in your network (IDs)	matching proteins in your network (labels)
GO:0045962	positive regulation of development, heterochronic	6	8	1.05	0.0025	3702.AT1G30210.1,3702.AT1G53230.1,3702.AT2G31070.1,3702.AT3G02150.2,3702.AT3G15030.1,3702.AT4G18390.1	TCP24,TCP3,TCP10,PTF1,TCP4,TCP2
GO:0010929	positive regulation of auxin mediated signaling pathway	5	9	0.92	0.0201	3702.AT1G54200.1,3702.AT1G69160.1,3702.AT3G42800.1,3702.AT4G37260.1,3702.AT5G12050.1	AT1G54200,AT1G69160,AT3G42800,MYB73,AT5G12050
GO:1901000	regulation of response to salt stress	12	29	0.79	0.00015	3702.AT1G14350.2,3702.AT1G76040.2,3702.AT2G02820.2,3702.AT2G47560.1,3702.AT4G06634.1,3702.AT4G25520.1,3702.AT4G37260.1,3702.AT5G06210.1,3702.AT5G08520.1,3702.AT5G51070.1,3702.AT5G58580.1,3702.AT5G62090.1	FLP,CPK29,MYB88,AT2G47560,YY1,SLK1,MYB73,AT5G06210,AT5G08520,ERD1,ATL63,SLK2
GO:0009938	negative regulation of gibberellic acid mediated signaling pathway	5	12	0.79	0.0472	3702.AT1G14920.1,3702.AT2G40830.2,3702.AT4G26150.1,3702.AT5G56860.1,3702.AT5G66350.1	GAI,RHC1A,CGA1,GNC,SHI
GO:1901002	positive regulation of response to salt stress	5	12	0.79	0.0472	3702.AT1G14350.2,3702.AT1G76040.2,3702.AT2G02820.2,3702.AT5G06210.1,3702.AT5G51070.1	FLP,CPK29,MYB88,AT5G06210,ERD1
GO:0010501	RNA secondary structure unwinding	16	61	0.59	0.00049	3702.AT1G31970.1,3702.AT1G70070.1,3702.AT1G77030.1,3702.AT2G21660.1,3702.AT2G42520.1,3702.AT2G45810.1,3702.AT3G06480.1,3702.AT3G16840.1,3702.AT3G22310.1,3702.AT3G58510.2,3702.AT3G61240.1,3702.AT4G16630.1,3702.AT5G54910.1,3702.AT5G62190.1,3702.AT5G63120.2,3702.AT5G65900.1	STRS1,EMB25,AT1G77030,GRP7,AT2G42520,AT2G45810,AT3G06480,AT3G16840,PMH1,AT3G58510,AT3G61240,AT4G16630,AT5G54910,PRH75,AT5G63120,AT5G65900
GO:0010029	regulation of seed germination	17	69	0.56	0.00054	3702.AT1G08970.4,3702.AT1G10560.1,3702.AT1G20450.1,3702.AT1G42550.1,3702.AT1G54060.1,3702.AT2G01830.2,3702.AT2G36270.1,3702.AT2G46590.2,3702.AT3G11240.1,3702.AT3G47620.1,3702.AT4G18550.1,3702.AT4G26150.1,3702.AT5G05700.1,3702.AT5G13910.1,3702.AT5G53000.1,3702.AT5G56860.1,3702.AT5G63470.1	NF-YC9,PUB18,ERD10,PMI1,ASIL1,WOL,ABI5,DAG2,ATE2,TCP14,DSEL,CGA1,DLS1,LEP,TAP46,GNC,NF-YC4
GO:0040034	regulation of development, heterochronic	12	50	0.55	0.0083	3702.AT1G30210.1,3702.AT1G53230.1,3702.AT1G55325.2,3702.AT1G69440.1,3702.AT1G75410.2,3702.AT2G31070.1,3702.AT2G34720.1,3702.AT3G02150.2,3702.AT3G15030.1,3702.AT4G18390.1,3702.AT5G03730.1,3702.AT5G53950.1	TCP24,TCP3,GCT,AGO7,BLH3,TCP10,NF-YA4,PTF1,TCP4,TCP2,CTR1,CUC2
GO:0007623	circadian rhythm	20	87	0.53	0.00027	3702.AT1G15950.1,3702.AT1G69690.1,3702.AT2G16365.1,3702.AT2G21660.1,3702.AT2G25930.1,3702.AT2G41310.1,3702.AT2G46830.1,3702.AT3G07650.1,3702.AT3G26740.1,3702.AT3G46640.3,3702.AT3G52180.1,3702.AT3G54810.1,3702.AT3G63140.1,3702.AT4G03390.1,3702.AT4G04920.1,3702.AT4G26150.1,3702.AT4G34680.2,3702.AT5G12050.1,3702.AT5G56860.1,3702.AT5G61380.1	IRX4,TCP15,AT2G16365,GRP7,ELF3,RR3,CCA1,COL9,CCL,PCL1,SEX4,BME3,CSP41A,SRF3,SFR6,CGA1,GATA3,AT5G12050,GNC,TOC1
GO:2000028	regulation of photoperiodism, flowering	11	54	0.48	0.0356	3702.AT1G69570.1,3702.AT1G69935.1,3702.AT2G03500.1,3702.AT2G17770.2,3702.AT2G23070.1,3702.AT3G07650.1,3702.AT4G04920.1,3702.AT4G26150.1,3702.AT4G35900.1,3702.AT5G56860.1,3702.AT5G63470.1	AT1G69570,SHW1,AT2G03500,BZIP27,AT2G23070,COL9,SFR6,CGA1,FD,GNC,NF-YC4
GO:0010051	xylem and phloem pattern formation	11	57	0.46	0.0487	3702.AT1G13290.1,3702.AT1G27340.1,3702.AT2G20120.1,3702.AT2G20130.1,3702.AT2G36120.1,3702.AT3G09070.1,3702.AT4G08150.1,3702.AT4G25320.1,3702.AT5G02030.1,3702.AT5G16560.1,3702.AT5G51590.1	DOT5,LCR,COV1,LCV1,DOT1,OPS,KNAT1,AT4G25320,RPL,KAN,AT5G51590
GO:0048467	gynoecium development	14	74	0.45	0.0198	3702.AT1G32240.1,3702.AT1G43850.1,3702.AT1G51170.1,3702.AT1G52880.1,3702.AT1G62360.1,3702.AT1G69690.1,3702.AT2G03710.1,3702.AT2G22125.1,3702.AT3G13490.1,3702.AT3G15510.1,3702.AT3G57670.1,3702.AT4G25520.1,3702.AT5G16560.1,3702.AT5G62090.1	KAN2,SEU,UCN,NAM,STM,TCP15,SEP4,CSI1,OVA5,NARS1,NTT,SLK1,KAN,SLK2
GO:0003002	regionalization	24	130	0.44	0.00084	3702.AT1G13290.1,3702.AT1G14760.1,3702.AT1G27340.1,3702.AT1G32240.1,3702.AT1G79580.1,3702.AT2G20120.1,3702.AT2G20130.1,3702.AT2G28610.1,3702.AT2G36120.1,3702.AT2G41370.1,3702.AT3G09070.1,3702.AT3G25520.1,3702.AT3G54220.1,3702.AT4G00180.1,3702.AT4G08150.1,3702.AT4G25320.1,3702.AT4G37180.2,3702.AT5G02030.1,3702.AT5G16560.1,3702.AT5G20320.1,3702.AT5G28640.1,3702.AT5G51590.1,3702.AT5G57390.1,3702.AT5…	DOT5,KNATM,LCR,KAN2,SMB,COV1,LCV1,PRS,DOT1,BOP2,OPS,RPL5A,SCR,YAB3,KNAT1,AT4G25320,AT4G37180,RPL,KAN,DCL4,AN3,AT5G51590,AIL5,ASL1
GO:0010200	response to chitin	21	113	0.44	0.0021	3702.AT1G09650.1,3702.AT2G17770.2,3702.AT2G23770.1,3702.AT2G31230.1,3702.AT2G36270.1,3702.AT2G38470.1,3702.AT3G19580.1,3702.AT3G46600.1,3702.AT3G46620.1,3702.AT3G56770.1,3702.AT4G11660.1,3702.AT4G18880.1,3702.AT4G28140.1,3702.AT4G31800.1,3702.AT4G37260.1,3702.AT4G37610.1,3702.AT5G10380.1,3702.AT5G47220.1,3702.AT5G49520.1,3702.AT5G59450.1,3702.AT5G62020.1	AT1G09650,BZIP27,LYK4,ERF15,ABI5,WRKY33,ZF2,AT3G46600,RDUF1,AT3G56770,AT-HSFB2B,HSFA4A,AT4G28140,WRKY18,MYB73,BT5,RING1,ERF2,WRKY48,AT5G59450,HSFB2A
GO:0051094	positive regulation of developmental process	21	113	0.44	0.0021	3702.AT1G08970.4,3702.AT1G14350.2,3702.AT1G25540.1,3702.AT1G47240.1,3702.AT1G69935.1,3702.AT1G79580.1,3702.AT2G02820.2,3702.AT2G33810.1,3702.AT2G46410.1,3702.AT2G46590.2,3702.AT3G12130.1,3702.AT3G44110.1,3702.AT4G18390.1,3702.AT4G34530.1,3702.AT4G35900.1,3702.AT4G39410.1,3702.AT5G08520.1,3702.AT5G13910.1,3702.AT5G55390.1,3702.AT5G57390.1,3702.AT5G63470.1	NF-YC9,FLP,PFT1,NRAMP2,SHW1,SMB,MYB88,SPL3,CPC,DAG2,AT3G12130,J3,TCP2,CIB1,FD,WRKY13,AT5G08520,LEP,EDM2,AIL5,NF-YC4
GO:0009965	leaf morphogenesis	14	75	0.44	0.0214	3702.AT1G13290.1,3702.AT1G27340.1,3702.AT1G30210.1,3702.AT1G53230.1,3702.AT2G31070.1,3702.AT2G36120.1,3702.AT3G02150.2,3702.AT3G09070.1,3702.AT3G15030.1,3702.AT3G25520.1,3702.AT3G50660.1,3702.AT4G18390.1,3702.AT4G36870.2,3702.AT5G66870.1	DOT5,LCR,TCP24,TCP3,TCP10,DOT1,PTF1,OPS,TCP4,RPL5A,DWF4,TCP2,BLH2,ASL1
GO:1903508	positive regulation of nucleic acid-templated transcription	69	383	0.43	4.91e-10	3702.AT1G05805.1,3702.AT1G07530.1,3702.AT1G14760.1,3702.AT1G16490.1,3702.AT1G18750.1,3702.AT1G20980.1,3702.AT1G21910.1,3702.AT1G25540.1,3702.AT1G27660.1,3702.AT1G32750.1,3702.AT1G44830.1,3702.AT1G65440.1,3702.AT1G66470.1,3702.AT1G73870.1,3702.AT1G79180.1,3702.AT1G80010.1,3702.AT2G03710.1,3702.AT2G16365.1,3702.AT2G20880.1,3702.AT2G22430.1,3702.AT2G24840.1,3702.AT2G35110.1,3702.AT2G36010.2,3702.AT2…	AT1G05805,SCL14,KNATM,MYB58,AGL65,SPL14,DREB26,PFT1,AT1G27660,HAF01,AT1G44830,GTB1,RHD6,BBX16,MYB63,FRS8,SEP4,AT2G16365,ERF53,HB6,AGL61,GRL,E2F3,ABI5,ABI4,AT2G43140,CCA1,NAC053,AT3G20640,ABI3,ICE1,MYB94,BME3,BZIP61,CSP41A,AT3G63270,LIF2,YY1,FBH2,AGL14,RAP74,MYC4,TCP2,HSFA4A,CGA1,CIP7,AT4G29100,NAC075,GATA3,FD,WRKY13,AT5G08520,Rap2.6L,AGL2,NPH4,AT5G28300,AN3,AGL81,GLK2,AT5G46030,ERF2,MYB111,WRKY48…
GO:0045893	positive regulation of transcription, DNA-templated	67	368	0.43	6.28e-10	3702.AT1G05805.1,3702.AT1G07530.1,3702.AT1G14760.1,3702.AT1G16490.1,3702.AT1G18750.1,3702.AT1G20980.1,3702.AT1G21910.1,3702.AT1G25540.1,3702.AT1G27660.1,3702.AT1G32750.1,3702.AT1G44830.1,3702.AT1G65440.1,3702.AT1G66470.1,3702.AT1G73870.1,3702.AT1G79180.1,3702.AT1G80010.1,3702.AT2G03710.1,3702.AT2G16365.1,3702.AT2G20880.1,3702.AT2G22430.1,3702.AT2G24840.1,3702.AT2G35110.1,3702.AT2G36010.2,3702.AT2…	AT1G05805,SCL14,KNATM,MYB58,AGL65,SPL14,DREB26,PFT1,AT1G27660,HAF01,AT1G44830,GTB1,RHD6,BBX16,MYB63,FRS8,SEP4,AT2G16365,ERF53,HB6,AGL61,GRL,E2F3,ABI5,ABI4,AT2G43140,CCA1,NAC053,AT3G20640,ABI3,ICE1,MYB94,BME3,BZIP61,CSP41A,AT3G63270,LIF2,YY1,FBH2,AGL14,RAP74,MYC4,HSFA4A,CGA1,CIP7,AT4G29100,NAC075,GATA3,FD,WRKY13,AT5G08520,Rap2.6L,AGL2,NPH4,AT5G28300,AGL81,GLK2,AT5G46030,ERF2,MYB111,WRKY48,MYB120,G…
GO:0048582	positive regulation of post-embryonic development	14	77	0.43	0.0257	3702.AT1G08970.4,3702.AT1G14350.2,3702.AT1G25540.1,3702.AT1G69935.1,3702.AT2G02820.2,3702.AT2G33810.1,3702.AT2G46590.2,3702.AT3G44110.1,3702.AT4G18390.1,3702.AT4G34530.1,3702.AT4G35900.1,3702.AT5G13910.1,3702.AT5G55390.1,3702.AT5G63470.1	NF-YC9,FLP,PFT1,SHW1,MYB88,SPL3,DAG2,J3,TCP2,CIB1,FD,LEP,EDM2,NF-YC4
GO:0051254	positive regulation of RNA metabolic process	71	398	0.42	3.82e-10	3702.AT1G05805.1,3702.AT1G07530.1,3702.AT1G14760.1,3702.AT1G16490.1,3702.AT1G18750.1,3702.AT1G20980.1,3702.AT1G21910.1,3702.AT1G25540.1,3702.AT1G27660.1,3702.AT1G32360.1,3702.AT1G32750.1,3702.AT1G44830.1,3702.AT1G65440.1,3702.AT1G66470.1,3702.AT1G73870.1,3702.AT1G79180.1,3702.AT1G80010.1,3702.AT2G03710.1,3702.AT2G16365.1,3702.AT2G20880.1,3702.AT2G22430.1,3702.AT2G24840.1,3702.AT2G35110.1,3702.AT2…	AT1G05805,SCL14,KNATM,MYB58,AGL65,SPL14,DREB26,PFT1,AT1G27660,AT1G32360,HAF01,AT1G44830,GTB1,RHD6,BBX16,MYB63,FRS8,SEP4,AT2G16365,ERF53,HB6,AGL61,GRL,E2F3,ABI5,ABI4,AT2G43140,AT2G45620,CCA1,NAC053,AT3G20640,ABI3,ICE1,MYB94,BME3,BZIP61,CSP41A,AT3G63270,LIF2,YY1,FBH2,AGL14,RAP74,MYC4,TCP2,HSFA4A,CGA1,CIP7,AT4G29100,NAC075,GATA3,FD,WRKY13,AT5G08520,Rap2.6L,AGL2,NPH4,AT5G28300,AN3,AGL81,GLK2,AT5G4603…
GO:0007389	pattern specification process	28	158	0.42	0.00041	3702.AT1G13290.1,3702.AT1G14740.1,3702.AT1G14760.1,3702.AT1G27340.1,3702.AT1G32240.1,3702.AT1G79580.1,3702.AT2G20120.1,3702.AT2G20130.1,3702.AT2G28610.1,3702.AT2G36120.1,3702.AT2G41370.1,3702.AT3G09070.1,3702.AT3G25520.1,3702.AT3G54220.1,3702.AT3G63500.2,3702.AT4G00180.1,3702.AT4G08150.1,3702.AT4G25320.1,3702.AT4G30080.1,3702.AT4G37180.2,3702.AT5G02030.1,3702.AT5G16560.1,3702.AT5G20320.1,3702.AT5…	DOT5,TTA1,KNATM,LCR,KAN2,SMB,COV1,LCV1,PRS,DOT1,BOP2,OPS,RPL5A,SCR,TTA2,YAB3,KNAT1,AT4G25320,ARF16,AT4G37180,RPL,KAN,DCL4,AN3,AT5G51590,WRKY2,AIL5,ASL1
GO:0006355	regulation of transcription, DNA-templated	375	2167	0.41	1.46e-54	3702.AT1G01030.1,3702.AT1G01260.1,3702.AT1G02030.1,3702.AT1G02065.1,3702.AT1G02220.1,3702.AT1G02450.1,3702.AT1G03490.1,3702.AT1G05805.1,3702.AT1G05830.1,3702.AT1G06040.1,3702.AT1G06160.1,3702.AT1G07530.1,3702.AT1G08320.3,3702.AT1G08970.4,3702.AT1G12860.1,3702.AT1G13290.1,3702.AT1G13960.1,3702.AT1G14350.2,3702.AT1G14440.1,3702.AT1G14600.1,3702.AT1G14685.3,3702.AT1G14760.1,3702.AT1G14920.1,3702.AT1…	NGA3,AT1G01260,AT1G02030,SPL8,NAC003,NIMIN1,NAC006,AT1G05805,ATX2,STO,ORA59,SCL14,TGA9,NF-YC9,SCRM2,DOT5,WRKY4,FLP,HB31,AT1G14600,BPC2,KNATM,GAI,MYB58,EER4,AT1G17790,HDG12,BEE1,AGL65,RKD1,AT1G18950,ARF19,BEL10,ESC,SPL14,SWI3C,DREB26,PFT1,AT1G27660,AT1G29950,TCP24,ARF6,WRKY14,KAN2,AT1G32360,HAF01,NAC13,GTL1,TT1,SEU,AT1G44830,AT1G49475,ABF1,AT1G50410,ERF3,WIP5,NAM,TCP3,CYP59,ASIL1,MED9,IDD7,GCT,HAC…
GO:0051252	regulation of RNA metabolic process	379	2209	0.41	1.46e-54	3702.AT1G01030.1,3702.AT1G01260.1,3702.AT1G02030.1,3702.AT1G02065.1,3702.AT1G02220.1,3702.AT1G02450.1,3702.AT1G03490.1,3702.AT1G05805.1,3702.AT1G05830.1,3702.AT1G06040.1,3702.AT1G06160.1,3702.AT1G07530.1,3702.AT1G08320.3,3702.AT1G08970.4,3702.AT1G12860.1,3702.AT1G13290.1,3702.AT1G13960.1,3702.AT1G14350.2,3702.AT1G14440.1,3702.AT1G14600.1,3702.AT1G14685.3,3702.AT1G14760.1,3702.AT1G14920.1,3702.AT1…	NGA3,AT1G01260,AT1G02030,SPL8,NAC003,NIMIN1,NAC006,AT1G05805,ATX2,STO,ORA59,SCL14,TGA9,NF-YC9,SCRM2,DOT5,WRKY4,FLP,HB31,AT1G14600,BPC2,KNATM,GAI,MYB58,EER4,AT1G17790,HDG12,BEE1,AGL65,RKD1,AT1G18950,ARF19,BEL10,ESC,SPL14,SWI3C,DREB26,PFT1,AT1G27660,AT1G29950,TCP24,ARF6,CPSF30,WRKY14,KAN2,AT1G32360,HAF01,NAC13,GTL1,TT1,SEU,AT1G44830,AT1G49475,ABF1,AT1G50410,ERF3,WIP5,NAM,TCP3,CYP59,ASIL1,MED9,IDD7,…
GO:0006351	transcription, DNA-templated	339	1957	0.41	7.82e-50	3702.AT1G01030.1,3702.AT1G01260.1,3702.AT1G02030.1,3702.AT1G02065.1,3702.AT1G02220.1,3702.AT1G03490.1,3702.AT1G05805.1,3702.AT1G06040.1,3702.AT1G06160.1,3702.AT1G07530.1,3702.AT1G08320.3,3702.AT1G08970.4,3702.AT1G12860.1,3702.AT1G13290.1,3702.AT1G13960.1,3702.AT1G14350.2,3702.AT1G14440.1,3702.AT1G14600.1,3702.AT1G14685.3,3702.AT1G14760.1,3702.AT1G14920.1,3702.AT1G16490.1,3702.AT1G17440.1,3702.AT1…	NGA3,AT1G01260,AT1G02030,SPL8,NAC003,NAC006,AT1G05805,STO,ORA59,SCL14,TGA9,NF-YC9,SCRM2,DOT5,WRKY4,FLP,HB31,AT1G14600,BPC2,KNATM,GAI,MYB58,EER4,AT1G17790,HDG12,BEE1,AGL65,RKD1,AT1G18950,ARF19,BEL10,ESC,SPL14,SWI3C,DREB26,PFT1,AT1G27660,AT1G29950,TCP24,ARF6,WRKY14,KAN2,HAF01,NAC13,GTL1,TT1,SEU,AT1G44830,AT1G49475,ABF1,AT1G50410,ERF3,WIP5,NAM,TCP3,ASIL1,MED9,IDD7,GCT,HAC4,AT1G61470,AT1G63100,GTB1,R…
GO:0045935	positive regulation of nucleobase-containing compound metabolic process	73	417	0.41	4.13e-10	3702.AT1G05805.1,3702.AT1G07530.1,3702.AT1G14760.1,3702.AT1G16490.1,3702.AT1G18750.1,3702.AT1G20980.1,3702.AT1G21910.1,3702.AT1G25540.1,3702.AT1G27660.1,3702.AT1G32360.1,3702.AT1G32750.1,3702.AT1G44830.1,3702.AT1G57820.1,3702.AT1G65440.1,3702.AT1G66470.1,3702.AT1G73870.1,3702.AT1G79180.1,3702.AT1G80010.1,3702.AT2G03710.1,3702.AT2G16365.1,3702.AT2G20880.1,3702.AT2G22430.1,3702.AT2G24840.1,3702.AT2…	AT1G05805,SCL14,KNATM,MYB58,AGL65,SPL14,DREB26,PFT1,AT1G27660,AT1G32360,HAF01,AT1G44830,VIM1,GTB1,RHD6,BBX16,MYB63,FRS8,SEP4,AT2G16365,ERF53,HB6,AGL61,GRL,E2F3,ABI5,ABI4,AT2G43140,AT2G45620,CCA1,TAC1,NAC053,AT3G20640,ABI3,ICE1,MYB94,BME3,BZIP61,CSP41A,AT3G63270,LIF2,YY1,FBH2,AGL14,RAP74,MYC4,TCP2,HSFA4A,CGA1,CIP7,AT4G29100,NAC075,GATA3,FD,WRKY13,AT5G08520,Rap2.6L,AGL2,NPH4,AT5G28300,AN3,AGL81,GLK…
GO:0010557	positive regulation of macromolecule biosynthetic process	71	410	0.41	1.14e-09	3702.AT1G05805.1,3702.AT1G07530.1,3702.AT1G14760.1,3702.AT1G16490.1,3702.AT1G18750.1,3702.AT1G20980.1,3702.AT1G21910.1,3702.AT1G25540.1,3702.AT1G27660.1,3702.AT1G32750.1,3702.AT1G44830.1,3702.AT1G65440.1,3702.AT1G66470.1,3702.AT1G73870.1,3702.AT1G79180.1,3702.AT1G80010.1,3702.AT2G03710.1,3702.AT2G16365.1,3702.AT2G20880.1,3702.AT2G22430.1,3702.AT2G24840.1,3702.AT2G35110.1,3702.AT2G36010.2,3702.AT2…	AT1G05805,SCL14,KNATM,MYB58,AGL65,SPL14,DREB26,PFT1,AT1G27660,HAF01,AT1G44830,GTB1,RHD6,BBX16,MYB63,FRS8,SEP4,AT2G16365,ERF53,HB6,AGL61,GRL,E2F3,ABI5,ABI4,AT2G43140,CCA1,TAC1,NAC053,AT3G20640,ABI3,ICE1,MYB94,WRI1,BME3,BZIP61,CSP41A,AT3G63270,LIF2,YY1,FBH2,AGL14,RAP74,MYC4,TCP2,HSFA4A,CGA1,CIP7,AT4G29100,NAC075,GATA3,FD,WRKY13,AT5G08520,Rap2.6L,AGL2,NPH4,AT5G28300,AN3,AGL81,GLK2,AT5G46030,ERF2,MYB…
GO:0009968	negative regulation of signal transduction	16	92	0.41	0.0200	3702.AT1G04310.1,3702.AT1G14920.1,3702.AT1G50640.1,3702.AT2G22430.1,3702.AT2G40830.2,3702.AT3G48040.1,3702.AT3G59940.1,3702.AT4G06634.1,3702.AT4G24580.1,3702.AT4G26150.1,3702.AT5G03730.1,3702.AT5G25160.1,3702.AT5G40280.1,3702.AT5G56860.1,3702.AT5G62880.1,3702.AT5G66350.1	ERS2,GAI,ERF3,HB6,RHC1A,ROP10,AT3G59940,YY1,REN1,CGA1,CTR1,ZFP3,ERA1,GNC,RAC10,SHI
GO:0019219	regulation of nucleobase-containing compound metabolic process	381	2253	0.4	5.09e-54	3702.AT1G01030.1,3702.AT1G01260.1,3702.AT1G02030.1,3702.AT1G02065.1,3702.AT1G02220.1,3702.AT1G02450.1,3702.AT1G03490.1,3702.AT1G05805.1,3702.AT1G05830.1,3702.AT1G06040.1,3702.AT1G06160.1,3702.AT1G07530.1,3702.AT1G08320.3,3702.AT1G08970.4,3702.AT1G12860.1,3702.AT1G13290.1,3702.AT1G13960.1,3702.AT1G14350.2,3702.AT1G14440.1,3702.AT1G14600.1,3702.AT1G14685.3,3702.AT1G14760.1,3702.AT1G14920.1,3702.AT1…	NGA3,AT1G01260,AT1G02030,SPL8,NAC003,NIMIN1,NAC006,AT1G05805,ATX2,STO,ORA59,SCL14,TGA9,NF-YC9,SCRM2,DOT5,WRKY4,FLP,HB31,AT1G14600,BPC2,KNATM,GAI,MYB58,EER4,AT1G17790,HDG12,BEE1,AGL65,RKD1,AT1G18950,ARF19,BEL10,ESC,SPL14,SWI3C,DREB26,PFT1,AT1G27660,AT1G29950,TCP24,ARF6,CPSF30,WRKY14,KAN2,AT1G32360,HAF01,NAC13,GTL1,TT1,SHM7,SEU,AT1G44830,AT1G49475,ABF1,AT1G50410,ERF3,WIP5,NAM,TCP3,CYP59,ASIL1,MED9,…
GO:0010628	positive regulation of gene expression	70	409	0.4	2.40e-09	3702.AT1G05805.1,3702.AT1G07530.1,3702.AT1G14760.1,3702.AT1G14920.1,3702.AT1G16490.1,3702.AT1G18750.1,3702.AT1G20980.1,3702.AT1G21910.1,3702.AT1G25540.1,3702.AT1G27660.1,3702.AT1G32750.1,3702.AT1G44830.1,3702.AT1G65440.1,3702.AT1G66470.1,3702.AT1G73870.1,3702.AT1G79180.1,3702.AT1G80010.1,3702.AT2G03710.1,3702.AT2G16365.1,3702.AT2G20880.1,3702.AT2G22430.1,3702.AT2G24840.1,3702.AT2G35110.1,3702.AT2…	AT1G05805,SCL14,KNATM,GAI,MYB58,AGL65,SPL14,DREB26,PFT1,AT1G27660,HAF01,AT1G44830,GTB1,RHD6,BBX16,MYB63,FRS8,SEP4,AT2G16365,ERF53,HB6,AGL61,GRL,E2F3,ABI5,ABI4,AT2G43140,AT2G45620,CCA1,NAC053,AT3G20640,ABI3,ICE1,MYB94,BME3,UBA2A,BZIP61,CSP41A,AT3G63270,LIF2,YY1,FBH2,AGL14,RAP74,MYC4,HSFA4A,CGA1,CIP7,AT4G29100,NAC075,GATA3,FD,WRKY13,AT5G08520,Rap2.6L,AGL2,NPH4,AT5G28300,AGL81,GLK2,AT5G46030,ERF2,MY…
GO:0009873	ethylene-activated signaling pathway	31	184	0.4	0.00037	3702.AT1G04310.1,3702.AT1G06160.1,3702.AT1G21910.1,3702.AT1G44830.1,3702.AT1G50640.1,3702.AT1G77640.1,3702.AT2G20880.1,3702.AT2G31230.1,3702.AT2G39250.1,3702.AT2G40220.1,3702.AT3G16280.1,3702.AT3G20310.1,3702.AT3G51770.2,3702.AT3G54320.1,3702.AT3G54990.1,3702.AT4G28140.1,3702.AT4G36900.1,3702.AT5G03730.1,3702.AT5G07580.1,3702.AT5G10510.3,3702.AT5G11190.1,3702.AT5G13330.1,3702.AT5G13910.1,3702.AT5…	ERS2,ORA59,DREB26,AT1G44830,ERF3,AT1G77640,ERF53,ERF15,SNZ,ABI4,AT3G16280,ERF7,ETO1,WRI1,SMZ,AT4G28140,RAP2.10,CTR1,AT5G07580,AIL6,SHN2,Rap2.6L,LEP,RAP2.11,ERF2,CRF3,AIL5,At5g59430,TOE2,AT5G61590,DEAR2
GO:0090626	plant epidermis morphogenesis	14	82	0.4	0.0414	3702.AT1G03060.1,3702.AT1G14350.2,3702.AT1G17920.1,3702.AT1G25540.1,3702.AT1G33240.1,3702.AT1G68360.1,3702.AT1G80133.1,3702.AT2G02480.1,3702.AT2G02820.2,3702.AT2G35110.1,3702.AT2G46410.1,3702.AT3G58070.1,3702.AT4G37810.1,3702.AT4G38600.1	SPI,FLP,HDG12,PFT1,GTL1,AT1G68360,AT1G80133,STI,MYB88,GRL,CPC,GIS,AT4G37810,KAK
GO:2000112	regulation of cellular macromolecule biosynthetic process	384	2295	0.39	1.51e-53	3702.AT1G01030.1,3702.AT1G01260.1,3702.AT1G02030.1,3702.AT1G02065.1,3702.AT1G02220.1,3702.AT1G02450.1,3702.AT1G03490.1,3702.AT1G05805.1,3702.AT1G05830.1,3702.AT1G06040.1,3702.AT1G06160.1,3702.AT1G07530.1,3702.AT1G08320.3,3702.AT1G08970.4,3702.AT1G12860.1,3702.AT1G13290.1,3702.AT1G13960.1,3702.AT1G14350.2,3702.AT1G14440.1,3702.AT1G14600.1,3702.AT1G14685.3,3702.AT1G14760.1,3702.AT1G14920.1,3702.AT1…	NGA3,AT1G01260,AT1G02030,SPL8,NAC003,NIMIN1,NAC006,AT1G05805,ATX2,STO,ORA59,SCL14,TGA9,NF-YC9,SCRM2,DOT5,WRKY4,FLP,HB31,AT1G14600,BPC2,KNATM,GAI,MYB58,EER4,AT1G17790,HDG12,BEE1,AGL65,RKD1,AT1G18950,ARF19,BEL10,ESC,SPL14,SWI3C,DREB26,PFT1,AT1G27660,AT1G29950,TCP24,ARF6,WRKY14,KAN2,AT1G32360,HAF01,NAC13,GTL1,TT1,SEU,AT1G44830,AT1G49475,ABF1,AT1G50410,ERF3,WIP5,NAM,TCP3,CYP59,ASIL1,MED9,IDD7,GCT,HAC…
GO:0031326	regulation of cellular biosynthetic process	390	2361	0.39	2.62e-53	3702.AT1G01030.1,3702.AT1G01260.1,3702.AT1G02030.1,3702.AT1G02065.1,3702.AT1G02220.1,3702.AT1G02450.1,3702.AT1G03490.1,3702.AT1G05805.1,3702.AT1G05830.1,3702.AT1G06040.1,3702.AT1G06160.1,3702.AT1G07530.1,3702.AT1G08320.3,3702.AT1G08970.4,3702.AT1G12860.1,3702.AT1G13290.1,3702.AT1G13960.1,3702.AT1G14350.2,3702.AT1G14440.1,3702.AT1G14600.1,3702.AT1G14685.3,3702.AT1G14760.1,3702.AT1G14920.1,3702.AT1…	NGA3,AT1G01260,AT1G02030,SPL8,NAC003,NIMIN1,NAC006,AT1G05805,ATX2,STO,ORA59,SCL14,TGA9,NF-YC9,SCRM2,DOT5,WRKY4,FLP,HB31,AT1G14600,BPC2,KNATM,GAI,MYB58,EER4,AT1G17790,HDG12,BEE1,AGL65,RKD1,AT1G18950,ARF19,BEL10,ESC,SPL14,SWI3C,DREB26,PFT1,AT1G27660,AT1G29950,TCP24,ARF6,WRKY14,KAN2,AT1G32360,HAF01,NAC13,GTL1,TT1,SEU,AT1G44830,AT1G49475,ABF1,AT1G50410,ERF3,WIP5,NAM,TCP3,CYP59,ASIL1,AT1G54410,MED9,ID…
GO:0009889	regulation of biosynthetic process	391	2380	0.39	4.43e-53	3702.AT1G01030.1,3702.AT1G01260.1,3702.AT1G02030.1,3702.AT1G02065.1,3702.AT1G02220.1,3702.AT1G02450.1,3702.AT1G03490.1,3702.AT1G05805.1,3702.AT1G05830.1,3702.AT1G06040.1,3702.AT1G06160.1,3702.AT1G07530.1,3702.AT1G08320.3,3702.AT1G08970.4,3702.AT1G12860.1,3702.AT1G13290.1,3702.AT1G13960.1,3702.AT1G14350.2,3702.AT1G14440.1,3702.AT1G14600.1,3702.AT1G14685.3,3702.AT1G14760.1,3702.AT1G14920.1,3702.AT1…	NGA3,AT1G01260,AT1G02030,SPL8,NAC003,NIMIN1,NAC006,AT1G05805,ATX2,STO,ORA59,SCL14,TGA9,NF-YC9,SCRM2,DOT5,WRKY4,FLP,HB31,AT1G14600,BPC2,KNATM,GAI,MYB58,EER4,AT1G17790,HDG12,BEE1,AGL65,RKD1,AT1G18950,ARF19,BEL10,ESC,SPL14,SWI3C,DREB26,PFT1,AT1G27660,AT1G29950,TCP24,ARF6,WRKY14,KAN2,AT1G32360,HAF01,NAC13,GTL1,TT1,SEU,AT1G44830,AT1G49475,ABF1,AT1G50410,ERF3,WIP5,NAM,TCP3,CYP59,ASIL1,AT1G54410,MED9,ID…
GO:0009891	positive regulation of biosynthetic process	74	444	0.39	2.04e-09	3702.AT1G05805.1,3702.AT1G07530.1,3702.AT1G14760.1,3702.AT1G16490.1,3702.AT1G18750.1,3702.AT1G20980.1,3702.AT1G21910.1,3702.AT1G25540.1,3702.AT1G27660.1,3702.AT1G32750.1,3702.AT1G44830.1,3702.AT1G65440.1,3702.AT1G66470.1,3702.AT1G73870.1,3702.AT1G79180.1,3702.AT1G80010.1,3702.AT2G03710.1,3702.AT2G16365.1,3702.AT2G20880.1,3702.AT2G22430.1,3702.AT2G24840.1,3702.AT2G35110.1,3702.AT2G36010.2,3702.AT2…	AT1G05805,SCL14,KNATM,MYB58,AGL65,SPL14,DREB26,PFT1,AT1G27660,HAF01,AT1G44830,GTB1,RHD6,BBX16,MYB63,FRS8,SEP4,AT2G16365,ERF53,HB6,AGL61,GRL,E2F3,ABI5,ABI4,AT2G43140,DAG2,CCA1,PLC2,TAC1,NAC053,AT3G20640,ABI3,ICE1,MYB94,WRI1,BME3,BZIP61,CSP41A,AT3G63270,LIF2,YY1,FBH2,TT8,AGL14,RAP74,MYC4,TCP2,HSFA4A,CGA1,CIP7,AT4G29100,NAC075,GATA3,FD,WRKY13,AT5G08520,Rap2.6L,AGL2,NPH4,AT5G28300,AN3,AGL81,GLK2,AT5G…
GO:0031328	positive regulation of cellular biosynthetic process	72	433	0.39	3.75e-09	3702.AT1G05805.1,3702.AT1G07530.1,3702.AT1G14760.1,3702.AT1G16490.1,3702.AT1G18750.1,3702.AT1G20980.1,3702.AT1G21910.1,3702.AT1G25540.1,3702.AT1G27660.1,3702.AT1G32750.1,3702.AT1G44830.1,3702.AT1G65440.1,3702.AT1G66470.1,3702.AT1G73870.1,3702.AT1G79180.1,3702.AT1G80010.1,3702.AT2G03710.1,3702.AT2G16365.1,3702.AT2G20880.1,3702.AT2G22430.1,3702.AT2G24840.1,3702.AT2G35110.1,3702.AT2G36010.2,3702.AT2…	AT1G05805,SCL14,KNATM,MYB58,AGL65,SPL14,DREB26,PFT1,AT1G27660,HAF01,AT1G44830,GTB1,RHD6,BBX16,MYB63,FRS8,SEP4,AT2G16365,ERF53,HB6,AGL61,GRL,E2F3,ABI5,ABI4,AT2G43140,DAG2,CCA1,PLC2,TAC1,NAC053,AT3G20640,ABI3,ICE1,MYB94,BME3,BZIP61,CSP41A,AT3G63270,LIF2,YY1,FBH2,AGL14,RAP74,MYC4,TCP2,HSFA4A,CGA1,CIP7,AT4G29100,NAC075,GATA3,FD,WRKY13,AT5G08520,Rap2.6L,AGL2,NPH4,AT5G28300,AN3,AGL81,GLK2,AT5G46030,ERF…
GO:0048585	negative regulation of response to stimulus	31	186	0.39	0.00043	3702.AT1G04310.1,3702.AT1G13960.1,3702.AT1G14920.1,3702.AT1G20900.1,3702.AT1G50640.1,3702.AT1G69570.1,3702.AT1G69935.1,3702.AT2G03500.1,3702.AT2G22430.1,3702.AT2G33550.1,3702.AT2G40830.2,3702.AT3G07650.1,3702.AT3G48040.1,3702.AT3G59940.1,3702.AT4G00830.4,3702.AT4G06634.1,3702.AT4G24580.1,3702.AT4G25520.1,3702.AT4G26150.1,3702.AT4G29140.1,3702.AT4G37260.1,3702.AT4G39030.1,3702.AT5G03730.1,3702.AT5…	ERS2,WRKY4,GAI,ESC,ERF3,AT1G69570,SHW1,AT2G03500,HB6,AT2G33550,RHC1A,COL9,ROP10,AT3G59940,LIF2,YY1,REN1,SLK1,CGA1,AT4G29140,MYB73,EDS5,CTR1,AT5G08520,ZFP3,ERA1,GNC,SLK2,RAC10,AT5G65000,SHI
GO:0051240	positive regulation of multicellular organismal process	17	103	0.39	0.0228	3702.AT1G08970.4,3702.AT1G14350.2,3702.AT1G25540.1,3702.AT1G69935.1,3702.AT2G02820.2,3702.AT2G33810.1,3702.AT2G46410.1,3702.AT2G46590.2,3702.AT3G12130.1,3702.AT3G44110.1,3702.AT4G18390.1,3702.AT4G34530.1,3702.AT4G35900.1,3702.AT5G13910.1,3702.AT5G55390.1,3702.AT5G57390.1,3702.AT5G63470.1	NF-YC9,FLP,PFT1,SHW1,MYB88,SPL3,CPC,DAG2,AT3G12130,J3,TCP2,CIB1,FD,LEP,EDM2,AIL5,NF-YC4
GO:0010468	regulation of gene expression	400	2460	0.38	2.62e-53	3702.AT1G01030.1,3702.AT1G01260.1,3702.AT1G02030.1,3702.AT1G02065.1,3702.AT1G02220.1,3702.AT1G02450.1,3702.AT1G03490.1,3702.AT1G05805.1,3702.AT1G05830.1,3702.AT1G06040.1,3702.AT1G06160.1,3702.AT1G07530.1,3702.AT1G08320.3,3702.AT1G08970.4,3702.AT1G12860.1,3702.AT1G13290.1,3702.AT1G13960.1,3702.AT1G14350.2,3702.AT1G14440.1,3702.AT1G14600.1,3702.AT1G14685.3,3702.AT1G14760.1,3702.AT1G14920.1,3702.AT1…	NGA3,AT1G01260,AT1G02030,SPL8,NAC003,NIMIN1,NAC006,AT1G05805,ATX2,STO,ORA59,SCL14,TGA9,NF-YC9,SCRM2,DOT5,WRKY4,FLP,HB31,AT1G14600,BPC2,KNATM,GAI,MYB58,EER4,AT1G17790,HDG12,ATMPK8,BEE1,AGL65,RKD1,AT1G18950,ARF19,BEL10,ESC,SPL14,SWI3C,DREB26,PFT1,AT1G27660,AT1G29950,TCP24,ARF6,CPSF30,WRKY14,KAN2,AT1G32360,HAF01,NAC13,GTL1,TT1,SEU,AT1G44830,AT1G49475,ABF1,AT1G50410,ERF3,WIP5,NAM,TCP3,CYP59,ASIL1,AT1…
GO:0048438	floral whorl development	26	160	0.38	0.0024	3702.AT1G02065.1,3702.AT1G08320.3,3702.AT1G32240.1,3702.AT1G43850.1,3702.AT1G51170.1,3702.AT1G52880.1,3702.AT1G62360.1,3702.AT1G69690.1,3702.AT1G75520.1,3702.AT2G03710.1,3702.AT2G17950.1,3702.AT2G22125.1,3702.AT2G31220.1,3702.AT2G42200.1,3702.AT3G07220.1,3702.AT3G13490.1,3702.AT3G15510.1,3702.AT3G57670.1,3702.AT4G25520.1,3702.AT4G36260.1,3702.AT5G02030.1,3702.AT5G12330.4,3702.AT5G16560.1,3702.AT5…	SPL8,TGA9,KAN2,SEU,UCN,NAM,STM,TCP15,SRS5,SEP4,WUS,CSI1,AT2G31220,SPL9,FHA2,OVA5,NARS1,NTT,SLK1,STY2,RPL,LRP1,KAN,SLK2,SHI,ASL1
GO:0010016	shoot system morphogenesis	24	147	0.38	0.0040	3702.AT1G13290.1,3702.AT1G14350.2,3702.AT1G27340.1,3702.AT1G30210.1,3702.AT1G53230.1,3702.AT1G73870.1,3702.AT1G80133.1,3702.AT2G02820.2,3702.AT2G17950.1,3702.AT2G31070.1,3702.AT2G36120.1,3702.AT2G41370.1,3702.AT2G46410.1,3702.AT3G02150.2,3702.AT3G09070.1,3702.AT3G15030.1,3702.AT3G25520.1,3702.AT3G50660.1,3702.AT4G18390.1,3702.AT4G36870.2,3702.AT4G37810.1,3702.AT5G02030.1,3702.AT5G53950.1,3702.AT5…	DOT5,FLP,LCR,TCP24,TCP3,BBX16,AT1G80133,MYB88,WUS,TCP10,DOT1,BOP2,CPC,PTF1,OPS,TCP4,RPL5A,DWF4,TCP2,BLH2,AT4G37810,RPL,CUC2,ASL1
GO:0009739	response to gibberellin	21	129	0.38	0.0093	3702.AT1G08970.4,3702.AT1G14920.1,3702.AT1G68360.1,3702.AT2G03500.1,3702.AT2G36270.1,3702.AT2G36890.1,3702.AT2G46830.1,3702.AT3G13890.1,3702.AT3G47620.1,3702.AT3G58070.1,3702.AT4G26150.1,3702.AT5G08520.1,3702.AT5G13910.1,3702.AT5G39760.1,3702.AT5G52660.2,3702.AT5G52830.1,3702.AT5G56860.1,3702.AT5G59430.2,3702.AT5G63470.1,3702.AT5G66350.1,3702.AT5G66815.1	NF-YC9,GAI,AT1G68360,AT2G03500,ABI5,RAX2,CCA1,MYB26,TCP14,GIS,CGA1,AT5G08520,LEP,HB23,AT5G52660,WRKY27,GNC,At5g59430,NF-YC4,SHI,AT5G66815
GO:0080090	regulation of primary metabolic process	416	2632	0.37	5.02e-53	3702.AT1G01030.1,3702.AT1G01260.1,3702.AT1G02030.1,3702.AT1G02065.1,3702.AT1G02220.1,3702.AT1G02450.1,3702.AT1G03490.1,3702.AT1G05805.1,3702.AT1G05830.1,3702.AT1G06040.1,3702.AT1G06160.1,3702.AT1G07530.1,3702.AT1G08320.3,3702.AT1G08970.4,3702.AT1G12860.1,3702.AT1G13290.1,3702.AT1G13960.1,3702.AT1G14350.2,3702.AT1G14440.1,3702.AT1G14600.1,3702.AT1G14685.3,3702.AT1G14760.1,3702.AT1G14920.1,3702.AT1…	NGA3,AT1G01260,AT1G02030,SPL8,NAC003,NIMIN1,NAC006,AT1G05805,ATX2,STO,ORA59,SCL14,TGA9,NF-YC9,SCRM2,DOT5,WRKY4,FLP,HB31,AT1G14600,BPC2,KNATM,GAI,MYB58,EER4,AT1G17790,HDG12,BEE1,AGL65,RKD1,AT1G18950,ARF19,BEL10,ESC,SPL14,SWI3C,DREB26,PFT1,AT1G27660,AT1G29950,TCP24,ARF6,CPSF30,WRKY14,KAN2,AT1G32360,HAF01,NAC13,GTL1,TT1,SHM7,SEU,AT1G44830,AT1G49475,ICK5,ABF1,AT1G50410,ERF3,WIP5,NAM,TCP3,CYP59,ASIL1,…
GO:0051171	regulation of nitrogen compound metabolic process	411	2591	0.37	1.09e-52	3702.AT1G01030.1,3702.AT1G01260.1,3702.AT1G02030.1,3702.AT1G02065.1,3702.AT1G02220.1,3702.AT1G02450.1,3702.AT1G03490.1,3702.AT1G05805.1,3702.AT1G05830.1,3702.AT1G06040.1,3702.AT1G06160.1,3702.AT1G07530.1,3702.AT1G08320.3,3702.AT1G08970.4,3702.AT1G12860.1,3702.AT1G13290.1,3702.AT1G13960.1,3702.AT1G14350.2,3702.AT1G14440.1,3702.AT1G14600.1,3702.AT1G14685.3,3702.AT1G14760.1,3702.AT1G14920.1,3702.AT1…	NGA3,AT1G01260,AT1G02030,SPL8,NAC003,NIMIN1,NAC006,AT1G05805,ATX2,STO,ORA59,SCL14,TGA9,NF-YC9,SCRM2,DOT5,WRKY4,FLP,HB31,AT1G14600,BPC2,KNATM,GAI,MYB58,EER4,AT1G17790,HDG12,BEE1,AGL65,RKD1,AT1G18950,ARF19,BEL10,ESC,SPL14,SWI3C,DREB26,PFT1,AT1G27660,AT1G29950,TCP24,ARF6,CPSF30,WRKY14,KAN2,AT1G32360,HAF01,NAC13,GTL1,TT1,SHM7,SEU,AT1G44830,AT1G49475,ICK5,ABF1,AT1G50410,ERF3,WIP5,NAM,TCP3,CYP59,ASIL1,…
GO:0000160	phosphorelay signal transduction system	37	233	0.37	0.00020	3702.AT1G04310.1,3702.AT1G06160.1,3702.AT1G21910.1,3702.AT1G44830.1,3702.AT1G50640.1,3702.AT1G74890.1,3702.AT1G77640.1,3702.AT2G01830.2,3702.AT2G02710.1,3702.AT2G20880.1,3702.AT2G31230.1,3702.AT2G39250.1,3702.AT2G40220.1,3702.AT2G41310.1,3702.AT3G16280.1,3702.AT3G20310.1,3702.AT3G51770.2,3702.AT3G54320.1,3702.AT3G54990.1,3702.AT3G62670.1,3702.AT4G28140.1,3702.AT4G36900.1,3702.AT5G03730.1,3702.AT5…	ERS2,ORA59,DREB26,AT1G44830,ERF3,ARR15,AT1G77640,WOL,PLPB,ERF53,ERF15,SNZ,ABI4,RR3,AT3G16280,ERF7,ETO1,WRI1,SMZ,RR20,AT4G28140,RAP2.10,CTR1,AT5G07580,AIL6,SHN2,Rap2.6L,LEP,RAP2.11,ERF2,CRF3,AIL5,At5g59430,TOE2,TOC1,AT5G61590,DEAR2
GO:0051093	negative regulation of developmental process	19	119	0.37	0.0186	3702.AT1G14920.1,3702.AT1G17920.1,3702.AT1G69570.1,3702.AT1G69935.1,3702.AT2G03500.1,3702.AT2G20570.2,3702.AT2G34140.1,3702.AT2G36270.1,3702.AT3G07650.1,3702.AT4G18550.1,3702.AT4G26150.1,3702.AT5G11530.1,3702.AT5G44190.1,3702.AT5G46880.1,3702.AT5G53000.1,3702.AT5G56860.1,3702.AT5G57520.1,3702.AT5G62620.1,3702.AT5G66815.1	GAI,HDG12,AT1G69570,SHW1,AT2G03500,GPRI1,AT2G34140,ABI5,COL9,DSEL,CGA1,EMF1,GLK2,HDG5,TAP46,GNC,ZFP2,AT5G62620,AT5G66815
GO:0031323	regulation of cellular metabolic process	419	2696	0.36	8.56e-52	3702.AT1G01030.1,3702.AT1G01260.1,3702.AT1G02030.1,3702.AT1G02065.1,3702.AT1G02220.1,3702.AT1G02450.1,3702.AT1G03490.1,3702.AT1G05805.1,3702.AT1G05830.1,3702.AT1G06040.1,3702.AT1G06160.1,3702.AT1G07530.1,3702.AT1G08320.3,3702.AT1G08970.4,3702.AT1G12860.1,3702.AT1G13290.1,3702.AT1G13960.1,3702.AT1G14350.2,3702.AT1G14440.1,3702.AT1G14600.1,3702.AT1G14685.3,3702.AT1G14760.1,3702.AT1G14920.1,3702.AT1…	NGA3,AT1G01260,AT1G02030,SPL8,NAC003,NIMIN1,NAC006,AT1G05805,ATX2,STO,ORA59,SCL14,TGA9,NF-YC9,SCRM2,DOT5,WRKY4,FLP,HB31,AT1G14600,BPC2,KNATM,GAI,MYB58,EER4,AT1G17790,HDG12,BEE1,AGL65,RKD1,AT1G18950,ARF19,BEL10,ESC,SPL14,SWI3C,DREB26,PFT1,AT1G27660,AT1G29950,TCP24,ARF6,CPSF30,WRKY14,KAN2,AT1G32360,HAF01,NAC13,GTL1,TT1,SHM7,SEU,AT1G44830,AT1G49475,ICK5,ABF1,AT1G50410,ERF3,WIP5,NAM,TCP3,CYP59,ASIL1,…
GO:0060255	regulation of macromolecule metabolic process	422	2736	0.36	1.80e-51	3702.AT1G01030.1,3702.AT1G01260.1,3702.AT1G02030.1,3702.AT1G02065.1,3702.AT1G02220.1,3702.AT1G02450.1,3702.AT1G03490.1,3702.AT1G05805.1,3702.AT1G05830.1,3702.AT1G06040.1,3702.AT1G06160.1,3702.AT1G07530.1,3702.AT1G08320.3,3702.AT1G08970.4,3702.AT1G12860.1,3702.AT1G13290.1,3702.AT1G13960.1,3702.AT1G14350.2,3702.AT1G14440.1,3702.AT1G14600.1,3702.AT1G14685.3,3702.AT1G14760.1,3702.AT1G14920.1,3702.AT1…	NGA3,AT1G01260,AT1G02030,SPL8,NAC003,NIMIN1,NAC006,AT1G05805,ATX2,STO,ORA59,SCL14,TGA9,NF-YC9,SCRM2,DOT5,WRKY4,FLP,HB31,AT1G14600,BPC2,KNATM,GAI,MYB58,EER4,AT1G17790,HDG12,ATMPK8,BEE1,AGL65,RKD1,AT1G18950,ARF19,BEL10,ESC,SPL14,SWI3C,DREB26,PFT1,AT1G27660,AT1G29950,TCP24,ARF6,CPSF30,WRKY14,KAN2,AT1G32360,HAF01,NAC13,GTL1,TT1,SHM7,SEU,AT1G44830,AT1G49475,ICK5,ABF1,AT1G50410,ERF3,WIP5,NAM,TCP3,CYP59…
GO:0010604	positive regulation of macromolecule metabolic process	83	540	0.36	4.45e-09	3702.AT1G05805.1,3702.AT1G07530.1,3702.AT1G14350.2,3702.AT1G14760.1,3702.AT1G14920.1,3702.AT1G16490.1,3702.AT1G18750.1,3702.AT1G20980.1,3702.AT1G21910.1,3702.AT1G25540.1,3702.AT1G27660.1,3702.AT1G32360.1,3702.AT1G32750.1,3702.AT1G44830.1,3702.AT1G54440.2,3702.AT1G57820.1,3702.AT1G65440.1,3702.AT1G66470.1,3702.AT1G73870.1,3702.AT1G79180.1,3702.AT1G80010.1,3702.AT2G03710.1,3702.AT2G16365.1,3702.AT2…	AT1G05805,SCL14,FLP,KNATM,GAI,MYB58,AGL65,SPL14,DREB26,PFT1,AT1G27660,AT1G32360,HAF01,AT1G44830,AT1G54440,VIM1,GTB1,RHD6,BBX16,MYB63,FRS8,SEP4,AT2G16365,DRD1,ERF53,HB6,AGL61,GRL,E2F3,ABI5,ABI4,AT2G43140,AT2G45620,CCA1,TAC1,NAC053,AT3G20640,ABI3,ICE1,MYB94,WRI1,BME3,UBA2A,BZIP61,CSP41A,AT3G63270,LIF2,YY1,FBH2,AGL14,RAP74,AT4G14480,MYC4,TCP2,HSFA4A,CGA1,CIP7,AT4G29100,NAC075,AT4G30790,GATA3,FD,WRKY…
GO:2000026	regulation of multicellular organismal development	67	433	0.36	1.90e-07	3702.AT1G01030.1,3702.AT1G08970.4,3702.AT1G10560.1,3702.AT1G14350.2,3702.AT1G14920.1,3702.AT1G20450.1,3702.AT1G25540.1,3702.AT1G31930.1,3702.AT1G33240.1,3702.AT1G42550.1,3702.AT1G43850.1,3702.AT1G52880.1,3702.AT1G54060.1,3702.AT1G55325.2,3702.AT1G67140.3,3702.AT1G68640.1,3702.AT1G69570.1,3702.AT1G69935.1,3702.AT2G01830.2,3702.AT2G02820.2,3702.AT2G03070.1,3702.AT2G03500.1,3702.AT2G16365.1,3702.AT2…	NGA3,NF-YC9,PUB18,FLP,GAI,ERD10,PFT1,XLG3,GTL1,PMI1,SEU,NAM,ASIL1,GCT,SWEETIE,PAN,AT1G69570,SHW1,WOL,MYB88,MED8,AT2G03500,AT2G16365,BZIP27,GPRI1,CSI1,At2g22840,AT2G23070,ELF3,SPL3,ABI5,At2g36400,SPL9,BAM7,CPC,DAG2,COL9,ATE2,AT3G12130,NARS1,J3,TCP14,YAB3,LIF2,SFR6,AGL14,TCP2,DSEL,MYB98,CGA1,CIB1,FD,HAM4,CTR1,DLS1,AT5G08520,EMF1,LEP,GLK2,TAP46,EDM2,GNC,AIL5,ZFP2,AT5G62620,NF-YC4,AT5G66815
GO:0019222	regulation of metabolic process	436	2911	0.35	2.24e-50	3702.AT1G01030.1,3702.AT1G01260.1,3702.AT1G02030.1,3702.AT1G02065.1,3702.AT1G02220.1,3702.AT1G02450.1,3702.AT1G03490.1,3702.AT1G05805.1,3702.AT1G05830.1,3702.AT1G06040.1,3702.AT1G06160.1,3702.AT1G07530.1,3702.AT1G08320.3,3702.AT1G08970.4,3702.AT1G12860.1,3702.AT1G13290.1,3702.AT1G13960.1,3702.AT1G14350.2,3702.AT1G14440.1,3702.AT1G14600.1,3702.AT1G14685.3,3702.AT1G14760.1,3702.AT1G14920.1,3702.AT1…	NGA3,AT1G01260,AT1G02030,SPL8,NAC003,NIMIN1,NAC006,AT1G05805,ATX2,STO,ORA59,SCL14,TGA9,NF-YC9,SCRM2,DOT5,WRKY4,FLP,HB31,AT1G14600,BPC2,KNATM,GAI,MYB58,EER4,AT1G17790,HDG12,ATMPK8,BEE1,AGL65,RKD1,AT1G18950,ARF19,BEL10,ESC,SPL14,SWI3C,DREB26,PFT1,AT1G27660,AT1G29950,TCP24,ARF6,CPSF30,WRKY14,KAN2,AT1G32360,HAF01,NAC13,GTL1,TT1,SHM7,SEU,AT1G44830,AT1G49475,ICK5,ABF1,AT1G50410,ERF3,WIP5,NAM,TCP3,CYP59…
GO:0034654	nucleobase-containing compound biosynthetic process	347	2274	0.35	2.45e-40	3702.AT1G01030.1,3702.AT1G01260.1,3702.AT1G02030.1,3702.AT1G02065.1,3702.AT1G02220.1,3702.AT1G03490.1,3702.AT1G05805.1,3702.AT1G06040.1,3702.AT1G06160.1,3702.AT1G07530.1,3702.AT1G08320.3,3702.AT1G08970.4,3702.AT1G12860.1,3702.AT1G13290.1,3702.AT1G13960.1,3702.AT1G14350.2,3702.AT1G14440.1,3702.AT1G14460.1,3702.AT1G14600.1,3702.AT1G14685.3,3702.AT1G14760.1,3702.AT1G14920.1,3702.AT1G16490.1,3702.AT1…	NGA3,AT1G01260,AT1G02030,SPL8,NAC003,NAC006,AT1G05805,STO,ORA59,SCL14,TGA9,NF-YC9,SCRM2,DOT5,WRKY4,FLP,HB31,AT1G14460,AT1G14600,BPC2,KNATM,GAI,MYB58,EER4,AT1G17790,HDG12,BEE1,AGL65,RKD1,AT1G18950,ARF19,BEL10,ESC,SPL14,SWI3C,DREB26,PFT1,AT1G27660,NUDX15,AT1G29950,TCP24,ARF6,WRKY14,KAN2,HAF01,NAC13,GTL1,TT1,SEU,AT1G44830,AT1G49475,ABF1,AT1G50410,ERF3,WIP5,NAM,TCP3,ASIL1,MED9,IDD7,GCT,HAC4,AT1G61470…
GO:0050793	regulation of developmental process	95	622	0.35	3.42e-10	3702.AT1G01030.1,3702.AT1G08970.4,3702.AT1G10560.1,3702.AT1G14350.2,3702.AT1G14685.3,3702.AT1G14920.1,3702.AT1G17920.1,3702.AT1G18750.1,3702.AT1G20450.1,3702.AT1G25540.1,3702.AT1G29460.1,3702.AT1G30210.1,3702.AT1G31930.1,3702.AT1G33240.1,3702.AT1G42550.1,3702.AT1G43850.1,3702.AT1G47240.1,3702.AT1G52880.1,3702.AT1G53230.1,3702.AT1G54060.1,3702.AT1G55325.2,3702.AT1G62360.1,3702.AT1G67140.3,3702.AT1…	NGA3,NF-YC9,PUB18,FLP,BPC2,GAI,HDG12,AGL65,ERD10,PFT1,AT1G29460,TCP24,XLG3,GTL1,PMI1,SEU,NRAMP2,NAM,TCP3,ASIL1,GCT,STM,SWEETIE,PAN,AGO7,AT1G69570,SHW1,BLH3,SMB,WOL,BPC1,MYB88,MED8,AT2G03500,AT2G16365,BZIP27,GPRI1,CSI1,At2g22840,AT2G23070,ELF3,TCP10,SPL3,STIP,AT2G34140,NF-YA4,ABI5,At2g36400,SPL9,BAM7,CPC,DAG2,PTF1,FAF4,FHA2,COL9,ATE2,AT3G12130,TCP4,NARS1,J3,TCP14,YAB3,LIF2,SFR6,AGL14,TCP2,DSEL,MYB…
GO:0009893	positive regulation of metabolic process	90	602	0.35	2.77e-09	3702.AT1G05805.1,3702.AT1G07530.1,3702.AT1G14350.2,3702.AT1G14760.1,3702.AT1G14920.1,3702.AT1G16490.1,3702.AT1G18750.1,3702.AT1G20980.1,3702.AT1G21910.1,3702.AT1G25540.1,3702.AT1G27660.1,3702.AT1G32360.1,3702.AT1G32750.1,3702.AT1G44830.1,3702.AT1G54440.2,3702.AT1G57820.1,3702.AT1G64790.2,3702.AT1G65440.1,3702.AT1G66470.1,3702.AT1G73870.1,3702.AT1G79180.1,3702.AT1G80010.1,3702.AT2G03710.1,3702.AT2…	AT1G05805,SCL14,FLP,KNATM,GAI,MYB58,AGL65,SPL14,DREB26,PFT1,AT1G27660,AT1G32360,HAF01,AT1G44830,AT1G54440,VIM1,ILA,GTB1,RHD6,BBX16,MYB63,FRS8,SEP4,AT2G16365,DRD1,ERF53,HB6,NRAMP3,AGL61,GRL,E2F3,ABI5,WRKY33,ABI4,AT2G43140,AT2G45620,DAG2,CCA1,PLC2,TAC1,NAC053,AT3G20640,ABI3,ICE1,MYB94,WRI1,BME3,UBA2A,BZIP61,CSP41A,AT3G63270,LIF2,YY1,FBH2,TT8,AGL14,RAP74,AT4G14480,MYC4,TCP2,HSFA4A,CGA1,CIP7,AT4G2910…
GO:0031325	positive regulation of cellular metabolic process	84	562	0.35	1.11e-08	3702.AT1G05805.1,3702.AT1G07530.1,3702.AT1G14350.2,3702.AT1G14760.1,3702.AT1G16490.1,3702.AT1G18750.1,3702.AT1G20980.1,3702.AT1G21910.1,3702.AT1G25540.1,3702.AT1G27660.1,3702.AT1G32360.1,3702.AT1G32750.1,3702.AT1G44830.1,3702.AT1G54440.2,3702.AT1G57820.1,3702.AT1G64790.2,3702.AT1G65440.1,3702.AT1G66470.1,3702.AT1G73870.1,3702.AT1G79180.1,3702.AT1G80010.1,3702.AT2G03710.1,3702.AT2G16365.1,3702.AT2…	AT1G05805,SCL14,FLP,KNATM,MYB58,AGL65,SPL14,DREB26,PFT1,AT1G27660,AT1G32360,HAF01,AT1G44830,AT1G54440,VIM1,ILA,GTB1,RHD6,BBX16,MYB63,FRS8,SEP4,AT2G16365,DRD1,ERF53,HB6,NRAMP3,AGL61,GRL,E2F3,ABI5,WRKY33,ABI4,AT2G43140,AT2G45620,DAG2,CCA1,PLC2,TAC1,NAC053,AT3G20640,ABI3,ICE1,MYB94,BME3,BZIP61,CSP41A,AT3G63270,LIF2,YY1,FBH2,AGL14,RAP74,AT4G14480,MYC4,TCP2,HSFA4A,CGA1,CIP7,AT4G29100,NAC075,AT4G30790,…
GO:0051173	positive regulation of nitrogen compound metabolic process	80	526	0.35	1.41e-08	3702.AT1G05805.1,3702.AT1G07530.1,3702.AT1G14350.2,3702.AT1G14760.1,3702.AT1G16490.1,3702.AT1G18750.1,3702.AT1G20980.1,3702.AT1G21910.1,3702.AT1G25540.1,3702.AT1G27660.1,3702.AT1G32360.1,3702.AT1G32750.1,3702.AT1G44830.1,3702.AT1G54440.2,3702.AT1G57820.1,3702.AT1G65440.1,3702.AT1G66470.1,3702.AT1G73870.1,3702.AT1G79180.1,3702.AT1G80010.1,3702.AT2G03710.1,3702.AT2G16365.1,3702.AT2G16390.1,3702.AT2…	AT1G05805,SCL14,FLP,KNATM,MYB58,AGL65,SPL14,DREB26,PFT1,AT1G27660,AT1G32360,HAF01,AT1G44830,AT1G54440,VIM1,GTB1,RHD6,BBX16,MYB63,FRS8,SEP4,AT2G16365,DRD1,ERF53,HB6,AGL61,GRL,E2F3,ABI5,ABI4,AT2G43140,AT2G45620,CCA1,TAC1,NAC053,AT3G20640,ABI3,ICE1,MYB94,BME3,BZIP61,CSP41A,AT3G63270,LIF2,YY1,FBH2,AGL14,RAP74,AT4G14480,MYC4,TCP2,HSFA4A,CGA1,CIP7,AT4G29100,NAC075,AT4G30790,GATA3,FD,WRKY13,AT5G08520,Ra…
GO:0048580	regulation of post-embryonic development	46	306	0.35	6.93e-05	3702.AT1G08970.4,3702.AT1G10560.1,3702.AT1G14350.2,3702.AT1G20450.1,3702.AT1G25540.1,3702.AT1G33240.1,3702.AT1G42550.1,3702.AT1G43850.1,3702.AT1G54060.1,3702.AT1G68640.1,3702.AT1G69570.1,3702.AT1G69935.1,3702.AT2G01830.2,3702.AT2G02820.2,3702.AT2G03070.1,3702.AT2G03500.1,3702.AT2G16365.1,3702.AT2G17770.2,3702.AT2G22840.1,3702.AT2G23070.1,3702.AT2G25930.1,3702.AT2G33810.1,3702.AT2G36270.1,3702.AT2…	NF-YC9,PUB18,FLP,ERD10,PFT1,GTL1,PMI1,SEU,ASIL1,PAN,AT1G69570,SHW1,WOL,MYB88,MED8,AT2G03500,AT2G16365,BZIP27,At2g22840,AT2G23070,ELF3,SPL3,ABI5,At2g36400,DAG2,COL9,ATE2,J3,TCP14,LIF2,SFR6,TCP2,DSEL,CGA1,CIB1,FD,CTR1,DLS1,EMF1,LEP,GLK2,TAP46,EDM2,GNC,ZFP2,NF-YC4
GO:0009723	response to ethylene	43	282	0.35	0.00010	3702.AT1G04310.1,3702.AT1G06160.1,3702.AT1G13960.1,3702.AT1G14685.3,3702.AT1G19220.1,3702.AT1G21910.1,3702.AT1G31930.1,3702.AT1G44830.1,3702.AT1G50640.1,3702.AT1G77640.1,3702.AT2G01930.2,3702.AT2G20880.1,3702.AT2G31230.1,3702.AT2G39250.1,3702.AT2G40220.1,3702.AT2G46830.1,3702.AT3G06490.1,3702.AT3G16280.1,3702.AT3G20310.1,3702.AT3G47600.1,3702.AT3G51770.2,3702.AT3G54320.1,3702.AT3G54990.1,3702.AT4…	ERS2,ORA59,WRKY4,BPC2,ARF19,DREB26,XLG3,AT1G44830,ERF3,AT1G77640,BPC1,ERF53,ERF15,SNZ,ABI4,CCA1,MYB108,AT3G16280,ERF7,MYB94,ETO1,WRI1,SMZ,MYB74,AT4G28140,RAP2.10,MYB73,CTR1,AT5G07580,AIL6,SHN2,Rap2.6L,LEP,RAP2.11,NPH4,ERF2,AT5G52660,CRF3,AIL5,At5g59430,TOE2,AT5G61590,DEAR2
GO:0045892	negative regulation of transcription, DNA-templated	26	172	0.35	0.0064	3702.AT1G02450.1,3702.AT1G33240.1,3702.AT1G65440.1,3702.AT1G79960.1,3702.AT2G30280.1,3702.AT2G33550.1,3702.AT2G34140.1,3702.AT2G34720.1,3702.AT2G36080.1,3702.AT2G42870.1,3702.AT2G46830.1,3702.AT3G01320.1,3702.AT3G19580.1,3702.AT3G20310.1,3702.AT3G52540.1,3702.AT4G06634.1,3702.AT4G11660.1,3702.AT4G14860.1,3702.AT4G18830.1,3702.AT4G28840.1,3702.AT5G02030.1,3702.AT5G11530.1,3702.AT5G13180.1,3702.AT5…	NIMIN1,GTL1,GTB1,OFP14,RDM4,AT2G33550,AT2G34140,NF-YA4,ABS2,PAR1,CCA1,SNL1,ZF2,ERF7,OFP18,YY1,AT-HSFB2B,OFP11,OFP5,AT4G28840,RPL,EMF1,NAC083,DRM1,RLT2,WRKY27
GO:0051239	regulation of multicellular organismal process	72	485	0.34	2.37e-07	3702.AT1G01030.1,3702.AT1G08970.4,3702.AT1G10560.1,3702.AT1G14350.2,3702.AT1G14920.1,3702.AT1G18750.1,3702.AT1G20450.1,3702.AT1G25540.1,3702.AT1G29460.1,3702.AT1G31930.1,3702.AT1G33240.1,3702.AT1G42550.1,3702.AT1G43850.1,3702.AT1G52880.1,3702.AT1G54060.1,3702.AT1G55325.2,3702.AT1G67140.3,3702.AT1G68640.1,3702.AT1G69570.1,3702.AT1G69935.1,3702.AT2G01830.2,3702.AT2G02820.2,3702.AT2G03070.1,3702.AT2…	NGA3,NF-YC9,PUB18,FLP,GAI,AGL65,ERD10,PFT1,AT1G29460,XLG3,GTL1,PMI1,SEU,NAM,ASIL1,GCT,SWEETIE,PAN,AT1G69570,SHW1,WOL,MYB88,MED8,AT2G03500,AT2G16365,BZIP27,GPRI1,CSI1,At2g22840,AT2G23070,ELF3,SPL3,AT2G34140,ABI5,At2g36400,SPL9,BAM7,CPC,DAG2,COL9,ATE2,AT3G12130,NARS1,J3,TCP14,YAB3,LIF2,SFR6,AGL14,TCP2,DSEL,MYB98,CGA1,AT4G29140,CIB1,FD,HAM4,CTR1,DLS1,AT5G08520,EMF1,LEP,GLK2,TAP46,MYB120,EDM2,GNC,AIL…
GO:0048827	phyllome development	60	405	0.34	4.12e-06	3702.AT1G01030.1,3702.AT1G02065.1,3702.AT1G08320.3,3702.AT1G13290.1,3702.AT1G14350.2,3702.AT1G19220.1,3702.AT1G20900.1,3702.AT1G27340.1,3702.AT1G30210.1,3702.AT1G32240.1,3702.AT1G43850.1,3702.AT1G51170.1,3702.AT1G52880.1,3702.AT1G53230.1,3702.AT1G62360.1,3702.AT1G75520.1,3702.AT2G03710.1,3702.AT2G17950.1,3702.AT2G22125.1,3702.AT2G28610.1,3702.AT2G31070.1,3702.AT2G31220.1,3702.AT2G32370.1,3702.AT2…	NGA3,SPL8,TGA9,DOT5,FLP,ARF19,ESC,LCR,TCP24,KAN2,SEU,UCN,NAM,TCP3,STM,SRS5,SEP4,WUS,CSI1,PRS,TCP10,AT2G31220,HDG3,DOT1,BOP2,SPL9,PTF1,FHA2,OPS,NAC053,OVA5,At3g13960,TCP4,NARS1,RPL5A,REF6,DWF4,SCR,FER3,UBA2A,TCP2,SLK1,AT4G28840,AT4G30790,LARP1c,STY2,BLH2,DLS1,MSL10,LRP1,NAC083,KAN,NPH4,AN3,CRF3,CUC2,EDM2,SLK2,SHI,ASL1
GO:0019438	aromatic compound biosynthetic process	360	2510	0.33	6.73e-37	3702.AT1G01030.1,3702.AT1G01260.1,3702.AT1G02030.1,3702.AT1G02065.1,3702.AT1G02220.1,3702.AT1G03490.1,3702.AT1G04220.1,3702.AT1G05805.1,3702.AT1G06040.1,3702.AT1G06160.1,3702.AT1G07530.1,3702.AT1G08320.3,3702.AT1G08520.1,3702.AT1G08970.4,3702.AT1G09795.1,3702.AT1G12860.1,3702.AT1G13290.1,3702.AT1G13960.1,3702.AT1G14350.2,3702.AT1G14440.1,3702.AT1G14460.1,3702.AT1G14600.1,3702.AT1G14685.3,3702.AT1…	NGA3,AT1G01260,AT1G02030,SPL8,NAC003,NAC006,KCS2,AT1G05805,STO,ORA59,SCL14,TGA9,ALB1,NF-YC9,ATP-PRT2,SCRM2,DOT5,WRKY4,FLP,HB31,AT1G14460,AT1G14600,BPC2,KNATM,GAI,AT1G15710,IRX4,MYB58,EER4,AT1G17790,HDG12,BEE1,AGL65,RKD1,AT1G18950,ARF19,BEL10,ESC,SPL14,SWI3C,DREB26,PFT1,AT1G27660,NUDX15,AT1G29950,TCP24,ARF6,WRKY14,KAN2,HAF01,NAC13,GTL1,TT1,SEU,AT1G44830,AT1G49475,ABF1,AT1G50410,ERF3,WIP5,NAM,TCP3,…
GO:0018130	heterocycle biosynthetic process	353	2462	0.33	4.55e-36	3702.AT1G01030.1,3702.AT1G01260.1,3702.AT1G02030.1,3702.AT1G02065.1,3702.AT1G02220.1,3702.AT1G03490.1,3702.AT1G05805.1,3702.AT1G06040.1,3702.AT1G06160.1,3702.AT1G07530.1,3702.AT1G08320.3,3702.AT1G08520.1,3702.AT1G08970.4,3702.AT1G09795.1,3702.AT1G12860.1,3702.AT1G13290.1,3702.AT1G13960.1,3702.AT1G14350.2,3702.AT1G14440.1,3702.AT1G14460.1,3702.AT1G14600.1,3702.AT1G14685.3,3702.AT1G14760.1,3702.AT1…	NGA3,AT1G01260,AT1G02030,SPL8,NAC003,NAC006,AT1G05805,STO,ORA59,SCL14,TGA9,ALB1,NF-YC9,ATP-PRT2,SCRM2,DOT5,WRKY4,FLP,HB31,AT1G14460,AT1G14600,BPC2,KNATM,GAI,MYB58,EER4,AT1G17790,HDG12,BEE1,AGL65,RKD1,AT1G18950,ARF19,BEL10,ESC,SPL14,SWI3C,DREB26,PFT1,AT1G27660,NUDX15,AT1G29950,TCP24,ARF6,WRKY14,KAN2,HAF01,NAC13,GTL1,TT1,SEU,AT1G44830,AT1G49475,ABF1,AT1G50410,ERF3,WIP5,NAM,TCP3,ASIL1,MED9,IDD7,GCT,…
GO:0007178	transmembrane receptor protein serine/threonine kinase signaling pathway	19	132	0.33	0.0469	3702.AT1G49270.1,3702.AT1G52290.1,3702.AT1G68690.1,3702.AT1G80870.1,3702.AT2G05940.1,3702.AT2G23770.1,3702.AT2G45590.1,3702.AT3G01300.1,3702.AT3G09780.1,3702.AT3G18810.1,3702.AT3G20530.1,3702.AT3G26940.1,3702.AT4G03390.1,3702.AT4G25390.1,3702.AT4G34440.1,3702.AT4G35230.1,3702.AT5G15080.1,3702.AT5G16500.1,3702.AT5G38560.1	PERK7,PERK15,PERK9,AT1G80870,RIPK,LYK4,AT2G45590,AT3G01300,F8A24.17,PERK6,AT3G20530,CDG1,SRF3,AT4G25390,PERK5,BSK1,AT5G15080,AT5G16500,PERK8
GO:0048366	leaf development	38	272	0.32	0.0016	3702.AT1G01030.1,3702.AT1G13290.1,3702.AT1G14350.2,3702.AT1G19220.1,3702.AT1G20900.1,3702.AT1G27340.1,3702.AT1G30210.1,3702.AT1G53230.1,3702.AT2G28610.1,3702.AT2G31070.1,3702.AT2G32370.1,3702.AT2G36120.1,3702.AT2G42200.1,3702.AT3G02150.2,3702.AT3G09070.1,3702.AT3G10500.1,3702.AT3G13960.1,3702.AT3G15030.1,3702.AT3G25520.1,3702.AT3G48430.1,3702.AT3G50660.1,3702.AT3G54220.1,3702.AT3G56090.1,3702.AT3…	NGA3,DOT5,FLP,ARF19,ESC,LCR,TCP24,TCP3,PRS,TCP10,HDG3,DOT1,SPL9,PTF1,OPS,NAC053,At3g13960,TCP4,RPL5A,REF6,DWF4,SCR,FER3,UBA2A,TCP2,AT4G28840,AT4G30790,LARP1c,BLH2,DLS1,MSL10,NAC083,NPH4,AN3,CRF3,CUC2,EDM2,ASL1
GO:0045934	negative regulation of nucleobase-containing compound metabolic process	30	215	0.32	0.0078	3702.AT1G02450.1,3702.AT1G33240.1,3702.AT1G65440.1,3702.AT1G79950.1,3702.AT1G79960.1,3702.AT2G03500.1,3702.AT2G30280.1,3702.AT2G33550.1,3702.AT2G34140.1,3702.AT2G34720.1,3702.AT2G36080.1,3702.AT2G42870.1,3702.AT2G46830.1,3702.AT3G01320.1,3702.AT3G19580.1,3702.AT3G20310.1,3702.AT3G48160.2,3702.AT3G52540.1,3702.AT3G56860.3,3702.AT4G06634.1,3702.AT4G11660.1,3702.AT4G14860.1,3702.AT4G18830.1,3702.AT4…	NIMIN1,GTL1,GTB1,AT1G79950,OFP14,AT2G03500,RDM4,AT2G33550,AT2G34140,NF-YA4,ABS2,PAR1,CCA1,SNL1,ZF2,ERF7,DEL1,OFP18,UBA2A,YY1,AT-HSFB2B,OFP11,OFP5,AT4G28840,RPL,EMF1,NAC083,DRM1,RLT2,WRKY27
GO:2000113	negative regulation of cellular macromolecule biosynthetic process	30	215	0.32	0.0078	3702.AT1G02450.1,3702.AT1G32360.1,3702.AT1G33240.1,3702.AT1G61470.1,3702.AT1G65440.1,3702.AT1G79960.1,3702.AT2G30280.1,3702.AT2G33550.1,3702.AT2G34140.1,3702.AT2G34720.1,3702.AT2G36080.1,3702.AT2G42870.1,3702.AT2G46830.1,3702.AT3G01320.1,3702.AT3G19580.1,3702.AT3G20310.1,3702.AT3G48160.2,3702.AT3G52540.1,3702.AT4G06634.1,3702.AT4G11660.1,3702.AT4G14860.1,3702.AT4G18830.1,3702.AT4G28840.1,3702.AT5…	NIMIN1,AT1G32360,GTL1,AT1G61470,GTB1,OFP14,RDM4,AT2G33550,AT2G34140,NF-YA4,ABS2,PAR1,CCA1,SNL1,ZF2,ERF7,DEL1,OFP18,YY1,AT-HSFB2B,OFP11,OFP5,AT4G28840,RPL,EMF1,NAC083,DRM1,RLT2,DCP5-L,WRKY27
GO:0048831	regulation of shoot system development	29	207	0.32	0.0088	3702.AT1G01030.1,3702.AT1G14920.1,3702.AT1G25540.1,3702.AT1G43850.1,3702.AT1G54060.1,3702.AT1G67140.3,3702.AT1G68640.1,3702.AT2G01830.2,3702.AT2G03070.1,3702.AT2G20570.2,3702.AT2G25930.1,3702.AT2G33810.1,3702.AT2G42200.1,3702.AT2G45880.1,3702.AT3G12130.1,3702.AT3G44110.1,3702.AT4G00180.1,3702.AT4G00830.4,3702.AT4G26150.1,3702.AT4G34530.1,3702.AT4G35900.1,3702.AT4G36710.1,3702.AT5G08520.1,3702.AT5…	NGA3,GAI,PFT1,SEU,ASIL1,SWEETIE,PAN,WOL,MED8,GPRI1,ELF3,SPL3,SPL9,BAM7,AT3G12130,J3,YAB3,LIF2,CGA1,CIB1,FD,HAM4,AT5G08520,EMF1,GLK2,EDM2,GNC,ZFP2,AT5G62620
GO:0051253	negative regulation of RNA metabolic process	28	198	0.32	0.0094	3702.AT1G02450.1,3702.AT1G33240.1,3702.AT1G65440.1,3702.AT1G79960.1,3702.AT2G03500.1,3702.AT2G30280.1,3702.AT2G33550.1,3702.AT2G34140.1,3702.AT2G34720.1,3702.AT2G36080.1,3702.AT2G42870.1,3702.AT2G46830.1,3702.AT3G01320.1,3702.AT3G19580.1,3702.AT3G20310.1,3702.AT3G52540.1,3702.AT3G56860.3,3702.AT4G06634.1,3702.AT4G11660.1,3702.AT4G14860.1,3702.AT4G18830.1,3702.AT4G28840.1,3702.AT5G02030.1,3702.AT5…	NIMIN1,GTL1,GTB1,OFP14,AT2G03500,RDM4,AT2G33550,AT2G34140,NF-YA4,ABS2,PAR1,CCA1,SNL1,ZF2,ERF7,OFP18,UBA2A,YY1,AT-HSFB2B,OFP11,OFP5,AT4G28840,RPL,EMF1,NAC083,DRM1,RLT2,WRKY27
GO:1903507	negative regulation of nucleic acid-templated transcription	27	193	0.32	0.0131	3702.AT1G02450.1,3702.AT1G33240.1,3702.AT1G65440.1,3702.AT1G79960.1,3702.AT2G03500.1,3702.AT2G30280.1,3702.AT2G33550.1,3702.AT2G34140.1,3702.AT2G34720.1,3702.AT2G36080.1,3702.AT2G42870.1,3702.AT2G46830.1,3702.AT3G01320.1,3702.AT3G19580.1,3702.AT3G20310.1,3702.AT3G52540.1,3702.AT4G06634.1,3702.AT4G11660.1,3702.AT4G14860.1,3702.AT4G18830.1,3702.AT4G28840.1,3702.AT5G02030.1,3702.AT5G11530.1,3702.AT5…	NIMIN1,GTL1,GTB1,OFP14,AT2G03500,RDM4,AT2G33550,AT2G34140,NF-YA4,ABS2,PAR1,CCA1,SNL1,ZF2,ERF7,OFP18,YY1,AT-HSFB2B,OFP11,OFP5,AT4G28840,RPL,EMF1,NAC083,DRM1,RLT2,WRKY27
GO:0010467	gene expression	405	2929	0.31	8.33e-39	3702.AT1G01030.1,3702.AT1G01260.1,3702.AT1G02030.1,3702.AT1G02065.1,3702.AT1G02220.1,3702.AT1G03490.1,3702.AT1G05805.1,3702.AT1G06040.1,3702.AT1G06160.1,3702.AT1G07530.1,3702.AT1G08320.3,3702.AT1G08970.4,3702.AT1G12860.1,3702.AT1G13020.1,3702.AT1G13030.1,3702.AT1G13290.1,3702.AT1G13960.1,3702.AT1G14350.2,3702.AT1G14440.1,3702.AT1G14600.1,3702.AT1G14685.3,3702.AT1G14760.1,3702.AT1G14920.1,3702.AT1…	NGA3,AT1G01260,AT1G02030,SPL8,NAC003,NAC006,AT1G05805,STO,ORA59,SCL14,TGA9,NF-YC9,SCRM2,EIF4B2,AT1G13030,DOT5,WRKY4,FLP,HB31,AT1G14600,BPC2,KNATM,GAI,MYB58,SR45,EER4,AT1G17790,HDG12,BEE1,AGL65,RKD1,AT1G18950,ARF19,BEL10,ESC,SPL14,AT1G21320,AT1G21580,SWI3C,DREB26,CAF2,AT1G23410,PFT1,AT1G27660,AT1G29950,TCP24,eEF-1Bb1,ARF6,CPSF30,WRKY14,STRS1,KAN2,HAF01,NAC13,GTL1,TT1,SEU,AT1G44830,AT1G49475,RBP47A…
GO:1901362	organic cyclic compound biosynthetic process	364	2614	0.31	6.08e-35	3702.AT1G01030.1,3702.AT1G01260.1,3702.AT1G02030.1,3702.AT1G02065.1,3702.AT1G02220.1,3702.AT1G03490.1,3702.AT1G04220.1,3702.AT1G05805.1,3702.AT1G06040.1,3702.AT1G06160.1,3702.AT1G07530.1,3702.AT1G08320.3,3702.AT1G08520.1,3702.AT1G08970.4,3702.AT1G09795.1,3702.AT1G12860.1,3702.AT1G13290.1,3702.AT1G13960.1,3702.AT1G14350.2,3702.AT1G14440.1,3702.AT1G14460.1,3702.AT1G14600.1,3702.AT1G14685.3,3702.AT1…	NGA3,AT1G01260,AT1G02030,SPL8,NAC003,NAC006,KCS2,AT1G05805,STO,ORA59,SCL14,TGA9,ALB1,NF-YC9,ATP-PRT2,SCRM2,DOT5,WRKY4,FLP,HB31,AT1G14460,AT1G14600,BPC2,KNATM,GAI,AT1G15710,IRX4,MYB58,EER4,AT1G17790,HDG12,BEE1,AGL65,RKD1,AT1G18950,ARF19,BEL10,ESC,SPL14,SWI3C,DREB26,PFT1,AT1G27660,NUDX15,AT1G29950,TCP24,ARF6,WRKY14,KAN2,HAF01,NAC13,GTL1,TT1,SEU,AT1G44830,AT1G49475,ABF1,AT1G50410,ERF3,WIP5,NAM,TCP3,…
GO:0048522	positive regulation of cellular process	107	772	0.31	2.46e-09	3702.AT1G05805.1,3702.AT1G07530.1,3702.AT1G14350.2,3702.AT1G14760.1,3702.AT1G16490.1,3702.AT1G18750.1,3702.AT1G20980.1,3702.AT1G21910.1,3702.AT1G25540.1,3702.AT1G27660.1,3702.AT1G30460.1,3702.AT1G32360.1,3702.AT1G32750.1,3702.AT1G32870.1,3702.AT1G44830.1,3702.AT1G47240.1,3702.AT1G53300.1,3702.AT1G54200.1,3702.AT1G54440.2,3702.AT1G57820.1,3702.AT1G63100.1,3702.AT1G64790.2,3702.AT1G65440.1,3702.AT1…	AT1G05805,SCL14,FLP,KNATM,MYB58,AGL65,SPL14,DREB26,PFT1,AT1G27660,CPSF30,AT1G32360,HAF01,NAC13,AT1G44830,NRAMP2,TTL1,AT1G54200,AT1G54440,VIM1,AT1G63100,ILA,GTB1,RHD6,AT1G69160,FH8,BBX16,MYB63,SMB,FRS8,SEP4,AT2G16365,DRD1,ERF53,HB6,NRAMP3,AGL61,SOBIR1,STIP,GRL,E2F3,ABI5,WRKY33,ABI4,AT2G43140,AT2G45620,BRM,CPC,DAG2,CCA1,AT3G07870,PLC2,TAC1,NAC053,AT3G20640,ABI3,AFH1,ICE1,CDG1,AT3G42800,MYB94,BME3,B…
GO:0048437	floral organ development	28	204	0.31	0.0136	3702.AT1G02065.1,3702.AT1G08320.3,3702.AT1G17920.1,3702.AT1G32240.1,3702.AT1G43850.1,3702.AT1G51170.1,3702.AT1G52880.1,3702.AT1G62360.1,3702.AT1G75520.1,3702.AT2G03710.1,3702.AT2G17950.1,3702.AT2G22125.1,3702.AT2G31220.1,3702.AT2G41370.1,3702.AT2G42200.1,3702.AT3G07220.1,3702.AT3G08510.1,3702.AT3G13490.1,3702.AT3G15510.1,3702.AT4G25520.1,3702.AT4G36260.1,3702.AT4G37180.2,3702.AT5G12330.4,3702.AT5…	SPL8,TGA9,HDG12,KAN2,SEU,UCN,NAM,STM,SRS5,SEP4,WUS,CSI1,AT2G31220,BOP2,SPL9,FHA2,PLC2,OVA5,NARS1,SLK1,STY2,AT4G37180,LRP1,KAN,HDG5,SLK2,SHI,ASL1
GO:0009658	chloroplast organization	22	160	0.31	0.0396	3702.AT1G42550.1,3702.AT1G45545.1,3702.AT1G69200.1,3702.AT1G75720.1,3702.AT2G16365.1,3702.AT2G21710.1,3702.AT2G30950.1,3702.AT2G38370.1,3702.AT3G19570.2,3702.AT3G25690.2,3702.AT3G51720.1,3702.AT3G54990.1,3702.AT3G63140.1,3702.AT4G04980.1,3702.AT4G26150.1,3702.AT4G28590.1,3702.AT4G34740.1,3702.AT5G22640.1,3702.AT5G24314.2,3702.AT5G44190.1,3702.AT5G55580.1,3702.AT5G56860.1	PMI1,AT1G45545,FLN2,AT1G75720,AT2G16365,EMB2219,VAR2,AT2G38370,SCO3,CHUP1,AT3G51720,SMZ,CSP41A,AT4G04980,CGA1,MRL7,ASE2,emb1211,PTAC7,GLK2,AT5G55580,GNC
GO:0016070	RNA metabolic process	408	3007	0.3	1.95e-37	3702.AT1G01030.1,3702.AT1G01260.1,3702.AT1G02030.1,3702.AT1G02065.1,3702.AT1G02220.1,3702.AT1G03490.1,3702.AT1G05805.1,3702.AT1G06040.1,3702.AT1G06160.1,3702.AT1G07530.1,3702.AT1G08320.3,3702.AT1G08970.4,3702.AT1G12860.1,3702.AT1G13030.1,3702.AT1G13290.1,3702.AT1G13960.1,3702.AT1G14350.2,3702.AT1G14440.1,3702.AT1G14600.1,3702.AT1G14685.3,3702.AT1G14760.1,3702.AT1G14920.1,3702.AT1G16490.1,3702.AT1…	NGA3,AT1G01260,AT1G02030,SPL8,NAC003,NAC006,AT1G05805,STO,ORA59,SCL14,TGA9,NF-YC9,SCRM2,AT1G13030,DOT5,WRKY4,FLP,HB31,AT1G14600,BPC2,KNATM,GAI,MYB58,SR45,EER4,AT1G17790,HDG12,BEE1,AGL65,RKD1,AT1G18950,ARF19,BEL10,ESC,SPL14,AT1G21320,AT1G21580,SWI3C,DREB26,CAF2,PFT1,AT1G27660,AT1G29950,TCP24,ARF6,CPSF30,EMB2279,WRKY14,STRS1,KAN2,HAF01,NAC13,GTL1,TT1,SEU,AT1G44830,AT1G49475,RBP47A,ABF1,AT1G50410,ER…
GO:0034645	cellular macromolecule biosynthetic process	377	2793	0.3	9.08e-34	3702.AT1G01030.1,3702.AT1G01260.1,3702.AT1G02030.1,3702.AT1G02065.1,3702.AT1G02220.1,3702.AT1G03490.1,3702.AT1G05805.1,3702.AT1G06040.1,3702.AT1G06160.1,3702.AT1G07530.1,3702.AT1G08320.3,3702.AT1G08970.4,3702.AT1G12860.1,3702.AT1G13020.1,3702.AT1G13290.1,3702.AT1G13960.1,3702.AT1G14350.2,3702.AT1G14440.1,3702.AT1G14460.1,3702.AT1G14600.1,3702.AT1G14685.3,3702.AT1G14760.1,3702.AT1G14920.1,3702.AT1…	NGA3,AT1G01260,AT1G02030,SPL8,NAC003,NAC006,AT1G05805,STO,ORA59,SCL14,TGA9,NF-YC9,SCRM2,EIF4B2,DOT5,WRKY4,FLP,HB31,AT1G14460,AT1G14600,BPC2,KNATM,GAI,MYB58,EER4,AT1G17790,HDG12,BEE1,AGL65,RKD1,AT1G18950,ARF19,BEL10,ESC,SPL14,SWI3C,DREB26,AT1G23410,PFT1,AT1G27660,AT1G27880,AT1G29950,TCP24,eEF-1Bb1,ARF6,WRKY14,KAN2,HAF01,NAC13,GTL1,TT1,SEU,AT1G44830,AT1G49475,ABF1,AT1G50410,ERF3,WIP5,NAM,TCP3,ASIL1…
GO:0048518	positive regulation of biological process	132	984	0.3	1.25e-10	3702.AT1G05805.1,3702.AT1G07530.1,3702.AT1G08970.4,3702.AT1G14350.2,3702.AT1G14760.1,3702.AT1G14920.1,3702.AT1G16490.1,3702.AT1G18400.1,3702.AT1G18750.1,3702.AT1G20980.1,3702.AT1G21910.1,3702.AT1G25540.1,3702.AT1G27660.1,3702.AT1G30460.1,3702.AT1G32360.1,3702.AT1G32750.1,3702.AT1G32870.1,3702.AT1G44830.1,3702.AT1G47240.1,3702.AT1G53300.1,3702.AT1G54200.1,3702.AT1G54440.2,3702.AT1G57820.1,3702.AT1…	AT1G05805,SCL14,NF-YC9,FLP,KNATM,GAI,MYB58,BEE1,AGL65,SPL14,DREB26,PFT1,AT1G27660,CPSF30,AT1G32360,HAF01,NAC13,AT1G44830,NRAMP2,TTL1,AT1G54200,AT1G54440,VIM1,AT1G63100,ILA,GTB1,RHD6,AT1G69160,SHW1,FH8,BBX16,CPK29,MYB63,SMB,FRS8,MYB88,SEP4,AT2G16365,DRD1,ERF53,HB6,NRAMP3,AGL61,SOBIR1,RLP23,SPL3,STIP,GRL,E2F3,ABI5,WRKY33,ABI4,BOP2,AT2G43140,AT2G45620,BRM,CPC,DAG2,CCA1,AT3G07870,PLC2,TAC1,NAC053,AT3…
GO:0048367	shoot system development	95	700	0.3	6.41e-08	3702.AT1G01030.1,3702.AT1G02065.1,3702.AT1G08320.3,3702.AT1G13290.1,3702.AT1G14350.2,3702.AT1G17920.1,3702.AT1G19220.1,3702.AT1G20900.1,3702.AT1G25540.1,3702.AT1G27340.1,3702.AT1G30210.1,3702.AT1G30330.2,3702.AT1G32240.1,3702.AT1G43850.1,3702.AT1G51170.1,3702.AT1G52880.1,3702.AT1G53230.1,3702.AT1G62360.1,3702.AT1G69570.1,3702.AT1G69690.1,3702.AT1G69935.1,3702.AT1G73870.1,3702.AT1G75520.1,3702.AT1…	NGA3,SPL8,TGA9,DOT5,FLP,HDG12,ARF19,ESC,PFT1,LCR,TCP24,ARF6,KAN2,SEU,UCN,NAM,TCP3,STM,AT1G69570,TCP15,SHW1,BBX16,SRS5,AT1G80133,NAC035,MYB88,AT2G03500,SEP4,WUS,SFH3,CSI1,PRS,TCP10,AT2G31220,HDG3,SPL3,AT2G34140,DOT1,BOP2,SPL9,AHL22,CPC,PTF1,FHA2,PLC2,OPS,NAC053,PIE1,OVA5,At3g13960,TCP4,NARS1,RPL5A,CDF3,TCP14,REF6,DWF4,SCR,FER3,UBA2A,NTT,AGL14,TCP2,SLK1,AT4G28840,AT4G30790,REM1,CIB1,LARP1c,STY2,BLH…
GO:0009908	flower development	55	404	0.3	0.00011	3702.AT1G01030.1,3702.AT1G02065.1,3702.AT1G08320.3,3702.AT1G17920.1,3702.AT1G20900.1,3702.AT1G25540.1,3702.AT1G30330.2,3702.AT1G32240.1,3702.AT1G43850.1,3702.AT1G51170.1,3702.AT1G52880.1,3702.AT1G62360.1,3702.AT1G69570.1,3702.AT1G69690.1,3702.AT1G69935.1,3702.AT1G75520.1,3702.AT2G02450.2,3702.AT2G03500.1,3702.AT2G03710.1,3702.AT2G17950.1,3702.AT2G21540.1,3702.AT2G22125.1,3702.AT2G28610.1,3702.AT2…	NGA3,SPL8,TGA9,HDG12,ESC,PFT1,ARF6,KAN2,SEU,UCN,NAM,STM,AT1G69570,TCP15,SHW1,SRS5,NAC035,AT2G03500,SEP4,WUS,SFH3,CSI1,PRS,AT2G31220,SPL3,AT2G34140,BOP2,SPL9,AHL22,FHA2,PLC2,PIE1,OVA5,NARS1,CDF3,FER3,NTT,AGL14,SLK1,REM1,CIB1,STY2,AT4G37180,RPL,NAKR1,LRP1,AGL2,KAN,RLT2,HDG5,AT5G48385,TOC1,SLK2,SHI,ASL1
GO:0090567	reproductive shoot system development	56	415	0.3	0.00012	3702.AT1G01030.1,3702.AT1G02065.1,3702.AT1G08320.3,3702.AT1G17920.1,3702.AT1G20900.1,3702.AT1G25540.1,3702.AT1G30330.2,3702.AT1G32240.1,3702.AT1G43850.1,3702.AT1G51170.1,3702.AT1G52880.1,3702.AT1G62360.1,3702.AT1G69570.1,3702.AT1G69690.1,3702.AT1G69935.1,3702.AT1G75520.1,3702.AT2G02450.2,3702.AT2G03500.1,3702.AT2G03710.1,3702.AT2G17950.1,3702.AT2G21540.1,3702.AT2G22125.1,3702.AT2G28610.1,3702.AT2…	NGA3,SPL8,TGA9,HDG12,ESC,PFT1,ARF6,KAN2,SEU,UCN,NAM,STM,AT1G69570,TCP15,SHW1,SRS5,NAC035,AT2G03500,SEP4,WUS,SFH3,CSI1,PRS,AT2G31220,SPL3,AT2G34140,BOP2,SPL9,AHL22,FHA2,PLC2,PIE1,OVA5,NARS1,CDF3,TCP14,FER3,NTT,AGL14,SLK1,REM1,CIB1,STY2,AT4G37180,RPL,NAKR1,LRP1,AGL2,KAN,RLT2,HDG5,AT5G48385,TOC1,SLK2,SHI,ASL1
GO:0009890	negative regulation of biosynthetic process	34	255	0.3	0.0071	3702.AT1G02450.1,3702.AT1G32360.1,3702.AT1G33240.1,3702.AT1G54410.1,3702.AT1G61470.1,3702.AT1G65440.1,3702.AT1G79960.1,3702.AT2G03500.1,3702.AT2G30280.1,3702.AT2G33550.1,3702.AT2G34140.1,3702.AT2G34720.1,3702.AT2G36080.1,3702.AT2G42870.1,3702.AT2G46830.1,3702.AT3G01320.1,3702.AT3G19580.1,3702.AT3G20310.1,3702.AT3G48160.2,3702.AT3G52540.1,3702.AT4G06634.1,3702.AT4G11660.1,3702.AT4G14860.1,3702.AT4…	NIMIN1,AT1G32360,GTL1,AT1G54410,AT1G61470,GTB1,OFP14,AT2G03500,RDM4,AT2G33550,AT2G34140,NF-YA4,ABS2,PAR1,CCA1,SNL1,ZF2,ERF7,DEL1,OFP18,YY1,AT-HSFB2B,OFP11,OFP5,AT4G28840,RPL,EMF1,NAC083,DRM1,BKI1,RLT2,DCP5-L,WRKY27,AT5G61590
GO:0048584	positive regulation of response to stimulus	32	239	0.3	0.0093	3702.AT1G08970.4,3702.AT1G14350.2,3702.AT1G18400.1,3702.AT1G25540.1,3702.AT1G30460.1,3702.AT1G32870.1,3702.AT1G53300.1,3702.AT1G54200.1,3702.AT1G63100.1,3702.AT1G69160.1,3702.AT1G69935.1,3702.AT1G76040.2,3702.AT2G02820.2,3702.AT2G20880.1,3702.AT2G31880.1,3702.AT2G32680.1,3702.AT2G41370.1,3702.AT2G45620.1,3702.AT2G46020.2,3702.AT3G26940.1,3702.AT3G42800.1,3702.AT4G04920.1,3702.AT4G18390.1,3702.AT4…	NF-YC9,FLP,BEE1,PFT1,CPSF30,NAC13,TTL1,AT1G54200,AT1G63100,AT1G69160,SHW1,CPK29,MYB88,ERF53,SOBIR1,RLP23,BOP2,AT2G45620,BRM,CDG1,AT3G42800,SFR6,TCP2,AT4G24970,MYB73,AT5G06210,AT5G12050,NPR3,ERF2,ERD1,TAP46,NF-YC4
GO:0009753	response to jasmonic acid	26	192	0.3	0.0222	3702.AT1G06160.1,3702.AT1G13960.1,3702.AT1G17440.1,3702.AT1G18150.3,3702.AT1G21910.1,3702.AT1G25540.1,3702.AT1G79180.1,3702.AT2G36890.1,3702.AT2G41370.1,3702.AT2G46410.1,3702.AT2G46830.1,3702.AT3G06490.1,3702.AT3G15510.1,3702.AT3G47600.1,3702.AT3G50660.1,3702.AT4G00830.4,3702.AT4G05100.1,3702.AT4G09820.1,3702.AT4G35890.1,3702.AT4G37260.1,3702.AT5G11270.1,3702.AT5G13330.1,3702.AT5G47220.1,3702.AT5…	ORA59,WRKY4,EER4,ATMPK8,DREB26,PFT1,MYB63,RAX2,BOP2,CPC,CCA1,MYB108,NARS1,MYB94,DWF4,LIF2,MYB74,TT8,LARP1c,MYB73,OCP3,Rap2.6L,ERF2,AT5G52660,VTC5,At5g59430
GO:0050794	regulation of cellular process	543	4167	0.29	1.13e-47	3702.AT1G01030.1,3702.AT1G01260.1,3702.AT1G02030.1,3702.AT1G02065.1,3702.AT1G02220.1,3702.AT1G02450.1,3702.AT1G03490.1,3702.AT1G03850.1,3702.AT1G04310.1,3702.AT1G05800.1,3702.AT1G05805.1,3702.AT1G05830.1,3702.AT1G06040.1,3702.AT1G06160.1,3702.AT1G07530.1,3702.AT1G08190.1,3702.AT1G08320.3,3702.AT1G08340.1,3702.AT1G08970.4,3702.AT1G10560.1,3702.AT1G10940.2,3702.AT1G12860.1,3702.AT1G13290.1,3702.AT1…	NGA3,AT1G01260,AT1G02030,SPL8,NAC003,NIMIN1,NAC006,GRXS13,ERS2,DGL,AT1G05805,ATX2,STO,ORA59,SCL14,VPS41,TGA9,AT1G08340,NF-YC9,PUB18,SNRK2.4,SCRM2,DOT5,WRKY4,FLP,HB31,AT1G14600,BPC2,KNATM,GAI,WAKL4,MYB58,SR45,EER4,AT1G17790,HDG12,ATMPK8,BEE1,AGL65,RKD1,AT1G18950,ARF19,BEL10,ESC,SPL14,SWI3C,DREB26,PFT1,LCR,AT1G27660,AT1G29460,AT1G29950,TCP24,ARF6,CPSF30,WRKY14,XLG3,KAN2,AT1G32360,HAF01,NAC13,GTL1,T…
GO:0090304	nucleic acid metabolic process	437	3321	0.29	1.38e-37	3702.AT1G01030.1,3702.AT1G01260.1,3702.AT1G02030.1,3702.AT1G02065.1,3702.AT1G02220.1,3702.AT1G03490.1,3702.AT1G05805.1,3702.AT1G06040.1,3702.AT1G06160.1,3702.AT1G07530.1,3702.AT1G08320.3,3702.AT1G08970.4,3702.AT1G12860.1,3702.AT1G13030.1,3702.AT1G13290.1,3702.AT1G13960.1,3702.AT1G14350.2,3702.AT1G14440.1,3702.AT1G14460.1,3702.AT1G14600.1,3702.AT1G14685.3,3702.AT1G14760.1,3702.AT1G14920.1,3702.AT1…	NGA3,AT1G01260,AT1G02030,SPL8,NAC003,NAC006,AT1G05805,STO,ORA59,SCL14,TGA9,NF-YC9,SCRM2,AT1G13030,DOT5,WRKY4,FLP,HB31,AT1G14460,AT1G14600,BPC2,KNATM,GAI,MYB58,SR45,EER4,AT1G17790,HDG12,BEE1,AGL65,RKD1,AT1G18950,ARF19,BEL10,ESC,SPL14,AT1G21320,AT1G21580,SWI3C,DREB26,CAF2,PFT1,AT1G27660,AT1G27880,AT1G29950,TCP24,ARF6,CPSF30,EMB2279,WRKY14,STRS1,KAN2,HAF01,NAC13,GTL1,TT1,SEU,AT1G44830,AT1G49475,RBP4…
GO:0009059	macromolecule biosynthetic process	378	2844	0.29	1.33e-32	3702.AT1G01030.1,3702.AT1G01260.1,3702.AT1G02030.1,3702.AT1G02065.1,3702.AT1G02220.1,3702.AT1G03490.1,3702.AT1G05805.1,3702.AT1G06040.1,3702.AT1G06160.1,3702.AT1G07530.1,3702.AT1G08320.3,3702.AT1G08970.4,3702.AT1G12860.1,3702.AT1G13020.1,3702.AT1G13290.1,3702.AT1G13960.1,3702.AT1G14350.2,3702.AT1G14440.1,3702.AT1G14460.1,3702.AT1G14600.1,3702.AT1G14685.3,3702.AT1G14760.1,3702.AT1G14920.1,3702.AT1…	NGA3,AT1G01260,AT1G02030,SPL8,NAC003,NAC006,AT1G05805,STO,ORA59,SCL14,TGA9,NF-YC9,SCRM2,EIF4B2,DOT5,WRKY4,FLP,HB31,AT1G14460,AT1G14600,BPC2,KNATM,GAI,MYB58,EER4,AT1G17790,HDG12,BEE1,AGL65,RKD1,AT1G18950,ARF19,BEL10,ESC,SPL14,SWI3C,DREB26,AT1G23410,PFT1,AT1G27660,AT1G27880,AT1G29950,TCP24,eEF-1Bb1,ARF6,WRKY14,KAN2,HAF01,NAC13,GTL1,TT1,SEU,AT1G44830,AT1G49475,ABF1,AT1G50410,ERF3,WIP5,NAM,TCP3,ASIL1…
GO:0048523	negative regulation of cellular process	73	561	0.29	1.60e-05	3702.AT1G02450.1,3702.AT1G04310.1,3702.AT1G05800.1,3702.AT1G14920.1,3702.AT1G17920.1,3702.AT1G30210.1,3702.AT1G32360.1,3702.AT1G33240.1,3702.AT1G49620.1,3702.AT1G50640.1,3702.AT1G51170.1,3702.AT1G54410.1,3702.AT1G61470.1,3702.AT1G65440.1,3702.AT1G79950.1,3702.AT1G79960.1,3702.AT2G03500.1,3702.AT2G22430.1,3702.AT2G28870.1,3702.AT2G30280.1,3702.AT2G30950.1,3702.AT2G32710.1,3702.AT2G33550.1,3702.AT2…	NIMIN1,ERS2,DGL,GAI,HDG12,TCP24,AT1G32360,GTL1,ICK5,ERF3,UCN,AT1G54410,AT1G61470,GTB1,AT1G79950,OFP14,AT2G03500,HB6,AT2G28870,RDM4,VAR2,KRP4,AT2G33550,BUBR1,AT2G34140,NF-YA4,ABS2,At2g36400,AT2G37610,RHC1A,PAR1,CCA1,SNL1,ZF2,ERF7,AFH1,CHL,ROP10,DEL1,REF6,OFP18,UBA2A,AT3G59940,AT3G63270,YY1,AT-HSFB2B,OFP11,PYL13,OFP5,REN1,CGA1,AT4G28840,RPL,CTR1,EMF1,NAC083,DRM1,ZFP3,ERA1,BKI1,RLT2,DCP5-L,PYL1,HDG5…
GO:0031327	negative regulation of cellular biosynthetic process	33	250	0.29	0.0095	3702.AT1G02450.1,3702.AT1G32360.1,3702.AT1G33240.1,3702.AT1G54410.1,3702.AT1G61470.1,3702.AT1G65440.1,3702.AT1G79960.1,3702.AT2G03500.1,3702.AT2G30280.1,3702.AT2G33550.1,3702.AT2G34140.1,3702.AT2G34720.1,3702.AT2G36080.1,3702.AT2G42870.1,3702.AT2G46830.1,3702.AT3G01320.1,3702.AT3G19580.1,3702.AT3G20310.1,3702.AT3G48160.2,3702.AT3G52540.1,3702.AT4G06634.1,3702.AT4G11660.1,3702.AT4G14860.1,3702.AT4…	NIMIN1,AT1G32360,GTL1,AT1G54410,AT1G61470,GTB1,OFP14,AT2G03500,RDM4,AT2G33550,AT2G34140,NF-YA4,ABS2,PAR1,CCA1,SNL1,ZF2,ERF7,DEL1,OFP18,YY1,AT-HSFB2B,OFP11,OFP5,AT4G28840,RPL,EMF1,NAC083,DRM1,BKI1,RLT2,DCP5-L,WRKY27
GO:0010558	negative regulation of macromolecule biosynthetic process	31	236	0.29	0.0141	3702.AT1G02450.1,3702.AT1G32360.1,3702.AT1G33240.1,3702.AT1G61470.1,3702.AT1G65440.1,3702.AT1G79960.1,3702.AT2G03500.1,3702.AT2G30280.1,3702.AT2G33550.1,3702.AT2G34140.1,3702.AT2G34720.1,3702.AT2G36080.1,3702.AT2G42870.1,3702.AT2G46830.1,3702.AT3G01320.1,3702.AT3G19580.1,3702.AT3G20310.1,3702.AT3G48160.2,3702.AT3G52540.1,3702.AT4G06634.1,3702.AT4G11660.1,3702.AT4G14860.1,3702.AT4G18830.1,3702.AT4…	NIMIN1,AT1G32360,GTL1,AT1G61470,GTB1,OFP14,AT2G03500,RDM4,AT2G33550,AT2G34140,NF-YA4,ABS2,PAR1,CCA1,SNL1,ZF2,ERF7,DEL1,OFP18,YY1,AT-HSFB2B,OFP11,OFP5,AT4G28840,RPL,EMF1,NAC083,DRM1,RLT2,DCP5-L,WRKY27
GO:0044271	cellular nitrogen compound biosynthetic process	371	2881	0.28	2.15e-29	3702.AT1G01030.1,3702.AT1G01260.1,3702.AT1G02030.1,3702.AT1G02065.1,3702.AT1G02220.1,3702.AT1G03490.1,3702.AT1G05805.1,3702.AT1G06040.1,3702.AT1G06160.1,3702.AT1G07530.1,3702.AT1G08320.3,3702.AT1G08520.1,3702.AT1G08970.4,3702.AT1G12860.1,3702.AT1G13020.1,3702.AT1G13290.1,3702.AT1G13960.1,3702.AT1G14350.2,3702.AT1G14440.1,3702.AT1G14460.1,3702.AT1G14600.1,3702.AT1G14685.3,3702.AT1G14760.1,3702.AT1…	NGA3,AT1G01260,AT1G02030,SPL8,NAC003,NAC006,AT1G05805,STO,ORA59,SCL14,TGA9,ALB1,NF-YC9,SCRM2,EIF4B2,DOT5,WRKY4,FLP,HB31,AT1G14460,AT1G14600,BPC2,KNATM,GAI,MYB58,EER4,AT1G17790,HDG12,BEE1,AGL65,RKD1,AT1G18950,ARF19,BEL10,ESC,SPL14,SWI3C,DREB26,AT1G23410,PFT1,AT1G27660,NUDX15,AT1G29950,TCP24,eEF-1Bb1,ARF6,WRKY14,KAN2,HAF01,NAC13,GTL1,TT1,SEU,AT1G44830,AT1G49475,ABF1,AT1G50410,ERF3,WIP5,NAM,TCP3,ASI…
GO:0048519	negative regulation of biological process	112	872	0.28	3.96e-08	3702.AT1G01260.1,3702.AT1G02450.1,3702.AT1G04310.1,3702.AT1G05800.1,3702.AT1G13960.1,3702.AT1G14920.1,3702.AT1G17920.1,3702.AT1G20900.1,3702.AT1G30210.1,3702.AT1G32360.1,3702.AT1G33240.1,3702.AT1G49620.1,3702.AT1G50410.1,3702.AT1G50640.1,3702.AT1G51170.1,3702.AT1G54410.1,3702.AT1G54440.2,3702.AT1G61470.1,3702.AT1G65440.1,3702.AT1G69440.1,3702.AT1G69570.1,3702.AT1G69935.1,3702.AT1G70070.1,3702.AT1…	AT1G01260,NIMIN1,ERS2,DGL,WRKY4,GAI,HDG12,ESC,TCP24,AT1G32360,GTL1,ICK5,AT1G50410,ERF3,UCN,AT1G54410,AT1G54440,AT1G61470,GTB1,AGO7,AT1G69570,SHW1,EMB25,AT1G79950,OFP14,ETL1,AT2G03500,DRD1,GPRI1,HB6,AT2G28870,RDM4,VAR2,SAD2,KRP4,AT2G33550,BUBR1,AT2G34140,NF-YA4,ABS2,ABI5,At2g36400,AT2G37610,RHC1A,PAR1,CCA1,SNL1,AT3G06480,COL9,ROS4,ZF2,ERF7,AFH1,CHR38,CHL,ROP10,DEL1,REF6,OFP18,UBA2A,AT3G59940,AT3G6…
GO:0009755	hormone-mediated signaling pathway	99	777	0.28	4.94e-07	3702.AT1G04310.1,3702.AT1G06160.1,3702.AT1G08970.4,3702.AT1G10560.1,3702.AT1G14350.2,3702.AT1G14920.1,3702.AT1G17440.1,3702.AT1G19220.1,3702.AT1G21910.1,3702.AT1G25540.1,3702.AT1G29460.1,3702.AT1G30330.2,3702.AT1G42550.1,3702.AT1G44830.1,3702.AT1G49720.2,3702.AT1G50640.1,3702.AT1G53300.1,3702.AT1G54200.1,3702.AT1G68360.1,3702.AT1G69160.1,3702.AT1G69260.1,3702.AT1G69935.1,3702.AT1G74890.1,3702.AT1…	ERS2,ORA59,NF-YC9,PUB18,FLP,GAI,EER4,ARF19,DREB26,PFT1,AT1G29460,ARF6,PMI1,AT1G44830,ABF1,ERF3,TTL1,AT1G54200,AT1G68360,AT1G69160,AFP1,SHW1,ARR15,SRS5,CPK29,AT1G76530,AT1G77640,WOL,AT2G03500,ERF53,HB6,ERF15,ABI5,SNZ,ABI4,RR3,BOP2,PAR1,AT3G09770,AT3G16280,ZF2,ERF7,ABI3,CDG1,AT3G42800,RDUF1,ROP10,AT3G49370,DWF4,BEH1,ETO1,WRI1,SMZ,UBA2A,GIS,RR20,YY1,TT8,PYL13,CDPK6,AFB4,CGA1,AT4G28140,IAA11,ARF16,RA…
GO:0010629	negative regulation of gene expression	48	371	0.28	0.0011	3702.AT1G01260.1,3702.AT1G02450.1,3702.AT1G14920.1,3702.AT1G32360.1,3702.AT1G33240.1,3702.AT1G50410.1,3702.AT1G54440.2,3702.AT1G61470.1,3702.AT1G65440.1,3702.AT1G69440.1,3702.AT1G70070.1,3702.AT1G79960.1,3702.AT2G02090.1,3702.AT2G16390.1,3702.AT2G30280.1,3702.AT2G31660.1,3702.AT2G33550.1,3702.AT2G34140.1,3702.AT2G34720.1,3702.AT2G36080.1,3702.AT2G42870.1,3702.AT2G46830.1,3702.AT3G01320.1,3702.AT3…	AT1G01260,NIMIN1,GAI,AT1G32360,GTL1,AT1G50410,AT1G54440,AT1G61470,GTB1,AGO7,EMB25,OFP14,ETL1,DRD1,RDM4,SAD2,AT2G33550,AT2G34140,NF-YA4,ABS2,PAR1,CCA1,SNL1,AT3G06480,ROS4,ZF2,ERF7,CHR38,OFP18,YY1,AT-HSFB2B,OFP11,OFP5,AT4G24970,AT4G28840,AT4G37180,RPL,EMF1,NAC083,DRM1,AT5G20170,DCL4,LARP1a,RLT2,DCP5-L,WRKY27,TOC1,AT5G63120
GO:0031324	negative regulation of cellular metabolic process	47	365	0.28	0.0015	3702.AT1G02450.1,3702.AT1G32360.1,3702.AT1G33240.1,3702.AT1G49620.1,3702.AT1G54410.1,3702.AT1G61470.1,3702.AT1G65440.1,3702.AT1G79950.1,3702.AT1G79960.1,3702.AT2G03500.1,3702.AT2G28870.1,3702.AT2G30280.1,3702.AT2G30950.1,3702.AT2G32710.1,3702.AT2G33550.1,3702.AT2G34140.1,3702.AT2G34720.1,3702.AT2G36080.1,3702.AT2G37610.1,3702.AT2G42870.1,3702.AT2G46830.1,3702.AT3G01320.1,3702.AT3G19580.1,3702.AT3…	NIMIN1,AT1G32360,GTL1,ICK5,AT1G54410,AT1G61470,GTB1,AT1G79950,OFP14,AT2G03500,AT2G28870,RDM4,VAR2,KRP4,AT2G33550,AT2G34140,NF-YA4,ABS2,AT2G37610,PAR1,CCA1,SNL1,ZF2,ERF7,CHL,DEL1,REF6,OFP18,UBA2A,YY1,AT-HSFB2B,OFP11,PYL13,OFP5,AT4G28840,RPL,EMF1,NAC083,DRM1,BKI1,RLT2,DCP5-L,PYL1,I-2,WRKY27,NF-YC4,AT5G65000
GO:0051172	negative regulation of nitrogen compound metabolic process	43	337	0.28	0.0032	3702.AT1G02450.1,3702.AT1G32360.1,3702.AT1G33240.1,3702.AT1G49620.1,3702.AT1G61470.1,3702.AT1G65440.1,3702.AT1G79950.1,3702.AT1G79960.1,3702.AT2G03500.1,3702.AT2G28870.1,3702.AT2G30280.1,3702.AT2G32710.1,3702.AT2G33550.1,3702.AT2G34140.1,3702.AT2G34720.1,3702.AT2G36080.1,3702.AT2G37610.1,3702.AT2G42870.1,3702.AT2G46830.1,3702.AT3G01320.1,3702.AT3G19580.1,3702.AT3G20310.1,3702.AT3G48160.2,3702.AT3…	NIMIN1,AT1G32360,GTL1,ICK5,AT1G61470,GTB1,AT1G79950,OFP14,AT2G03500,AT2G28870,RDM4,KRP4,AT2G33550,AT2G34140,NF-YA4,ABS2,AT2G37610,PAR1,CCA1,SNL1,ZF2,ERF7,DEL1,REF6,OFP18,UBA2A,YY1,AT-HSFB2B,OFP11,PYL13,OFP5,AT4G28840,RPL,EMF1,NAC083,DRM1,BKI1,RLT2,DCP5-L,PYL1,I-2,WRKY27,AT5G65000
GO:0010243	response to organonitrogen compound	25	194	0.28	0.0458	3702.AT1G09650.1,3702.AT1G43850.1,3702.AT2G17770.2,3702.AT2G23770.1,3702.AT2G31230.1,3702.AT2G36270.1,3702.AT2G38470.1,3702.AT2G46830.1,3702.AT3G19580.1,3702.AT3G46600.1,3702.AT3G46620.1,3702.AT3G56770.1,3702.AT3G59410.2,3702.AT4G11660.1,3702.AT4G18880.1,3702.AT4G28140.1,3702.AT4G31800.1,3702.AT4G34100.1,3702.AT4G37260.1,3702.AT4G37610.1,3702.AT5G10380.1,3702.AT5G47220.1,3702.AT5G49520.1,3702.AT5…	AT1G09650,SEU,BZIP27,LYK4,ERF15,ABI5,WRKY33,CCA1,ZF2,AT3G46600,RDUF1,AT3G56770,GCN2,AT-HSFB2B,HSFA4A,AT4G28140,WRKY18,CER9,MYB73,BT5,RING1,ERF2,WRKY48,AT5G59450,HSFB2A
GO:0048583	regulation of response to stimulus	86	681	0.27	5.75e-06	3702.AT1G02450.1,3702.AT1G04310.1,3702.AT1G08970.4,3702.AT1G10560.1,3702.AT1G13960.1,3702.AT1G14350.2,3702.AT1G14920.1,3702.AT1G17440.1,3702.AT1G18400.1,3702.AT1G20900.1,3702.AT1G25540.1,3702.AT1G27340.1,3702.AT1G30460.1,3702.AT1G32870.1,3702.AT1G42550.1,3702.AT1G44830.1,3702.AT1G50640.1,3702.AT1G53300.1,3702.AT1G54200.1,3702.AT1G63100.1,3702.AT1G69160.1,3702.AT1G69570.1,3702.AT1G69935.1,3702.AT1…	NIMIN1,ERS2,NF-YC9,PUB18,WRKY4,FLP,GAI,EER4,BEE1,ESC,PFT1,LCR,CPSF30,NAC13,PMI1,AT1G44830,ERF3,TTL1,AT1G54200,AT1G63100,AT1G69160,AT1G69570,SHW1,CPK29,AT1G79950,MYB88,AT2G03500,AT2G16365,BZIP27,ERF53,HB6,AT2G23070,SOBIR1,RLP23,AT2G33550,RHC1A,BOP2,PIF4,AT2G45620,BRM,AT2G47560,WRKY58,PTF1,COL9,CDG1,AT3G42800,TCP14,ROP10,AT3G59940,AT3G60860,LIF2,SFR6,YY1,TCP2,REN1,AT4G24970,SLK1,CGA1,AT4G29140,WRKY…
GO:0010605	negative regulation of macromolecule metabolic process	63	499	0.27	0.00020	3702.AT1G01260.1,3702.AT1G02450.1,3702.AT1G14920.1,3702.AT1G32360.1,3702.AT1G33240.1,3702.AT1G49620.1,3702.AT1G50410.1,3702.AT1G54440.2,3702.AT1G61470.1,3702.AT1G65440.1,3702.AT1G69440.1,3702.AT1G70070.1,3702.AT1G79950.1,3702.AT1G79960.1,3702.AT2G02090.1,3702.AT2G03500.1,3702.AT2G16390.1,3702.AT2G28870.1,3702.AT2G30280.1,3702.AT2G31660.1,3702.AT2G32710.1,3702.AT2G33550.1,3702.AT2G34140.1,3702.AT2…	AT1G01260,NIMIN1,GAI,AT1G32360,GTL1,ICK5,AT1G50410,AT1G54440,AT1G61470,GTB1,AGO7,EMB25,AT1G79950,OFP14,ETL1,AT2G03500,DRD1,AT2G28870,RDM4,SAD2,KRP4,AT2G33550,AT2G34140,NF-YA4,ABS2,AT2G37610,PAR1,CCA1,SNL1,AT3G06480,ROS4,ZF2,ERF7,CHR38,DEL1,REF6,OFP18,UBA2A,YY1,AT-HSFB2B,OFP11,PYL13,OFP5,AT4G24970,AT4G28840,AT4G37180,RPL,EMF1,NAC083,DRM1,AT5G20170,DCL4,LARP1a,BKI1,RLT2,DCP5-L,PYL1,I-2,WRKY27,TOC1,…
GO:0009738	abscisic acid-activated signaling pathway	28	223	0.27	0.0384	3702.AT1G08970.4,3702.AT1G10560.1,3702.AT1G42550.1,3702.AT1G49720.2,3702.AT1G53300.1,3702.AT1G69260.1,3702.AT1G69935.1,3702.AT1G76040.2,3702.AT2G22430.1,3702.AT2G36270.1,3702.AT2G40220.1,3702.AT3G09770.1,3702.AT3G19580.1,3702.AT3G24650.1,3702.AT3G46620.1,3702.AT3G48040.1,3702.AT3G49370.1,3702.AT3G56860.3,3702.AT4G06634.1,3702.AT4G18620.1,3702.AT4G23650.1,3702.AT4G35310.1,3702.AT4G35890.1,3702.AT5…	NF-YC9,PUB18,PMI1,ABF1,TTL1,AFP1,SHW1,CPK29,HB6,ABI5,ABI4,AT3G09770,ZF2,ABI3,RDUF1,ROP10,AT3G49370,UBA2A,YY1,PYL13,CDPK6,CPK5,LARP1c,AT5G08520,OCP3,ZFP3,PYL1,NF-YC4
GO:0050789	regulation of biological process	570	4623	0.26	1.16e-43	3702.AT1G01030.1,3702.AT1G01260.1,3702.AT1G02030.1,3702.AT1G02065.1,3702.AT1G02220.1,3702.AT1G02450.1,3702.AT1G03060.1,3702.AT1G03490.1,3702.AT1G03850.1,3702.AT1G04310.1,3702.AT1G05800.1,3702.AT1G05805.1,3702.AT1G05830.1,3702.AT1G06040.1,3702.AT1G06160.1,3702.AT1G07530.1,3702.AT1G08190.1,3702.AT1G08320.3,3702.AT1G08340.1,3702.AT1G08970.4,3702.AT1G10560.1,3702.AT1G10940.2,3702.AT1G12860.1,3702.AT1…	NGA3,AT1G01260,AT1G02030,SPL8,NAC003,NIMIN1,SPI,NAC006,GRXS13,ERS2,DGL,AT1G05805,ATX2,STO,ORA59,SCL14,VPS41,TGA9,AT1G08340,NF-YC9,PUB18,SNRK2.4,SCRM2,DOT5,WRKY4,FLP,HB31,AT1G14600,BPC2,KNATM,GAI,WAKL4,MYB58,SR45,EER4,AT1G17790,HDG12,ATMPK8,BEE1,AGL65,RKD1,AT1G18950,ARF19,BEL10,ERD10,ESC,SPL14,SWI3C,DREB26,PFT1,LCR,AT1G27660,AT1G29460,AT1G29950,TCP24,ARF6,CPSF30,WRKY14,XLG3,KAN2,AT1G32360,HAF01,NA…
GO:0009892	negative regulation of metabolic process	67	540	0.26	0.00018	3702.AT1G01260.1,3702.AT1G02450.1,3702.AT1G14920.1,3702.AT1G32360.1,3702.AT1G33240.1,3702.AT1G49620.1,3702.AT1G50410.1,3702.AT1G54410.1,3702.AT1G54440.2,3702.AT1G61470.1,3702.AT1G65440.1,3702.AT1G69440.1,3702.AT1G70070.1,3702.AT1G79950.1,3702.AT1G79960.1,3702.AT2G02090.1,3702.AT2G03500.1,3702.AT2G16390.1,3702.AT2G28870.1,3702.AT2G30280.1,3702.AT2G30950.1,3702.AT2G31660.1,3702.AT2G32710.1,3702.AT2…	AT1G01260,NIMIN1,GAI,AT1G32360,GTL1,ICK5,AT1G50410,AT1G54410,AT1G54440,AT1G61470,GTB1,AGO7,EMB25,AT1G79950,OFP14,ETL1,AT2G03500,DRD1,AT2G28870,RDM4,VAR2,SAD2,KRP4,AT2G33550,AT2G34140,NF-YA4,ABS2,AT2G37610,PAR1,CCA1,SNL1,AT3G06480,ROS4,ZF2,ERF7,CHR38,CHL,DEL1,REF6,OFP18,UBA2A,YY1,AT-HSFB2B,OFP11,PYL13,OFP5,AT4G24970,AT4G28840,AT4G37180,RPL,EMF1,NAC083,DRM1,AT5G20170,DCL4,LARP1a,BKI1,RLT2,DCP5-L,PY…
GO:0035556	intracellular signal transduction	64	526	0.26	0.00044	3702.AT1G04310.1,3702.AT1G06160.1,3702.AT1G10940.2,3702.AT1G18150.3,3702.AT1G21910.1,3702.AT1G44830.1,3702.AT1G50640.1,3702.AT1G51170.1,3702.AT1G60940.1,3702.AT1G73660.1,3702.AT1G73670.1,3702.AT1G74890.1,3702.AT1G75840.1,3702.AT1G76040.2,3702.AT1G77640.1,3702.AT2G01830.2,3702.AT2G02710.1,3702.AT2G20880.1,3702.AT2G31230.1,3702.AT2G39250.1,3702.AT2G40220.1,3702.AT2G41310.1,3702.AT3G08510.1,3702.AT3…	ERS2,ORA59,SNRK2.4,ATMPK8,DREB26,AT1G44830,ERF3,UCN,SNRK2.10,AT1G73660,MPK15,ARR15,ARAC5,CPK29,AT1G77640,WOL,PLPB,ERF53,ERF15,SNZ,ABI4,RR3,PLC2,AT3G16280,ERF7,UCNL,ROP10,AT3G49370,ROP1,ETO1,WRI1,SMZ,AT3G55940,RR20,AT4G14480,CDPK6,AT4G28140,RAC3,CPK5,RAP2.10,SNRK2.7,CTR1,AT5G07580,AIL6,CIPK5,SHN2,Rap2.6L,LEP,RAP2.11,CIPK25,ERF2,WRKY27,TAP46,CRF3,AIL5,CIPK10,At5g59430,TOE2,GRIK2,TOC1,AT5G61590,RAC1…
GO:0006325	chromatin organization	40	323	0.26	0.0087	3702.AT1G05830.1,3702.AT1G17440.1,3702.AT1G20900.1,3702.AT1G21700.1,3702.AT1G32750.1,3702.AT1G50410.1,3702.AT1G55970.1,3702.AT1G57820.1,3702.AT1G65440.1,3702.AT1G73150.1,3702.AT2G02090.1,3702.AT2G02470.1,3702.AT2G03500.1,3702.AT2G16390.1,3702.AT2G19480.1,3702.AT2G30280.1,3702.AT2G46020.2,3702.AT3G01320.1,3702.AT3G06010.1,3702.AT3G12270.1,3702.AT3G12810.1,3702.AT3G13782.1,3702.AT3G14980.1,3702.AT3…	ATX2,EER4,ESC,SWI3C,HAF01,AT1G50410,HAC4,VIM1,GTB1,GTE3,ETL1,AL6,AT2G03500,DRD1,NAP1;2,RDM4,BRM,SNL1,ATCHR12,PRMT3,PIE1,NAP1;4,ROS4,HDA15,REF6,AT3G50690,HMGB1,SWN,LDL3,AT4G24970,MSI3,BT5,HAG5,ATXR5,EMF1,DRM1,CHR23,AT5G46030,SDG29,EDM2
GO:0006139	nucleobase-containing compound metabolic process	444	3716	0.25	2.33e-29	3702.AT1G01030.1,3702.AT1G01260.1,3702.AT1G02030.1,3702.AT1G02065.1,3702.AT1G02220.1,3702.AT1G03490.1,3702.AT1G05805.1,3702.AT1G06040.1,3702.AT1G06160.1,3702.AT1G07530.1,3702.AT1G08320.3,3702.AT1G08970.4,3702.AT1G12860.1,3702.AT1G13030.1,3702.AT1G13290.1,3702.AT1G13960.1,3702.AT1G14350.2,3702.AT1G14440.1,3702.AT1G14460.1,3702.AT1G14600.1,3702.AT1G14685.3,3702.AT1G14760.1,3702.AT1G14920.1,3702.AT1…	NGA3,AT1G01260,AT1G02030,SPL8,NAC003,NAC006,AT1G05805,STO,ORA59,SCL14,TGA9,NF-YC9,SCRM2,AT1G13030,DOT5,WRKY4,FLP,HB31,AT1G14460,AT1G14600,BPC2,KNATM,GAI,MYB58,SR45,EER4,AT1G17790,HDG12,BEE1,AGL65,RKD1,AT1G18950,ARF19,BEL10,ESC,SPL14,AT1G21320,AT1G21580,SWI3C,DREB26,CAF2,PFT1,AT1G27660,AT1G27880,NUDX15,AT1G29950,TCP24,ARF6,CPSF30,EMB2279,WRKY14,STRS1,KAN2,HAF01,NAC13,GTL1,TT1,SEU,AT1G44830,AT1G494…
GO:0099402	plant organ development	97	812	0.25	9.37e-06	3702.AT1G01030.1,3702.AT1G02065.1,3702.AT1G08320.3,3702.AT1G13290.1,3702.AT1G14350.2,3702.AT1G17920.1,3702.AT1G19220.1,3702.AT1G20900.1,3702.AT1G27340.1,3702.AT1G30210.1,3702.AT1G32240.1,3702.AT1G43850.1,3702.AT1G47240.1,3702.AT1G51170.1,3702.AT1G52880.1,3702.AT1G53230.1,3702.AT1G60940.1,3702.AT1G62360.1,3702.AT1G66470.1,3702.AT1G75520.1,3702.AT1G77740.1,3702.AT1G79580.1,3702.AT1G79950.1,3702.AT2…	NGA3,SPL8,TGA9,DOT5,FLP,HDG12,ARF19,ESC,LCR,TCP24,KAN2,SEU,NRAMP2,UCN,NAM,TCP3,SNRK2.10,STM,RHD6,SRS5,PIP5K2,SMB,AT1G79950,WOL,IDD4,AL6,MYB88,SEP4,WUS,CSI1,At2g22840,PRS,TCP10,AT2G31220,HDG3,XEG113,DOT1,At2g36400,DAR2,ABI4,BOP2,SPL9,PTF1,ATCHR12,FHA2,SCN1,PLC2,OPS,NAC053,OVA5,At3g13960,TCP4,NARS1,RPL5A,REF6,DWF4,SCR,FER3,UBA2A,SFR6,AGL14,RLP48,TCP2,SLK1,CGA1,AT4G28840,AT4G29140,ARF16,AT4G30790,CO…
GO:0048869	cellular developmental process	97	814	0.25	1.02e-05	3702.AT1G02065.1,3702.AT1G03060.1,3702.AT1G12840.1,3702.AT1G12860.1,3702.AT1G14350.2,3702.AT1G14740.1,3702.AT1G16490.1,3702.AT1G17920.1,3702.AT1G19780.1,3702.AT1G22620.1,3702.AT1G25540.1,3702.AT1G30210.1,3702.AT1G32240.1,3702.AT1G33240.1,3702.AT1G43850.1,3702.AT1G47240.1,3702.AT1G53230.1,3702.AT1G66470.1,3702.AT1G68360.1,3702.AT1G70140.1,3702.AT1G70895.1,3702.AT1G77390.1,3702.AT1G79180.1,3702.AT1…	SPL8,SPI,DET3,SCRM2,FLP,TTA1,MYB58,HDG12,CNGC8,ATSAC1,PFT1,TCP24,KAN2,GTL1,SEU,NRAMP2,TCP3,RHD6,AT1G68360,FH8,CLE17,CYCA1;2,MYB63,AT1G80133,CPSF73-II,AL6,STI,MYB88,SEP4,DAZ1,WUS,CSI1,AGL61,ELF3,PRS,TCP10,SPL3,GRL,XEG113,BLH1,RAX2,CPC,PTF1,MYB108,SCN1,PLC2,PIE1,MYB26,TCP4,AT3G19020,ICE1,HMG,MYB94,REF6,DWF4,ROP1,SCR,BME3,NTT,GIS,TTA2,YAB3,MYB74,KNAT1,TT8,RLP48,KAN3,TCP2,MS5,REN1,SLK1,CGA1,NAC075,CO…
GO:0030154	cell differentiation	82	680	0.25	5.03e-05	3702.AT1G02065.1,3702.AT1G03060.1,3702.AT1G12860.1,3702.AT1G14350.2,3702.AT1G14740.1,3702.AT1G16490.1,3702.AT1G17920.1,3702.AT1G19780.1,3702.AT1G25540.1,3702.AT1G30210.1,3702.AT1G32240.1,3702.AT1G33240.1,3702.AT1G43850.1,3702.AT1G47240.1,3702.AT1G53230.1,3702.AT1G66470.1,3702.AT1G68360.1,3702.AT1G70895.1,3702.AT1G79180.1,3702.AT1G80133.1,3702.AT2G01730.1,3702.AT2G02470.1,3702.AT2G02480.1,3702.AT2…	SPL8,SPI,SCRM2,FLP,TTA1,MYB58,HDG12,CNGC8,PFT1,TCP24,KAN2,GTL1,SEU,NRAMP2,TCP3,RHD6,AT1G68360,CLE17,MYB63,AT1G80133,CPSF73-II,AL6,STI,MYB88,SEP4,DAZ1,WUS,AGL61,PRS,TCP10,SPL3,GRL,XEG113,BLH1,RAX2,CPC,PTF1,MYB108,SCN1,PIE1,MYB26,TCP4,AT3G19020,HMG,MYB94,ROP1,SCR,BME3,NTT,GIS,TTA2,YAB3,MYB74,KNAT1,TT8,RLP48,KAN3,TCP2,REN1,SLK1,CGA1,NAC075,COW1,GATA3,NAC076,HAM4,MYB73,AT4G37810,EDA40,IYO,KAK,AGL2,KA…
GO:0009966	regulation of signal transduction	42	352	0.25	0.0119	3702.AT1G04310.1,3702.AT1G10560.1,3702.AT1G14920.1,3702.AT1G17440.1,3702.AT1G27340.1,3702.AT1G30460.1,3702.AT1G42550.1,3702.AT1G50640.1,3702.AT1G53300.1,3702.AT1G54200.1,3702.AT1G63100.1,3702.AT1G69160.1,3702.AT1G69935.1,3702.AT2G22430.1,3702.AT2G40830.2,3702.AT2G43010.1,3702.AT3G26940.1,3702.AT3G42800.1,3702.AT3G48040.1,3702.AT3G59940.1,3702.AT3G60860.1,3702.AT4G04920.1,3702.AT4G06634.1,3702.AT4…	ERS2,PUB18,GAI,EER4,LCR,CPSF30,PMI1,ERF3,TTL1,AT1G54200,AT1G63100,AT1G69160,SHW1,HB6,RHC1A,PIF4,CDG1,AT3G42800,ROP10,AT3G59940,AT3G60860,SFR6,YY1,REN1,CGA1,RAC3,AT4G35380,MYB73,CTR1,AT5G08520,OCP3,AT5G12050,PIN8,ZFP3,ERA1,NPR3,I-2,TAP46,GNC,RAC10,SHI,AT5G66815
GO:0080134	regulation of response to stress	37	307	0.25	0.0191	3702.AT1G02450.1,3702.AT1G13960.1,3702.AT1G14350.2,3702.AT1G20900.1,3702.AT1G25540.1,3702.AT1G30460.1,3702.AT1G32870.1,3702.AT1G44830.1,3702.AT1G76040.2,3702.AT1G79950.1,3702.AT2G02820.2,3702.AT2G20880.1,3702.AT2G31880.1,3702.AT2G32680.1,3702.AT2G41370.1,3702.AT2G46020.2,3702.AT2G47560.1,3702.AT3G01080.1,3702.AT3G02150.2,3702.AT3G47620.1,3702.AT4G00830.4,3702.AT4G04920.1,3702.AT4G06634.1,3702.AT4…	NIMIN1,WRKY4,FLP,ESC,PFT1,CPSF30,NAC13,AT1G44830,CPK29,AT1G79950,MYB88,ERF53,SOBIR1,RLP23,BOP2,BRM,AT2G47560,WRKY58,PTF1,TCP14,LIF2,SFR6,YY1,AT4G24970,SLK1,AT4G29140,WRKY18,MYB73,EDS5,AT5G06210,AT5G08520,OCP3,ERF2,ERD1,ATL63,SLK2,AT5G65000
GO:0032870	cellular response to hormone stimulus	100	857	0.24	1.56e-05	3702.AT1G04310.1,3702.AT1G06160.1,3702.AT1G08970.4,3702.AT1G10560.1,3702.AT1G14350.2,3702.AT1G14920.1,3702.AT1G17440.1,3702.AT1G19220.1,3702.AT1G21910.1,3702.AT1G25540.1,3702.AT1G29460.1,3702.AT1G30330.2,3702.AT1G42550.1,3702.AT1G44830.1,3702.AT1G49720.2,3702.AT1G50640.1,3702.AT1G53300.1,3702.AT1G54200.1,3702.AT1G68360.1,3702.AT1G69160.1,3702.AT1G69260.1,3702.AT1G69935.1,3702.AT1G74890.1,3702.AT1…	ERS2,ORA59,NF-YC9,PUB18,FLP,GAI,EER4,ARF19,DREB26,PFT1,AT1G29460,ARF6,PMI1,AT1G44830,ABF1,ERF3,TTL1,AT1G54200,AT1G68360,AT1G69160,AFP1,SHW1,ARR15,SRS5,CPK29,AT1G76530,AT1G77640,WOL,AT2G03500,ERF53,HB6,ERF15,ABI5,SNZ,ABI4,RR3,BOP2,PAR1,AT3G09770,AT3G16280,ZF2,ERF7,ABI3,CDG1,AT3G42800,RDUF1,ROP10,AT3G49370,DWF4,BEH1,ETO1,WRI1,SMZ,UBA2A,GIS,RR20,LIF2,YY1,TT8,PYL13,CDPK6,AFB4,CGA1,AT4G28140,IAA11,ARF…
GO:0009888	tissue development	57	481	0.24	0.0021	3702.AT1G03060.1,3702.AT1G12860.1,3702.AT1G13290.1,3702.AT1G14350.2,3702.AT1G14740.1,3702.AT1G17920.1,3702.AT1G25540.1,3702.AT1G33240.1,3702.AT1G47240.1,3702.AT1G51170.1,3702.AT1G52880.1,3702.AT1G66470.1,3702.AT1G68360.1,3702.AT1G69440.1,3702.AT1G80133.1,3702.AT2G02470.1,3702.AT2G02480.1,3702.AT2G02820.2,3702.AT2G03710.1,3702.AT2G17950.1,3702.AT2G33880.1,3702.AT2G35110.1,3702.AT2G35610.1,3702.AT2…	SPI,SCRM2,DOT5,FLP,TTA1,HDG12,PFT1,GTL1,NRAMP2,UCN,NAM,RHD6,AT1G68360,AGO7,AT1G80133,AL6,STI,MYB88,SEP4,WUS,STIP,GRL,XEG113,DOT1,DAR2,ABI4,BOP2,CPC,ATCHR12,FAF4,SCN1,OPS,NARS1,ICE1,GIS,TTA2,KNAT1,TT8,AGL14,RLP48,AT4G25320,COW1,NAC076,AT4G37810,KAK,RPL,EMF1,NAC083,CHR23,DCL4,ERF2,AT5G51590,SPCH,CUC2,LRL3,NAC101,HCA2
GO:0097305	response to alcohol	60	517	0.24	0.0022	3702.AT1G03060.1,3702.AT1G08970.4,3702.AT1G10560.1,3702.AT1G14350.2,3702.AT1G20440.1,3702.AT1G20450.1,3702.AT1G42550.1,3702.AT1G43850.1,3702.AT1G49720.2,3702.AT1G53300.1,3702.AT1G68670.1,3702.AT1G69260.1,3702.AT1G69935.1,3702.AT1G76040.2,3702.AT1G76180.1,3702.AT2G02820.2,3702.AT2G22430.1,3702.AT2G25930.1,3702.AT2G35940.3,3702.AT2G36270.1,3702.AT2G36890.1,3702.AT2G38280.2,3702.AT2G40220.1,3702.AT2…	SPI,NF-YC9,PUB18,FLP,COR47,ERD10,PMI1,SEU,ABF1,TTL1,AT1G68670,AFP1,SHW1,CPK29,ERD14,MYB88,HB6,ELF3,BLH1,ABI5,RAX2,FAC1,ABI4,CCA1,MYB108,AT3G09770,ATE2,ZF2,ERF7,ABI3,RDUF1,MYB94,TCP14,CHL,ROP10,AT3G49370,UBA2A,EIF4G,MYB74,YY1,PYL13,CDPK6,BSK1,CPK5,LARP1c,MYB73,DLS1,AT5G08520,OCP3,NAC083,Rap2.6L,RFC1,ZFP3,AATP1,ERA1,PYL1,AT5G52660,TAP46,NAC101,NF-YC4
GO:0006357	regulation of transcription by RNA polymerase II	42	361	0.24	0.0176	3702.AT1G05805.1,3702.AT1G14350.2,3702.AT1G16490.1,3702.AT1G18750.1,3702.AT1G27660.1,3702.AT1G32750.1,3702.AT1G53720.1,3702.AT1G65440.1,3702.AT1G66470.1,3702.AT1G79180.1,3702.AT2G02820.2,3702.AT2G03710.1,3702.AT2G24840.1,3702.AT2G36890.1,3702.AT2G43140.2,3702.AT2G46410.1,3702.AT3G01320.1,3702.AT3G06490.1,3702.AT3G13890.1,3702.AT3G20640.1,3702.AT3G24650.1,3702.AT3G47600.1,3702.AT3G54810.1,3702.AT4…	AT1G05805,FLP,MYB58,AGL65,AT1G27660,HAF01,CYP59,GTB1,RHD6,MYB63,MYB88,SEP4,AGL61,RAX2,AT2G43140,CPC,SNL1,MYB108,MYB26,AT3G20640,ABI3,MYB94,BME3,MYB74,GTA2,FBH2,AGL14,RAP74,MYB98,AT4G25410,CGA1,AT4G29100,GATA3,MYB73,AT5G02850,AGL2,AT5G20170,AGL81,MYB111,MYB120,GNC,LRL3
GO:0065007	biological regulation	606	5235	0.23	4.05e-39	3702.AT1G01030.1,3702.AT1G01260.1,3702.AT1G02030.1,3702.AT1G02065.1,3702.AT1G02220.1,3702.AT1G02450.1,3702.AT1G03060.1,3702.AT1G03490.1,3702.AT1G03850.1,3702.AT1G04310.1,3702.AT1G05800.1,3702.AT1G05805.1,3702.AT1G05830.1,3702.AT1G06040.1,3702.AT1G06160.1,3702.AT1G07530.1,3702.AT1G08190.1,3702.AT1G08320.3,3702.AT1G08340.1,3702.AT1G08970.4,3702.AT1G10560.1,3702.AT1G10940.2,3702.AT1G12860.1,3702.AT1…	NGA3,AT1G01260,AT1G02030,SPL8,NAC003,NIMIN1,SPI,NAC006,GRXS13,ERS2,DGL,AT1G05805,ATX2,STO,ORA59,SCL14,VPS41,TGA9,AT1G08340,NF-YC9,PUB18,SNRK2.4,SCRM2,LINC2,DOT5,WRKY4,FLP,HB31,AT1G14600,BPC2,KNATM,GAI,NRAMP6,WAKL4,MYB58,SR45,EER4,AT1G17790,HDG12,ATMPK8,BEE1,AGL65,RKD1,AT1G18950,ARF19,BEL10,CNGC8,ERD10,ESC,SPL14,SWI3C,DREB26,PFT1,LCR,AT1G27660,AT1G29460,AT1G29950,TCP24,ARF6,CPSF30,WRKY14,XLG3,KAN2…
GO:0046483	heterocycle metabolic process	453	3980	0.23	9.29e-26	3702.AT1G01030.1,3702.AT1G01260.1,3702.AT1G02030.1,3702.AT1G02065.1,3702.AT1G02220.1,3702.AT1G03490.1,3702.AT1G05805.1,3702.AT1G06040.1,3702.AT1G06160.1,3702.AT1G07530.1,3702.AT1G08320.3,3702.AT1G08520.1,3702.AT1G08970.4,3702.AT1G09795.1,3702.AT1G12860.1,3702.AT1G13030.1,3702.AT1G13290.1,3702.AT1G13960.1,3702.AT1G14350.2,3702.AT1G14440.1,3702.AT1G14460.1,3702.AT1G14600.1,3702.AT1G14685.3,3702.AT1…	NGA3,AT1G01260,AT1G02030,SPL8,NAC003,NAC006,AT1G05805,STO,ORA59,SCL14,TGA9,ALB1,NF-YC9,ATP-PRT2,SCRM2,AT1G13030,DOT5,WRKY4,FLP,HB31,AT1G14460,AT1G14600,BPC2,KNATM,GAI,MYB58,SR45,EER4,AT1G17790,HDG12,BEE1,AGL65,RKD1,AT1G18950,ARF19,BEL10,ESC,SPL14,AT1G21320,AT1G21580,SWI3C,DREB26,CAF2,PFT1,AT1G27660,AT1G27880,NUDX15,AT1G29950,TCP24,ARF6,CPSF30,EMB2279,WRKY14,STRS1,KAN2,HAF01,NAC13,GTL1,TT1,SHM7,SE…
GO:0007165	signal transduction	171	1487	0.23	4.89e-09	3702.AT1G04310.1,3702.AT1G06160.1,3702.AT1G08320.3,3702.AT1G08340.1,3702.AT1G08970.4,3702.AT1G10560.1,3702.AT1G10940.2,3702.AT1G14350.2,3702.AT1G14920.1,3702.AT1G16150.1,3702.AT1G16610.3,3702.AT1G17440.1,3702.AT1G18150.3,3702.AT1G19220.1,3702.AT1G21910.1,3702.AT1G25540.1,3702.AT1G29460.1,3702.AT1G30330.2,3702.AT1G31930.1,3702.AT1G32870.1,3702.AT1G42550.1,3702.AT1G44830.1,3702.AT1G49270.1,3702.AT1…	ERS2,ORA59,TGA9,AT1G08340,NF-YC9,PUB18,SNRK2.4,FLP,GAI,WAKL4,SR45,EER4,ATMPK8,ARF19,DREB26,PFT1,AT1G29460,ARF6,XLG3,NAC13,PMI1,AT1G44830,PERK7,ABF1,ERF3,UCN,PERK15,TTL1,AT1G54200,SNRK2.10,AT1G68360,PERK9,AT1G69160,AFP1,SHW1,AT1G73660,MPK15,ARR15,SRS5,ARAC5,CPK29,AT1G76530,AT1G77640,FRS8,AT1G80870,WOL,PLPB,AT2G03500,RIPK,TOC132,ERF53,DGK5,HB6,AT2G23070,XLG1,LYK4,ELF3,ERF15,SAD2,SOBIR1,RLP23,ABI5,R…
GO:0048731	system development	167	1474	0.23	2.07e-08	3702.AT1G01030.1,3702.AT1G02065.1,3702.AT1G03060.1,3702.AT1G03890.1,3702.AT1G06040.1,3702.AT1G08320.3,3702.AT1G13290.1,3702.AT1G14350.2,3702.AT1G14440.1,3702.AT1G17920.1,3702.AT1G19220.1,3702.AT1G20900.1,3702.AT1G25540.1,3702.AT1G27340.1,3702.AT1G30210.1,3702.AT1G30330.2,3702.AT1G30610.1,3702.AT1G32240.1,3702.AT1G43850.1,3702.AT1G47240.1,3702.AT1G51170.1,3702.AT1G52880.1,3702.AT1G53230.1,3702.AT1…	NGA3,SPL8,SPI,AT1G03890,STO,TGA9,DOT5,FLP,HB31,HDG12,ARF19,ESC,PFT1,LCR,TCP24,ARF6,EMB2279,KAN2,SEU,NRAMP2,UCN,NAM,TCP3,ASIL1,ULP1D,SNRK2.10,STM,GTB1,RHD6,POD1,AT1G69570,TCP15,SHW1,EMB25,CLE17,BBX16,SRS5,PIP5K2,SMB,AT1G79950,AT1G80133,MEE11,RIE1,WOL,IDD4,NAC035,AL6,MYB88,AT2G03500,SEP4,WUS,SFH3,GRP7,CSI1,At2g22840,ELF3,PRS,TCP10,AT2G31220,HDG3,SPL3,STIP,AT2G34140,XEG113,DOT1,ABI5,At2g36400,FAC1,D…
GO:0009791	post-embryonic development	134	1164	0.23	4.47e-07	3702.AT1G01030.1,3702.AT1G02065.1,3702.AT1G03060.1,3702.AT1G03890.1,3702.AT1G06040.1,3702.AT1G08320.3,3702.AT1G12860.1,3702.AT1G13290.1,3702.AT1G14350.2,3702.AT1G14440.1,3702.AT1G17920.1,3702.AT1G19220.1,3702.AT1G20900.1,3702.AT1G25540.1,3702.AT1G30330.2,3702.AT1G30610.1,3702.AT1G32240.1,3702.AT1G43850.1,3702.AT1G51170.1,3702.AT1G52880.1,3702.AT1G54060.1,3702.AT1G60220.1,3702.AT1G60940.1,3702.AT1…	NGA3,SPL8,SPI,AT1G03890,STO,TGA9,SCRM2,DOT5,FLP,HB31,HDG12,ARF19,ESC,PFT1,ARF6,EMB2279,KAN2,SEU,UCN,NAM,ASIL1,ULP1D,SNRK2.10,STM,GTB1,POD1,AGO7,AT1G69570,TCP15,SHW1,EMB25,SRS5,BBX21,PIP5K2,AT1G80133,MEE11,RIE1,NAC035,MYB88,AT2G03500,SEP4,CR88,WUS,SFH3,GRP7,CSI1,ELF3,PRS,RDM4,AT2G31220,HDG3,SPL3,STIP,AT2G34140,DOT1,ABI5,FAC1,ABI4,BOP2,SPL9,PIF4,AHL22,CPC,DAG2,CCA1,ATCHR12,SGT,FHA2,PLC2,OPS,PIE1,OV…
GO:0048608	reproductive structure development	110	957	0.23	8.87e-06	3702.AT1G01030.1,3702.AT1G02065.1,3702.AT1G03060.1,3702.AT1G03890.1,3702.AT1G06040.1,3702.AT1G08320.3,3702.AT1G13290.1,3702.AT1G14440.1,3702.AT1G17920.1,3702.AT1G20900.1,3702.AT1G25540.1,3702.AT1G30330.2,3702.AT1G30610.1,3702.AT1G32240.1,3702.AT1G43850.1,3702.AT1G51170.1,3702.AT1G52880.1,3702.AT1G54060.1,3702.AT1G60220.1,3702.AT1G62360.1,3702.AT1G65440.1,3702.AT1G67960.1,3702.AT1G69570.1,3702.AT1…	NGA3,SPL8,SPI,AT1G03890,STO,TGA9,DOT5,HB31,HDG12,ESC,PFT1,ARF6,EMB2279,KAN2,SEU,UCN,NAM,ASIL1,ULP1D,STM,GTB1,POD1,AT1G69570,TCP15,SHW1,EMB25,SRS5,MEE11,RIE1,NAC035,AT2G03500,SEP4,WUS,SFH3,GRP7,CSI1,ELF3,PRS,AT2G31220,HDG3,SPL3,STIP,AT2G34140,DOT1,ABI5,FAC1,ABI4,BOP2,SPL9,AHL22,CCA1,ATCHR12,SGT,FHA2,PLC2,OPS,PIE1,OVA5,TCP4,NARS1,ZF2,AT3G21060,ABI3,HMG,J3,CDF3,TCP14,CHL,REF6,BAG4,FER3,NTT,AT3G58060…
GO:0071495	cellular response to endogenous stimulus	102	883	0.23	1.77e-05	3702.AT1G04310.1,3702.AT1G06160.1,3702.AT1G08970.4,3702.AT1G10560.1,3702.AT1G14350.2,3702.AT1G14920.1,3702.AT1G17440.1,3702.AT1G19220.1,3702.AT1G21910.1,3702.AT1G25540.1,3702.AT1G29460.1,3702.AT1G30330.2,3702.AT1G42550.1,3702.AT1G44830.1,3702.AT1G49720.2,3702.AT1G50640.1,3702.AT1G53300.1,3702.AT1G54200.1,3702.AT1G68360.1,3702.AT1G69160.1,3702.AT1G69260.1,3702.AT1G69935.1,3702.AT1G74890.1,3702.AT1…	ERS2,ORA59,NF-YC9,PUB18,FLP,GAI,EER4,ARF19,DREB26,PFT1,AT1G29460,ARF6,PMI1,AT1G44830,ABF1,ERF3,TTL1,AT1G54200,AT1G68360,AT1G69160,AFP1,SHW1,ARR15,SRS5,CPK29,AT1G76530,AT1G77640,WOL,AT2G03500,ERF53,HB6,LYK4,ERF15,ABI5,SNZ,ABI4,RR3,BOP2,PAR1,AT3G09770,AT3G16280,ZF2,ERF7,ABI3,CDG1,AT3G42800,RDUF1,ROP10,AT3G49370,DWF4,BEH1,ETO1,WRI1,SMZ,UBA2A,GIS,GCN2,RR20,LIF2,YY1,TT8,PYL13,CDPK6,AFB4,CGA1,AT4G28140…
GO:0033993	response to lipid	79	691	0.23	0.00038	3702.AT1G03060.1,3702.AT1G08970.4,3702.AT1G10560.1,3702.AT1G14350.2,3702.AT1G14920.1,3702.AT1G20440.1,3702.AT1G20450.1,3702.AT1G42550.1,3702.AT1G49720.2,3702.AT1G53300.1,3702.AT1G68360.1,3702.AT1G68670.1,3702.AT1G69260.1,3702.AT1G69935.1,3702.AT1G76040.2,3702.AT1G76180.1,3702.AT2G02820.2,3702.AT2G03500.1,3702.AT2G22430.1,3702.AT2G25930.1,3702.AT2G35940.3,3702.AT2G36270.1,3702.AT2G36890.1,3702.AT2…	SPI,NF-YC9,PUB18,FLP,GAI,COR47,ERD10,PMI1,ABF1,TTL1,AT1G68360,AT1G68670,AFP1,SHW1,CPK29,ERD14,MYB88,AT2G03500,HB6,ELF3,BLH1,ABI5,RAX2,FAC1,ABI4,PAR1,CCA1,MYB108,AT3G09770,ATE2,MYB26,ZF2,ERF7,ABI3,CDG1,RDUF1,MYB94,TCP14,CHL,ROP10,REF6,AT3G49370,DWF4,BEH1,UBA2A,GIS,EIF4G,MYB74,YY1,PYL13,CDPK6,CGA1,BSK1,CPK5,LARP1c,BEH2,MYB73,DLS1,AT5G08520,OCP3,NAC083,Rap2.6L,LEP,RFC1,ZFP3,HB23,AATP1,ERA1,BKI1,PYL1…
GO:0009737	response to abscisic acid	59	511	0.23	0.0028	3702.AT1G03060.1,3702.AT1G08970.4,3702.AT1G10560.1,3702.AT1G14350.2,3702.AT1G20440.1,3702.AT1G20450.1,3702.AT1G42550.1,3702.AT1G49720.2,3702.AT1G53300.1,3702.AT1G68670.1,3702.AT1G69260.1,3702.AT1G69935.1,3702.AT1G76040.2,3702.AT1G76180.1,3702.AT2G02820.2,3702.AT2G22430.1,3702.AT2G25930.1,3702.AT2G35940.3,3702.AT2G36270.1,3702.AT2G36890.1,3702.AT2G38280.2,3702.AT2G40220.1,3702.AT2G46830.1,3702.AT3…	SPI,NF-YC9,PUB18,FLP,COR47,ERD10,PMI1,ABF1,TTL1,AT1G68670,AFP1,SHW1,CPK29,ERD14,MYB88,HB6,ELF3,BLH1,ABI5,RAX2,FAC1,ABI4,CCA1,MYB108,AT3G09770,ATE2,ZF2,ERF7,ABI3,RDUF1,MYB94,TCP14,CHL,ROP10,AT3G49370,UBA2A,EIF4G,MYB74,YY1,PYL13,CDPK6,BSK1,CPK5,LARP1c,MYB73,DLS1,AT5G08520,OCP3,NAC083,Rap2.6L,RFC1,ZFP3,AATP1,ERA1,PYL1,AT5G52660,TAP46,NAC101,NF-YC4
GO:0006725	cellular aromatic compound metabolic process	460	4074	0.22	1.49e-25	3702.AT1G01030.1,3702.AT1G01260.1,3702.AT1G02030.1,3702.AT1G02065.1,3702.AT1G02220.1,3702.AT1G03490.1,3702.AT1G04220.1,3702.AT1G05805.1,3702.AT1G06040.1,3702.AT1G06160.1,3702.AT1G07530.1,3702.AT1G08320.3,3702.AT1G08520.1,3702.AT1G08970.4,3702.AT1G09795.1,3702.AT1G12860.1,3702.AT1G13030.1,3702.AT1G13290.1,3702.AT1G13960.1,3702.AT1G14350.2,3702.AT1G14440.1,3702.AT1G14460.1,3702.AT1G14600.1,3702.AT1…	NGA3,AT1G01260,AT1G02030,SPL8,NAC003,NAC006,KCS2,AT1G05805,STO,ORA59,SCL14,TGA9,ALB1,NF-YC9,ATP-PRT2,SCRM2,AT1G13030,DOT5,WRKY4,FLP,HB31,AT1G14460,AT1G14600,BPC2,KNATM,GAI,AT1G15710,IRX4,MYB58,SR45,EER4,AT1G17790,HDG12,BEE1,AGL65,RKD1,AT1G18950,ARF19,BEL10,ESC,SPL14,AT1G21320,AT1G21580,SWI3C,DREB26,CAF2,PFT1,AT1G27660,AT1G27880,NUDX15,AT1G29950,TCP24,ARF6,CPSF30,EMB2279,WRKY14,STRS1,KAN2,HAF01,NA…
GO:1901360	organic cyclic compound metabolic process	462	4160	0.22	2.91e-24	3702.AT1G01030.1,3702.AT1G01260.1,3702.AT1G02030.1,3702.AT1G02065.1,3702.AT1G02220.1,3702.AT1G03490.1,3702.AT1G04220.1,3702.AT1G05805.1,3702.AT1G06040.1,3702.AT1G06160.1,3702.AT1G07530.1,3702.AT1G08320.3,3702.AT1G08520.1,3702.AT1G08970.4,3702.AT1G09795.1,3702.AT1G12860.1,3702.AT1G13030.1,3702.AT1G13290.1,3702.AT1G13960.1,3702.AT1G14350.2,3702.AT1G14440.1,3702.AT1G14460.1,3702.AT1G14600.1,3702.AT1…	NGA3,AT1G01260,AT1G02030,SPL8,NAC003,NAC006,KCS2,AT1G05805,STO,ORA59,SCL14,TGA9,ALB1,NF-YC9,ATP-PRT2,SCRM2,AT1G13030,DOT5,WRKY4,FLP,HB31,AT1G14460,AT1G14600,BPC2,KNATM,GAI,AT1G15710,IRX4,MYB58,SR45,EER4,AT1G17790,HDG12,BEE1,AGL65,RKD1,AT1G18950,ARF19,BEL10,ESC,SPL14,AT1G21320,AT1G21580,SWI3C,DREB26,CAF2,PFT1,AT1G27660,AT1G27880,NUDX15,AT1G29950,TCP24,ARF6,CPSF30,EMB2279,WRKY14,STRS1,KAN2,HAF01,NA…
GO:0023052	signaling	172	1527	0.22	1.69e-08	3702.AT1G04310.1,3702.AT1G06160.1,3702.AT1G08320.3,3702.AT1G08340.1,3702.AT1G08970.4,3702.AT1G10560.1,3702.AT1G10940.2,3702.AT1G14350.2,3702.AT1G14920.1,3702.AT1G16150.1,3702.AT1G16610.3,3702.AT1G17440.1,3702.AT1G18150.3,3702.AT1G19220.1,3702.AT1G21910.1,3702.AT1G25540.1,3702.AT1G29460.1,3702.AT1G30330.2,3702.AT1G31930.1,3702.AT1G32870.1,3702.AT1G42550.1,3702.AT1G44830.1,3702.AT1G49270.1,3702.AT1…	ERS2,ORA59,TGA9,AT1G08340,NF-YC9,PUB18,SNRK2.4,FLP,GAI,WAKL4,SR45,EER4,ATMPK8,ARF19,DREB26,PFT1,AT1G29460,ARF6,XLG3,NAC13,PMI1,AT1G44830,PERK7,ABF1,ERF3,UCN,PERK15,TTL1,AT1G54200,SNRK2.10,AT1G68360,PERK9,AT1G69160,AFP1,SHW1,CLE17,AT1G73660,MPK15,ARR15,SRS5,ARAC5,CPK29,AT1G76530,AT1G77640,FRS8,AT1G80870,WOL,PLPB,AT2G03500,RIPK,TOC132,ERF53,DGK5,HB6,AT2G23070,XLG1,LYK4,ELF3,ERF15,SAD2,SOBIR1,RLP23,…
GO:0003006	developmental process involved in reproduction	125	1125	0.22	7.31e-06	3702.AT1G01030.1,3702.AT1G02065.1,3702.AT1G03060.1,3702.AT1G03890.1,3702.AT1G06040.1,3702.AT1G08320.3,3702.AT1G13290.1,3702.AT1G14350.2,3702.AT1G14440.1,3702.AT1G17920.1,3702.AT1G19780.1,3702.AT1G20900.1,3702.AT1G25540.1,3702.AT1G30330.2,3702.AT1G30610.1,3702.AT1G32240.1,3702.AT1G43850.1,3702.AT1G51170.1,3702.AT1G52880.1,3702.AT1G54060.1,3702.AT1G60220.1,3702.AT1G62360.1,3702.AT1G65440.1,3702.AT1…	NGA3,SPL8,SPI,AT1G03890,STO,TGA9,DOT5,FLP,HB31,HDG12,CNGC8,ESC,PFT1,ARF6,EMB2279,KAN2,SEU,UCN,NAM,ASIL1,ULP1D,STM,GTB1,POD1,AT1G69570,TCP15,SHW1,EMB25,SRS5,CYCA1;2,PIP5K2,MEE11,RIE1,NAC035,MYB88,AT2G03500,SEP4,DAZ1,WUS,SFH3,GRP7,CSI1,ELF3,PRS,AT2G31220,HDG3,SPL3,STIP,AT2G34140,DOT1,ABI5,FAC1,ABI4,BOP2,SPL9,AHL22,CCA1,ATCHR12,SGT,FHA2,PLC2,OPS,PIE1,OVA5,TCP4,NARS1,AT3G19020,ZF2,AT3G21060,ABI3,HMG,…
GO:0071310	cellular response to organic substance	110	973	0.22	1.68e-05	3702.AT1G04310.1,3702.AT1G06160.1,3702.AT1G08970.4,3702.AT1G10560.1,3702.AT1G14350.2,3702.AT1G14920.1,3702.AT1G16610.3,3702.AT1G17440.1,3702.AT1G19220.1,3702.AT1G21910.1,3702.AT1G25540.1,3702.AT1G29460.1,3702.AT1G30330.2,3702.AT1G42550.1,3702.AT1G44830.1,3702.AT1G49720.2,3702.AT1G50640.1,3702.AT1G53300.1,3702.AT1G54200.1,3702.AT1G68360.1,3702.AT1G69160.1,3702.AT1G69260.1,3702.AT1G69440.1,3702.AT1…	ERS2,ORA59,NF-YC9,PUB18,FLP,GAI,SR45,EER4,ARF19,DREB26,PFT1,AT1G29460,ARF6,PMI1,AT1G44830,ABF1,ERF3,TTL1,AT1G54200,AT1G68360,AT1G69160,AFP1,AGO7,SHW1,AT1G73660,ARR15,SRS5,CPK29,AT1G76530,AT1G77640,WOL,AT2G03500,DRD1,ERF53,HB6,LYK4,ERF15,ABI5,SNZ,ABI4,RR3,BOP2,PAR1,AT3G09770,AT3G16280,ZF2,ERF7,ABI3,CDG1,AT3G42800,RDUF1,ROP10,AT3G49370,DWF4,BEH1,ETO1,WRI1,SMZ,UBA2A,GIS,GCN2,RR20,LIF2,YY1,TT8,PYL13,…
GO:0071396	cellular response to lipid	43	383	0.22	0.0263	3702.AT1G08970.4,3702.AT1G10560.1,3702.AT1G14920.1,3702.AT1G42550.1,3702.AT1G49720.2,3702.AT1G53300.1,3702.AT1G68360.1,3702.AT1G69260.1,3702.AT1G69935.1,3702.AT1G76040.2,3702.AT2G03500.1,3702.AT2G22430.1,3702.AT2G36270.1,3702.AT2G40220.1,3702.AT2G42870.1,3702.AT3G09770.1,3702.AT3G19580.1,3702.AT3G24650.1,3702.AT3G26940.1,3702.AT3G46620.1,3702.AT3G48040.1,3702.AT3G49370.1,3702.AT3G50750.1,3702.AT3…	NF-YC9,PUB18,GAI,PMI1,ABF1,TTL1,AT1G68360,AFP1,SHW1,CPK29,AT2G03500,HB6,ABI5,ABI4,PAR1,AT3G09770,ZF2,ABI3,CDG1,RDUF1,ROP10,AT3G49370,BEH1,UBA2A,GIS,YY1,PYL13,CDPK6,CGA1,BSK1,CPK5,LARP1c,BEH2,AT5G08520,OCP3,LEP,ZFP3,HB23,BKI1,PYL1,GNC,NF-YC4,SHI
GO:0034641	cellular nitrogen compound metabolic process	474	4363	0.21	3.96e-23	3702.AT1G01030.1,3702.AT1G01260.1,3702.AT1G02030.1,3702.AT1G02065.1,3702.AT1G02220.1,3702.AT1G03490.1,3702.AT1G05805.1,3702.AT1G06040.1,3702.AT1G06160.1,3702.AT1G07530.1,3702.AT1G08320.3,3702.AT1G08520.1,3702.AT1G08970.4,3702.AT1G09795.1,3702.AT1G12860.1,3702.AT1G13020.1,3702.AT1G13030.1,3702.AT1G13290.1,3702.AT1G13960.1,3702.AT1G14350.2,3702.AT1G14440.1,3702.AT1G14460.1,3702.AT1G14600.1,3702.AT1…	NGA3,AT1G01260,AT1G02030,SPL8,NAC003,NAC006,AT1G05805,STO,ORA59,SCL14,TGA9,ALB1,NF-YC9,ATP-PRT2,SCRM2,EIF4B2,AT1G13030,DOT5,WRKY4,FLP,HB31,AT1G14460,AT1G14600,BPC2,KNATM,GAI,MYB58,SR45,EER4,AT1G17790,HDG12,BEE1,AGL65,RKD1,AT1G18950,ARF19,BEL10,ESC,SPL14,AT1G21320,AT1G21580,SWI3C,DREB26,CAF2,AT1G23410,PFT1,AT1G27660,AT1G27880,NUDX15,AT1G29950,TCP24,eEF-1Bb1,ARF6,CPSF30,EMB2279,WRKY14,STRS1,KAN2,HA…
GO:0007275	multicellular organism development	234	2127	0.21	1.01e-10	3702.AT1G01030.1,3702.AT1G02065.1,3702.AT1G03060.1,3702.AT1G03890.1,3702.AT1G06040.1,3702.AT1G08320.3,3702.AT1G12860.1,3702.AT1G13290.1,3702.AT1G14350.2,3702.AT1G14440.1,3702.AT1G14740.1,3702.AT1G14760.1,3702.AT1G14920.1,3702.AT1G17920.1,3702.AT1G18750.1,3702.AT1G19220.1,3702.AT1G20900.1,3702.AT1G21700.1,3702.AT1G25540.1,3702.AT1G27340.1,3702.AT1G29460.1,3702.AT1G30210.1,3702.AT1G30330.2,3702.AT1…	NGA3,SPL8,SPI,AT1G03890,STO,TGA9,SCRM2,DOT5,FLP,HB31,TTA1,KNATM,GAI,HDG12,AGL65,ARF19,ESC,SWI3C,PFT1,LCR,AT1G29460,TCP24,ARF6,EMB2279,KAN2,SEU,NRAMP2,UCN,NAM,TCP3,ASIL1,GCT,ULP1D,SNRK2.10,STM,GTB1,RHD6,AT1G66660,POD1,AT1G68360,AGO7,AT1G69570,TCP15,SHW1,EMB25,CLE17,BBX16,SRS5,BBX21,CYCA1;2,PIP5K2,SMB,AT1G79950,AT1G80133,MEE11,CPSF73-II,RIE1,WOL,IDD4,NAC035,AL6,MYB88,AT2G03500,SEP4,CR88,DAZ1,WUS,AT…
GO:0009653	anatomical structure morphogenesis	76	699	0.21	0.0021	3702.AT1G03060.1,3702.AT1G12840.1,3702.AT1G13290.1,3702.AT1G14350.2,3702.AT1G14740.1,3702.AT1G17920.1,3702.AT1G19220.1,3702.AT1G19780.1,3702.AT1G22620.1,3702.AT1G25540.1,3702.AT1G27340.1,3702.AT1G30210.1,3702.AT1G33240.1,3702.AT1G47240.1,3702.AT1G52880.1,3702.AT1G53230.1,3702.AT1G66470.1,3702.AT1G68360.1,3702.AT1G70140.1,3702.AT1G73870.1,3702.AT1G77740.1,3702.AT1G80133.1,3702.AT2G01830.2,3702.AT2…	SPI,DET3,DOT5,FLP,TTA1,HDG12,ARF19,CNGC8,ATSAC1,PFT1,LCR,TCP24,GTL1,NRAMP2,NAM,TCP3,RHD6,AT1G68360,FH8,BBX16,PIP5K2,AT1G80133,WOL,AL6,STI,MYB88,WUS,CSI1,ELF3,TCP10,GRL,XEG113,DOT1,BOP2,LSH10,BRM,CPC,PTF1,ATCHR12,SCN1,OPS,TCP4,NARS1,AT3G19020,RPL5A,REF6,DWF4,ROP1,NTT,GIS,TTA2,AGL14,RLP48,TCP2,REN1,AT4G29140,COW1,BLH2,AT4G37180,AT4G37810,KAK,RPL,NAKR1,KAN,CHR23,NPH4,AT5G39990,PLE,CUC2,MYB120,AIL5,L…
GO:0051276	chromosome organization	51	469	0.21	0.0208	3702.AT1G05830.1,3702.AT1G17440.1,3702.AT1G20900.1,3702.AT1G21700.1,3702.AT1G27880.1,3702.AT1G32750.1,3702.AT1G50410.1,3702.AT1G55970.1,3702.AT1G57820.1,3702.AT1G65440.1,3702.AT1G73150.1,3702.AT1G79950.1,3702.AT2G02090.1,3702.AT2G02470.1,3702.AT2G03500.1,3702.AT2G16390.1,3702.AT2G19480.1,3702.AT2G21660.1,3702.AT2G27170.2,3702.AT2G30280.1,3702.AT2G32590.1,3702.AT2G33560.2,3702.AT2G46020.2,3702.AT3…	ATX2,EER4,ESC,SWI3C,AT1G27880,HAF01,AT1G50410,HAC4,VIM1,GTB1,GTE3,AT1G79950,ETL1,AL6,AT2G03500,DRD1,NAP1;2,GRP7,TTN7,RDM4,EMB2795,BUBR1,BRM,SNL1,RECQI1,ATCHR12,PRMT3,PIE1,NAP1;4,ROS4,HDA15,SNM1,REF6,AT3G50690,HMGB1,SWN,LDL3,AT4G24970,MSI3,BT5,HAG5,ATXR5,EMF1,DRM1,EMB2773,CHR23,AT5G46030,SDG29,TOP1ALPHA,EDM2,At5g59430
GO:0032502	developmental process	265	2492	0.2	8.41e-11	3702.AT1G01030.1,3702.AT1G02065.1,3702.AT1G03060.1,3702.AT1G03890.1,3702.AT1G06040.1,3702.AT1G08320.3,3702.AT1G12840.1,3702.AT1G12860.1,3702.AT1G13290.1,3702.AT1G14350.2,3702.AT1G14440.1,3702.AT1G14740.1,3702.AT1G14760.1,3702.AT1G14920.1,3702.AT1G16490.1,3702.AT1G17920.1,3702.AT1G18750.1,3702.AT1G19220.1,3702.AT1G19780.1,3702.AT1G20900.1,3702.AT1G21700.1,3702.AT1G22620.1,3702.AT1G25540.1,3702.AT1…	NGA3,SPL8,SPI,AT1G03890,STO,TGA9,DET3,SCRM2,DOT5,FLP,HB31,TTA1,KNATM,GAI,MYB58,HDG12,AGL65,ARF19,CNGC8,ESC,SWI3C,ATSAC1,PFT1,LCR,AT1G29460,TCP24,ARF6,EMB2279,KAN2,GTL1,SEU,NRAMP2,UCN,NAM,TCP3,ASIL1,GCT,ULP1D,SNRK2.10,STM,GTB1,RHD6,AT1G66660,POD1,AT1G68360,AGO7,AT1G69570,TCP15,SHW1,EMB25,FH8,CLE17,BBX16,SRS5,BBX21,CYCA1;2,PIP5K2,MYB63,SMB,AT1G79950,AT1G80133,MEE11,CPSF73-II,RIE1,WOL,IDD4,NAC035,AL…
GO:0048856	anatomical structure development	252	2361	0.2	2.18e-10	3702.AT1G01030.1,3702.AT1G02065.1,3702.AT1G03060.1,3702.AT1G03890.1,3702.AT1G06040.1,3702.AT1G08320.3,3702.AT1G12840.1,3702.AT1G12860.1,3702.AT1G13290.1,3702.AT1G14350.2,3702.AT1G14440.1,3702.AT1G14740.1,3702.AT1G14760.1,3702.AT1G14920.1,3702.AT1G17920.1,3702.AT1G18750.1,3702.AT1G19220.1,3702.AT1G19780.1,3702.AT1G20900.1,3702.AT1G21700.1,3702.AT1G22620.1,3702.AT1G25540.1,3702.AT1G27340.1,3702.AT1…	NGA3,SPL8,SPI,AT1G03890,STO,TGA9,DET3,SCRM2,DOT5,FLP,HB31,TTA1,KNATM,GAI,HDG12,AGL65,ARF19,CNGC8,ESC,SWI3C,ATSAC1,PFT1,LCR,AT1G29460,TCP24,ARF6,EMB2279,KAN2,GTL1,SEU,NRAMP2,UCN,NAM,TCP3,ASIL1,GCT,ULP1D,SNRK2.10,STM,GTB1,RHD6,AT1G66660,POD1,AT1G68360,AGO7,AT1G69570,TCP15,SHW1,EMB25,FH8,CLE17,BBX16,SRS5,BBX21,CYCA1;2,PIP5K2,SMB,AT1G79950,AT1G80133,MEE11,CPSF73-II,RIE1,WOL,IDD4,NAC035,AL6,STI,MYB88,…
GO:0009725	response to hormone	160	1502	0.2	1.87e-06	3702.AT1G03060.1,3702.AT1G03850.1,3702.AT1G04310.1,3702.AT1G06160.1,3702.AT1G08970.4,3702.AT1G10560.1,3702.AT1G13420.1,3702.AT1G13430.1,3702.AT1G13960.1,3702.AT1G14350.2,3702.AT1G14685.3,3702.AT1G14920.1,3702.AT1G17440.1,3702.AT1G18150.3,3702.AT1G19220.1,3702.AT1G20440.1,3702.AT1G20450.1,3702.AT1G21910.1,3702.AT1G25540.1,3702.AT1G29460.1,3702.AT1G30330.2,3702.AT1G31930.1,3702.AT1G42550.1,3702.AT1…	SPI,GRXS13,ERS2,ORA59,NF-YC9,PUB18,ST4B,ST4C,WRKY4,FLP,BPC2,GAI,EER4,ATMPK8,ARF19,COR47,ERD10,DREB26,PFT1,AT1G29460,ARF6,XLG3,PMI1,SEU,AT1G44830,RBP47A,ABF1,ERF3,TCP3,TTL1,ASIL1,AT1G54200,AT1G68360,AT1G68670,AT1G69160,AFP1,TCP15,SHW1,ARR15,SRS5,CPK29,ERD14,AT1G76530,AT1G77640,MYB63,WOL,BPC1,MYB88,AT2G03500,ERF53,GRP7,HB6,ELF3,VAR2,ERF15,BLH1,ABI5,RAX2,FAC1,SNZ,ABI4,RR3,BOP2,PAR1,HB4,CPC,CCA1,HB20…
GO:0009719	response to endogenous stimulus	162	1528	0.2	2.00e-06	3702.AT1G03060.1,3702.AT1G03850.1,3702.AT1G04310.1,3702.AT1G06160.1,3702.AT1G08970.4,3702.AT1G10560.1,3702.AT1G13420.1,3702.AT1G13430.1,3702.AT1G13960.1,3702.AT1G14350.2,3702.AT1G14685.3,3702.AT1G14920.1,3702.AT1G17440.1,3702.AT1G18150.3,3702.AT1G19220.1,3702.AT1G20440.1,3702.AT1G20450.1,3702.AT1G21910.1,3702.AT1G25540.1,3702.AT1G29460.1,3702.AT1G30330.2,3702.AT1G31930.1,3702.AT1G42550.1,3702.AT1…	SPI,GRXS13,ERS2,ORA59,NF-YC9,PUB18,ST4B,ST4C,WRKY4,FLP,BPC2,GAI,EER4,ATMPK8,ARF19,COR47,ERD10,DREB26,PFT1,AT1G29460,ARF6,XLG3,PMI1,SEU,AT1G44830,RBP47A,ABF1,ERF3,TCP3,TTL1,ASIL1,AT1G54200,AT1G68360,AT1G68670,AT1G69160,AFP1,TCP15,SHW1,ARR15,SRS5,CPK29,ERD14,AT1G76530,AT1G77640,MYB63,WOL,BPC1,MYB88,AT2G03500,ERF53,GRP7,HB6,LYK4,ELF3,VAR2,ERF15,BLH1,ABI5,RAX2,FAC1,SNZ,ABI4,RR3,BOP2,PAR1,HB4,CPC,CCA1…
GO:0071229	cellular response to acid chemical	49	453	0.2	0.0265	3702.AT1G08970.4,3702.AT1G10560.1,3702.AT1G14920.1,3702.AT1G17440.1,3702.AT1G25540.1,3702.AT1G27880.1,3702.AT1G33240.1,3702.AT1G42550.1,3702.AT1G44830.1,3702.AT1G49720.2,3702.AT1G53300.1,3702.AT1G68360.1,3702.AT1G69260.1,3702.AT1G69935.1,3702.AT1G76040.2,3702.AT2G03500.1,3702.AT2G22430.1,3702.AT2G36270.1,3702.AT2G40220.1,3702.AT2G41370.1,3702.AT2G46590.2,3702.AT3G05740.1,3702.AT3G09770.1,3702.AT3…	NF-YC9,PUB18,GAI,EER4,PFT1,AT1G27880,GTL1,PMI1,AT1G44830,ABF1,TTL1,AT1G68360,AFP1,SHW1,CPK29,AT2G03500,HB6,ABI5,ABI4,BOP2,DAG2,RECQI1,AT3G09770,ZF2,ABI3,RDUF1,ROP10,AT3G49370,DWF4,UBA2A,GIS,LIF2,YY1,TT8,PYL13,CDPK6,CGA1,CPK5,LARP1c,AT5G08520,OCP3,LEP,ZFP3,HB23,PYL1,ERF2,GNC,NF-YC4,SHI
GO:0044260	cellular macromolecule metabolic process	546	5262	0.19	4.16e-23	3702.AT1G01030.1,3702.AT1G01260.1,3702.AT1G02030.1,3702.AT1G02065.1,3702.AT1G02220.1,3702.AT1G03490.1,3702.AT1G04310.1,3702.AT1G05805.1,3702.AT1G05830.1,3702.AT1G06040.1,3702.AT1G06160.1,3702.AT1G07530.1,3702.AT1G08320.3,3702.AT1G08970.4,3702.AT1G10560.1,3702.AT1G10940.2,3702.AT1G12760.1,3702.AT1G12860.1,3702.AT1G13020.1,3702.AT1G13290.1,3702.AT1G13960.1,3702.AT1G14350.2,3702.AT1G14440.1,3702.AT1…	NGA3,AT1G01260,AT1G02030,SPL8,NAC003,NAC006,ERS2,AT1G05805,ATX2,STO,ORA59,SCL14,TGA9,NF-YC9,PUB18,SNRK2.4,AT1G12760,SCRM2,EIF4B2,DOT5,WRKY4,FLP,HB31,AT1G14460,AT1G14600,BPC2,KNATM,GAI,WAKL4,MYB58,EER4,AT1G17790,HDG12,ATMPK8,BEE1,AGL65,RKD1,AT1G18950,ARF19,BEL10,ESC,SPL14,SWI3C,DREB26,AT1G23410,AT1G23980,PFT1,LCR,AT1G27660,AT1G27880,RKF1,AT1G29950,TCP24,eEF-1Bb1,ARF6,AT1G30440,WRKY14,KAN2,HAF01,NA…
GO:0044249	cellular biosynthetic process	418	4013	0.19	7.80e-17	3702.AT1G01030.1,3702.AT1G01260.1,3702.AT1G02030.1,3702.AT1G02065.1,3702.AT1G02220.1,3702.AT1G03490.1,3702.AT1G04220.1,3702.AT1G05800.1,3702.AT1G05805.1,3702.AT1G06040.1,3702.AT1G06160.1,3702.AT1G06820.1,3702.AT1G07530.1,3702.AT1G08320.3,3702.AT1G08520.1,3702.AT1G08970.4,3702.AT1G09795.1,3702.AT1G12860.1,3702.AT1G13020.1,3702.AT1G13290.1,3702.AT1G13960.1,3702.AT1G14350.2,3702.AT1G14440.1,3702.AT1…	NGA3,AT1G01260,AT1G02030,SPL8,NAC003,NAC006,KCS2,DGL,AT1G05805,STO,ORA59,CRTISO,SCL14,TGA9,ALB1,NF-YC9,ATP-PRT2,SCRM2,EIF4B2,DOT5,WRKY4,FLP,HB31,AT1G14460,AT1G14600,BPC2,KNATM,GAI,AT1G15710,IRX4,MYB58,EER4,AT1G17790,HDG12,BEE1,AGL65,RKD1,AT1G18950,ARF19,BEL10,ESC,SPL14,SWI3C,DREB26,ATSAC1,AT1G23410,PFT1,AT1G27660,AT1G27880,NUDX15,AT1G29950,TCP24,eEF-1Bb1,ARF6,WRKY14,KAN2,HAF01,NAC13,GTL1,TT1,SHM7…
GO:0032501	multicellular organismal process	244	2336	0.19	2.84e-09	3702.AT1G01030.1,3702.AT1G02065.1,3702.AT1G03060.1,3702.AT1G03890.1,3702.AT1G06040.1,3702.AT1G08320.3,3702.AT1G12860.1,3702.AT1G13290.1,3702.AT1G14350.2,3702.AT1G14440.1,3702.AT1G14740.1,3702.AT1G14760.1,3702.AT1G14920.1,3702.AT1G17920.1,3702.AT1G18750.1,3702.AT1G19220.1,3702.AT1G19780.1,3702.AT1G20900.1,3702.AT1G21700.1,3702.AT1G25540.1,3702.AT1G27340.1,3702.AT1G29460.1,3702.AT1G30210.1,3702.AT1…	NGA3,SPL8,SPI,AT1G03890,STO,TGA9,SCRM2,DOT5,FLP,HB31,TTA1,KNATM,GAI,HDG12,AGL65,ARF19,CNGC8,ESC,SWI3C,PFT1,LCR,AT1G29460,TCP24,ARF6,EMB2279,KAN2,SEU,NRAMP2,UCN,NAM,TCP3,ASIL1,GCT,ULP1D,SNRK2.10,STM,GTB1,RHD6,AT1G66660,POD1,AT1G68360,AGO7,AT1G69570,TCP15,SHW1,EMB25,CLE17,BBX16,SRS5,BBX21,CYCA1;2,PIP5K2,SMB,AT1G79950,AT1G80133,MEE11,CPSF73-II,RIE1,WOL,IDD4,NAC035,AL6,MYB88,AT2G03500,SEP4,CR88,DAZ1,…
GO:0007154	cell communication	184	1749	0.19	4.21e-07	3702.AT1G04310.1,3702.AT1G06160.1,3702.AT1G08320.3,3702.AT1G08340.1,3702.AT1G08970.4,3702.AT1G10560.1,3702.AT1G10940.2,3702.AT1G14350.2,3702.AT1G14920.1,3702.AT1G16150.1,3702.AT1G16610.3,3702.AT1G17440.1,3702.AT1G18150.3,3702.AT1G19220.1,3702.AT1G21910.1,3702.AT1G25540.1,3702.AT1G27510.1,3702.AT1G27880.1,3702.AT1G29460.1,3702.AT1G30330.2,3702.AT1G31930.1,3702.AT1G32870.1,3702.AT1G33240.1,3702.AT1…	ERS2,ORA59,TGA9,AT1G08340,NF-YC9,PUB18,SNRK2.4,FLP,GAI,WAKL4,SR45,EER4,ATMPK8,ARF19,DREB26,PFT1,EX2,AT1G27880,AT1G29460,ARF6,XLG3,NAC13,GTL1,PMI1,AT1G44830,PERK7,ABF1,ERF3,UCN,PERK15,TTL1,AT1G54200,SNRK2.10,AT1G68360,PERK9,AT1G69160,AFP1,SHW1,CLE17,AT1G73660,MPK15,ARR15,SRS5,ARAC5,CPK29,AT1G76530,AT1G77640,FRS8,AT1G80870,WOL,AL6,PLPB,AT2G03500,RIPK,TOC132,AT2G19130,ERF53,DGK5,HB6,AT2G23070,XLG1,L…
GO:0010033	response to organic substance	185	1786	0.19	1.02e-06	3702.AT1G03060.1,3702.AT1G03850.1,3702.AT1G04310.1,3702.AT1G06160.1,3702.AT1G08320.3,3702.AT1G08970.4,3702.AT1G09650.1,3702.AT1G10560.1,3702.AT1G13420.1,3702.AT1G13430.1,3702.AT1G13960.1,3702.AT1G14350.2,3702.AT1G14685.3,3702.AT1G14920.1,3702.AT1G16610.3,3702.AT1G17440.1,3702.AT1G18150.3,3702.AT1G19220.1,3702.AT1G20440.1,3702.AT1G20450.1,3702.AT1G21910.1,3702.AT1G25540.1,3702.AT1G29460.1,3702.AT1…	SPI,GRXS13,ERS2,ORA59,TGA9,NF-YC9,AT1G09650,PUB18,ST4B,ST4C,WRKY4,FLP,BPC2,GAI,SR45,EER4,ATMPK8,ARF19,COR47,ERD10,DREB26,PFT1,AT1G29460,ARF6,XLG3,PMI1,SEU,AT1G44830,RBP47A,ABF1,ERF3,TCP3,TTL1,ASIL1,AT1G54200,AT1G68360,AT1G68670,AT1G69160,AFP1,AGO7,TCP15,SHW1,AT1G73660,ARR15,SRS5,CPK29,ERD14,AT1G76530,AT1G77640,MYB63,WOL,BPC1,MYB88,AT2G03500,DRD1,BZIP27,ERF53,GRP7,HB6,LYK4,ELF3,VAR2,ERF15,RLP23,AT…
GO:1901701	cellular response to oxygen-containing compound	63	596	0.19	0.0129	3702.AT1G08970.4,3702.AT1G10560.1,3702.AT1G14920.1,3702.AT1G16610.3,3702.AT1G17440.1,3702.AT1G25540.1,3702.AT1G27510.1,3702.AT1G27880.1,3702.AT1G33240.1,3702.AT1G42550.1,3702.AT1G44830.1,3702.AT1G49720.2,3702.AT1G53300.1,3702.AT1G68360.1,3702.AT1G69260.1,3702.AT1G69935.1,3702.AT1G73660.1,3702.AT1G76040.2,3702.AT2G01830.2,3702.AT2G03500.1,3702.AT2G22430.1,3702.AT2G23770.1,3702.AT2G36270.1,3702.AT2…	NF-YC9,PUB18,GAI,SR45,EER4,PFT1,EX2,AT1G27880,GTL1,PMI1,AT1G44830,ABF1,TTL1,AT1G68360,AFP1,SHW1,AT1G73660,CPK29,WOL,AT2G03500,HB6,LYK4,ABI5,ABI4,BOP2,PAR1,DAG2,RECQI1,AT3G09770,ZF2,ABI3,CDG1,RDUF1,ROP10,AT3G49370,DWF4,BEH1,UBA2A,GIS,GCN2,LIF2,YY1,TT8,PYL13,CDPK6,CGA1,BSK1,CPK5,LARP1c,BEH2,CTR1,AT5G08520,OCP3,MSL10,LEP,ZFP3,HB23,BKI1,PYL1,ERF2,GNC,NF-YC4,SHI
GO:1901576	organic substance biosynthetic process	416	4083	0.18	3.06e-15	3702.AT1G01030.1,3702.AT1G01260.1,3702.AT1G02030.1,3702.AT1G02065.1,3702.AT1G02220.1,3702.AT1G03490.1,3702.AT1G04220.1,3702.AT1G05800.1,3702.AT1G05805.1,3702.AT1G06040.1,3702.AT1G06160.1,3702.AT1G06820.1,3702.AT1G07530.1,3702.AT1G08320.3,3702.AT1G08520.1,3702.AT1G08970.4,3702.AT1G09795.1,3702.AT1G12860.1,3702.AT1G13020.1,3702.AT1G13290.1,3702.AT1G13960.1,3702.AT1G14350.2,3702.AT1G14440.1,3702.AT1…	NGA3,AT1G01260,AT1G02030,SPL8,NAC003,NAC006,KCS2,DGL,AT1G05805,STO,ORA59,CRTISO,SCL14,TGA9,ALB1,NF-YC9,ATP-PRT2,SCRM2,EIF4B2,DOT5,WRKY4,FLP,HB31,AT1G14460,AT1G14600,BPC2,KNATM,GAI,AT1G15710,IRX4,MYB58,EER4,AT1G17790,HDG12,BEE1,AGL65,RKD1,AT1G18950,ARF19,BEL10,ESC,SPL14,SWI3C,DREB26,ATSAC1,AT1G23410,PFT1,AT1G27660,AT1G27880,NUDX15,AT1G29950,TCP24,eEF-1Bb1,ARF6,WRKY14,KAN2,HAF01,NAC13,GTL1,TT1,SHM7…
GO:0001101	response to acid chemical	108	1058	0.18	0.00095	3702.AT1G03060.1,3702.AT1G06160.1,3702.AT1G08970.4,3702.AT1G10560.1,3702.AT1G13960.1,3702.AT1G14350.2,3702.AT1G14920.1,3702.AT1G17440.1,3702.AT1G18150.3,3702.AT1G20440.1,3702.AT1G20450.1,3702.AT1G21910.1,3702.AT1G25540.1,3702.AT1G27880.1,3702.AT1G33240.1,3702.AT1G42550.1,3702.AT1G44830.1,3702.AT1G49720.2,3702.AT1G53300.1,3702.AT1G68360.1,3702.AT1G68670.1,3702.AT1G69260.1,3702.AT1G69935.1,3702.AT1…	SPI,ORA59,NF-YC9,PUB18,WRKY4,FLP,GAI,EER4,ATMPK8,COR47,ERD10,DREB26,PFT1,AT1G27880,GTL1,PMI1,AT1G44830,ABF1,TTL1,AT1G68360,AT1G68670,AFP1,SHW1,CPK29,ERD14,MYB63,WOL,MYB88,AT2G03500,CR88,GRP7,CSI1,HB6,ELF3,BLH1,ABI5,RAX2,FAC1,WRKY33,ABI4,BOP2,CPC,DAG2,CCA1,RECQI1,ATCHR12,MYB108,AT3G09770,NAC053,ATE2,MYB26,NARS1,ZF2,ERF7,PMH1,GRP4,ABI3,RDUF1,MYB94,TCP14,CHL,ROP10,AT3G49370,DWF4,UBA2A,GIS,EIF4G,LIF2…
GO:0009058	biosynthetic process	423	4258	0.17	7.13e-14	3702.AT1G01030.1,3702.AT1G01260.1,3702.AT1G02030.1,3702.AT1G02065.1,3702.AT1G02220.1,3702.AT1G03490.1,3702.AT1G04220.1,3702.AT1G05800.1,3702.AT1G05805.1,3702.AT1G06040.1,3702.AT1G06160.1,3702.AT1G06820.1,3702.AT1G07530.1,3702.AT1G08320.3,3702.AT1G08520.1,3702.AT1G08970.4,3702.AT1G09795.1,3702.AT1G12860.1,3702.AT1G13020.1,3702.AT1G13290.1,3702.AT1G13960.1,3702.AT1G14350.2,3702.AT1G14440.1,3702.AT1…	NGA3,AT1G01260,AT1G02030,SPL8,NAC003,NAC006,KCS2,DGL,AT1G05805,STO,ORA59,CRTISO,SCL14,TGA9,ALB1,NF-YC9,ATP-PRT2,SCRM2,EIF4B2,DOT5,WRKY4,FLP,HB31,AT1G14460,AT1G14600,BPC2,KNATM,GAI,AT1G15710,IRX4,MYB58,AlaAT1,EER4,AT1G17790,HDG12,BEE1,AGL65,RKD1,AT1G18950,ARF19,BEL10,ESC,SPL14,SWI3C,DREB26,ATSAC1,AT1G23410,PFT1,AT1G27660,AT1G27880,NUDX15,AT1G29950,TCP24,eEF-1Bb1,ARF6,WRKY14,KAN2,HAF01,NAC13,GTL1,T…
GO:1901700	response to oxygen-containing compound	141	1398	0.17	0.00014	3702.AT1G03060.1,3702.AT1G06160.1,3702.AT1G08970.4,3702.AT1G09650.1,3702.AT1G10560.1,3702.AT1G13960.1,3702.AT1G14350.2,3702.AT1G14920.1,3702.AT1G16610.3,3702.AT1G17440.1,3702.AT1G18150.3,3702.AT1G20440.1,3702.AT1G20450.1,3702.AT1G21910.1,3702.AT1G25540.1,3702.AT1G27510.1,3702.AT1G27880.1,3702.AT1G33240.1,3702.AT1G42550.1,3702.AT1G43850.1,3702.AT1G44830.1,3702.AT1G49720.2,3702.AT1G53300.1,3702.AT1…	SPI,ORA59,NF-YC9,AT1G09650,PUB18,WRKY4,FLP,GAI,SR45,EER4,ATMPK8,COR47,ERD10,DREB26,PFT1,EX2,AT1G27880,GTL1,PMI1,SEU,AT1G44830,ABF1,TTL1,AT1G68360,AT1G68670,AFP1,SHW1,AT1G73660,CPK29,ERD14,MYB63,WOL,SOS1,MYB88,AT2G03500,CR88,BZIP27,GRP7,CSI1,HB6,LYK4,ELF3,ERF15,RLP23,BLH1,ABI5,RAX2,FAC1,WRKY33,ABI4,BOP2,PAR1,CPC,DAG2,CCA1,RECQI1,ATCHR12,MYB108,AT3G09770,NAC053,ATE2,MYB26,NARS1,ZF2,ERF7,PMH1,GRP4,A…
GO:0022414	reproductive process	136	1348	0.17	0.00020	3702.AT1G01030.1,3702.AT1G02065.1,3702.AT1G03060.1,3702.AT1G03890.1,3702.AT1G06040.1,3702.AT1G08320.3,3702.AT1G13290.1,3702.AT1G14350.2,3702.AT1G14440.1,3702.AT1G14920.1,3702.AT1G17920.1,3702.AT1G19780.1,3702.AT1G20900.1,3702.AT1G25540.1,3702.AT1G30330.2,3702.AT1G30610.1,3702.AT1G32240.1,3702.AT1G43850.1,3702.AT1G51170.1,3702.AT1G52880.1,3702.AT1G54060.1,3702.AT1G60220.1,3702.AT1G62360.1,3702.AT1…	NGA3,SPL8,SPI,AT1G03890,STO,TGA9,DOT5,FLP,HB31,GAI,HDG12,CNGC8,ESC,PFT1,ARF6,EMB2279,KAN2,SEU,UCN,NAM,ASIL1,ULP1D,STM,GTB1,POD1,AT1G69570,TCP15,SHW1,EMB25,SRS5,CYCA1;2,PIP5K2,MEE11,RIE1,NAC035,MYB88,AT2G03500,SEP4,DAZ1,WUS,AT2G19130,SFH3,GRP7,CSI1,ELF3,TTN7,PRS,AT2G31220,HDG3,BUBR1,SPL3,STIP,AT2G34140,DOT1,ABI5,FAC1,ABI4,BOP2,AT2G41890,SPL9,AHL22,CCA1,AT3G02930,ERCC1,ATCHR12,SGT,FHA2,PLC2,OPS,PIE…
GO:0070887	cellular response to chemical stimulus	124	1245	0.17	0.00074	3702.AT1G04310.1,3702.AT1G06160.1,3702.AT1G08970.4,3702.AT1G10560.1,3702.AT1G14350.2,3702.AT1G14920.1,3702.AT1G16610.3,3702.AT1G17440.1,3702.AT1G19220.1,3702.AT1G21910.1,3702.AT1G25540.1,3702.AT1G27510.1,3702.AT1G27880.1,3702.AT1G29460.1,3702.AT1G30330.2,3702.AT1G33240.1,3702.AT1G42550.1,3702.AT1G44830.1,3702.AT1G47240.1,3702.AT1G49720.2,3702.AT1G50640.1,3702.AT1G53300.1,3702.AT1G54200.1,3702.AT1…	ERS2,ORA59,NF-YC9,PUB18,FLP,GAI,SR45,EER4,ARF19,DREB26,PFT1,EX2,AT1G27880,AT1G29460,ARF6,GTL1,PMI1,AT1G44830,NRAMP2,ABF1,ERF3,TTL1,AT1G54200,AT1G68360,AT1G69160,AFP1,AGO7,SHW1,AT1G73660,ARR15,SRS5,CPK29,AT1G76530,AT1G77640,WOL,AT2G03500,DRD1,ERF53,HB6,LYK4,ERF15,ABI5,SNZ,ABI4,RR3,BOP2,PAR1,DAG2,GSTF8,RECQI1,AT3G09770,AT3G16280,ZF2,ERF7,ABI3,CDG1,CM1,AT3G42800,RDUF1,ROP10,AT3G49370,DWF4,BEH1,ETO1,…
GO:0043170	macromolecule metabolic process	623	6502	0.15	4.26e-19	3702.AT1G01030.1,3702.AT1G01260.1,3702.AT1G02030.1,3702.AT1G02065.1,3702.AT1G02220.1,3702.AT1G03490.1,3702.AT1G04310.1,3702.AT1G05310.1,3702.AT1G05805.1,3702.AT1G05830.1,3702.AT1G06040.1,3702.AT1G06160.1,3702.AT1G07530.1,3702.AT1G08320.3,3702.AT1G08970.4,3702.AT1G10560.1,3702.AT1G10940.2,3702.AT1G12760.1,3702.AT1G12860.1,3702.AT1G13020.1,3702.AT1G13030.1,3702.AT1G13290.1,3702.AT1G13960.1,3702.AT1…	NGA3,AT1G01260,AT1G02030,SPL8,NAC003,NAC006,ERS2,AT1G05310,AT1G05805,ATX2,STO,ORA59,SCL14,TGA9,NF-YC9,PUB18,SNRK2.4,AT1G12760,SCRM2,EIF4B2,AT1G13030,DOT5,WRKY4,FLP,HB31,AT1G14460,AT1G14600,BPC2,KNATM,GAI,WAKL4,MYB58,SR45,EER4,AT1G17790,HDG12,ATMPK8,BEE1,AGL65,RKD1,AT1G18950,ARF19,BEL10,ESC,SPL14,AT1G21320,AT1G21580,SWI3C,DREB26,CAF2,AT1G23410,AT1G23980,PFT1,LCR,AT1G27660,AT1G27880,RKF1,AT1G29950,…
GO:0051716	cellular response to stimulus	230	2428	0.15	1.28e-05	3702.AT1G03060.1,3702.AT1G04310.1,3702.AT1G06160.1,3702.AT1G08320.3,3702.AT1G08340.1,3702.AT1G08970.4,3702.AT1G10560.1,3702.AT1G10940.2,3702.AT1G14350.2,3702.AT1G14460.1,3702.AT1G14920.1,3702.AT1G16150.1,3702.AT1G16610.3,3702.AT1G17440.1,3702.AT1G18150.3,3702.AT1G19220.1,3702.AT1G21910.1,3702.AT1G25540.1,3702.AT1G27510.1,3702.AT1G27880.1,3702.AT1G29460.1,3702.AT1G30330.2,3702.AT1G30460.1,3702.AT1…	SPI,ERS2,ORA59,TGA9,AT1G08340,NF-YC9,PUB18,SNRK2.4,FLP,AT1G14460,GAI,WAKL4,SR45,EER4,ATMPK8,ARF19,DREB26,PFT1,EX2,AT1G27880,AT1G29460,ARF6,CPSF30,XLG3,NAC13,GTL1,PMI1,SEU,AT1G44830,NRAMP2,PERK7,RBP47A,ABF1,ERF3,UCN,PERK15,TTL1,AT1G54200,SNRK2.10,ILA,AT1G68360,PERK9,AT1G69160,AFP1,AGO7,SHW1,AT1G73660,MPK15,ARR15,SRS5,ARAC5,CPK29,AT1G76530,AT1G77640,RECA1,AT1G79950,FRS8,AT1G80870,WOL,ETL1,AL6,STI,P…
GO:0006996	organelle organization	119	1283	0.14	0.0112	3702.AT1G03060.1,3702.AT1G05830.1,3702.AT1G06820.1,3702.AT1G08190.1,3702.AT1G13220.2,3702.AT1G17440.1,3702.AT1G20900.1,3702.AT1G21700.1,3702.AT1G22620.1,3702.AT1G24310.1,3702.AT1G27390.1,3702.AT1G27880.1,3702.AT1G32750.1,3702.AT1G42550.1,3702.AT1G45545.1,3702.AT1G48760.2,3702.AT1G50410.1,3702.AT1G55900.1,3702.AT1G55970.1,3702.AT1G57820.1,3702.AT1G64090.2,3702.AT1G65440.1,3702.AT1G68790.1,3702.AT1…	SPI,ATX2,CRTISO,VPS41,LINC2,EER4,ESC,SWI3C,ATSAC1,AT1G24310,TOM20-2,AT1G27880,HAF01,PMI1,AT1G45545,delta-ADR,AT1G50410,TIM50,HAC4,VIM1,RTNLB3,GTB1,LINC3,FLN2,FH8,GTE3,AT1G75720,CYCA1;2,AT1G79950,CPSF73-II,MAP70-3,ETL1,AL6,AT2G03500,AT2G16365,DRD1,NAP1;2,GRP7,EMB2219,CSI1,NAI1,TTN7,RDM4,VAR2,APG9,EMB2795,AUG2,BUBR1,GRL,BLH1,TIM17-2,AT2G38370,AT2G41620,AT2G45810,BRM,SNL1,AT3G02930,RECQI1,ATCHR12,PR…
GO:0006807	nitrogen compound metabolic process	635	7152	0.12	1.40e-12	3702.AT1G01030.1,3702.AT1G01260.1,3702.AT1G02030.1,3702.AT1G02065.1,3702.AT1G02220.1,3702.AT1G03490.1,3702.AT1G04310.1,3702.AT1G05805.1,3702.AT1G05830.1,3702.AT1G06040.1,3702.AT1G06160.1,3702.AT1G07530.1,3702.AT1G08320.3,3702.AT1G08520.1,3702.AT1G08970.4,3702.AT1G09795.1,3702.AT1G10560.1,3702.AT1G10940.2,3702.AT1G12760.1,3702.AT1G12860.1,3702.AT1G13020.1,3702.AT1G13030.1,3702.AT1G13290.1,3702.AT1…	NGA3,AT1G01260,AT1G02030,SPL8,NAC003,NAC006,ERS2,AT1G05805,ATX2,STO,ORA59,SCL14,TGA9,ALB1,NF-YC9,ATP-PRT2,PUB18,SNRK2.4,AT1G12760,SCRM2,EIF4B2,AT1G13030,DOT5,WRKY4,FLP,HB31,AT1G14460,AT1G14600,BPC2,KNATM,GAI,AT1G15710,WAKL4,MYB58,SR45,AlaAT1,EER4,AT1G17790,HDG12,ATMPK8,BEE1,AGL65,RKD1,AT1G18950,ARF19,BEL10,ESC,SPL14,AT1G21320,AT1G21580,SWI3C,DREB26,CAF2,AT1G23410,AT1G23980,PFT1,LCR,AT1G27660,AT1G…
GO:0042221	response to chemical	235	2654	0.12	0.00061	3702.AT1G03060.1,3702.AT1G03850.1,3702.AT1G04310.1,3702.AT1G06160.1,3702.AT1G07530.1,3702.AT1G08320.3,3702.AT1G08970.4,3702.AT1G09650.1,3702.AT1G10560.1,3702.AT1G13420.1,3702.AT1G13430.1,3702.AT1G13960.1,3702.AT1G14350.2,3702.AT1G14685.3,3702.AT1G14920.1,3702.AT1G16610.3,3702.AT1G17290.1,3702.AT1G17440.1,3702.AT1G18150.3,3702.AT1G19220.1,3702.AT1G20440.1,3702.AT1G20450.1,3702.AT1G21910.1,3702.AT1…	SPI,GRXS13,ERS2,ORA59,SCL14,TGA9,NF-YC9,AT1G09650,PUB18,ST4B,ST4C,WRKY4,FLP,BPC2,GAI,SR45,AlaAT1,EER4,ATMPK8,ARF19,COR47,ERD10,DREB26,PFT1,UPS5,EX2,AT1G27880,AT1G29460,ARF6,XLG3,GTL1,SHM7,PMI1,SEU,AT1G44830,NRAMP2,RBP47A,ABF1,ERF3,TCP3,TTL1,ASIL1,AT1G54200,AT1G66780,CSK,POD1,AT1G68360,AT1G68670,AT1G69160,AFP1,AGO7,TCP15,SHW1,AT1G73660,ARR15,SRS5,CPK29,ERD14,AT1G76530,AT1G77640,MYB63,WOL,BPC1,SOS1…
GO:0009628	response to abiotic stimulus	148	1699	0.11	0.0253	3702.AT1G03060.1,3702.AT1G04220.1,3702.AT1G06040.1,3702.AT1G08190.1,3702.AT1G12860.1,3702.AT1G14350.2,3702.AT1G14440.1,3702.AT1G14920.1,3702.AT1G15950.1,3702.AT1G16490.1,3702.AT1G17290.1,3702.AT1G20440.1,3702.AT1G20450.1,3702.AT1G20900.1,3702.AT1G21910.1,3702.AT1G25540.1,3702.AT1G27880.1,3702.AT1G32870.1,3702.AT1G33240.1,3702.AT1G42550.1,3702.AT1G43850.1,3702.AT1G49600.1,3702.AT1G53300.1,3702.AT1…	SPI,KCS2,STO,VPS41,SCRM2,FLP,HB31,GAI,IRX4,MYB58,AlaAT1,COR47,ERD10,ESC,DREB26,PFT1,AT1G27880,NAC13,GTL1,PMI1,SEU,RBP47A,TTL1,ULP1D,SNRK2.10,SHW1,AT1G73660,BBX16,BBX21,ERD14,PIP5K2,RECA1,MYB63,FRS8,WOL,SOS1,ETL1,MYB88,AT2G03500,CR88,AT2G16365,AT2G18190,ERF53,GRP7,CSI1,HB6,ELF3,PHT4;1,VAR2,BLH1,ABS2,ABI5,RAX2,WRKY33,ABI4,RHC1A,LSH10,PAR1,PIF4,HB4,BEN1,AHL22,DAG2,CCA1,CAO,AT2G47560,GSTF8,AT3G02910,…
GO:0044238	primary metabolic process	674	8114	0.09	2.30e-08	3702.AT1G01030.1,3702.AT1G01260.1,3702.AT1G02030.1,3702.AT1G02065.1,3702.AT1G02220.1,3702.AT1G02660.1,3702.AT1G03490.1,3702.AT1G04220.1,3702.AT1G04310.1,3702.AT1G05310.1,3702.AT1G05800.1,3702.AT1G05805.1,3702.AT1G05830.1,3702.AT1G06040.1,3702.AT1G06160.1,3702.AT1G06820.1,3702.AT1G07530.1,3702.AT1G08320.3,3702.AT1G08970.4,3702.AT1G09795.1,3702.AT1G10560.1,3702.AT1G10940.2,3702.AT1G12760.1,3702.AT1…	NGA3,AT1G01260,AT1G02030,SPL8,NAC003,AT1G02660,NAC006,KCS2,ERS2,AT1G05310,DGL,AT1G05805,ATX2,STO,ORA59,CRTISO,SCL14,TGA9,NF-YC9,ATP-PRT2,PUB18,SNRK2.4,AT1G12760,SCRM2,EIF4B2,AT1G13030,DOT5,WRKY4,FLP,HB31,AT1G14460,AT1G14600,BPC2,KNATM,GAI,AT1G15710,WAKL4,MYB58,SR45,AlaAT1,EER4,AT1G17790,HDG12,ATMPK8,BEE1,AGL65,RKD1,AT1G18950,ARF19,BEL10,ESC,SPL14,AT1G21320,AT1G21580,SWI3C,DREB26,PIP5K1,ATSAC1,CAF…
GO:0009987	cellular process	851	10581	0.08	9.01e-09	3702.AT1G01030.1,3702.AT1G01260.1,3702.AT1G02030.1,3702.AT1G02065.1,3702.AT1G02220.1,3702.AT1G03060.1,3702.AT1G03490.1,3702.AT1G03850.1,3702.AT1G04220.1,3702.AT1G04310.1,3702.AT1G04520.1,3702.AT1G05310.1,3702.AT1G05800.1,3702.AT1G05805.1,3702.AT1G05830.1,3702.AT1G06040.1,3702.AT1G06160.1,3702.AT1G06820.1,3702.AT1G07530.1,3702.AT1G08190.1,3702.AT1G08320.3,3702.AT1G08340.1,3702.AT1G08520.1,3702.AT1…	NGA3,AT1G01260,AT1G02030,SPL8,NAC003,SPI,NAC006,GRXS13,KCS2,ERS2,PDLP2,AT1G05310,DGL,AT1G05805,ATX2,STO,ORA59,CRTISO,SCL14,VPS41,TGA9,AT1G08340,ALB1,NF-YC9,ATP-PRT2,PUB18,SNRK2.4,AT1G12760,DET3,SCRM2,EIF4B2,AT1G13030,LINC2,DOT5,WRKY4,FLP,HB31,AT1G14460,AT1G14600,BPC2,AT1G14686,TTA1,KNATM,GAI,AT1G15710,IRX4,WAKL4,MYB58,SR45,AlaAT1,EER4,AT1G17790,HDG12,ATMPK8,BEE1,AGL65,RKD1,AT1G18950,ARF19,BEL10,C…
GO:0044237	cellular metabolic process	676	8432	0.07	5.33e-06	3702.AT1G01030.1,3702.AT1G01260.1,3702.AT1G02030.1,3702.AT1G02065.1,3702.AT1G02220.1,3702.AT1G03490.1,3702.AT1G03850.1,3702.AT1G04220.1,3702.AT1G04310.1,3702.AT1G04520.1,3702.AT1G05310.1,3702.AT1G05800.1,3702.AT1G05805.1,3702.AT1G05830.1,3702.AT1G06040.1,3702.AT1G06160.1,3702.AT1G06820.1,3702.AT1G07530.1,3702.AT1G08320.3,3702.AT1G08520.1,3702.AT1G08970.4,3702.AT1G09795.1,3702.AT1G10560.1,3702.AT1…	NGA3,AT1G01260,AT1G02030,SPL8,NAC003,NAC006,GRXS13,KCS2,ERS2,PDLP2,AT1G05310,DGL,AT1G05805,ATX2,STO,ORA59,CRTISO,SCL14,TGA9,ALB1,NF-YC9,ATP-PRT2,PUB18,SNRK2.4,AT1G12760,SCRM2,EIF4B2,AT1G13030,DOT5,WRKY4,FLP,HB31,AT1G14460,AT1G14600,BPC2,KNATM,GAI,AT1G15710,IRX4,WAKL4,MYB58,SR45,AlaAT1,EER4,AT1G17790,HDG12,ATMPK8,BEE1,AGL65,RKD1,AT1G18950,ARF19,BEL10,ESC,SPL14,AT1G21320,AT1G21580,SWI3C,DREB26,PIP5…
GO:0071704	organic substance metabolic process	687	8632	0.07	1.05e-05	3702.AT1G01030.1,3702.AT1G01260.1,3702.AT1G02030.1,3702.AT1G02065.1,3702.AT1G02220.1,3702.AT1G02660.1,3702.AT1G03490.1,3702.AT1G04220.1,3702.AT1G04310.1,3702.AT1G05310.1,3702.AT1G05800.1,3702.AT1G05805.1,3702.AT1G05830.1,3702.AT1G06040.1,3702.AT1G06160.1,3702.AT1G06820.1,3702.AT1G07530.1,3702.AT1G08320.3,3702.AT1G08520.1,3702.AT1G08970.4,3702.AT1G09795.1,3702.AT1G10560.1,3702.AT1G10940.2,3702.AT1…	NGA3,AT1G01260,AT1G02030,SPL8,NAC003,AT1G02660,NAC006,KCS2,ERS2,AT1G05310,DGL,AT1G05805,ATX2,STO,ORA59,CRTISO,SCL14,TGA9,ALB1,NF-YC9,ATP-PRT2,PUB18,SNRK2.4,AT1G12760,SCRM2,EIF4B2,AT1G13030,DOT5,WRKY4,FLP,HB31,AT1G14460,AT1G14600,BPC2,KNATM,GAI,AT1G15710,IRX4,WAKL4,MYB58,SR45,AlaAT1,EER4,AT1G17790,HDG12,ATMPK8,BEE1,AGL65,RKD1,AT1G18950,ARF19,BEL10,ESC,SPL14,AT1G21320,AT1G21580,SWI3C,DREB26,PIP5K1,…
GO:0050896	response to stimulus	395	5064	0.06	0.0214	3702.AT1G02450.1,3702.AT1G03060.1,3702.AT1G03850.1,3702.AT1G04220.1,3702.AT1G04310.1,3702.AT1G05800.1,3702.AT1G06040.1,3702.AT1G06160.1,3702.AT1G07530.1,3702.AT1G08190.1,3702.AT1G08320.3,3702.AT1G08340.1,3702.AT1G08970.4,3702.AT1G09650.1,3702.AT1G10560.1,3702.AT1G10940.2,3702.AT1G12860.1,3702.AT1G13420.1,3702.AT1G13430.1,3702.AT1G13960.1,3702.AT1G14350.2,3702.AT1G14440.1,3702.AT1G14460.1,3702.AT1…	NIMIN1,SPI,GRXS13,KCS2,ERS2,DGL,STO,ORA59,SCL14,VPS41,TGA9,AT1G08340,NF-YC9,AT1G09650,PUB18,SNRK2.4,SCRM2,ST4B,ST4C,WRKY4,FLP,HB31,AT1G14460,BPC2,GAI,IRX4,WAKL4,MYB58,SR45,AlaAT1,EER4,ATMPK8,ARF19,COR47,ERD10,ESC,SPL14,DREB26,PFT1,UPS5,EX2,AT1G27880,AT1G29460,ARF6,CPSF30,XLG3,NAC13,GTL1,SHM7,PMI1,SEU,AT1G44830,NRAMP2,PERK7,RBP47A,ABF1,ERF3,UCN,PERK15,TCP3,TTL1,ASIL1,AT1G54200,ATG18H,ULP1D,SNRK2.1…
GO:0008152	metabolic process	719	9671	0.04	0.0175	3702.AT1G01030.1,3702.AT1G01260.1,3702.AT1G02030.1,3702.AT1G02065.1,3702.AT1G02220.1,3702.AT1G02660.1,3702.AT1G03490.1,3702.AT1G03850.1,3702.AT1G04220.1,3702.AT1G04310.1,3702.AT1G04520.1,3702.AT1G05310.1,3702.AT1G05800.1,3702.AT1G05805.1,3702.AT1G05830.1,3702.AT1G06040.1,3702.AT1G06160.1,3702.AT1G06820.1,3702.AT1G07530.1,3702.AT1G08320.3,3702.AT1G08520.1,3702.AT1G08970.4,3702.AT1G09795.1,3702.AT1…	NGA3,AT1G01260,AT1G02030,SPL8,NAC003,AT1G02660,NAC006,GRXS13,KCS2,ERS2,PDLP2,AT1G05310,DGL,AT1G05805,ATX2,STO,ORA59,CRTISO,SCL14,TGA9,ALB1,NF-YC9,ATP-PRT2,PUB18,SNRK2.4,AT1G12760,SCRM2,EIF4B2,AT1G13030,DOT5,WRKY4,FLP,HB31,AT1G14460,AT1G14600,BPC2,KNATM,GAI,AT1G15710,IRX4,WAKL4,MYB58,SR45,AlaAT1,EER4,AT1G17790,HDG12,ATMPK8,BEE1,AGL65,RKD1,AT1G18950,ARF19,BEL10,ESC,SPL14,AT1G21320,AT1G21580,SWI3C,D…

## Sheet: PFAM
#term ID	term description	observed gene count	background gene count	strength	false discovery rate	matching proteins in your network (IDs)	matching proteins in your network (labels)
PF00046	Homeobox domain	25	92	0.6	6.34e-05	3702.AT1G17920.1,3702.AT1G19700.2,3702.AT1G62360.1,3702.AT1G75410.2,3702.AT1G79840.2,3702.AT2G17950.1,3702.AT2G22430.1,3702.AT2G22800.1,3702.AT2G28610.1,3702.AT2G32370.1,3702.AT2G33880.1,3702.AT2G35940.3,3702.AT2G44910.1,3702.AT3G01220.1,3702.AT4G03250.1,3702.AT4G08150.1,3702.AT4G36870.2,3702.AT5G02030.1,3702.AT5G06710.1,3702.AT5G11060.1,3702.AT5G11270.1,3702.AT5G25220.1,3702.AT5G41410.1,3702.AT5…	HDG12,BEL10,STM,BLH3,GL2,WUS,HB6,HAT9,PRS,HDG3,STIP,BLH1,HB4,HB20,AT4G03250,KNAT1,BLH2,RPL,HAT14,KNAT4,OCP3,KNAT3,BEL1,RLT2,HDG5
PF02181	Formin Homology 2 Domain	13	21	0.96	6.34e-05	3702.AT1G24150.1,3702.AT1G59910.1,3702.AT1G70140.1,3702.AT2G25050.2,3702.AT2G43800.1,3702.AT3G07540.1,3702.AT3G25500.1,3702.AT4G15200.1,3702.AT5G07650.1,3702.AT5G07740.1,3702.AT5G07760.1,3702.AT5G07770.1,3702.AT5G48360.1	FH4,AT1G59910,FH8,AT2G25050,AT2G43800,AT3G07540,AFH1,FH3,AT5G07650,FH20,AT5G07760,AT5G07770,AT5G48360
PF12906	RING-variant domain	13	26	0.87	0.00014	3702.AT1G02610.1,3702.AT1G14260.2,3702.AT1G50440.2,3702.AT2G02960.5,3702.AT2G45530.1,3702.AT3G06330.1,3702.AT3G09760.1,3702.AT4G02075.1,3702.AT4G34100.1,3702.AT5G18760.1,3702.AT5G59000.1,3702.AT5G62460.1,3702.AT5G63780.1	AT1G02610,AT1G14260,AT1G50440,AT2G02960,AT2G45530,AT3G06330,AT3G09760,PIT1,CER9,AT5G18760,AT5G59000,AT5G62460,SHA1
PF00271	Helicase conserved C-terminal domain	29	148	0.46	0.00050	3702.AT1G05120.1,3702.AT1G05490.1,3702.AT1G27880.1,3702.AT1G31970.1,3702.AT1G50410.1,3702.AT1G70070.1,3702.AT1G77030.1,3702.AT2G02090.1,3702.AT2G16390.1,3702.AT2G42520.1,3702.AT2G45810.1,3702.AT2G46020.2,3702.AT3G05740.1,3702.AT3G06010.1,3702.AT3G06480.1,3702.AT3G12810.1,3702.AT3G16840.1,3702.AT3G22310.1,3702.AT3G24340.1,3702.AT3G42670.1,3702.AT3G58510.2,3702.AT3G61240.1,3702.AT4G16630.1,3702.AT5…	AT1G05120,chr31,AT1G27880,STRS1,AT1G50410,EMB25,AT1G77030,ETL1,DRD1,AT2G42520,AT2G45810,BRM,RECQI1,ATCHR12,AT3G06480,PIE1,AT3G16840,PMH1,CHR40,CHR38,AT3G58510,AT3G61240,AT4G16630,CHR23,DCL4,AT5G54910,PRH75,AT5G63120,AT5G65900
PF05920	Homeobox KN domain	13	31	0.79	0.00050	3702.AT1G19700.2,3702.AT1G62360.1,3702.AT1G75410.2,3702.AT1G79840.2,3702.AT2G35940.3,3702.AT4G03250.1,3702.AT4G08150.1,3702.AT4G36870.2,3702.AT5G02030.1,3702.AT5G11060.1,3702.AT5G25220.1,3702.AT5G41410.1,3702.AT5G46880.1	BEL10,STM,BLH3,GL2,BLH1,AT4G03250,KNAT1,BLH2,RPL,KNAT4,KNAT3,BEL1,HDG5
PF00010	Helix-loop-helix DNA-binding domain	27	135	0.47	0.00058	3702.AT1G01260.1,3702.AT1G05805.1,3702.AT1G12860.1,3702.AT1G18400.1,3702.AT1G66470.1,3702.AT1G68810.1,3702.AT1G72210.1,3702.AT2G22770.1,3702.AT2G31220.1,3702.AT2G43010.1,3702.AT2G43140.2,3702.AT3G19860.2,3702.AT3G21330.1,3702.AT3G23690.1,3702.AT3G26744.1,3702.AT3G56770.1,3702.AT4G09180.1,3702.AT4G09820.1,3702.AT4G17880.1,3702.AT4G25410.1,3702.AT4G34530.1,3702.AT4G36060.1,3702.AT5G10570.1,3702.AT5…	AT1G01260,AT1G05805,SCRM2,BEE1,RHD6,AT1G68810,AT1G72210,NAI1,AT2G31220,PIF4,AT2G43140,bHLH121,AT3G21330,AT3G23690,ICE1,AT3G56770,FBH2,TT8,MYC4,AT4G25410,CIB1,bHLH11,AT5G10570,AT5G48560,SPCH,LRL3,PIF7
PF00249	Myb-like DNA-binding domain	40	252	0.37	0.00058	3702.AT1G14350.2,3702.AT1G14600.1,3702.AT1G16490.1,3702.AT1G18710.1,3702.AT1G21700.1,3702.AT1G32240.1,3702.AT1G49010.1,3702.AT1G68670.1,3702.AT1G74430.1,3702.AT1G74650.1,3702.AT1G79180.1,3702.AT2G02060.1,3702.AT2G02820.2,3702.AT2G03500.1,3702.AT2G20400.1,3702.AT2G20570.2,3702.AT2G36890.1,3702.AT2G38300.1,3702.AT2G44430.1,3702.AT2G46410.1,3702.AT2G46830.1,3702.AT3G06490.1,3702.AT3G10760.1,3702.AT3…	FLP,AT1G14600,MYB58,MYB47,SWI3C,KAN2,AT1G49010,AT1G68670,MYB95,MYB31,MYB63,AT2G02060,MYB88,AT2G03500,AT2G20400,GPRI1,RAX2,AT2G38300,AT2G44430,CPC,CCA1,MYB108,AT3G10760,MYB26,AT3G16350,PCL1,MYB94,RR20,MYB74,KAN3,MYB98,AT4G37180,MYB73,AT4G39160,AT5G08520,KAN,GLK2,MYB111,AT5G52660,MYB120
PF13837	Myb/SANT-like DNA-binding domain	12	29	0.79	0.00069	3702.AT1G21200.1,3702.AT1G31310.1,3702.AT1G33240.1,3702.AT1G54060.1,3702.AT1G76870.1,3702.AT1G76890.2,3702.AT2G33550.1,3702.AT2G35640.1,3702.AT3G11100.1,3702.AT3G24860.1,3702.AT5G05550.2,3702.AT5G28300.1	AT1G21200,AT1G31310,GTL1,ASIL1,AT1G76870,GT2,AT2G33550,AT2G35640,AT3G11100,AT3G24860,AT5G05550,AT5G28300
PF00076	RNA recognition motif. (a.k.a. RRM, RBD, or RNP domain)	38	243	0.36	0.00091	3702.AT1G13190.1,3702.AT1G16610.3,3702.AT1G21320.1,3702.AT1G22330.1,3702.AT1G22910.3,3702.AT1G49600.1,3702.AT1G53720.1,3702.AT1G54080.2,3702.AT1G58470.1,3702.AT1G67770.1,3702.AT1G76940.1,3702.AT2G21660.1,3702.AT2G22090.2,3702.AT2G22100.1,3702.AT2G24590.1,3702.AT2G29580.1,3702.AT2G44710.1,3702.AT2G46780.1,3702.AT2G47310.1,3702.AT3G07250.1,3702.AT3G14100.1,3702.AT3G21215.1,3702.AT3G23830.2,3702.AT3…	AT1G13190,SR45,AT1G21320,AT1G22330,AT1G22910,RBP47A,CYP59,UBP1A,RBP1,TEL2,AT1G76940,GRP7,UBA1A,AT2G22100,RSZ22a,MAC5B,AT2G44710,AT2G46780,AT2G47310,AT3G07250,AT3G14100,AT3G21215,GRP4,AT3G23900,TEL1,SR34a,CP33,AT3G52660,PHIP1,SCL30,UBA2A,LIF2,AT4G09040,AT5G04810,AT5G06210,PTB2,RBP45A,AT5G55670
PF00847	AP2 domain	27	143	0.45	0.00091	3702.AT1G06160.1,3702.AT1G21910.1,3702.AT1G44830.1,3702.AT1G50640.1,3702.AT1G77640.1,3702.AT2G20880.1,3702.AT2G31230.1,3702.AT2G39250.1,3702.AT2G40220.1,3702.AT3G16280.1,3702.AT3G20310.1,3702.AT3G54320.1,3702.AT3G54990.1,3702.AT4G28140.1,3702.AT4G36900.1,3702.AT5G07580.1,3702.AT5G10510.3,3702.AT5G11190.1,3702.AT5G13330.1,3702.AT5G13910.1,3702.AT5G19790.1,3702.AT5G47220.1,3702.AT5G53290.1,3702.AT5…	ORA59,DREB26,AT1G44830,ERF3,AT1G77640,ERF53,ERF15,SNZ,ABI4,AT3G16280,ERF7,WRI1,SMZ,AT4G28140,RAP2.10,AT5G07580,AIL6,SHN2,Rap2.6L,LEP,RAP2.11,ERF2,CRF3,AIL5,TOE2,AT5G61590,DEAR2
PF03479	Domain of unknown function (DUF296)	12	31	0.76	0.00091	3702.AT1G20900.1,3702.AT2G45430.1,3702.AT3G04590.2,3702.AT4G00200.1,3702.AT4G17950.1,3702.AT4G22770.1,3702.AT4G22810.1,3702.AT4G25320.1,3702.AT5G46640.1,3702.AT5G49700.1,3702.AT5G51590.1,3702.AT5G62260.1	ESC,AHL22,AT3G04590,AT4G00200,AT4G17950,AT4G22770,AT4G22810,AT4G25320,AT5G46640,AT5G49700,AT5G51590,AT5G62260
PF00270	DEAD/DEAH box helicase	20	101	0.47	0.0058	3702.AT1G27880.1,3702.AT1G31970.1,3702.AT1G70070.1,3702.AT1G77030.1,3702.AT2G28600.1,3702.AT2G42520.1,3702.AT2G45810.1,3702.AT3G05740.1,3702.AT3G06480.1,3702.AT3G12810.1,3702.AT3G16840.1,3702.AT3G22310.1,3702.AT3G58510.2,3702.AT3G61240.1,3702.AT4G16630.1,3702.AT5G20320.1,3702.AT5G54910.1,3702.AT5G62190.1,3702.AT5G63120.2,3702.AT5G65900.1	AT1G27880,STRS1,EMB25,AT1G77030,AT2G28600,AT2G42520,AT2G45810,RECQI1,AT3G06480,PIE1,AT3G16840,PMH1,AT3G58510,AT3G61240,AT4G16630,DCL4,AT5G54910,PRH75,AT5G63120,AT5G65900
PF03634	TCP family transcription factor	9	24	0.74	0.0117	3702.AT1G30210.1,3702.AT1G53230.1,3702.AT1G69690.1,3702.AT2G31070.1,3702.AT3G02150.2,3702.AT3G15030.1,3702.AT3G47620.1,3702.AT4G18390.1,3702.AT5G23280.1	TCP24,TCP3,TCP15,TCP10,PTF1,TCP4,TCP14,TCP2,AT5G23280
PF14369	zinc-ribbon	7	15	0.84	0.0208	3702.AT1G55530.1,3702.AT2G39720.1,3702.AT2G40830.2,3702.AT3G46620.1,3702.AT3G60080.1,3702.AT5G56340.1,3702.AT5G64920.1	AT1G55530,RHC2A,RHC1A,RDUF1,AT3G60080,ATCRT1,CIP8
PF00176	SNF2 family N-terminal domain	11	41	0.6	0.0225	3702.AT1G05120.1,3702.AT1G05490.1,3702.AT1G50410.1,3702.AT2G02090.1,3702.AT2G16390.1,3702.AT2G46020.2,3702.AT3G06010.1,3702.AT3G12810.1,3702.AT3G24340.1,3702.AT3G42670.1,3702.AT5G19310.1	AT1G05120,chr31,AT1G50410,ETL1,DRD1,BRM,ATCHR12,PIE1,CHR40,CHR38,CHR23
PF01764	Lipase (class 3)	11	44	0.57	0.0352	3702.AT1G02660.1,3702.AT1G05800.1,3702.AT1G10040.1,3702.AT1G51440.1,3702.AT2G31100.1,3702.AT3G14075.2,3702.AT3G49050.1,3702.AT4G18550.1,3702.AT5G24190.1,3702.AT5G24230.1,3702.AT5G37710.1	AT1G02660,DGL,AT1G10040,AT1G51440,At2g31100,AT3G14075,AT3G49050,DSEL,AT5G24190,AT5G24230,AT5G37710
PF04851	Type III restriction enzyme, res subunit	15	78	0.45	0.0415	3702.AT1G05120.1,3702.AT1G05490.1,3702.AT1G70070.1,3702.AT1G77030.1,3702.AT2G02090.1,3702.AT2G16390.1,3702.AT2G46020.2,3702.AT3G06010.1,3702.AT3G06480.1,3702.AT3G12810.1,3702.AT3G22310.1,3702.AT3G42670.1,3702.AT4G16630.1,3702.AT5G19310.1,3702.AT5G20320.1	AT1G05120,chr31,EMB25,AT1G77030,ETL1,DRD1,BRM,ATCHR12,AT3G06480,PIE1,PMH1,CHR38,AT4G16630,CHR23,DCL4
PF07526	Associated with HOX	6	13	0.83	0.0464	3702.AT1G19700.2,3702.AT1G75410.2,3702.AT2G35940.3,3702.AT4G36870.2,3702.AT5G02030.1,3702.AT5G41410.1	BEL10,BLH3,BLH1,BLH2,RPL,BEL1
PF12428	Protein of unknown function (DUF3675)	5	8	0.97	0.0464	3702.AT1G02610.1,3702.AT1G14260.2,3702.AT2G02960.5,3702.AT4G02075.1,3702.AT5G62460.1	AT1G02610,AT1G14260,AT2G02960,PIT1,AT5G62460
