# Supplementary material for: Adaptive protein evolution through length variation of short tandem repeats in Arabidopsis
Source: Sci Adv. 2023 Mar 22;9(12):eadd6960. doi: 10.1126/sciadv.add6960 (PMC10032594; doi:10.1126/sciadv.add6960)
Supplement: Supplementary file 2 — Datasets S1 to S14 [file sciadv.add6960_datasets_s1_to_s14.zip › add6960_Dataset_S4.xlsx]

## Sheet: Sheet1
predicted region*	P threshold (gene expression ~ STR)	Fisher's exact test odds ratio	Fisher's exact test P value	A**	B**	C**	D**
disorder	0.9	1.21	0.47	657	574	36	38
disorder	0.5	1.0	1.0	487	430	206	182
disorder	0.1	0.97	0.78	273	246	420	366
disorder	0.01	0.95	0.74	159	146	534	466
disorder	0.001	1.06	0.76	107	90	586	522
disorder	0.0001	1.02	0.93	75	65	618	547
disorder	1e-05	1.0	1.0	59	52	634	560
disorder	1e-06	0.92	0.74	46	44	647	568
disorder	1e-07	1.08	0.81	39	32	654	580
disorder	1e-08	1.01	1.0	31	27	662	585
disorder	1e-09	1.14	0.77	27	21	666	591
disorder	1e-10	1.17	0.65	25	19	668	593
disorder	1e-20	0.88	0.81	8	8	685	604
protein	0.9	1.06	1.0	279	952	16	58
protein	0.5	1.06	0.72	210	707	85	303
protein	0.1	0.84	0.22	108	411	187	599
protein	0.01	0.84	0.31	62	243	233	767
protein	0.001	0.82	0.36	39	158	256	852
protein	0.0001	0.97	1.0	31	109	264	901
protein	1e-05	0.83	0.55	22	89	273	921
protein	1e-06	0.73	0.3	16	74	279	936
protein	1e-07	0.76	0.47	13	58	282	952
protein	1e-08	0.7	0.42	10	48	285	962
protein	1e-09	0.78	0.6	9	39	286	971
protein	1e-10	0.53	0.2	6	38	289	972
morf	0.9	2.45	0.73	40	1191	1	73
morf	0.5	0.81	0.6	27	890	14	374
morf	0.1	1.08	0.87	17	502	24	762
morf	0.01	0.45	0.09	5	300	36	964
anchor2	0.9	0.8	0.41	310	921	22	52
anchor2	0.5	0.78	0.07	220	697	112	276
anchor2	0.1	0.81	0.12	120	399	212	574
anchor2	0.01	0.76	0.08	66	239	266	734
anchor2	0.001	0.82	0.29	44	153	288	820
anchor2	0.0001	0.78	0.26	30	110	302	863
anchor2	1e-05	0.7	0.17	22	89	310	884
anchor2	1e-06	0.62	0.1	16	74	316	899
anchor2	1e-07	0.58	0.09	12	59	320	914
anchor2	1e-08	0.68	0.28	11	47	321	926
anchor2	1e-09	0.76	0.5	10	38	322	935
anchor2	1e-10	0.54	0.16	7	37	325	936
dna	0.9	1.46	0.4	185	1046	8	66
dna	0.5	0.76	0.11	126	791	67	321
dna	0.1	1.14	0.43	82	437	111	675
dna	0.01	1.18	0.36	50	255	143	857
dna	0.001	1.3	0.23	35	162	158	950
dna	0.0001	1.36	0.21	26	114	167	998
dna	1e-05	1.39	0.21	21	90	172	1022
dna	1e-06	1.37	0.28	17	73	176	1039
dna	1e-07	1.74	0.08	16	55	177	1057
dna	1e-08	2.09	0.02	15	43	178	1069
dna	1e-09	2.48	0.01	14	34	179	1078
dna	1e-10	2.82	<0.01	14	30	179	1082
dna	1e-20	3.54	0.02	6	10	187	1102
rna	0.9	0.59	0.43	30	1201	3	71
rna	0.5	1.13	0.85	24	893	9	379
rna	0.1	1.12	0.86	14	505	19	767
rna	0.01	1.24	0.54	9	296	24	976
rna	0.001	1.53	0.32	7	190	26	1082
rna	0.0001	1.89	0.16	6	134	27	1138
rna	1e-05	1.96	0.19	5	106	28	1166
*disorder: D2P2 consensus predictions. protein, dna and rna: protein-protein, protein-DNA and protein-RNA interactions as predicted by DisoRDPbind. morf: MoRF (protein-protein) regions predicted by MoRFpred. anchor2: protein-protein) interaction regions predicted by ANCHOR2
**
# tests	STR-encoded amino acid in predicted region	STR-encoded amino acid not in predicted region
associated with own expression	A	B
not associated with own expression	C	D
