# Supplementary material for: Adaptive protein evolution through length variation of short tandem repeats in Arabidopsis
Source: Sci Adv. 2023 Mar 22;9(12):eadd6960. doi: 10.1126/sciadv.add6960 (PMC10032594; doi:10.1126/sciadv.add6960)
Supplement: Supplementary file 2 — Datasets S1 to S14 [file sciadv.add6960_datasets_s1_to_s14.zip › add6960_Dataset_S7.xlsx]

## Sheet: Sheet1
accession id	PC1	PC2	PC3	PC4	PC5	PC6	PC7
88	2.889230123315932	-2.255300303372784	-0.24373419906531357	-2.402849505182181	2.36276596495303	-0.3282692625146994	1.0936965944309285
108	0.8997357748667728	-7.433887838123756	-1.2961238280253717	2.362301796382778	1.2008982393526395	-1.412569636184067	0.6719092238232811
139	0.8997357748667616	-7.433887838123763	-1.2961238280253815	2.36230179638278	1.200898239352641	-1.4125696361840638	0.6719092238232837
159	0.48755244172165185	-4.485064978970853	1.5922161225490783	-2.040210252624254	0.4510835961085003	0.18632776916060734	1.7117896992157924
350	1.2601991698420911	-3.7058822896435597	2.1327162631885024	-1.234270826866598	-0.21315880304888205	0.6766919658442202	-0.004711372875502168
351	1.2601991698420885	-3.7058822896435677	2.13271626318851	-1.234270826866606	-0.2131588030488866	0.6766919658442259	-0.004711372875504107
403	-1.0322158022919683	0.8212564133176968	-0.6147200526747316	-1.9887180789567003	-0.8051009485313482	-0.4714764719735305	0.24018092048175146
410	-0.9683331487185862	0.8056727815092488	-0.4862098206513184	-2.024499506546991	-0.21392289235625592	-0.06756473660333322	-0.20068359191291488
424	-1.360366009394159	0.39359617656617507	-0.31394581049270676	-2.143659342078956	-0.7497773827960231	-0.5545850984762861	0.4601336744856697
428	-1.4243280269765926	0.6598179051727888	-0.3502222333560294	-2.124241823406819	-0.08098433529304207	-0.21834893002255035	0.14759723374817474
430	0.4948487473169575	-2.77641060538993	1.7323750108532465	-2.30286310122345	-2.003230002342582	1.5556228792531888	-1.549310954944196
763	-4.976899366137188	9.19886100236038	6.435503737487874	4.514635564337423	-0.31584190278834223	-2.2813115588849113	2.65970303180145
765	-4.640383100948681	8.789263978732999	6.165204934747037	4.456280989011485	-0.7793050360111928	-2.6784013986899877	2.132298233553677
766	-4.344585998806338	9.48240640892966	5.699287894495506	0.7785758771560596	10.982387009750912	2.1668754875872747	4.252291209725304
768	-4.922816394371369	8.710669830612385	6.31717871181796	3.1262400565758757	0.6377369803835705	-2.2771523533323372	3.4295679138631736
772	-5.466813668187146	13.190868733784527	6.759745761845065	8.572697024193348	1.8837698085837031	-4.4380750665323525	4.013902537194775
991	-2.6451146299396022	-0.5521357433991537	-4.2743147781274695	1.8014344146182062	0.36737275141338216	-1.445764225721069	0.3606130006948624
992	-2.645114629939612	-0.5521357433991407	-4.274314778127466	1.8014344146181995	0.36737275141338727	-1.4457642257210699	0.3606130006948693
997	-2.6451146299396116	-0.552135743399143	-4.274314778127465	1.8014344146181998	0.36737275141338943	-1.445764225721071	0.36061300069486896
1002	-2.6451146299396138	-0.5521357433991441	-4.274314778127464	1.801434414618203	0.36737275141339193	-1.4457642257210745	0.3606130006948699
1006	-2.645114629939612	-0.5521357433991482	-4.274314778127464	1.8014344146182037	0.3673727514133924	-1.4457642257210714	0.36061300069487084
1061	-2.8476600990409957	-0.1546591317496124	-3.2665017620336916	1.220465051389487	1.1769726976917758	-1.6605027167608366	0.05889280636134692
1063	-2.8476600990409935	-0.15465913174961277	-3.2665017620336947	1.2204650513894857	1.176972697691775	-1.6605027167608373	0.058892806361348304
1158	-3.7168573598316614	-7.669665175765986	-1.7684631275788942	11.214874772038208	-3.0227693684417885	13.764449712465332	5.09727595433163
1166	-3.716857359831661	-7.669665175765989	-1.7684631275788947	11.214874772038206	-3.0227693684417902	13.764449712465316	5.097275954331622
1254	-5.528070073688471	3.1169452705869993	0.09164954346941818	-2.5652633020177493	12.111788732258589	4.882063346717729	-2.933103491861289
1257	-5.528070073688468	3.1169452705870007	0.09164954346941777	-2.565263302017747	12.111788732258596	4.882063346717729	-2.9331034918612895
1313	-5.870607344530541	3.2825899016565545	0.6017036043234402	-2.4697842734942683	11.987318466086753	4.85199234309107	-3.23368501978599
1317	-5.870607344530549	3.2825899016565563	0.6017036043234428	-2.469784273494269	11.987318466086759	4.851992343091072	-3.2336850197859888
1552	-8.828751338142645	2.197281073004235	1.0743349875548065	1.267999125109198	0.3904310913707975	-0.7522217620596706	-1.3511766040339899
5830	-3.2673607730490475	0.35021074698799903	-3.4782339249968794	0.9232204260585514	1.6675408700502392	-0.9724238805601426	-1.3380930343439623
5831	-3.267360773049048	0.3502107469879983	-3.478233924996875	0.9232204260585486	1.667540870050247	-0.972423880560143	-1.3380930343439643
5836	-3.553442368008333	-0.4669290811163221	-2.837452411790535	0.26809020051259097	0.8753686919343971	-0.6317719968391208	-0.0697188487654403
5837	-1.4243280269766003	0.6598179051727849	-0.3502222333560236	-2.1242418234068112	-0.08098433529304432	-0.21834893002255307	0.14759723374817516
5856	-9.31381566742477	2.4294339727618506	2.1108366525477376	0.19088608501788218	-0.19151409701362043	-0.8410972959096324	-0.9404597498693683
5860	-7.863905073240338	1.296166486379876	-1.3533497479196739	2.7278165973321697	0.8736585790084953	0.7804761257361187	-2.318756339608352
5865	-3.180683037103848	-0.2525796390719805	-3.246878761277716	0.8960894827799768	1.2807196291379708	-1.6114216666008159	0.17060697276954148
5867	-3.1806830371038455	-0.25257963907198083	-3.2468787612777166	0.8960894827799745	1.280719629137972	-1.6114216666008172	0.1706069727695396
5874	-1.360366009394147	0.39359617656614976	-0.3139458104927104	-2.1436593420789416	-0.7497773827960215	-0.5545850984762827	0.46013367448567066
5893	-1.3603660093941456	0.3935961765661517	-0.3139458104927105	-2.143659342078944	-0.7497773827960217	-0.5545850984762862	0.460133674485669
5907	-1.3603660093941472	0.39359617656615076	-0.31394581049271014	-2.1436593420789443	-0.7497773827960224	-0.5545850984762858	0.4601336744856698
5921	-1.3603660093941463	0.3935961765661509	-0.31394581049271064	-2.1436593420789434	-0.7497773827960205	-0.5545850984762829	0.4601336744856701
5950	-1.3603660093941476	0.39359617656615076	-0.3139458104927095	-2.1436593420789425	-0.7497773827960205	-0.5545850984762837	0.46013367448566944
5984	-1.360366009394147	0.3935961765661503	-0.31394581049271064	-2.1436593420789416	-0.7497773827960237	-0.5545850984762839	0.46013367448567183
5993	-1.3603660093941456	0.39359617656615214	-0.3139458104927113	-2.1436593420789447	-0.749777382796023	-0.5545850984762878	0.4601336744856702
6009	-8.171824258804172	1.8365071604299263	-0.8954395018554369	2.1759841142831693	-0.28859792019769404	-0.03590316799766882	-0.8962209183818255
6010	-8.171824258804175	1.8365071604299246	-0.8954395018554355	2.1759841142831697	-0.28859792019769515	-0.035903167997670626	-0.8962209183818275
6011	-8.171824258804174	1.8365071604299263	-0.8954395018554359	2.1759841142831715	-0.2885979201976947	-0.03590316799767048	-0.8962209183818278
6012	-8.171824258804172	1.836507160429926	-0.8954395018554367	2.175984114283171	-0.2885979201976951	-0.03590316799767118	-0.8962209183818278
6013	-8.171824258804172	1.8365071604299252	-0.8954395018554373	2.1759841142831693	-0.2885979201976924	-0.035903167997669315	-0.8962209183818274
6016	-7.932562527052107	2.1426064586206133	-1.2124411986590975	2.7423759881199046	-0.02248522395360117	-0.27111908430787096	-0.6676933160945859
6017	-7.9325625270521085	2.142606458620612	-1.2124411986590975	2.742375988119906	-0.022485223953601998	-0.2711190843078682	-0.6676933160945842
6019	-3.7725443469546978	-0.7333334981571671	-1.9897900555860084	-0.012498034630056857	0.28181127406915585	-1.3783139703499983	-0.5326448796726786
6020	-3.772544346954698	-0.7333334981571676	-1.989790055586008	-0.012498034630054609	0.28181127406915424	-1.3783139703499974	-0.5326448796726779
6021	-3.7725443469546973	-0.7333334981571678	-1.9897900555860086	-0.0124980346300557	0.28181127406915574	-1.3783139703499958	-0.5326448796726778
6022	-3.7725443469546978	-0.7333334981571672	-1.989790055586008	-0.012498034630056542	0.281811274069158	-1.378313970349996	-0.5326448796726778
6023	-3.333491468238293	-0.7006364478094547	-3.0781269300382865	-0.03554174016280361	0.19395971121830252	-0.7251759590071017	0.28954749473693037
6024	-3.3334914682382957	-0.7006364478094547	-3.0781269300382856	-0.035541740162803474	0.1939597112183055	-0.7251759590070989	0.28954749473692953
6025	-8.46939134029908	1.9452444292692521	0.4194679486012307	1.037059212030525	-0.254601686613275	-0.8407304771303268	-0.9517062849256208
6030	-7.708541435264628	1.7216548423667157	-1.5946961638116024	2.761027956416021	-3.251259300005103	-1.450467903849571	-0.07662980203321103
6034	-4.174783280611504	-1.1239938230466457	-1.9697687125406844	-0.1545243245639377	0.4405679949856624	-0.4161495164935565	-0.5341645776462014
6035	-4.1747832806115035	-1.1239938230466466	-1.9697687125406835	-0.154524324563938	0.4405679949856624	-0.41614951649355764	-0.5341645776462011
6036	-4.174783280611502	-1.1239938230466469	-1.9697687125406846	-0.15452432456393667	0.4405679949856597	-0.41614951649355686	-0.5341645776462002
6038	-4.174783280611504	-1.1239938230466442	-1.9697687125406844	-0.1545243245639404	0.4405679949856638	-0.41614951649356047	-0.5341645776462027
6039	-4.174783280611502	-1.123993823046644	-1.969768712540685	-0.15452432456393805	0.4405679949856617	-0.41614951649355836	-0.5341645776462008
6040	-3.4443571750585273	-1.1615281395223689	-2.99929753697895	0.06715042650066196	-0.028064105371269257	-0.9603025062806885	0.5638536453105755
6041	-3.036469896759789	-0.4298192309640448	-3.297157986330677	1.2317666827954512	-1.9419308354514508	-2.875707055316229	0.40319748171266606
6046	-7.803700438671765	1.600857762277013	-1.4790560071552916	2.5414909147845712	-3.420378138193711	-1.2597642306520058	-0.3119982741443152
6064	-8.105346462401101	1.8477600247536408	-0.916649954297444	2.2966753192214724	-0.31070787652026316	0.01028238288957626	-0.9991487371257204
6069	-8.105346462401098	1.847760024753642	-0.9166499542974449	2.2966753192214697	-0.3107078765202619	0.010282382889574273	-0.9991487371257209
6070	-8.1350166243321	1.611197252633267	-0.8849142763713596	2.3646050816912187	-0.22749652367770187	-0.0885516750083515	-0.9583932192471489
6071	-8.1350166243321	1.6111972526332674	-0.8849142763713599	2.364605081691218	-0.22749652367770168	-0.08855167500835148	-0.9583932192471489
6073	-3.5586910757411854	0.057377045135500127	-3.0896498464132396	0.5777356796974534	1.3026406863733828	-1.1057748347088188	-1.052482120052231
6074	-3.1782575667736395	0.7502174422613894	-4.490146151473317	1.829563330586268	1.2591511486963218	-0.7879477999712691	-0.847419480128683
6076	-3.274976237019943	-0.6890565441417744	-3.2822619737368877	0.038326690976646385	0.22908422827883107	-0.682097753483954	0.28233058045810944
6077	-3.2749762370199433	-0.6890565441417749	-3.282261973736888	0.038326690976647024	0.22908422827882932	-0.6820977534839543	0.28233058045810977
6085	-3.380919500371502	-1.2620854056736799	-2.812825151730258	0.09756897107992729	-0.36507578688083453	-1.180161971014296	0.6565242119634037
6086	-4.5697101628862065	-2.6774814301278482	-0.9792214255024552	1.2919851529464104	-2.781629063895687	-1.5951018933198662	-0.3247584751420276
6087	-3.2189250062768564	0.7611052615957475	-4.40967183633965	1.7847876654623076	1.2408326075545657	-0.7630688320705884	-0.8269474122084111
6088	-3.218925006276856	0.7611052615957475	-4.409671836339649	1.784787665462308	1.2408326075545661	-0.7630688320705884	-0.8269474122084115
6090	-3.097978956130671	-0.8248152085250627	-3.3439121978454978	0.2799939099051874	-0.39723068936963296	-1.0623399965493914	0.4498096982683908
6091	-3.094510856988572	-0.8186474996632052	-3.3563048521618257	0.28591215200846876	-0.39705571708487103	-1.0624955072559665	0.4476061243485669
6092	-3.0979789561306714	-0.8248152085250621	-3.3439121978454978	0.27999390990518647	-0.39723068936962797	-1.0623399965493892	0.4498096982683898
6094	-3.109799595445781	-0.8657984399773415	-3.328672240450671	0.281266446834487	-0.3906600058841515	-1.0722285906752735	0.4519582096711494
6095	-3.1097995954457804	-0.8657984399773416	-3.328672240450671	0.28126644683448704	-0.3906600058841527	-1.0722285906752738	0.4519582096711497
6096	-3.1129447320509627	-0.8657112863776104	-3.321810029879094	0.27705593399361167	-0.3905143744949281	-1.0721412361344558	0.4567512651918305
6097	-3.1109451022028436	-0.8671139878574283	-3.3149116311649447	0.2710290329277108	-0.3927063085667919	-1.0703456664520743	0.4553728553700271
6098	-3.0979789561306714	-0.8248152085250624	-3.3439121978454978	0.2799939099051868	-0.39723068936962946	-1.0623399965493898	0.44980969826838996
6099	-3.1062788466572724	-0.8478252492218094	-3.3121911825356136	0.2643223297870005	-0.3969687526625811	-1.0637796077124617	0.4557686859135189
6100	-3.1963379706120802	-1.1274372699962785	-3.3386099330651735	0.29816199828506956	-0.3433412520415618	-1.0157740294324273	0.3241653153736006
6101	-3.1963379706120802	-1.1274372699962785	-3.3386099330651735	0.29816199828506956	-0.3433412520415618	-1.0157740294324273	0.3241653153736006
6102	-3.1963379706120802	-1.1274372699962785	-3.3386099330651735	0.29816199828506956	-0.3433412520415618	-1.0157740294324273	0.3241653153736006
6104	-3.265741466056088	-1.2368680375873793	-2.9516829375035663	0.10277839656799874	-0.3616960945902055	-1.1288830230043343	0.5702211482634734
6105	-3.2133471273561454	-0.8027914957780329	-3.1407609650170984	0.1764665171577306	-0.48086523340476367	-1.0338191047615064	0.39228369648777794
6106	-3.2133471273561454	-0.8027914957780329	-3.1407609650170984	0.1764665171577306	-0.48086523340476367	-1.0338191047615064	0.39228369648777794
6107	-3.2133471273561454	-0.8027914957780329	-3.1407609650170984	0.1764665171577306	-0.48086523340476367	-1.0338191047615064	0.39228369648777794
6109	-3.2133471273561454	-0.8027914957780329	-3.1407609650170984	0.1764665171577306	-0.48086523340476367	-1.0338191047615064	0.39228369648777794
6111	-3.2133471273561454	-0.8027914957780329	-3.1407609650170984	0.1764665171577306	-0.48086523340476367	-1.0338191047615064	0.39228369648777794
6112	-3.2331738305044575	-0.8064940585696099	-3.1521607988055176	0.1889349970550594	-0.46930345169102333	-1.0457484548083058	0.41723205046837997
6113	-3.2197500845057756	-0.8565195787447293	-3.132286187326282	0.14115293020982608	-0.48141731415690936	-1.0496981794538773	0.4238627590164642
6114	-3.2705220081583657	-0.9772106654935525	-2.992840892001798	0.07209475136232327	-0.4744873551406117	-1.0652606441757053	0.464820404077515
6115	-3.2534811691017205	-0.9110975649550765	-3.0296816022136035	0.11742200227222233	-0.4761987025703149	-1.0490656605714823	0.4241212210928911
6118	-3.265741466056088	-1.2368680375873793	-2.9516829375035663	0.10277839656799874	-0.3616960945902055	-1.1288830230043343	0.5702211482634734
6119	-3.265741466056088	-1.2368680375873793	-2.9516829375035663	0.10277839656799874	-0.3616960945902055	-1.1288830230043343	0.5702211482634734
6122	-3.4928161349810884	-0.9272902089618711	-2.8220777621736035	-0.1652517041943442	0.22299182187758962	-0.7603837512561155	0.4336108982626137
6123	-3.4928161349810884	-0.9272902089618711	-2.8220777621736035	-0.1652517041943442	0.22299182187758962	-0.7603837512561155	0.4336108982626137
6124	-3.501158171927915	-0.9626608135384099	-2.7886830335222164	-0.18048899078738098	0.22356351688030757	-0.7637060434816256	0.43521029430653246
6125	-3.501158171927915	-0.9626608135384099	-2.7886830335222164	-0.18048899078738098	0.22356351688030757	-0.7637060434816256	0.43521029430653246
6126	-3.4928161349810884	-0.9272902089618711	-2.8220777621736035	-0.1652517041943442	0.22299182187758962	-0.7603837512561155	0.4336108982626137
6128	-3.5207963303713115	-0.9545451877199289	-2.7664879791405195	-0.15577157156038712	0.2294501991021049	-0.7922194825587081	0.45541669974926297
6131	-3.52576184430374	-1.0246669998212992	-2.7340438793519155	-0.20335109665769888	0.23000929013490334	-0.7749799645896988	0.45264296817542427
6132	-3.52576184430374	-1.0246669998212992	-2.7340438793519155	-0.20335109665769888	0.23000929013490334	-0.7749799645896988	0.45264296817542427
6133	-3.5207963303713115	-0.9545451877199289	-2.7664879791405195	-0.15577157156038712	0.2294501991021049	-0.7922194825587081	0.45541669974926297
6134	-3.5207963303713115	-0.9545451877199289	-2.7664879791405195	-0.15577157156038712	0.2294501991021049	-0.7922194825587081	0.45541669974926297
6136	-3.76915079109326	-0.9998294610846328	-2.4563307850706746	0.08176106657560418	0.8068919249546848	-0.49951107995733346	-0.3845828739621777
6137	-3.8161925441279925	-1.0952077907487878	-2.3627495860942234	0.05536796373603942	0.8231341582878703	-0.5177563997994289	-0.35237390166879384
6138	-3.76915079109326	-0.9998294610846328	-2.4563307850706746	0.08176106657560418	0.8068919249546848	-0.49951107995733346	-0.3845828739621777
6140	-3.76915079109326	-0.9998294610846328	-2.4563307850706746	0.08176106657560418	0.8068919249546848	-0.49951107995733346	-0.3845828739621777
6141	-3.76915079109326	-0.9998294610846328	-2.4563307850706746	0.08176106657560418	0.8068919249546848	-0.49951107995733346	-0.3845828739621777
6142	-3.797202013619113	-1.020125128599199	-2.424552030388224	0.0771136172153875	0.8189716967600708	-0.5084908361721342	-0.3528586227936798
6145	-3.797202013619113	-1.020125128599199	-2.424552030388224	0.0771136172153875	0.8189716967600708	-0.5084908361721342	-0.3528586227936798
6148	-3.7343445861877673	-0.9202605922620218	-2.5357880573566103	0.1100660942466263	0.7978803447569115	-0.48673375117476053	-0.40541051431866354
6149	-3.7374738905080895	-0.9208130351337965	-2.5407119644148604	0.10667995921222141	0.7995242459023586	-0.4904513264596038	-0.3953389071572881
6150	-3.7668214568619725	-1.0100994482123324	-2.4898279265866385	0.08172632290158244	0.8169015944016813	-0.5033390626850194	-0.3442092835272835
6151	-3.0979789561306714	-0.8248152085250624	-3.3439121978454978	0.2799939099051868	-0.39723068936962946	-1.0623399965493898	0.44980969826838996
6153	-8.517850936841329	1.855186232705994	0.4832362959504278	1.027112776199593	-0.23266490251517152	-0.8679525516272555	-0.9125383084439348
6154	-8.46939134029908	1.9452444292692515	0.41946794860123127	1.0370592120305253	-0.2546016866132734	-0.8407304771303257	-0.951706284925621
6163	-8.46939134029908	1.9452444292692515	0.41946794860123127	1.0370592120305253	-0.2546016866132734	-0.8407304771303257	-0.951706284925621
6166	-8.46939134029908	1.9452444292692515	0.41946794860123127	1.0370592120305253	-0.2546016866132734	-0.8407304771303257	-0.951706284925621
6169	-8.150186089342963	1.5553198919078195	-0.8670921739616707	2.4849738428915424	-0.030961692824155645	-0.27818587869698996	-0.6506265913348277
6172	-8.150186089342963	1.5553198919078195	-0.8670921739616707	2.4849738428915424	-0.030961692824155645	-0.27818587869698996	-0.6506265913348277
6173	-8.150186089342963	1.5553198919078195	-0.8670921739616707	2.4849738428915424	-0.030961692824155645	-0.27818587869698996	-0.6506265913348277
6174	-8.150186089342963	1.5553198919078195	-0.8670921739616707	2.4849738428915424	-0.030961692824155645	-0.27818587869698996	-0.6506265913348277
6177	-8.454427550176959	2.1068395354218996	0.3709601116785754	1.0608313457629845	-0.2833489386347701	-0.8180639443692138	-0.9638307869198547
6180	-8.454427550176959	2.1068395354218996	0.3709601116785754	1.0608313457629845	-0.2833489386347701	-0.8180639443692138	-0.9638307869198547
6184	-7.587754884623931	1.8868508458871034	-1.9202533799747978	3.2131471587981295	-3.116154171203026	-1.5047220079366532	-0.10260032092357302
6188	-3.2043810095453007	-0.3172346541840323	-3.1933450130448993	0.8737552804383556	1.287046782085877	-1.623834327171027	0.18792251990452669
6189	-3.2043810095453007	-0.3172346541840323	-3.1933450130448993	0.8737552804383556	1.287046782085877	-1.623834327171027	0.18792251990452669
6191	-3.2043810095453007	-0.3172346541840323	-3.1933450130448993	0.8737552804383556	1.287046782085877	-1.623834327171027	0.18792251990452669
6192	-3.2043810095453007	-0.3172346541840323	-3.1933450130448993	0.8737552804383556	1.287046782085877	-1.623834327171027	0.18792251990452669
6193	-3.2043810095453007	-0.3172346541840323	-3.1933450130448993	0.8737552804383556	1.287046782085877	-1.623834327171027	0.18792251990452669
6194	-3.2043810095453007	-0.3172346541840323	-3.1933450130448993	0.8737552804383556	1.287046782085877	-1.623834327171027	0.18792251990452669
6195	-3.2043810095453007	-0.3172346541840323	-3.1933450130448993	0.8737552804383556	1.287046782085877	-1.623834327171027	0.18792251990452669
6198	-3.202648932185054	-0.30760312403672374	-3.1936990915623644	0.8702866858357613	1.2843055343391574	-1.6202383409558412	0.18690795552186037
6201	-3.1932619980401395	-0.26337049358385295	-3.220956988627642	0.8810681471634663	1.2814232289982443	-1.6122764921826733	0.18429251223386459
6202	-3.1932619980401395	-0.26337049358385295	-3.220956988627642	0.8810681471634663	1.2814232289982443	-1.6122764921826733	0.18429251223386459
6203	-3.1932619980401395	-0.26337049358385295	-3.220956988627642	0.8810681471634663	1.2814232289982443	-1.6122764921826733	0.18429251223386459
6209	-8.124409947936943	1.7710294683871193	-0.8537446468706005	2.137651189791651	-0.31097983649572536	-0.022965581046571974	-0.9574005384855193
6210	-8.124409947936943	1.7710294683871193	-0.8537446468706005	2.137651189791651	-0.31097983649572536	-0.022965581046571974	-0.9574005384855193
6214	-8.692003233592795	2.3175760861299195	0.8101560742062288	1.445333866956598	-0.3842619303227991	-0.9736291102181359	-1.3468968887075556
6216	-8.692003233592795	2.3175760861299195	0.8101560742062288	1.445333866956598	-0.3842619303227991	-0.9736291102181359	-1.3468968887075556
6217	-8.692003233592795	2.3175760861299195	0.8101560742062288	1.445333866956598	-0.3842619303227991	-0.9736291102181359	-1.3468968887075556
6218	-8.692003233592795	2.3175760861299195	0.8101560742062288	1.445333866956598	-0.3842619303227991	-0.9736291102181359	-1.3468968887075556
6220	-8.054757515757574	1.9528722600293635	-0.7652376705690431	2.1134862025929864	0.16177643639345432	-0.00422918979507431	-0.7893091406540435
6221	-8.054757515757574	1.9528722600293635	-0.7652376705690431	2.1134862025929864	0.16177643639345432	-0.00422918979507431	-0.7893091406540435
6235	-8.317533192918551	1.9307231368772237	-0.801334379998232	2.3884905814400956	-0.2294426593608349	-0.25252600542579956	-1.1083280085624667
6237	-8.329538542205858	1.810280338340429	-0.7049771858996805	2.317353977265662	-0.23994415473262085	-0.2618642575158178	-1.1111010453043324
6240	-8.329538542205858	1.810280338340429	-0.7049771858996805	2.317353977265662	-0.23994415473262085	-0.2618642575158178	-1.1111010453043324
6241	-8.317533192918551	1.9307231368772237	-0.801334379998232	2.3884905814400956	-0.2294426593608349	-0.25252600542579956	-1.1083280085624667
6242	-3.265741466056088	-1.2368680375873793	-2.9516829375035663	0.10277839656799874	-0.3616960945902055	-1.1288830230043343	0.5702211482634734
6243	-4.347370407764652	-1.5071771278899067	-1.336920303265575	-0.3435819033887449	0.6517395165341809	-0.35485927278498075	-0.6095254524367021
6244	-8.026540334716861	1.0635565931275714	-1.3780238298208833	2.924214781225184	-3.089431668181148	-1.559199438027848	0.0032491942035859354
6252	-2.4432590135962733	-0.24787814705426617	-4.11541304362512	2.2061391618334194	-1.748007677372534	-3.1317674769571893	0.7677137861800182
6255	-2.4432590135962733	-0.24787814705426617	-4.11541304362512	2.2061391618334194	-1.748007677372534	-3.1317674769571893	0.7677137861800182
6258	-2.4432590135962733	-0.24787814705426617	-4.11541304362512	2.2061391618334194	-1.748007677372534	-3.1317674769571893	0.7677137861800182
6268	-2.4432590135962733	-0.24787814705426617	-4.11541304362512	2.2061391618334194	-1.748007677372534	-3.1317674769571893	0.7677137861800182
6276	-2.4432590135962733	-0.24787814705426617	-4.11541304362512	2.2061391618334194	-1.748007677372534	-3.1317674769571893	0.7677137861800182
6284	-2.4432590135962733	-0.24787814705426617	-4.11541304362512	2.2061391618334194	-1.748007677372534	-3.1317674769571893	0.7677137861800182
6296	-0.9344157337338597	-0.028680538735233144	-0.12382135102370176	-2.6723367157003337	-0.18480495021400584	-0.13515641867239545	0.2730598690198636
6390	-0.9344157337338597	-0.028680538735233144	-0.12382135102370176	-2.6723367157003337	-0.18480495021400584	-0.13515641867239545	0.2730598690198636
6396	-0.9344157337338597	-0.028680538735233144	-0.12382135102370176	-2.6723367157003337	-0.18480495021400584	-0.13515641867239545	0.2730598690198636
6424	-1.2668396982631458	0.6320586078464073	-0.4144907981625292	-2.00497689969363	-0.716034353770541	-0.5499310386878103	0.46275673848418736
6445	-1.2668396982631458	0.6320586078464073	-0.4144907981625292	-2.00497689969363	-0.716034353770541	-0.5499310386878103	0.46275673848418736
6680	-0.8237748244146631	-4.325076877567533	-1.245428635077528	-4.030592404915533	1.2132210485678792	-0.8116062003166182	2.198521995601231
6830	-2.6643516136597567	10.003457106402452	0.9150545583260188	-1.7536980366236177	-2.671058502657091	1.1372144941286775	1.732542466967706
6897	3.646243294037878	-5.50882864526474	2.045599323937775	-1.9885147698844208	-0.34903228934859765	0.0766241138118899	1.8448679378526638
6898	-0.5245899771802617	-4.250397845045372	-0.5019073920771022	-4.723721355602545	9.215471488113486	2.177364607154826	0.9127576091136107
6900	-8.845876236969323	2.3440168346205605	1.2430642819098008	1.1432568441355153	-0.5122075805316372	-0.8137028559015597	-1.434747390005388
6901	-8.845876236969323	2.3440168346205605	1.2430642819098008	1.1432568441355153	-0.5122075805316372	-0.8137028559015597	-1.434747390005388
6903	-1.4243280269766008	0.659817905172785	-0.3502222333560236	-2.1242418234068117	-0.08098433529304674	-0.21834893002255418	0.14759723374817516
6904	-0.2926664183544312	1.4131360009463596	-0.45990299685547564	-3.2571863568688455	3.109944317880851	1.5289935942104043	-0.7445906100380755
6913	-8.17182425880417	1.8365071604299252	-0.8954395018554361	2.175984114283171	-0.2885979201976957	-0.03590316799766961	-0.8962209183818274
6915	-2.5474673816892497	-4.6272631275921	2.2046010924846167	-1.5816614244092686	0.5882393225168013	-0.5420621041549242	2.1577117786428968
6917	-8.735860139259035	2.2353660886007956	0.8923052677596679	1.4130253567320494	-0.37077589984950815	-0.9931418255146401	-1.3058258031767462
6918	-8.735860139259035	2.2353660886007956	0.8923052677596679	1.4130253567320494	-0.37077589984950815	-0.9931418255146401	-1.3058258031767462
6919	-1.172325927487335	-3.4649439561017235	0.6462407729789605	-3.0187124494101476	0.2713046165464416	-0.7844217438296945	1.4007717907729345
6920	-1.9145680778608938	-2.751425579560735	0.27296010033228246	-2.3628940240546026	2.294824100264431	0.05660376835334987	0.9214555487452808
6922	-1.172325927487335	-3.4649439561017235	0.6462407729789605	-3.0187124494101476	0.2713046165464416	-0.7844217438296945	1.4007717907729345
6929	10.733763698191849	5.928803811870358	1.9440348983678906	-0.2755597569174019	-1.8976571224732366	0.8752179896038735	1.2044982651732692
6931	-2.6643516136597567	10.003457106402452	0.9150545583260188	-1.7536980366236177	-2.671058502657091	1.1372144941286775	1.732542466967706
6933	6.954455774997371	-2.3259768992714935	-3.1392603478416294	0.3208285400436307	1.3373507712320654	0.1952738444748371	-1.6260400096427405
6938	-4.405569076673714	0.44536225319363665	-0.5224259375497475	-3.8127011950369103	-0.754650317571039	1.5530873280673771	1.5720621629758182
6940	-0.9326527010156364	-3.2428381482248194	0.41147195789983143	-3.0753693934946713	0.054585180912169	-0.9393467792200584	1.1565218586458572
6945	-1.7640530814925837	-12.040038473070018	-1.0253441549869542	7.061528778939339	-2.8559002984890904	12.494039315739453	7.022254324149336
6951	-1.1636775809243878	0.5707233871036624	-0.29605422985861074	-2.094361037135911	-0.15381223368693914	-0.13735207637234087	-0.023779138449629447
6958	2.025924185178201	-2.4527716687741004	1.385025432178056	-1.9783112877837712	-1.013805048476578	-0.4874213424800111	0.7154089682970111
6959	1.767264169427737	-4.625940405617045	-0.2558257909041364	-0.9800038262320812	0.4167850593296354	-1.2770171961639267	1.4401110267705173
6960	1.767264169427737	-4.625940405617045	-0.2558257909041364	-0.9800038262320812	0.4167850593296354	-1.2770171961639267	1.4401110267705173
6961	10.159426648813849	3.538426834936109	-0.3468478140472861	0.2864870979076118	0.18986220410753263	-0.11322999904244913	-0.2919643535749111
6963	11.742942580656562	6.781258562518618	0.96335192449455	-0.8671358941044423	-2.097153455950118	0.9040081192584891	0.5854632428328209
6968	-6.712986230930994	0.45964547309823395	-2.3932618464454385	2.131554041218034	0.09806867680002346	0.10331693372269335	-0.9050970491909656
6969	-6.712986230930994	0.45964547309823395	-2.3932618464454385	2.131554041218034	0.09806867680002346	0.10331693372269335	-0.9050970491909656
6970	8.295231383185639	-1.8977117537242527	-3.6970234835463436	0.7271595939764908	1.3532228992635529	0.9514561153634647	-2.6000799675783597
6973	-3.9301168162417697	-0.9083586792614944	-2.1797557244759678	0.3153275770054075	0.726809340911729	-0.7317606930275261	-0.07383178928163756
6974	-3.9301168162417697	-0.9083586792614944	-2.1797557244759678	0.3153275770054075	0.726809340911729	-0.7317606930275261	-0.07383178928163756
6975	-0.16998527033680869	-2.6638599677649233	1.4802616113157718	-2.46175440353304	-1.2754306065917254	1.161757260401739	-0.06914818897206572
6976	-0.16998527033680869	-2.6638599677649233	1.4802616113157718	-2.46175440353304	-1.2754306065917254	1.161757260401739	-0.06914818897206572
6979	-2.363439552037283	-7.96020996271616	5.842721731095969	-2.3365228574206958	-0.7143831572254774	0.528397740029476	-0.4267147369168506
6982	-1.624997802534543	-2.5449083229753326	-1.433978668400032	-2.5438564005998	-0.11462234555485855	-0.6789156124549305	1.4142382463189136
6984	-1.2668396982631458	0.6320586078464073	-0.4144907981625292	-2.00497689969363	-0.716034353770541	-0.5499310386878103	0.46275673848418736
6987	0.7963294923173362	-6.604401208358971	2.809815440205811	-3.624822655763884	-0.5573386065807564	-0.30352967967607486	1.8657004146268514
6992	-1.2146743937790592	-4.54660491379756	1.2834677560673216	-1.7600365260128008	-0.4202799709173372	-0.7329164006197634	1.874371508075647
6997	-0.5384688106155539	-4.7189969071836755	-1.4855573396120807	-3.749663984921152	0.6288503513522207	-1.2308403210544772	2.5500114291933906
7000	-2.6421252590573	-2.6393788136384875	0.853689561910236	-1.6542209043087128	0.05533112743881043	-0.1316914000652357	0.5058510134355862
7002	-0.3168394299020385	-4.366642139205585	-1.6515006341372633	-4.282729804345367	1.0607720865928159	-1.1094489886052132	2.691012105261313
7003	-0.5123597630539396	-5.29412044795185	3.1721773031153973	-1.4486471267163334	-1.4467102499472075	0.5300631510263579	-0.11528444956987086
7008	-0.7001220775701765	-5.087701387731736	-1.1719905548956766	-3.5184457431826215	0.34940270345165914	-1.336817981754035	2.6475170449518743
7013	-1.0176071249623904	0.1241106324630072	-1.1949428920782788	-4.139420983651277	6.508911372697798	2.5322030531952997	-1.2173647156825536
7028	-0.2252826296120686	-2.1551259341885123	-0.07820045100815991	-2.5089956810722747	0.18981340000066377	0.1833966416779835	1.7021001715578836
7031	-0.027420305670007413	-2.8358356919620085	-0.6980936082134589	-3.860245116634112	0.43833124582912314	-0.2286950490778634	1.2172270400691831
7036	-1.6723587895723984	-2.1281613088186004	0.24684099455089714	-2.2206193468693014	0.18081141575765408	-0.32934329508972254	1.0886271320233252
7058	-4.190557395904174	-7.455382053855446	0.44141433576995043	0.5859627587271325	1.8874620803953892	-2.589224156405007	0.15158416925357265
7062	-0.5403980352453384	-1.9051402205758403	-0.5624585186776208	-2.617670972082958	-0.0555845177399089	-0.7645525946201486	0.8804890848465444
7071	1.7971485396032398	-2.1091630567569744	-0.5365912925729045	-2.040284798797978	0.5671784417864401	-1.6392902933818754	1.8231992770647787
7072	-3.955067969917541	1.9971941564801314	-0.4350237342516191	-2.2345315232757934	-1.4577566487143652	1.8389976209359944	0.06468434083670843
7077	8.860966144152664	-3.9845870135244232	1.1180937489601233	0.9191673324758409	1.546732312531186	1.0594002273490746	-0.856938716917929
7092	1.1515232540590592	-3.1682535671706336	-1.8275766126952833	-2.8931868989503022	0.9036202854774427	-0.8130598383583449	1.4838489392107177
7102	-1.9181863644435195	-3.59783961869926	0.9766373158259966	-1.610099576571472	-0.3310135719814074	-0.5343422280784687	1.3880903306358054
7103	-1.6008787384767884	0.25807403184361966	-0.11151013923848166	-2.3414414031406574	-0.03385755502800263	-0.3175078304903505	0.3729083027343231
7119	0.2823395436300267	-2.629606825732108	-0.6471353244789666	-3.6621440809615744	0.043423213738762505	-0.2990982092756633	1.3978228261932457
7126	-6.696523417626092	0.9806886246481303	-1.1040569455406002	0.29303544287175703	0.7034152728721756	-0.025787607733032385	-1.0742161557790058
7127	-5.7115592170862834	0.4356755299784793	-0.16581942527315838	-0.6353416469735195	-0.36745958691087394	0.7814593203799004	-0.8487560598127838
7130	2.084699353857579	-3.3802996034575945	3.172344549922209	0.22018305219411055	-0.3121740016833663	0.7760272710216125	-0.8986098402477536
7138	-0.9384120319406664	-3.4594018991847664	0.9289354599237336	-1.6618778850264029	-0.6367989171535832	-0.4929736327956431	1.577171552518074
7143	-0.43430948852632245	-4.465686126890098	-1.4694074115675446	-4.158950339030068	0.5827279630607527	-1.2392119905657895	2.7025950719530307
7162	-1.9076197515527196	-3.28221295092434	-0.7238861452543032	-2.686910990558907	-0.0845817356235894	-0.7529658651132878	1.4470591542834037
7164	-3.017968486810466	-0.8625206277208797	-4.7385018351105685	1.0911945275634765	0.10349839047987312	-1.0766140978824434	0.07282917936067013
7165	-2.495171824119712	-3.9804984607898053	1.3190602746139388	-1.5155514636417402	0.058076915319915774	-0.7148853671970391	0.9772211057056834
7169	-2.2671816687350375	-3.5537059675198592	-2.5520796232421956	-0.2540216997423728	-2.4013437346028046	-1.7812739319796975	0.5864050769112547
7177	-0.8659149311451102	-0.6733898515938562	-0.10439037718364803	-2.479846452679028	-0.18200237700230318	0.4361059426961208	-0.30167532039874095
7186	-2.9909465740745627	0.9901235440562371	-1.107992368726323	-1.8976404646913485	-0.9361101457793032	0.24225922553463136	-0.02874913525509129
7203	-1.7189054785819904	-1.8073659211309079	1.703717314095617	-1.8266476030304875	-0.03819065663236708	0.17251181961944548	0.15647174045729711
7213	-2.3710884650332336	-3.951947323617209	2.9392356326389404	-1.5374379616561988	-1.5620025537309237	-0.08710424136950005	-0.29521515757639355
7217	2.108928207101307	-3.0244871198351575	-0.2286318293776545	-2.0480737566025087	0.2800822262834925	-1.4609860472620764	1.8480741280115482
7218	-1.1498400985325778	-5.190002838828962	-3.2646386654923245	-1.3711077696144998	0.954313774831304	-0.8134044125260709	1.4350091197587502
7244	-0.19270270714395232	-1.925008359062407	-0.46304219610243247	-3.3348766790378166	1.5636630873641635	-0.07136583678009033	0.6049592454359173
7255	-1.5881124128521003	0.9798517295357252	-0.6386143988022883	-2.166972173952611	-0.4390961862608655	-0.004875197675222634	0.45926618888942683
7258	-1.088822005762885	-3.6921930405805123	1.0605286595200938	-2.604278342749699	-0.05402087214622624	0.33335725315267245	0.9880864360747323
7273	-0.6819698999223353	-0.643511810496992	-0.9298766310378686	-3.160789529893429	-0.40518190638117807	-0.20317931099293765	0.9846168105269834
7276	0.07926368988969464	-2.126264666969026	-0.9571360249263167	-2.9151042178425497	-0.08825969842810841	-1.1187542870275522	2.536721788246666
7280	-1.9328461784942534	-3.2384475675116393	-1.1226896003474682	-2.9410782858337634	2.3648765116303805	0.31520496368693335	0.2817744729985777
7288	-8.251755851541201	-9.648104401677971	9.275464329337147	0.6245018510366821	0.4875314889039995	-0.5847014401584363	-0.8810986239817225
7296	-6.1037415430921245	0.9314679189747556	0.3496505542416874	-0.9926710267385441	-0.7336476150038107	1.0828071370204055	-1.1675991807295176
7298	-12.959095295259987	-5.00243235079436	10.187665993289277	3.8951389688159814	0.5924315270321933	-3.5219506334000386	1.3387051480202876
7307	1.611016337461669	-5.099719155650814	-0.4405006071752635	0.6573108972068685	0.5287296763982132	-1.3959627958534788	1.1661766863497263
7316	-0.7191017455236037	-5.048103225430859	-1.265806014852348	-3.4451197640833455	0.39715808875681335	-1.3611936259346493	2.701358254627132
7319	9.04955409002985	-2.5861635174062867	-3.2099021201490316	0.8367488797454442	0.12509365641462036	1.521018952349971	-1.694543169265109
7323	0.7254255027066873	3.032567843965608	-1.5537620177391935	-3.2836214749499284	-1.5983664436075975	2.0116821153329654	0.012036961913236966
7327	8.505469957269527	-1.2727084291975193	-4.971094506216339	1.4443273393980314	0.8379395602955788	1.1820356782177879	-1.7641616732397118
7328	8.505469957269527	-1.2727084291975193	-4.971094506216339	1.4443273393980314	0.8379395602955788	1.1820356782177879	-1.7641616732397118
7337	-1.8156773177997403	-3.8187943286457435	1.1943322252735522	-1.5131147079496032	0.2522450677800945	-0.03894632777054074	0.9367495945392855
7343	-1.2441283200622137	0.2686389546077083	-0.9550685285629025	-4.0116883384090665	7.5462878432981775	2.9592824885345315	-1.6484992261239335
7344	-0.9013492127135786	-5.419156921320902	3.780913278833347	-1.9672608355063297	-1.4478897113065987	0.32341637368861603	-0.24040554704866235
7346	-1.036323504313503	-0.31968794488065444	-2.1907773516169677	-2.9860202989448488	0.8352606273536438	-0.28872237936206013	-0.17701135777797036
7347	-2.9409012293505543	2.0824254324991145	0.045857339079040105	-2.3918065427901305	-2.283736647656571	1.4699637993010208	0.6376477243577934
7353	-1.3472915202319062	-4.81846877932253	-2.693626840958154	-1.7040289358672946	5.095084545234864	0.7127582094835593	0.7371837672847908
7372	-4.12806482551945	-4.29548012495952	6.291699597431637	1.3633455921564723	-2.0032429105151532	0.24546612551361144	-3.000197636907953
7378	1.1166488359566666	-5.298305721224821	1.6683230936775335	-3.1449567965671728	-0.8911752313128434	-0.11177084081834555	1.5062344138000834
7382	-1.0167744886702836	-4.816263925719506	-1.4681531902516785	-3.0448916223716367	2.807084397314014	-0.6359655719953264	1.5916249161647886
7384	-1.1127168806447234	-4.498354738825469	-1.7024593518499065	-3.1912756281451733	1.6450384589854463	-0.759148116365036	1.8176893467526383
7396	-2.0704484455192267	1.4667708429897048	-0.21154510428171938	-2.876294751688677	-1.2881199209609833	1.3474192350649554	-0.2674888479055476
7404	-1.8885356051555495	-2.0454017936218	-1.911727577191968	-2.6797576834052856	0.7484324786065792	-0.010831527316834035	0.18431057777419182
7411	-3.1192013574292994	-4.840861218740043	3.976684105520074	-0.8384475518724062	-1.8419927766314017	0.6408382228815991	-0.3193900363259713
7413	-4.011674722941869	0.6092693624639788	-0.71137671952198	-1.908209383322269	-0.42426922269102224	0.9997926327370301	0.3231176819817366
7417	-2.2520952025491616	-6.835156109807629	6.451708224088144	-3.1000251790304794	5.231497489365011	3.329302394772103	-2.29105033702095
7418	-2.2520952025491616	-6.835156109807629	6.451708224088144	-3.1000251790304794	5.231497489365011	3.329302394772103	-2.29105033702095
7419	-0.9115211253208456	-3.2800245993862056	0.4344482064782396	-3.064049859652959	0.09134373509194509	-0.9754915533029359	1.2202846101369278
7424	-0.2926664183544312	1.4131360009463596	-0.45990299685547564	-3.2571863568688455	3.109944317880851	1.5289935942104043	-0.7445906100380755
7430	0.6756042814013461	-3.460303453419918	0.56825325818547	-2.226453575708083	-0.4914404148918455	-0.5181049087453875	2.3566135857580406
7516	-2.4432590135962733	-0.24787814705426617	-4.11541304362512	2.2061391618334194	-1.748007677372534	-3.1317674769571893	0.7677137861800182
7520	-1.506249766271114	0.05196174275445777	-0.07997750372781032	-2.591545505820431	-0.24186549396894938	-0.3600838081608724	0.8957498662135616
7521	-1.506249766271114	0.05196174275445777	-0.07997750372781032	-2.591545505820431	-0.24186549396894938	-0.3600838081608724	0.8957498662135616
8214	0.852646701950704	-3.5222086054783737	0.2049552309907914	-4.620869125850315	9.360165466768189	2.3503199360548024	0.8680456723615462
8222	-3.03646989675979	-0.4298192309640457	-3.297157986330676	1.231766682795452	-1.9419308354514475	-2.875707055316225	0.4031974817126663
8227	-8.168045660812362	2.277848138587999	0.23431454269217641	1.1222688115194073	-0.35119317046150755	-0.7385216559927715	-1.1640199769284778
8230	-3.631264064877652	-7.529314123844795	-1.8821476271157633	11.256484167423123	-3.0458528185184477	13.794481011235035	5.035029144986924
8234	-3.50059783639577	0.2526568841898082	-2.976063195182029	0.7883821351010062	1.5289434039913234	-0.739423201688053	-1.0541767823578034
8237	-3.2291062063483023	-0.8366554878927321	-3.121145690599507	0.1625154304936132	-0.47712047793878715	-1.0434339937429629	0.40902626486412713
8240	-3.2941156424445897	-1.1798896605592246	-2.9082534043707224	0.1318706072311101	-0.39085120454088257	-1.149430872477161	0.5635044504653722
8242	-2.7251844462379893	-0.08658742738221295	-3.914281328738196	1.422553611812186	-2.0722124782182147	-2.639667162247903	-0.2345916821272276
8243	6.301190759836106	-1.863073770387276	-1.271758170056252	-0.5732788926448126	0.5159625797238222	1.809108286195439	-1.6153034339580512
8244	1.8450153344110833	-2.5704856754636283	-1.1350448450912018	-4.103959422991676	5.183067861797464	0.7120263047841071	1.305440111485707
8247	-4.276567572025541	-1.1172345846413645	-1.948223064443013	-0.18577394402326058	0.8413768066831936	-0.29548488275819257	-0.58182776022045
8249	-4.917440568463118	1.141837748869274	-1.9439521756271425	0.37197460315788056	0.7059873132531075	-0.8165261366889365	-0.8426757147584278
8258	-4.399087496704779	-1.922428212029049	-1.5079219183833812	-0.2596175321536051	1.10899658556742	-0.6737153681482291	0.19638211096495423
8259	-4.399087496704779	-1.922428212029049	-1.5079219183833812	-0.2596175321536051	1.10899658556742	-0.6737153681482291	0.19638211096495423
8264	8.41227452950609	-1.642888721480434	-3.5973830378042284	0.6334554455152422	0.8403124582953357	0.442189852511645	-1.8570312706307868
8283	-3.180683037103847	-0.25257963907198056	-3.2468787612777152	0.8960894827799751	1.280719629137972	-1.611421666600816	0.17060697276954043
8297	-2.7422631134513056	-6.38560721353368	5.886972757201844	-0.1359907294459281	-0.41211874830222095	-0.2527384001609372	3.000488837132686
8306	-4.174783280611502	-1.123993823046646	-1.9697687125406844	-0.15452432456393747	0.4405679949856614	-0.41614951649355747	-0.5341645776462011
8307	-4.174783280611502	-1.123993823046646	-1.9697687125406844	-0.15452432456393747	0.4405679949856614	-0.41614951649355747	-0.5341645776462011
8311	-7.520892386955297	-5.615267623855284	7.878970597696172	0.6703609649498047	-0.3434385967119017	-1.3394302952876829	0.6207941445118434
8312	-0.9272182874543269	-4.402411908738521	0.5914139628641745	-2.447478210442002	0.020976813614084933	-0.615262575570724	2.221853955070975
8334	-3.3720810527324003	-1.2593923114446888	-2.8204802192314737	0.10295164190645933	-0.3688972075918725	-1.1759935503124113	0.638468958709612
8335	-3.3720810527324003	-1.2593923114446888	-2.8204802192314737	0.10295164190645933	-0.3688972075918725	-1.1759935503124113	0.638468958709612
8351	-5.1573389965609975	1.0029149523037815	-3.5814726733313846	1.5399592507645703	0.25885578285306876	-0.9963929620335725	-0.9485207880556319
8354	-7.168228076999797	4.131800538262729	1.6465410460586125	-2.030239719708605	-2.141343327680602	2.2660615740265437	0.2262084012307427
8357	8.361039076224499	-2.7124396500214125	-4.180317287310191	0.9721464860123598	1.6306220864248908	1.2620762465618147	-1.8503483218097847
8365	0.4829389505705328	0.7966399944893523	-1.391062201908962	-2.4071073950237425	-1.2450695653698993	0.20594881508787244	0.49395271960843007
8366	-1.088822005762885	-3.6921930405805123	1.0605286595200938	-2.604278342749699	-0.05402087214622624	0.33335725315267245	0.9880864360747323
8369	-3.274976237019943	-0.6890565441417746	-3.2822619737368885	0.03832669097664689	0.22908422827883035	-0.6820977534839541	0.28233058045810966
8376	-7.863905073240339	1.2961664863798767	-1.3533497479196737	2.7278165973321697	0.8736585790084959	0.7804761257361168	-2.318756339608353
8419	-4.011674722941869	0.6092693624639788	-0.71137671952198	-1.908209383322269	-0.42426922269102224	0.9997926327370301	0.3231176819817366
8420	0.07811094541683151	-2.5593836871226685	-0.8317382789046474	-3.546307504147117	0.5535772208790064	-0.3486092541573563	1.393533903380886
8422	-3.7725443469546978	-0.7333334981571669	-1.9897900555860082	-0.012498034630056654	0.28181127406915657	-1.3783139703499971	-0.5326448796726782
8424	-10.980802863055063	13.950525848479689	9.447154339195581	8.086764603638835	12.750200456963858	-0.5211957572869766	7.387795868186028
8426	-3.9301168162417697	-0.9083586792614944	-2.1797557244759678	0.3153275770054075	0.726809340911729	-0.7317606930275261	-0.07383178928163756
8427	-3.9301168162417697	-0.9083586792614944	-2.1797557244759678	0.3153275770054075	0.726809340911729	-0.7317606930275261	-0.07383178928163756
9057	-3.959515930713625	-0.9727000322240976	-2.1193556810211565	0.021269068147926687	0.08261589839910885	-0.564060716144961	-0.5187541801881886
9067	9.733627097968427	0.47137371572339065	-0.7919555843962903	-0.8077832873476143	-1.1544750463333442	3.0454675191162206	-1.725756795267665
9069	9.733627097968427	0.47137371572339065	-0.7919555843962903	-0.8077832873476143	-1.1544750463333442	3.0454675191162206	-1.725756795267665
9070	9.733627097968427	0.47137371572339065	-0.7919555843962903	-0.8077832873476143	-1.1544750463333442	3.0454675191162206	-1.725756795267665
9075	8.908265586923555	1.2831826294081692	-1.0285962744509254	-0.8803767162472065	-1.028898609466347	3.1050335970908454	-0.863869695068872
9078	8.908265586923555	1.2831826294081692	-1.0285962744509254	-0.8803767162472065	-1.028898609466347	3.1050335970908454	-0.863869695068872
9079	8.626217634289539	2.0234868196323825	-1.4715997536013556	-0.5699793286992182	-1.211341475056727	2.764668109398343	0.0355634136615719
9081	8.626217634289539	2.0234868196323825	-1.4715997536013556	-0.5699793286992182	-1.211341475056727	2.764668109398343	0.0355634136615719
9084	8.626217634289539	2.0234868196323825	-1.4715997536013556	-0.5699793286992182	-1.211341475056727	2.764668109398343	0.0355634136615719
9085	8.626217634289539	2.0234868196323825	-1.4715997536013556	-0.5699793286992182	-1.211341475056727	2.764668109398343	0.0355634136615719
9089	10.623057457070377	1.2664080219372176	-2.046234479015068	0.17750416380819015	-3.516131834513324	1.4441937533054252	-0.07922456854770753
9091	10.623057457070377	1.2664080219372176	-2.046234479015068	0.17750416380819015	-3.516131834513324	1.4441937533054252	-0.07922456854770753
9095	9.996055974451622	2.1590988118881667	-1.5797579941845603	-1.5838483448534653	-1.7863820381443618	2.0087265802860172	-1.6923957900605857
9099	9.996055974451622	2.1590988118881667	-1.5797579941845603	-1.5838483448534653	-1.7863820381443618	2.0087265802860172	-1.6923957900605857
9100	3.734756834465525	0.8546289148858678	1.8387607194572952	-0.12132903620598358	-3.0420788363249787	1.5517789101999857	-3.534984930848731
9102	3.734756834465525	0.8546289148858678	1.8387607194572952	-0.12132903620598358	-3.0420788363249787	1.5517789101999857	-3.534984930848731
9103	3.734756834465525	0.8546289148858678	1.8387607194572952	-0.12132903620598358	-3.0420788363249787	1.5517789101999857	-3.534984930848731
9104	3.734756834465525	0.8546289148858678	1.8387607194572952	-0.12132903620598358	-3.0420788363249787	1.5517789101999857	-3.534984930848731
9105	3.734756834465525	0.8546289148858678	1.8387607194572952	-0.12132903620598358	-3.0420788363249787	1.5517789101999857	-3.534984930848731
9106	3.734756834465525	0.8546289148858678	1.8387607194572952	-0.12132903620598358	-3.0420788363249787	1.5517789101999857	-3.534984930848731
9111	3.734756834465525	0.8546289148858678	1.8387607194572952	-0.12132903620598358	-3.0420788363249787	1.5517789101999857	-3.534984930848731
9114	3.734756834465525	0.8546289148858678	1.8387607194572952	-0.12132903620598358	-3.0420788363249787	1.5517789101999857	-3.534984930848731
9115	3.734756834465525	0.8546289148858678	1.8387607194572952	-0.12132903620598358	-3.0420788363249787	1.5517789101999857	-3.534984930848731
9121	-1.1339832940684267	1.7490866476966003	3.878851780625773	0.9227322893999353	-1.3663937596805003	0.27077054099533227	-1.1413031414464752
9125	0.5692308062985425	5.755866240075115	2.144555266650956	2.1182204740420754	-0.8201806095602149	-1.2813686204205226	1.0468650589763286
9128	3.572878967448297	6.475968165137018	0.9268340097220761	1.3652588858844965	-0.41440331961124954	-0.12114022266726349	-0.1618679444251749
9131	3.572878967448297	6.475968165137018	0.9268340097220761	1.3652588858844965	-0.41440331961124954	-0.12114022266726349	-0.1618679444251749
9133	3.572878967448297	6.475968165137018	0.9268340097220761	1.3652588858844965	-0.41440331961124954	-0.12114022266726349	-0.1618679444251749
9134	3.572878967448297	6.475968165137018	0.9268340097220761	1.3652588858844965	-0.41440331961124954	-0.12114022266726349	-0.1618679444251749
9321	-8.025051680320203	1.655827544136991	-0.9768407480071131	2.4765178962943	-0.09179726966512429	-0.22244388697635314	-0.7813720668771766
9323	-8.025051680320203	1.655827544136991	-0.9768407480071131	2.4765178962943	-0.09179726966512429	-0.22244388697635314	-0.7813720668771766
9332	-8.003686071653718	1.7292751382018055	-1.0559633188174316	2.5871750197364998	-0.0702798252037756	-0.21845263925739353	-0.8239462916271657
9336	-7.615986048412707	1.7706924118367835	-1.8346607545691223	3.1806249001504994	-3.1043823840700573	-1.5282267525945759	-0.0867159928218359
9339	-6.109707297987013	0.3110764047767461	-0.6474165250695672	-0.1998328698964739	0.6575285627097156	-0.913208943179769	-0.3350851165285649
9343	-3.9745649592835193	-8.17901225648891	-3.253739234133066	12.06581754000754	-5.286390870445641	12.088428992501191	5.209247928471695
9352	-3.8994790707331743	0.7365863110029013	-3.070696969258746	1.0245494625723552	1.4904458299173382	-0.8650279759137386	-1.1819287685322792
9353	-3.8994790707331743	0.7365863110029013	-3.070696969258746	1.0245494625723552	1.4904458299173382	-0.8650279759137386	-1.1819287685322792
9363	-7.9479039324724345	1.9116794064547122	-1.194969523789231	2.593805876740325	-0.16131989263568172	-0.12404381872556214	-0.973686951144858
9369	-6.257284241463754	0.18047860455541395	0.23216200386344593	0.1437642874220981	0.24952027967178647	-0.6962157190606565	-1.1345901420724886
9370	-6.257284241463754	0.18047860455541395	0.23216200386344593	0.1437642874220981	0.24952027967178647	-0.6962157190606565	-1.1345901420724886
9371	-8.876202831147832	1.981407584040964	1.3167014122647187	1.3189793190618526	-0.23189596770273976	-1.1171379110694137	-0.9579475234486309
9380	-3.171927800788163	-0.6361499760322834	-3.192928861395263	0.10647431304477879	-0.15053109525144803	-0.8837808901104776	0.43010919330488706
9381	-2.778345476932155	0.0281873493243334	-3.3157474513625704	0.9283336210051404	0.9153727453367496	-1.8092166563721173	0.29900284916180997
9382	-2.778345476932155	0.0281873493243334	-3.3157474513625704	0.9283336210051404	0.9153727453367496	-1.8092166563721173	0.29900284916180997
9383	-2.778345476932155	0.0281873493243334	-3.3157474513625704	0.9283336210051404	0.9153727453367496	-1.8092166563721173	0.29900284916180997
9386	-7.708541435264628	1.7216548423667144	-1.5946961638116022	2.761027956416021	-3.251259300005105	-1.4504679038495718	-0.0766298020332107
9388	-7.708541435264628	1.7216548423667144	-1.5946961638116022	2.761027956416021	-3.251259300005105	-1.4504679038495718	-0.0766298020332107
9390	-4.7158770874884715	0.5695649864819717	-1.8276626427494767	0.35507874140047263	1.124879629477106	-0.6717837768017749	-1.0847356730937587
9391	-4.7158770874884715	0.5695649864819717	-1.8276626427494767	0.35507874140047263	1.124879629477106	-0.6717837768017749	-1.0847356730937587
9392	-4.7158770874884715	0.5695649864819717	-1.8276626427494767	0.35507874140047263	1.124879629477106	-0.6717837768017749	-1.0847356730937587
9394	-2.6785922560539035	0.669065692676343	-4.240451283660921	2.145680570764893	-2.1890716845360076	-2.898650729176757	-0.06461686648658456
9395	-6.163153690994202	-0.02930269225407718	0.1284078214017579	0.10204021330544714	0.32343165733141566	-0.6449796658485928	-0.9861151666193974
9399	-2.7836823105744197	-0.6426829654535408	-4.210419284376755	1.549776931836262	0.2366733523107614	-1.3689381974909218	0.5302931667423225
9402	-6.274336479240471	0.23655739476996512	0.22935351377887264	0.12294818187872038	0.21460453708595595	-0.6217309574434277	-1.1767853840300428
9404	-3.1882439673672116	-0.7690986138244126	-3.077688412944925	0.052738039737049616	-0.1526983265416495	-0.893261454399888	0.4184510161240861
9405	-3.1882439673672116	-0.7690986138244126	-3.077688412944925	0.052738039737049616	-0.1526983265416495	-0.893261454399888	0.4184510161240861
9407	-3.1882439673672116	-0.7690986138244126	-3.077688412944925	0.052738039737049616	-0.1526983265416495	-0.893261454399888	0.4184510161240861
9408	-4.19831856996819	-1.170685071376338	-1.9587682057142337	0.29493867518278083	0.8459047095720272	-0.8513367763766577	0.21163008624026688
9409	-3.7421190000451374	-0.6864274257696765	-2.1150376741660857	0.04840434887598662	0.32119632380304486	-1.3517286568074238	-0.5551009938172031
9412	-4.099034569831155	0.7758436225990542	-2.8227569534720987	0.7425919178100091	1.019658488934842	-0.9666095826977853	-1.021435285966631
9413	-4.099034569831155	0.7758436225990542	-2.8227569534720987	0.7425919178100091	1.019658488934842	-0.9666095826977853	-1.021435285966631
9416	-4.6718087971261415	-8.327358016494115	-2.444600051679537	12.44019394300874	-2.2234082106234747	13.692453582945491	4.603690166865551
9421	-2.8469107461400958	-0.5023779415274066	-2.970926657751797	0.9078929622323823	0.7134205578115689	-1.3027781978475046	0.09904090511495432
9427	-7.866955819440513	2.08637622800925	-1.2335631054347667	2.7362960464385653	-0.0474239825985466	-0.26204494029661646	-0.7640554869101311
9433	-8.105346462401098	1.8477600247536417	-0.9166499542974452	2.2966753192214697	-0.3107078765202617	0.010282382889574287	-0.9991487371257209
9437	-3.4555764775977864	0.011773773388161714	-2.799207611288938	0.1918092408726218	0.7264444786990044	-1.1265484516716344	-0.93219121462592
9442	-2.4552768662780435	-0.27873583854518175	-4.1042497914939124	2.2086894550042064	-1.741931349553524	-3.139385249243432	0.7706758766331262
9450	-3.421273827526222	0.31191284853561707	-5.510749397156174	2.8625562747335813	0.8479911736950236	-1.7615486219552472	-1.3000822586705594
9451	-3.421273827526222	0.31191284853561707	-5.510749397156174	2.8625562747335813	0.8479911736950236	-1.7615486219552472	-1.3000822586705594
9452	-3.421273827526222	0.31191284853561707	-5.510749397156174	2.8625562747335813	0.8479911736950236	-1.7615486219552472	-1.3000822586705594
9453	-4.411291636154357	-7.998115291693702	-2.3042255439702646	12.038657697332743	-2.315979687338497	12.873428400010733	4.822540212630126
9454	-4.411291636154357	-7.998115291693702	-2.3042255439702646	12.038657697332743	-2.315979687338497	12.873428400010733	4.822540212630126
9470	-6.399870180355614	0.4477022253695016	0.0848986102440186	0.22947459934541137	0.3048101552487264	-0.7154180759300973	-0.8800982140606857
9471	-3.9301168162417697	-0.9083586792614944	-2.1797557244759678	0.3153275770054075	0.726809340911729	-0.7317606930275261	-0.07383178928163756
9476	-2.4432590135962733	-0.24787814705426617	-4.11541304362512	2.2061391618334194	-1.748007677372534	-3.1317674769571893	0.7677137861800182
9506	7.281062271573799	-1.7027710535514087	2.9549387359962225	2.3121245524829455	2.41566410685701	0.8996164750855982	1.2612359971013423
9507	11.787605471890975	1.1341268778577691	-1.0226546188346552	0.49554855838329426	0.45676623538584266	0.16736516392233233	-0.6764883946534241
9508	8.197033275002836	-1.03973182404115	2.6173450896239348	1.8832266197162604	2.1313563818287067	0.8706888791562677	0.38471496218197465
9509	9.609610364334433	0.45362977868035764	0.5165442670275439	1.2433605846355933	1.7939869845760488	0.13294089349991586	0.3943734844958261
9510	10.476979583714188	0.40418724475274326	-0.8191778045319497	0.5107426364922841	0.7269776810890398	0.38706581243305055	-0.5016484712208741
9511	10.642288106227943	-0.30179631682294167	-0.6660592354844715	0.36609226075753754	3.3282177980099568	1.22363273523239	-1.764696273180432
9512	11.634584805021973	0.11954343754315741	-0.852716961708132	0.7637245732124883	0.8911143871254833	0.024425162177220096	-0.7925064666463464
9513	9.820885884942614	3.8677826945199363	-0.06411909682354601	0.5371029083516404	-0.3825140691874148	-0.5934185879783789	-0.07092574806085952
9514	10.046991009007748	3.3317232680843465	-0.078563448086573	0.568418301149447	-0.2835132674887943	0.09027150800774562	-0.3256414220398426
9515	10.620508861591942	1.7149284353697327	-0.1317650761497724	0.6411973606240439	1.7554354175490228	0.910930141867443	-0.7570523674918002
9517	5.199866362815564	-4.171510913776267	4.735222922460423	2.2558176391682276	0.8981902720270809	0.17314384411011047	0.440270299359008
9518	8.917179359625502	0.6586942794069881	-3.1226132226303434	-0.19360003156000707	0.9233654567107521	-0.8437247935751073	0.16950283102708413
9519	7.573859634186401	-2.182377068361104	-2.760174524523041	-0.08374090856630179	0.8596578219446468	0.7863868333800326	-1.9372063204195848
9520	5.386998256177339	3.3308031841432237	0.9942068124888026	1.1201819477365942	0.49177725085376456	-1.6693829189498621	1.082060638282374
9521	8.270146976693322	-2.2834186666458773	-4.778048224236477	0.6960947752942341	1.1192684746980333	0.7779703530564366	-1.42649121231559
9522	11.72094441771303	0.5203579643335133	-1.367434863672683	2.221015531751157	0.3807439514895754	-0.22433003028773124	-2.2337575727834973
9523	9.443643323668901	3.851452967170843	-0.26950303897806827	0.8551044757124767	-0.6497503965242457	-0.07084636436513617	-0.5230441492875563
9524	1.4413593161048728	-3.7245002919698713	6.0561655007125985	1.939189384659084	-0.3708528120752368	-0.668674782772287	1.771818543298146
9525	0.9402447551689769	-1.995102948316766	5.078240969324674	1.8399409086367489	0.2551910974555809	-0.7413269908934867	2.061234427333368
9526	6.900952778108359	-2.428415753806169	-3.0095030301369623	0.24000419377837082	1.166939356501645	0.19643842600434078	-1.7645045946459135
9527	5.623176788627525	1.758522178266908	2.6950537073983014	2.857768700114213	1.2440354400925995	-0.7267454554923841	1.5978825250632238
9528	4.602982816339128	4.312924960116971	0.6934732855892024	1.2009227096733062	-0.2781909550942392	-2.18077753171593	1.4568885017672697
9529	8.22754108247343	3.7017225258667446	-1.376853492476502	2.7755655143795335	1.142784604596811	-1.0374860583480487	0.95951600341196
9530	10.164963111023296	3.1737600779869917	0.5550309108749805	0.5898160496135729	1.0767710981986875	-0.15153567877251994	-0.2880464862670529
9531	6.540883741307338	4.346869673754021	-0.05460934021243577	0.8565015010363576	0.8919036996870388	-1.3455818300593463	0.44820180246168884
9532	5.553759653484833	2.877022858563296	0.5373512949624712	1.318299607517713	0.35571636192162703	-2.185527225599678	1.216283818438666
9533	6.384888711563938	3.6959022527494065	0.4047941675101946	0.9287760104120641	0.8401982435956981	-1.1796746682718737	0.7954115999408449
9534	8.549804373713913	2.892629907949006	0.909791310195512	1.2159402704240672	-0.7656277858767709	-0.6159748878582488	-1.04264733116376
9535	7.866949972657664	-1.8581913734664792	-3.7011773229123253	1.5791160570434115	0.859126463875395	0.3363236426927515	-0.9461140293184939
9536	4.539329889750766	4.060011927720606	1.7363726548495237	1.8124674732030788	0.2123172149364723	-1.6327125210537288	1.3719700480559582
9537	10.422189099835883	1.1797499048150244	0.6528184648642001	1.4373502273570151	1.5225588051033596	0.18768480107663174	-0.05202497892971443
9539	7.614253228996747	0.26917187154229144	2.0264085646107293	1.990059295437837	1.8485835092279337	0.09946429865902502	1.0811900725188561
9540	4.192751327502229	-3.055087008816993	-0.961243180866602	0.22210688004583662	1.6672785110440584	-0.47460284105460065	0.5932174963051023
9541	10.59377009263258	3.390320554546149	0.2637407803332877	0.5897763117719877	1.0852065070590913	0.22761608301309647	-0.26087342393897917
9542	2.471608809384825	2.821424467003446	2.55242815274827	2.9408615372019264	3.1027261577562917	-2.7711533658670855	4.026041030716763
9543	9.127814483099302	1.0212691637972813	0.055370049617129075	2.8520343186084522	1.78377677092792	-1.2111007258026625	1.4949378947846013
9544	10.328988483552283	2.666524072285359	0.7914508770107772	0.8823018106251026	0.7160339750748956	-0.03831411676411764	0.3152625392921451
9545	10.272509256437045	2.4198651532666515	0.24140824577159722	0.6372762261724483	1.035503792119699	0.11050853618717743	0.14545703044041308
9546	3.829148811384628	4.087510483230077	1.9887555674195248	1.9763625267711056	0.5566449629366711	-2.0739172270243147	2.078426909319723
9547	6.9508098606591915	-3.131380052598105	-2.626791859083573	0.22075207175872313	1.355834817779279	0.33824585984166133	-0.9227067535287137
9548	5.331535040251603	2.042141641529937	2.780910880810378	2.8155121136597034	2.2056982211233787	-1.1248994364912572	2.5974908923388322
9549	4.574274607763694	1.995547049932222	1.2184923593097048	1.1246372115783436	0.8974551652878291	-1.915313713508554	1.8722272299599942
9550	-0.42954312924313154	-3.2723714521072225	4.001314575607122	2.8454394678690043	1.9476632066567574	-1.6776768616442344	4.47835134686321
9551	6.677487239870816	2.3807453722694434	0.6673936722980877	0.9857578790673798	0.5223673341631063	-1.9677334456412812	1.6663544654952742
9552	5.504456823801675	3.381773612272018	1.3061402331777476	1.7044953126801319	-0.024681446930067193	-1.9396113333764018	0.48062856817732164
9553	6.221084158567649	4.248839983911302	0.15960689588375312	0.8759658589093622	1.258681478043318	-1.3762090121863209	0.6795305767542009
9555	8.378021060099025	4.426464842255157	-0.20202575129311406	0.41045112276524093	0.3271660567854996	-0.9845243037491187	1.4342189980451665
9556	9.40847931943958	4.0278060466461465	-0.12074336522393614	0.2376674112481194	0.8587810509816137	-0.1626871449862993	-0.11388555487884082
9557	2.3024894324634557	-0.4867105674426523	3.1661237503567876	1.5870340184256164	-0.1525080466492539	0.27125524986428595	0.5075385303963459
9558	7.009004568556555	3.8442802307298916	0.4428369290847711	1.5413386307641654	0.36816279761082216	-2.0371733989594487	1.025117378538313
9559	11.579597592785083	3.1039044737479347	0.18201614803672672	0.14276528630360003	-0.5022366510480568	-0.25581720150673615	-1.321870196347467
9560	10.695203694127596	2.7657375757134828	-0.16415158499717308	1.1151696083925293	-0.20319190597384199	-0.0564880031232948	0.16749625811838398
9561	5.8864354508158865	3.946586967194056	1.3038833452966851	2.1430273592193725	1.2074427540140786	-1.512237883339386	1.0879746308682612
9562	5.026146958121614	-2.4858108921681925	-1.7388808357481695	0.04236423367193772	0.8951747823376066	-1.0156375105857494	0.6446542129376144
9564	3.6660539061614212	4.498523929095629	1.4829869051186595	2.276485637276836	0.2915786294032896	-1.9296076738659076	2.073264149440253
9565	2.6268202118806543	-4.872857411973177	4.573577460838446	1.6340710497051891	-0.29736338427500736	0.5417288911240572	2.183134514809751
9567	1.2203884952118988	-0.06753110630961626	1.8255999024443974	1.3960007038522135	1.0801738611945968	-0.44166754814828185	1.2788453113274652
9568	-2.08878303619609	-1.593215042160165	6.97196527998259	3.693593187315954	2.068477065317348	-1.7000495498256134	3.5062735088834787
9569	1.8776276638286313	-1.3604770163335402	4.558224926891293	3.3819466673094274	1.8629797535792947	-1.0919639914295773	0.734032428338746
9571	1.8840121059362804	-4.738462659720132	3.6202675700843656	1.4841801694269106	0.8259855232054478	-1.2342749720661377	1.234346834320927
9573	7.390650363558778	-2.421584466396433	-3.284034340912487	0.5632598901076563	1.115431565535987	0.6150739355263662	-1.6065285118010932
9574	8.575084830447974	4.082851393401134	0.11403669084634337	0.9128742942395082	-0.08328934884014211	-0.7855596562828248	0.9099970004093696
9576	4.70549557299986	3.212063097259572	1.7773839554808746	1.902231226445471	1.380434807142931	-1.6299179146792566	0.8521118190734027
9577	0.9601856659437361	-0.776616233382091	1.2568039709458507	1.7883502943781036	1.0942157982492915	-0.8189215144495244	0.6227208357336008
9578	2.3632008793803823	-0.8033582278414476	5.414293936449447	4.07953717335779	1.7099122783508405	-0.7147672869521373	0.8110750015807032
9579	10.247400845671802	3.727014163086151	-0.5773828803956444	0.26176656410757304	0.0952305225776091	-0.04255855140730061	-0.4564061118788376
9581	3.0565255574212107	-0.2039515058961175	2.464932736775666	2.675851757703626	1.6531833617855514	-1.6480006878531768	1.5971303602762053
9582	4.572558228447079	4.26222799567234	1.0587569180959457	0.49140705128453754	2.65277453582392	-0.9390179126722031	1.0286629668664589
9583	4.323529309254621	4.8385154337892216	1.624889081938045	4.154319116468102	2.568274029763034	-2.891150745984296	5.054312646196533
9584	4.449416641993736	3.0776028679456857	1.5775782831282792	1.2618030743186326	0.8580106611506169	-1.4762592636194416	1.0114720187442934
9585	2.352745168671795	-6.806997768591285	4.1180343336673175	2.278843034117753	2.626238416235223	-0.3873182428818877	1.0610913540120086
9586	4.487297215665436	3.3384630969549884	2.1084177704448366	1.4637727748334999	1.5197956732150053	-1.2975890291776282	0.30070404271169116
9587	4.801608794054164	4.203520451511895	0.5745788522786611	1.1335967241558735	0.08664674781120821	-2.1788409894234673	1.736446940017819
9588	3.7751800903433974	-0.26605916770190025	2.010871133124583	0.8733857862255744	-0.22042217679817122	-0.5977098909863215	1.1814219052500978
9589	4.811085213283207	3.011082514536353	1.3723507333720524	1.1335527704732182	0.4660055566468199	-1.7055423917260566	0.9060230130288265
9590	2.9871052716824527	-4.355302333225435	2.54582874434289	2.0294345308657706	0.7133161081737467	-0.7444796692020159	0.08163513616243227
9591	2.7625677041018575	-1.4121438093187892	2.5512519689657402	1.3890264452904955	0.7797221853307247	-1.6071923074228889	1.686365124851915
9592	6.7456568198776585	3.3446169838542494	0.3434854850146154	1.3158702694402802	0.49933665836082924	-2.027363319703734	1.4289648785003797
9593	0.971222947278174	0.244172039241226	3.2711029146136834	1.942148933878981	1.6424846469609957	-2.9714383559474493	3.3803316211023793
9594	1.8066941184337961	-0.8947821265069099	2.274060465439285	1.2848689666641642	0.21312726191670917	-0.974517354424238	1.523474279170636
9595	6.7678466190997835	3.5116540675929393	0.9406239406102604	2.0413352861270186	-0.13830182509058916	-1.4150154261872807	0.47647710031192697
9596	6.675349901114335	-1.761889496368953	3.408701304652205	1.9233105666246084	1.424518887480209	-0.12614049944059874	0.0162338878958545
9597	3.385089913018682	0.8097674705968418	2.2175114288898925	0.9005559377746525	0.1866480800827775	-1.9953900099990032	0.15345012905568645
9598	6.452409848828769	0.5656069922463955	2.2146302056706397	2.1966004056494826	1.3689119186110836	-0.28456332466211126	0.7061112124448379
9599	3.04998920687147	-0.8696872017454742	3.6888967800052934	2.9241980163552985	2.0953093428989087	-2.075101686246993	2.306104520731792
9600	10.79586779245063	1.4610883767664262	0.540638746017254	0.676142860763041	1.405231408420042	0.9279065840384038	-0.6772316699339895
9601	4.756900634566542	2.8027908170900595	0.6192246670376877	0.3549229951152446	0.38992151405391806	-1.9928797296797451	1.6741998306405417
9602	9.062293678716514	3.2349749995160595	-0.6983538606789619	-0.40422780408555603	-0.3704962585013263	-0.4008837805771269	0.8370691099861147
9606	10.330129464925013	6.882388186759851	0.8390303303265342	2.127256441176384	0.5752073153709305	-1.5913153165176739	0.4267593265339012
9607	-2.9891318064597145	6.14969308597458	-0.13650273493373305	-3.4741501798022454	-2.8655242831544245	3.3918723573102088	0.7209850439035949
9608	-1.9710204000075713	10.040172474367234	-0.33853498755950534	-2.854861428940647	-3.6052835512420307	2.3746153696118197	1.3827428624307114
9609	-2.108608309467702	10.244763744617064	-0.16514229354266907	-2.683147581598026	-3.5642073613372816	2.2912831242926917	1.4518733814979052
9610	-2.921665311942836	5.874472607792552	-0.12903853368017404	-3.6270568440866167	-2.8632600573363223	3.388678682853148	0.7672233374760007
9611	-2.842415521503068	5.978225162011269	-0.2213961137215258	-3.613270572656695	-2.901943302928196	3.429777479584628	0.6762044993228767
9612	-2.902369528146301	5.893318842453824	-0.14605394099338972	-3.6234364168027513	-2.8726179416303435	3.3984605701674275	0.7395652817233909
9613	-5.220928190747206	6.113689216949367	1.0989134513975165	-1.8501450553345817	-3.050552706679504	1.8584258443946384	-0.03353021935858838
9615	-3.012792719770604	5.988076890492033	-0.067847860526984	-3.506095135060848	-2.031841557653291	3.586198265129972	0.5397102143181294
9616	-2.937997803950391	5.925743263319315	-0.169325452322938	-3.5833214465628487	-2.839987957910309	3.3755270491933147	0.8088378961048681
9617	-1.9710204000075713	10.040172474367234	-0.33853498755950534	-2.854861428940647	-3.6052835512420307	2.3746153696118197	1.3827428624307114
9619	-2.8420260045813217	10.542662647078364	-0.17305073282402345	-3.9202523157791203	-0.7798031073699838	3.830489012540671	0.6803018425181984
9620	-2.8114480543828133	10.458389971666271	-0.4532035837365295	-3.7495532154182136	-1.6751833182585527	3.3716062547601378	0.8698540690268076
9621	-2.825830771009307	10.54055422662995	-0.17609866210029806	-3.9353365878589415	-0.791854340101223	3.8386261689098915	0.6624728847764206
9622	-4.577875937524505	6.320632744589393	1.9671744830197389	-2.3056610356277703	-3.560234707994073	2.861789031206358	0.36776339973780064
9624	-4.506835254194059	9.645194143225373	-0.1054707539369843	-2.940612710718483	-3.377761055970824	2.0981053477911535	1.1448732759184865
9625	-5.258153441958372	6.956174518567514	3.2727245751101726	-1.6873309314190357	-3.5921975980277203	2.1045084107051775	1.1272021231953169
9626	-5.279279825688345	6.836135096562804	3.4007549557666827	-1.7285872339168014	-3.6219876123860084	2.1384168116507967	1.0104759026340566
9627	-5.186092143207201	6.92829854842983	3.286088764754268	-1.7507542478262974	-3.6422068962957637	2.1395981498828958	1.0425111823736795
9628	-5.091316101273684	6.802899743394556	3.2390289641531664	-1.8330295660815445	-3.6286930761126643	2.1905474212577887	1.1566475929538647
9629	-4.352860842648001	7.330360296788368	2.806572995039229	-2.230179669211739	-3.9273928200747585	2.679989209641927	1.1186157707214972
9630	-4.554660638356071	7.145574467836252	3.000921658802712	-2.2387969149438085	-3.849565033406495	2.6146686600207656	1.2885522697648302
9631	-3.2796772944345767	9.854270358141152	0.2389427160084627	-3.835180308808754	-0.10258795643546766	4.368126895021876	0.44430918527244884
9632	-3.1970830711741365	9.625968956170968	-0.11282471354369765	-3.5447166562974886	-2.2947860332238488	3.4148131725993474	0.9935995902206957
9633	-3.3686871918610755	9.855440980128442	0.2598776714730527	-3.86923713786984	-0.14337446682653293	4.331393478011393	0.5298654609379958
9634	-5.380691567502417	8.478472444139163	0.3196231363953787	-2.987275255012133	-2.5871006601418287	2.6555491456689255	0.8458012434371631
9635	-3.335025984173674	9.534221466823022	-0.18616690883185835	-3.545597752849852	-2.322253831192864	3.4967670461216036	0.8402653370718813
9636	-3.130730021781809	9.687976329747906	-0.18506011731172656	-3.468408549274763	-2.210877466325899	3.400728100180313	1.020470061024378
9637	-3.1355344333411215	9.712048093077504	-0.21058877604884027	-3.4629196647274285	-2.216545490886482	3.416436753310904	0.9808094982893916
9638	-3.310555850341152	9.863984931227785	0.24491111279427644	-3.791358192577107	-0.056468907779148036	4.311952691250514	0.5301935393729037
9639	-5.272810823049927	9.280736540530238	0.08301984568040605	-2.929536552904703	-2.422061207099007	2.993870204308499	0.8167902771963482
9640	-2.8863393823617955	9.82324271539264	-0.18927267540217776	-3.359655466660547	-3.6510496024685537	2.7660893377580336	1.1600442788501226
9641	-2.901045833821924	9.848437922846363	-0.22512077572554845	-3.3490028190970462	-3.6372473407389125	2.7513116710027625	1.2090551719239906
9642	-2.86366466673546	9.839882357245443	-0.20529026930657016	-3.373820851699697	-3.6652141304631702	2.777043472659127	1.1461777475640695
9643	-2.9589118794042553	10.341391604581831	-0.5867600564227949	-3.409064241943194	-2.8388632705297687	2.9368620109723222	0.9137116839297843
9644	3.9923248823592328	-1.0183793657800557	-0.50010690323632	-3.9586417312634916	-1.539333508350887	1.6679231911646262	0.008229186302461222
9645	3.8630015438052148	-1.009389002283839	-0.43242892891841667	-4.016632001897739	-1.1875583897681101	1.9096000694147832	-0.16427371400402116
9646	8.794920781277538	-4.092833037153771	-0.5477026964821874	2.6667591182778523	0.425349437101449	0.9074814976224339	-2.3439509988762968
9647	11.002127509163024	-0.344422142659731	-3.979178776467559	0.2354442547683697	0.3295806827604813	1.0219960911810415	-2.642504333803779
9649	8.794920781277538	-4.092833037153771	-0.5477026964821874	2.6667591182778523	0.425349437101449	0.9074814976224339	-2.3439509988762968
9651	8.88548735929238	-2.3789235508830773	-1.613724755640623	0.8707291500585483	0.10165356010866791	0.8171716660299926	-2.4609706087068837
9653	11.09508088642355	-3.79979359672645	-3.3407338583444766	2.1048598782704757	1.1449167574590953	1.9365976171757422	-3.1491100603634803
9655	11.27399916620364	-3.6316042694587303	-2.872216100417734	2.0630913275246634	0.12602742505042872	1.674001603117554	-3.741723987574423
9656	8.845008833985034	-0.9978400328638439	-4.3648064000597	1.6537750459951583	0.7595599292724571	0.24940923318145714	-1.9856064003388099
9657	12.091572426611394	-3.519167776904398	-3.927316514744419	2.108789382896941	0.156469938867033	1.8437369492296618	-4.060196904853083
9658	10.857084413207307	-3.4476694438202533	-2.8473289634461802	2.3072299472066757	0.034423786931879335	1.5402182777326077	-3.2965663577040125
9659	8.914082100364716	-3.278433825394644	-1.1021015061658634	0.39753748128290955	-0.025519229100740313	1.0116468650529002	-2.2857338299811745
9660	8.7840753384476	-3.352426069123598	-1.4357515315617144	0.5052572211147282	0.1260416752617777	0.7829459372771789	-2.575893718994219
9661	10.22274268998089	-2.49558748142307	-2.069841458499388	1.9271214898368143	0.23395011075366745	1.3730072686826262	-2.897336143709189
9663	8.221326862759517	-2.5398349496309724	-1.4542803699877032	0.582284941059022	-0.13510058626287488	1.1975974646234995	-2.4156806070909713
9664	-1.805898384983275	-1.8010732078809295	3.7188688191059986	1.6855957374718153	-2.223701363579035	-0.6548290514400978	-5.470295751114592
9665	-1.805898384983275	-1.8010732078809295	3.7188688191059986	1.6855957374718153	-2.223701363579035	-0.6548290514400978	-5.470295751114592
9666	-1.805898384983275	-1.8010732078809295	3.7188688191059986	1.6855957374718153	-2.223701363579035	-0.6548290514400978	-5.470295751114592
9667	-1.805898384983275	-1.8010732078809295	3.7188688191059986	1.6855957374718153	-2.223701363579035	-0.6548290514400978	-5.470295751114592
9668	-2.016773944896779	-1.795876241077813	3.7692342604636893	1.7495376398050686	-2.119996310960124	-0.723776649287442	-5.20773804605676
9669	-2.016773944896779	-1.795876241077813	3.7692342604636893	1.7495376398050686	-2.119996310960124	-0.723776649287442	-5.20773804605676
9670	-2.016773944896779	-1.795876241077813	3.7692342604636893	1.7495376398050686	-2.119996310960124	-0.723776649287442	-5.20773804605676
9671	-2.016773944896779	-1.795876241077813	3.7692342604636893	1.7495376398050686	-2.119996310960124	-0.723776649287442	-5.20773804605676
9672	-2.016773944896779	-1.795876241077813	3.7692342604636893	1.7495376398050686	-2.119996310960124	-0.723776649287442	-5.20773804605676
9673	-2.016773944896779	-1.795876241077813	3.7692342604636893	1.7495376398050686	-2.119996310960124	-0.723776649287442	-5.20773804605676
9676	-2.016773944896779	-1.795876241077813	3.7692342604636893	1.7495376398050686	-2.119996310960124	-0.723776649287442	-5.20773804605676
9677	-2.016773944896779	-1.795876241077813	3.7692342604636893	1.7495376398050686	-2.119996310960124	-0.723776649287442	-5.20773804605676
9678	-2.016773944896779	-1.795876241077813	3.7692342604636893	1.7495376398050686	-2.119996310960124	-0.723776649287442	-5.20773804605676
9679	-2.189219310823331	-2.5089737076896266	4.248964651431722	1.4298473068808473	-2.1589462778982154	-0.771128599921984	-5.2704746876845485
9680	-2.189219310823331	-2.5089737076896266	4.248964651431722	1.4298473068808473	-2.1589462778982154	-0.771128599921984	-5.2704746876845485
9681	-2.189219310823331	-2.5089737076896266	4.248964651431722	1.4298473068808473	-2.1589462778982154	-0.771128599921984	-5.2704746876845485
9683	-2.189219310823331	-2.5089737076896266	4.248964651431722	1.4298473068808473	-2.1589462778982154	-0.771128599921984	-5.2704746876845485
9684	-2.189219310823331	-2.5089737076896266	4.248964651431722	1.4298473068808473	-2.1589462778982154	-0.771128599921984	-5.2704746876845485
9685	-2.189219310823331	-2.5089737076896266	4.248964651431722	1.4298473068808473	-2.1589462778982154	-0.771128599921984	-5.2704746876845485
9687	-2.189219310823331	-2.5089737076896266	4.248964651431722	1.4298473068808473	-2.1589462778982154	-0.771128599921984	-5.2704746876845485
9689	-2.189219310823331	-2.5089737076896266	4.248964651431722	1.4298473068808473	-2.1589462778982154	-0.771128599921984	-5.2704746876845485
9690	-2.189219310823331	-2.5089737076896266	4.248964651431722	1.4298473068808473	-2.1589462778982154	-0.771128599921984	-5.2704746876845485
9691	-2.189219310823331	-2.5089737076896266	4.248964651431722	1.4298473068808473	-2.1589462778982154	-0.771128599921984	-5.2704746876845485
9692	-2.189219310823331	-2.5089737076896266	4.248964651431722	1.4298473068808473	-2.1589462778982154	-0.771128599921984	-5.2704746876845485
9693	-2.189219310823331	-2.5089737076896266	4.248964651431722	1.4298473068808473	-2.1589462778982154	-0.771128599921984	-5.2704746876845485
9694	-2.189219310823331	-2.5089737076896266	4.248964651431722	1.4298473068808473	-2.1589462778982154	-0.771128599921984	-5.2704746876845485
9695	-2.189219310823331	-2.5089737076896266	4.248964651431722	1.4298473068808473	-2.1589462778982154	-0.771128599921984	-5.2704746876845485
9696	-2.189219310823331	-2.5089737076896266	4.248964651431722	1.4298473068808473	-2.1589462778982154	-0.771128599921984	-5.2704746876845485
9697	2.3574943040679606	1.9750889254424835	0.4988941581491719	0.48384645341212834	-0.1974087346676482	-0.1943359707913336	0.3092617938935472
9698	3.6723664355300807	1.8354445410551148	0.11943415069314342	-0.030593074046217632	-1.0916214550300156	-0.13451953272096548	-0.6134354018575707
9699	6.5019387838362865	1.2620852853363822	-0.9135615994616582	-1.7573482701854297	-1.0066928463084068	0.5291135131384641	-0.942578767338612
9700	2.0975736585214824	0.9748536322975808	1.76537282173089	-0.29301012544880944	-1.988929758876667	0.3064632149608781	-1.7720045817197991
9701	4.899934254144219	1.6325114912260819	-0.6879695282092376	-3.438237132578109	-2.147510854570431	1.7083570859822665	0.49388619819122986
9703	3.8024742022793316	1.833015318861429	0.3319174615324159	0.058073684596385004	-1.2619861795539777	-0.3459859169003733	-1.2539992847401793
9704	3.8024742022793316	1.833015318861429	0.3319174615324159	0.058073684596385004	-1.2619861795539777	-0.3459859169003733	-1.2539992847401793
9705	6.853259198005194	1.7660491369466855	-1.1911229250712587	-1.1107564755412496	-1.516251937250301	0.9563329171592887	-1.1669960176369691
9706	0.5712601120533729	2.055221611978608	1.576970087306081	1.3760194147580773	0.37175123281972444	-1.0825945045312324	1.5730647777941797
9707	1.7945013607870943	1.6890212170585692	1.1042439864534799	0.6489591145943217	-0.17178108334268086	-0.6086938325030214	0.3014663787330828
9708	5.115234941396626	1.2726463096148413	-0.44265925474590273	-0.8680780840925265	-0.8057989139360024	0.4130835459194614	-0.24395565291151836
9710	3.8039710549254866	1.7323691825116065	0.6371168458169381	-0.4685583407979767	-1.7910149211821536	0.2094803440257832	-2.7240864601222174
9711	2.0975736585214824	0.9748536322975808	1.76537282173089	-0.29301012544880944	-1.988929758876667	0.3064632149608781	-1.7720045817197991
9712	2.0975736585214824	0.9748536322975808	1.76537282173089	-0.29301012544880944	-1.988929758876667	0.3064632149608781	-1.7720045817197991
9713	4.8611951918498875	1.392567724242894	-0.8028255360767804	-2.2813873087185788	-1.4007993559241594	1.3838815570157113	0.3511061179247626
9714	5.805356007822281	1.5173290586655062	-1.2001646492336306	-1.2374844095606155	-0.8866594355573622	0.5344760874732611	0.3530879260189593
9716	2.110435421899251	1.2748545426379028	1.280359682825135	0.37564509374566996	-0.30343142725229827	-0.6144889901258481	0.04078566157465885
9717	4.970980452477148	1.932271067414683	-0.23504869510870327	-0.929628026448762	1.4201349613992562	1.3099761558336909	-0.5670637830855925
9718	1.223918219792478	1.0040359705221675	1.7694466271022347	0.5645873264954192	0.07745943881039011	-0.9139718303448459	0.9107297138180841
9719	5.927053377771481	1.603163724616365	-1.2761976206951873	-1.2471461827816899	-0.9561123070777097	0.5750095044718802	0.16661554887950344
9720	5.664113831300373	1.1589576613437003	-0.9729790106204985	-1.3924317009988127	-0.9149077203966308	0.5173466435491534	0.3353530553294418
9721	1.5239934253716687	1.0993208957419522	0.720161330546024	-0.5505891245999799	-1.1372862811466016	0.7733888485513684	0.6602475550394709
9722	1.5143686930392624	1.4819487047825057	1.5393781764694607	0.190934960194651	-0.7584617592693714	-0.2804601399203515	-0.6198175346967596
9723	3.3816637670478045	1.767924221566695	0.41400837883258984	-0.5935077285061946	2.705065050181099	0.5866353881406294	0.6711029457650808
9725	11.463492821680184	2.4233627350223883	-2.725938828823675	1.2503062981881077	2.7785608193654747	1.933260639090807	-2.1181128910881943
9726	11.760883676298151	0.5879389862779297	-0.8699962061899675	2.447280374286633	-0.5975205131631083	0.9130610235433934	-2.9782426019600963
9727	11.626850234425195	0.11137924877592113	-1.285518968431312	2.0594682909047157	-0.303782590013033	1.1990836106413318	-2.9903153763749306
9728	-0.8337411456693775	-0.00939268591168938	1.141693979807982	-1.4318641862989037	-0.6101927906759184	1.0510517992280581	0.9487224967842494
9729	-0.8337411456693775	-0.00939268591168938	1.141693979807982	-1.4318641862989037	-0.6101927906759184	1.0510517992280581	0.9487224967842494
9730	-0.40214747841706444	0.2688858587032484	0.8223644418638169	-1.375164968108641	-1.1940125449029386	1.1135503786916945	0.5195218742870018
9731	-0.8337411456693775	-0.00939268591168938	1.141693979807982	-1.4318641862989037	-0.6101927906759184	1.0510517992280581	0.9487224967842494
9732	-0.7779742317322635	-0.5399731881282664	1.4875803719011438	-1.608650216270118	-1.0601461238687417	0.9208933580051198	0.8455910976825485
9733	-0.40214747841706444	0.2688858587032484	0.8223644418638169	-1.375164968108641	-1.1940125449029386	1.1135503786916945	0.5195218742870018
9735	-0.40214747841706444	0.2688858587032484	0.8223644418638169	-1.375164968108641	-1.1940125449029386	1.1135503786916945	0.5195218742870018
9736	3.68130926738564	1.6542921534866513	-0.22248954654699346	-2.700131798663733	-1.7931330113447241	1.9058866041969473	0.21783475712199618
9737	1.4205756116806305	-0.4572004925043138	0.297214875215126	-2.3356267846676024	-2.147760797007373	0.81467911060663	-1.5182528913229192
9738	-0.04281906865402853	0.6749572357586351	1.2726658713572097	-1.5626205354951568	-1.2263448670392023	1.3199834578626057	-0.6801461247944927
9739	2.0855933795335093	-0.14574366890139412	-0.41660473692293637	-2.793303839368104	-2.0179966879185796	1.2083351233484976	-0.7539596733260743
9741	1.4376636794221263	-0.22028439134878203	0.8714155793392709	-2.4077842608428752	-2.1534013466602326	0.6918556596487982	-1.5852505162866577
9743	-0.7397737489233595	-0.18732382939142345	2.640001773101007	-1.2634248376087194	-2.3486213401291427	0.6826364080093109	-1.4366838740411358
9744	2.428008759312313	2.479415319433395	-1.2643270919151361	-3.0405153070621003	-2.4116998549372517	1.6033355888761316	-0.1485475043071803
9745	-1.8863361691485283	6.1181442288125645	9.237520898710704	5.823477412730854	0.34998037002562965	-2.747019503119773	4.074772370291517
9748	2.532313147821499	0.3704111794674324	-0.49108397975045914	-2.241276814932536	-1.4102696935896195	1.660606509642111	-1.1947693988113914
9749	3.35137208872081	1.104283486576999	-0.8343051063190924	-2.6210477343710736	-1.4815629520469844	1.6374342774412267	-1.1744294262631683
9754	4.3526854220807705	-0.6930738420506176	-0.37889841923081097	-3.918141983436179	-1.5934275694858286	1.6778963605766084	-0.13119348101595074
9755	3.7192513891854717	-0.01651865277804488	-0.5612339093862821	-2.8527752594891655	-1.744085749152697	1.9475202433318766	-0.7390735763636145
9756	4.643475129546733	-0.08665235024249067	-0.7326369218674014	-3.5272654270056893	-1.9604240601521505	1.5059570976730452	-0.23069720555126264
9757	4.643475129546733	-0.08665235024249067	-0.7326369218674014	-3.5272654270056893	-1.9604240601521505	1.5059570976730452	-0.23069720555126264
9758	-1.5256135910613016	13.441088740119044	0.09216093219847529	0.4922539575257035	-2.4726433627018674	0.6565331385165462	0.7738286538321117
9759	10.444095351372711	-1.2017162897969553	-0.23162810877092652	0.26077005905814094	-3.977004611294952	2.992128741323741	0.23080981888670107
9761	11.613639364467344	1.6831605735366535	1.5610619599511462	3.2972373843854808	1.1871753864962022	-0.6125982492842235	0.3933001315569585
9762	6.394017616758461	-0.0015481994861157326	-3.062882171776595	3.7161251422015082	2.492961594958883	-0.7746388539937865	0.8678525390084016
9766	-4.541329929240441	8.497143184844695	6.625872902974565	4.148013416580846	-0.43249318980578316	-2.087869962280282	1.8549607177920195
9768	-0.07983334361413913	-2.999401906046382	0.5352443396143882	-3.1159378565786913	-0.5292277097081264	0.2937834659598137	1.6595807789670092
9769	-1.2143732648207266	-5.139153144171955	2.763127573417335	-2.826654495628968	-1.2850949931899809	-0.19167773130629776	0.9838616611200987
9770	-0.44332608272755264	-4.157280638671873	1.7559443110738944	-2.8092414317063428	-1.1675129261285133	0.3828054088723688	1.1147048554817114
9771	-0.3650828078634746	-4.0312343678318445	1.3303581333769028	-3.5122623792209096	-0.45770567273615637	0.10730375155247254	1.9038689724003632
9772	-1.3823706859773568	-3.752061943318552	2.391469119334954	-1.8508557774915508	-1.3895467600798417	0.06378743228755407	0.3544523358589183
9774	0.022841783637052415	-2.7725161909342093	0.37716579710607223	-3.03184369875044	-0.571179283536052	0.3740368392594972	1.5056915953302654
9775	-1.6688348731229743	-5.000018971567051	3.3164002060358393	-2.340012823207899	-1.3100232165256898	-0.15209043506462988	0.6087793922163849
9776	-1.665342965478655	-4.8571979609645854	3.2244668362614246	-2.26989042855314	-1.3078785602934508	-0.13077189554533267	0.5947224256632173
9777	-0.09635842816337509	-3.169971216865682	0.6606767557411948	-3.193867066909689	-0.5304061537608601	0.26963727435435036	1.6737677047753718
9778	-1.4437594508912637	-3.95855596987758	2.546007238840756	-1.9281463388728617	-1.3725953672242723	0.026282704734560257	0.4085407023400695
9779	-1.1975170827438077	-4.209728315820395	2.6374960225881687	-1.7069187886708466	-0.7716148977257724	-0.5497863351646015	1.3937403961948491
9780	-1.665342965478655	-4.8571979609645854	3.2244668362614246	-2.26989042855314	-1.3078785602934508	-0.13077189554533267	0.5947224256632173
9781	-0.17620164773126826	-3.7931410043174676	1.2176298205584932	-3.3833098885933497	-0.5380617445421432	0.22047045950175798	1.5577249422598087
9782	0.07155905181413048	-3.355707000324721	0.6792742278137821	-3.2315955879338065	-0.6025186232597531	0.37856139776004016	1.3039520403332583
9783	0.12900604394551063	-3.2420224760799	0.4977972127763918	-3.0816229576052776	-0.9827209559788251	0.22540774604370925	1.3438232604316274
9784	-1.22776730967637	-4.093299896266036	2.540360294905579	-1.8222835999030607	-0.9437696428551715	-0.40418490329450324	1.1452775752210804
9785	-0.5431873518549236	-4.577529308481794	2.0827229994928236	-2.9878911032050133	-1.1508808492748386	0.3132077209304042	1.199691104515263
9786	-0.5595704466674146	-4.514449740141498	2.033271288640516	-2.9105070837072486	-1.0989528952053083	0.2826973438501962	1.268204799176112
9787	-1.4882729236446348	-4.193019240333149	2.539059220473987	-2.0379463532628326	-0.9908056796362114	0.142963266688028	-0.07894894074512784
9788	-0.44332608272755264	-4.157280638671873	1.7559443110738944	-2.8092414317063428	-1.1675129261285133	0.3828054088723688	1.1147048554817114
9789	-1.6964860312090446	-4.405712527758912	2.962144727408347	-2.1863003887041246	-1.021128443095126	0.20656927413791262	0.28924098923953295
9790	-0.16069107581436806	-3.3242030421691893	0.7863159295367333	-3.2499762830084404	-0.5134095252807316	0.2394334089061082	1.7274751503631545
9791	-0.1879229901820467	-3.0455390878185242	0.6218589302200312	-3.103324506107178	-0.5030617185802377	0.2968852887753955	1.6932819335693385
9792	-0.12971236451179208	-3.6958868634318067	0.958145087093426	-3.3046277743163492	-0.474628323520165	0.2276031684765824	1.638792906488402
9793	-0.07983334361413913	-2.999401906046382	0.5352443396143882	-3.1159378565786913	-0.5292277097081264	0.2937834659598137	1.6595807789670092
9794	0.1426051797657105	-3.2090368885052407	0.5037166565831607	-3.049291146100354	-0.9896274149908274	0.24581081390778525	1.2854581259261726
9795	-1.1231524340645818	-3.6990162513192986	1.5333379176898085	-2.2713692510584833	-1.0887252603257995	-0.2117203765888981	0.30679653556101116
9796	-1.4437594508912637	-3.95855596987758	2.546007238840756	-1.9281463388728617	-1.3725953672242723	0.026282704734560257	0.4085407023400695
9797	-0.5431873518549236	-4.577529308481794	2.0827229994928236	-2.9878911032050133	-1.1508808492748386	0.3132077209304042	1.199691104515263
9798	-0.5595704466674146	-4.514449740141498	2.033271288640516	-2.9105070837072486	-1.0989528952053083	0.2826973438501962	1.268204799176112
9799	-1.3912725221617375	-3.842713655053631	2.3985447266818585	-1.8558238370111475	-1.3986023149973983	0.08922897672260387	0.267713417388961
9800	-0.5595704466674146	-4.514449740141498	2.033271288640516	-2.9105070837072486	-1.0989528952053083	0.2826973438501962	1.268204799176112
9801	-0.5595704466674146	-4.514449740141498	2.033271288640516	-2.9105070837072486	-1.0989528952053083	0.2826973438501962	1.268204799176112
9802	-0.16815429275604926	-3.7514259122242968	1.2005263235926198	-3.3583982486441104	-0.5454882375542742	0.23968367857799708	1.5170844550339133
9803	-1.2678886734051622	-3.8900696853908943	2.4224365159547165	-1.924018101723812	-1.4152155780196083	0.06817424167735049	0.262364314122341
9804	-1.1782457005678424	-3.7579415347990373	2.3676628980032906	-1.8967637086042228	-1.4816155458907578	0.13442845150063595	0.09805580243893265
9805	-0.12971236451179208	-3.6958868634318067	0.958145087093426	-3.3046277743163492	-0.474628323520165	0.2276031684765824	1.638792906488402
9806	0.027462323966646534	-2.9587672049766702	0.488743285039646	-3.12184950587264	-0.5720587920449941	0.32755359394302697	1.5425781285790885
9807	-0.090207384935405	-2.9296609580523425	0.5231034566452605	-3.0790986604545476	-0.5422230742124398	0.33910418480892707	1.5889848191904317
9808	0.1426051797657105	-3.2090368885052407	0.5037166565831607	-3.049291146100354	-0.9896274149908274	0.24581081390778525	1.2854581259261726
9809	0.12900604394551063	-3.2420224760799	0.4977972127763918	-3.0816229576052776	-0.9827209559788251	0.22540774604370925	1.3438232604316274
9810	0.1170174162805426	-3.3645643043201	0.5959591703617196	-3.066688361574309	-0.8928717154836765	0.12794101105594013	1.5245595304048085
9811	0.12900604394551063	-3.2420224760799	0.4977972127763918	-3.0816229576052776	-0.9827209559788251	0.22540774604370925	1.3438232604316274
9812	-0.30353797348142875	-3.9700293361682366	1.6146591430523631	-2.775674994448935	-1.2444792740499857	0.46222468247842957	0.9184657758851615
9813	-1.3394300109648258	-4.037860620214225	2.5006456524396	-1.9188709566074367	-1.4120134936146755	0.09296973599357619	0.16126177983159695
9814	-1.6908703788494284	-5.115088925532139	3.4052329752485515	-2.3864977369379514	-1.3072411754141586	-0.16808327347126606	0.6212073116522573
9815	-0.5431873518549236	-4.577529308481794	2.0827229994928236	-2.9878911032050133	-1.1508808492748386	0.3132077209304042	1.199691104515263
9816	-0.1473807629576396	-3.417360817308337	0.6665848616748659	-3.109204834440324	-0.8786969333203877	0.13409972096201478	1.647506570547674
9817	10.553192165272693	1.2153117436462924	-0.17900304989400506	0.7070026094143327	0.3051178110707651	0.2756383641678984	-0.22339007713663983
9819	2.6465338255301427	0.8615079388016763	1.8533622014510842	1.3494638514228132	0.41809912727835913	-1.9434264467796667	1.1519103665691035
9820	6.077004707260691	4.360965021324444	0.7585142509286075	1.2952194992055421	1.3360356904542332	-1.6587777827302412	-0.14932190939414947
9821	5.9720357042986105	-1.6934039764177147	-2.6060756324282552	0.41254617288810336	0.9179446723929935	0.3698368191465598	-1.604853554507985
9822	6.24349790826227	3.2757850702190625	1.3352894503523018	1.3065343856723002	0.7670699254393789	-1.0269195354979863	-0.644437773828869
9823	3.118108722387926	-5.7416972378647815	3.5152059170425773	1.4221977615955923	1.0326099593653169	-1.3109259193664744	0.20876379700226336
9825	9.369184082329616	3.675949110522652	-0.8236574718138425	-0.7205744153409855	-0.1989996959754435	-0.8143368964378565	0.9484833804639776
9826	3.1272382920418824	-2.1724813933289906	5.128665670542025	3.4060153287101196	0.5421319704376963	-0.42939125038947495	-0.07115190259139777
9827	0.8474156929236604	-1.2742990725482743	4.508989881844943	1.7319084649172798	-0.03372603713076042	-0.17234959682497358	-1.5115654069425202
9828	3.879631240098334	-0.3472515593131965	4.278276871589448	3.359489597450018	0.9051098266600882	-1.2593645491588352	1.2335182876518338
9830	8.135727602709192	3.796266738718453	-1.475918863925677	2.7890301579685484	1.1753736166706354	-1.0784643749839768	1.1282080083705572
9831	9.443917401728315	4.615622078562775	-0.31469897080029735	0.5806999832031083	-0.47147821543235285	-0.7107462008939124	0.5987806865728449
9832	6.656893678133471	2.927773537649464	0.7663061991438244	0.5492935780330643	-0.31226097201423597	-1.53891292699836	0.2105723854617589
9833	9.229201724636084	3.3437947315574634	-0.03068502923531125	-0.178069664077641	0.9017801599091466	-0.2536113094926819	-0.2771859976668934
9834	6.756634891186589	2.7374519562958044	1.0858386234868251	0.6554426878506957	0.20081751660861785	-1.1981846432396288	-0.28335528233786217
9835	7.790222220186971	1.0791650191134614	1.5853758058680716	1.9280784633985049	0.9732977547871948	-0.27260102800491637	0.28811449328205724
9836	5.380834485625311	4.060283904227901	0.18315242819082794	0.7791510644848337	0.09988553018357572	-2.011422411010401	1.312442157724539
9837	10.85913686371675	1.9098074330263586	-0.13069728746031914	0.8833337470897118	0.3774561182765025	-0.1011060933150632	0.7600955999303981
9838	6.5268244430096605	4.07064922895886	0.4695812852756216	1.2866402760073052	0.3691159880781298	-2.178531115695333	1.437960996583379
9839	8.453706224206046	2.999018984631794	0.5743595878194041	0.19096748943864567	1.286075706553719	-0.5153775627325597	0.4828056619112427
9840	5.791256281080835	4.215881943143563	0.24952193944816473	0.7830482903268641	-0.11095521309854219	-1.9461819561422664	0.8463013962110495
9841	5.550283768836614	3.410496151353313	1.216728240470934	1.5377962351031884	1.0775406508674044	-1.191648045710572	0.11326721903363383
9843	6.850918073531991	3.1382182175517745	0.9228899815946439	0.6854421942868336	0.7069452250105271	-0.9100945840822434	-0.5766502036271799
9844	5.779651231403544	0.7145704051894599	0.8071194786859925	-0.4923261777457521	1.2579447696799047	1.1534214725930287	-0.051914118853230946
9845	9.126384451288532	3.1900887938829223	-0.6784706830074766	-0.4498530576048428	-0.40379507638841905	-0.38769608404647743	0.7653855839510711
9846	2.9131708782629393	0.9813718393941306	1.8780044105630855	1.2729929574551408	0.8131742818186608	-1.6304020157429204	0.6467927645827675
9848	7.3723014581990896	1.4957058728995933	2.7343302180447426	2.5096508023353143	0.5001576899700313	-0.18600205308377069	-0.22528131816296415
9849	5.1986285352831	3.3349053748440003	1.200678476305594	1.5916389559534234	1.17261753545432	-1.2348433501033054	0.32527069460283825
9850	-0.1812761010073161	-2.767819932707222	6.151687013346517	2.8180788580649208	0.6391080291766835	-1.1949931589285299	3.5319044136826685
9851	0.6563743601820384	-1.6421994909174789	4.474021249495558	4.173305265281297	1.299007420952324	-1.7623425399529387	2.9127583039193894
9852	8.765182710178223	3.6793727842558357	-0.20782580310851537	-1.226579022358816	3.939857256285404	1.5037504111148912	-0.17274743372901974
9853	3.318419931195815	-4.974519009559765	2.6437498993656043	1.5379147915607712	0.8307510068627273	-1.0099196721156118	-0.29508363094519885
9854	3.2498338777898232	-5.496275879307951	3.3176905691274237	1.6224513526143198	1.0559126538952688	-1.296198749893085	0.11843594199950487
9855	6.687885196411789	3.065920909753874	0.7893993243285301	0.7566524738714854	0.19279598107498894	-1.1610040301453803	-0.2614956712661321
9858	3.675973234333692	3.2935282158296095	1.8126972076246726	2.3042238596006124	2.3563549104391224	-2.0733173459270593	2.7574436060760665
9864	7.9350367314101184	-2.0763848289239935	-3.3244028858010894	0.0697723314797531	0.8189639945807647	0.8131728292303674	-2.348364330328446
9866	4.054509149504465	2.807646869303823	1.742889015880654	1.2202526101550142	1.891964022634235	-1.5474190293131702	1.3411367003939865
9867	6.656946949889426	3.54774471396457	0.5115733882791919	0.05693359710013642	1.495866814619541	-0.6734159246945466	1.0189476834827025
9868	5.238640436683815	-1.6906913935390318	-2.571287860513518	0.6053435479702981	1.3247831671981067	0.1954429336209478	-0.78811054978317
9870	8.74928699435654	2.9384664308919817	-1.7979649537316833	-1.1367277347237124	0.06874942072383207	-0.04940898184709484	0.14036035965127133
9871	4.184502581470973	2.808438971830246	1.744317593137907	1.7742532020678397	2.184948228254508	-2.1203618618955704	2.798069486934579
9873	12.085927897739309	2.5353380049662655	-0.6460184277130224	0.2570849158416138	-0.3206809552291743	0.17576880793622768	-0.7685943416850755
9874	2.737670365968242	0.5910523735684701	2.200648125724816	1.2147764497283235	0.0876156882844447	-2.1846151946609513	0.845413579906376
9875	2.798354612835983	-6.113289063370809	3.937005828124981	1.65435054043594	1.3799164622052231	-1.5714525247408124	0.7966787381147985
9876	6.723418634842113	1.7619524693518802	-1.899574214510415	0.6844416885853596	0.9840622340169825	-1.2789090603209963	1.978888101322944
9877	0.29484803816989213	-3.663333078896408	4.146150190433663	2.8017284269598606	2.5324493708425813	-1.722962611405311	3.30070788987843
9878	5.940966020017459	3.3782252757343434	0.8586422249613769	1.083814126274306	0.6778224305146471	-1.1492218535646987	0.01973938625413723
9879	11.551348505806457	3.049368426370291	-4.495756444280833	0.7601484898570524	0.441017262762614	-1.3638925846133825	-1.37342878675737
9880	3.5719977044666438	-1.0267159255029632	1.8871340849833163	1.1379869377635985	0.2753362198693173	-1.0641653315737811	0.9924619909086071
9881	6.069472264189165	3.1932323229576562	1.8642193610853914	2.057056020859117	0.9983656133586727	-1.5650551079820274	0.6093940717858609
9882	8.417653258648672	2.8340133646047114	0.591956487465692	0.3057765074003972	0.9979246788691568	-0.16851219635851875	0.12058526446602393
9883	1.7580675221898991	0.8477655365113754	2.3198687507659175	1.7325151227972653	0.5096927000168667	-2.7446127488846592	2.409729861104479
9885	4.587055105554994	3.1362750834269812	1.6448623069864343	1.5719182750471197	0.3940888756016811	-1.766378621613324	1.1653675985620715
9886	1.5370661313807625	-0.4446805057571821	1.3739652916275849	1.452568102587404	0.08804375075191359	-1.024330221325585	0.6421998315951098
9887	7.207757625930312	3.2441098250145	1.2569696782640707	1.6093695084445694	0.8842533328901921	-0.24264835452569247	-0.5498576810630049
9888	7.030714901986344	3.709446004912135	0.35724738591168664	0.0011698914517203475	1.3669695995658155	-0.6155487002102642	0.7717595403611465
9890	1.9225736410263579	-3.4098150167363612	3.2194941169596007	2.606761586025524	0.9761885304405111	-0.7611311490405611	1.2970609053715687
9891	7.422889254128788	-2.5247895526420026	-2.8119798353966043	0.40390656635160477	1.2060296009679836	0.6800166289145502	-1.7258795893186099
9892	2.6667617297126864	-3.1636631186423365	4.474673155180493	3.3044042964767626	1.13512983632078	-0.03749562798164454	1.4359612557292474
9894	-1.1443092224531632	-0.8851311547277392	5.057365671828671	3.025303174033324	0.5381220761735013	-1.5755149503643515	1.6778032343859062
9895	7.579617034820791	-2.0136825094969333	-3.2562993405150427	0.10715060117298318	0.8950376526597168	0.8847125333170461	-2.2193560775485057
9897	7.178685894156836	3.4916276876112797	0.8611959463389754	1.9776785114193425	0.2288221306689637	-1.3199017950883323	0.6548315092218634
9898	3.4481488406414185	3.1579823342731763	2.045513368317066	2.060226912071109	2.042195005791161	-2.0194807903158076	2.553390871839608
9899	-0.7658464749613256	-0.7730236332656933	4.987235643632616	3.0852199904301534	0.5073309043157376	-1.5345961530726127	1.4525750004876339
9900	13.7855856977151	1.7231923855327633	-1.56568375195831	-0.11415353845010603	-0.5366685973744295	0.4799459155814555	-0.544581898600918
9901	1.5997340240711524	0.3087438031959544	3.101647476260944	1.7344052804873547	1.294395165741621	-2.6896534462630473	2.554950446526226
9902	7.396965658087721	3.7376138626358113	0.053017958817703915	-0.023822764716171764	-0.07580233985709019	-1.0941805646835678	0.8795939798094266
9903	2.1232268829621086	0.4974991851512278	2.5739989184489054	1.6737374146845891	1.115145910538687	-2.2493029664015665	2.0172695618414025
9904	6.949148019772432	3.868380118423281	0.1912008289638353	0.02192387207815869	1.3602869995047686	-0.6038135413215453	0.824407300386541
9906	11.490145006441182	-0.19176184363195464	-8.139927592208611	4.525172276035044	-2.2339607761071822	-0.41266703594132065	-2.398072358981162
9908	0.006254675785648881	-4.49146064032086	-1.4409870241911913	-2.9036180191267156	0.2987747148625187	-1.5970221350450946	2.01187480926193
9909	-0.18541688799479472	-4.696246411349618	-1.1371529015904587	-2.9699411656416697	0.3492730678397959	-1.6665529859511303	2.1669336278493585
9910	-0.19813997418651072	-4.316615590824174	-1.3270427019853739	-2.793599085160114	0.26967186864628456	-1.542880833013879	2.2110082242711013
9911	-0.1200365237130474	-4.469032464602688	2.9149510039092874	-1.0168679147589519	0.5034750760938951	0.05386624801781264	0.883985762276493
9912	1.8575955616881161	-2.982960388638532	0.4453334100696259	-2.005440010142463	-0.045932585138841346	0.4660616559440305	1.1417311268410122
9914	0.7968668015826604	-3.710193857098731	1.031297752503825	-1.4173270742547937	-0.41867478671497144	-0.1729100570822889	1.5819746180866623
9915	0.7900375387364355	-4.002878412186679	1.359174696882013	-2.0373479697950434	0.23440340919328154	0.22706188987586562	1.5201566753782536
9917	1.2636044795622088	-3.909439620349918	2.1660661397438106	-1.2643210313373476	-1.127749736624197	0.181820151856779	0.585129237727971
9918	1.6799706380863813	-3.650688715219958	0.7751953992475955	-2.1011122694668924	-0.7156413815222447	-0.07305053158409822	2.001405197229936
9920	1.3454294419126167	-2.9177280494526223	0.33899893762232525	-2.450830132192002	0.15035432937785984	-0.7386104593851421	2.1597672647073836
9921	1.379333489357149	-2.596230214763714	0.3001791142659028	-2.2239442500636537	0.4013629806368985	-0.6681052865754976	2.0779330528803643
9924	1.427461812288128	-2.435584550684372	0.11923517034169356	-2.1915264850787333	0.3490282777622478	-0.6072273291362207	1.9948201367859648
9925	1.1979663279457524	-3.1692015087456604	0.7104387963853017	-2.192615000679748	0.8101057965650895	-0.7394325996154449	1.9604811228266346
9926	1.265821099038913	-2.3440809552059574	-0.10815204053409937	-2.1580859732102606	0.410756287253077	-0.6573933440050285	2.1135233914166265
9927	2.124134676394535	-3.30653044069446	3.830957167902931	2.575336443911398	-0.31301378305158706	0.6954046546272448	-2.931969019818105
9928	2.0146521401131485	-3.4827469481147872	4.048053646793207	2.5903500859761266	-0.17637070328701593	0.6317712774968401	-2.654441063305709
9929	6.893709619195094	-2.5705000803221907	-0.03739111918234908	1.0919049321396777	0.09456520229529036	1.125417049247261	-1.2900226982627774
9930	7.932062910787577	-2.910457197680544	0.40571285211790137	0.20055096412891862	0.4849276349246268	0.33420212517793596	-0.21269560918715447
9932	6.075111176230529	-3.801266062661497	1.798042956800913	1.2707096574394148	-0.0008727380036642048	1.4746817558803407	-0.15324310810962707
9933	7.233361405072194	-2.91763908710765	-0.09962594268523316	1.5934774556412012	0.4249928988810376	0.8406443827565333	-1.1247553844860854
9935	-0.3784196318983099	-4.19095694865707	-1.1879508723656944	-2.8171432008474366	2.092481763073504	-0.9734638855336448	1.4437296884381565
9937	-0.4190006178556956	-4.672265033418618	-1.3500376498310085	-2.109981196525714	0.5838498255226146	-1.9148206677855821	1.9987576815126304
9938	-0.4288472784692215	-4.211718371420199	-1.171687036901363	-2.8284140452672912	2.118008923021345	-1.0012397385465357	1.5233573775034452
10020	-0.15235287768836372	0.9161197291941243	-1.1741782305682131	-2.4649755420052375	-1.1651300622405085	-0.26661025309370107	0.2345387832928936
10022	1.1166488359566666	-5.298305721224821	1.6683230936775335	-3.1449567965671728	-0.8911752313128434	-0.11177084081834555	1.5062344138000834
14312	-9.534037142103701	3.9711507916071067	2.6601975902968182	-2.512766191835399	11.06425445086483	5.5558149555160705	-3.9737811239734406
14313	-9.534037142103708	3.9711507916071054	2.6601975902968182	-2.5127661918353974	11.064254450864826	5.555814955516069	-3.9737811239734424
14314	-9.15848063478237	3.1029168542529244	1.639060248198214	-1.0435419458046058	11.943678470967395	6.566790092194744	-4.529878855403975
14315	-9.158480634782379	3.1029168542529253	1.6390602481982128	-1.0435419458046058	11.943678470967399	6.566790092194743	-4.529878855403975
14318	-8.926878390755414	2.2741477490120756	0.7856677484592914	-0.7421771537221394	-1.0924538502298853	0.11282961107987309	-1.1688813420567499
14319	-8.92687839075542	2.274147749012079	0.7856677484592904	-0.7421771537221401	-1.0924538502298853	0.11282961107987287	-1.1688813420567523
15560	-9.949216292505794	6.711228711309028	2.583220331168031	-1.9845229963657618	-1.7249077083635218	2.040967870254066	-0.36587948496130696
15591	-1.7750077015580914	-3.6581184951423733	2.8463357701419363	-2.4922380762863305	-0.6652783360024462	0.76340843435447	-0.12037402871165781
15592	-1.6208819784663504	-3.787658127453806	2.8984205880608194	-2.600320097371898	-0.7405267770886869	0.7956078910577241	-0.29421940616289877
15593	-1.6208819784663502	-3.787658127453805	2.8984205880608194	-2.6003200973718976	-0.7405267770886883	0.7956078910577237	-0.29421940616289877
18694	-7.70274224911373	2.6652033998329823	0.7923393537012224	-0.8710280709010644	12.119663935874277	6.6727985936425736	-4.294306721598623
18696	-8.696640832267414	3.4275648565165806	2.163033016050755	-1.6177800792150225	11.494981269087791	5.177890986087433	-3.6358716799180604
19949	-1.7553702661661374	-3.848411319722458	2.9773283709569585	-2.5918551372848664	-0.6926687868624164	0.7581081628413634	-0.17585503876905553
19950	-1.7553702661661363	-3.848411319722455	2.9773283709569562	-2.5918551372848704	-0.6926687868624151	0.7581081628413638	-0.17585503876905578
19951	-1.7553702661661392	-3.848411319722457	2.9773283709569576	-2.591855137284868	-0.6926687868624158	0.7581081628413636	-0.17585503876905612
