# Supplementary material for: Adaptive protein evolution through length variation of short tandem repeats in Arabidopsis
Source: Sci Adv. 2023 Mar 22;9(12):eadd6960. doi: 10.1126/sciadv.add6960 (PMC10032594; doi:10.1126/sciadv.add6960)
Supplement: Supplementary file 2 — Datasets S1 to S14 [file sciadv.add6960_datasets_s1_to_s14.zip › add6960_Dataset_S8.xlsx]

## Sheet: DatasetS9
linear model p-value	linear model R2	non-linear effect model p-value	non-linear effect model R2	linear model vs. non-linear model p-value	STR ID	environmental variable
0.96	-0.001	0.9470000000000001	-0.004	0.8652564245620016	chr1_10035456	PC1
0.289	0.0	0.664	-0.002	0.7365619944847497	chr1_10035456	PC2
0.831	-0.001	0.431	-0.0	0.28716974976930404	chr1_10035456	PC3
0.462	-0.001	0.9309999999999999	-0.004	0.9569300697499468	chr1_10035456	PC4
0.782	-0.001	0.674	-0.002	0.5204411377111949	chr1_10035456	PC5
0.9309999999999999	-0.001	0.17600000000000002	0.003	0.09693550791709424	chr1_10035456	PC6
0.509	-0.001	0.35700000000000004	0.001	0.26808694217596835	chr1_10035456	PC7
0.292	0.0	0.198	0.002	0.1446589949726737	chr1_10103165	PC1
0.14400000000000002	0.002	0.335	0.0	0.8137023107533543	chr1_10103165	PC2
0.9840000000000001	-0.001	0.9179999999999999	-0.002	0.6802973513407146	chr1_10103165	PC3
0.0858	0.003	0.21100000000000002	0.001	0.6847876963849462	chr1_10103165	PC4
0.071	0.003	0.156	0.002	0.4996772926630273	chr1_10103165	PC5
0.542	-0.001	0.731	-0.002	0.6147780326090285	chr1_10103165	PC6
0.867	-0.001	0.659	-0.002	0.3691848922465145	chr1_10103165	PC7
0.147	0.001	0.147	0.001		chr1_10111499	PC1
0.9390000000000001	-0.001	0.9390000000000001	-0.001		chr1_10111499	PC2
0.34	-0.0	0.34	-0.0		chr1_10111499	PC3
0.158	0.001	0.158	0.001		chr1_10111499	PC4
0.35	-0.0	0.35	-0.0		chr1_10111499	PC5
0.845	-0.001	0.845	-0.001		chr1_10111499	PC6
0.8340000000000001	-0.001	0.8340000000000001	-0.001		chr1_10111499	PC7
0.428	-0.0	0.779	-0.003	0.7687445447292772	chr1_10111555	PC1
0.249	0.0	0.16399999999999998	0.003	0.15936514147845193	chr1_10111555	PC2
0.773	-0.001	0.948	-0.004	0.8860743985255345	chr1_10111555	PC3
0.132	0.002	0.545	-0.001	0.8460806359054469	chr1_10111555	PC4
0.475	-0.001	0.18100000000000002	0.003	0.12464566126416468	chr1_10111555	PC5
0.0912	0.002	2.51e-05	0.03	2.9814966598931947e-05	chr1_10111555	PC6
0.7020000000000001	-0.001	0.785	-0.003	0.6628319074023421	chr1_10111555	PC7
0.187	0.001	0.324	0.0	0.4726372188915677	chr1_10249328	PC1
0.222	0.001	0.375	-0.0	0.4913362161381275	chr1_10249328	PC2
0.449	-0.001	0.265	0.001	0.14895464822546525	chr1_10249328	PC3
0.285	0.0	0.342	0.0	0.3173283907657592	chr1_10249328	PC4
0.366	-0.0	0.5710000000000001	-0.001	0.5809159628049482	chr1_10249328	PC5
0.0384	0.004	0.0138	0.009000000000000001	0.03877312072168382	chr1_10249328	PC6
0.718	-0.001	0.8170000000000001	-0.002	0.6006829078462783	chr1_10249328	PC7
0.35	-0.0	0.42100000000000004	0.002	0.4146245336680744	chr1_10307926	PC1
0.765	-0.001	0.9420000000000001	-0.017	0.9279586837955756	chr1_10307926	PC2
0.7390000000000001	-0.001	0.5	-0.001	0.4589852828740293	chr1_10307926	PC3
0.594	-0.001	0.318	0.005	0.2894755696995793	chr1_10307926	PC4
0.574	-0.001	1.95e-05	0.061	1.3974708448714158e-05	chr1_10307926	PC5
0.387	-0.0	0.341	0.004	0.3295417953156577	chr1_10307926	PC6
0.662	-0.001	0.375	0.003	0.3401629600980958	chr1_10307926	PC7
0.773	-0.001	0.514	-0.001	0.3846570991511949	chr1_10327565	PC1
0.266	0.0	0.846	-0.004	0.9401427398336848	chr1_10327565	PC2
0.106	0.002	0.527	-0.001	0.8193366535583408	chr1_10327565	PC3
0.48700000000000004	-0.001	0.524	-0.001	0.4484708847182229	chr1_10327565	PC4
0.84	-0.001	0.774	-0.003	0.6488299403423423	chr1_10327565	PC5
0.105	0.002	0.299	0.001	0.4847225027513976	chr1_10327565	PC6
0.005520000000000001	0.009000000000000001	0.0945	0.006	0.7891012604218319	chr1_10327565	PC7
0.775	-0.001	0.508	-0.001	0.3780684616749167	chr1_10420421	PC1
0.188	0.001	0.309	0.001	0.3754732612048473	chr1_10420421	PC2
0.467	-0.001	0.5660000000000001	-0.001	0.4999835035549872	chr1_10420421	PC3
0.0188	0.006	0.299	0.001	0.9667700485701332	chr1_10420421	PC4
0.669	-0.001	0.643	-0.002	0.5276663034087363	chr1_10420421	PC5
0.524	-0.001	0.799	-0.004	0.7462013842543224	chr1_10420421	PC6
0.552	-0.001	0.609	-0.002	0.5181552434245704	chr1_10420421	PC7
0.6459999999999999	-0.001	0.863	-0.005	0.8003524811128421	chr1_10430272	PC1
0.853	-0.001	0.63	-0.002	0.506409763514757	chr1_10430272	PC2
0.627	-0.001	0.777	-0.004	0.6977490590171826	chr1_10430272	PC3
0.857	-0.001	0.665	-0.003	0.5424891200603947	chr1_10430272	PC4
0.126	0.002	0.16399999999999998	0.004	0.2329273758076304	chr1_10430272	PC5
0.853	-0.001	0.46399999999999997	-0.0	0.3466733393676543	chr1_10430272	PC6
0.08199999999999999	0.003	0.748	-0.003	0.99357980535707	chr1_10430272	PC7
0.821	-0.001	0.0239	0.013000000000000001	0.013885989487308924	chr1_10493969	PC1
0.28	0.0	0.23600000000000002	0.003	0.23372845018735264	chr1_10493969	PC2
0.511	-0.001	0.39299999999999996	0.001	0.3337775718075348	chr1_10493969	PC3
0.513	-0.001	0.7	-0.003	0.6478477421879677	chr1_10493969	PC4
0.303	0.0	0.6940000000000001	-0.003	0.717914881591663	chr1_10493969	PC5
0.0563	0.004	0.0498	0.01	0.10441775610216887	chr1_10493969	PC6
0.635	-0.001	0.638	-0.003	0.5569242342747742	chr1_10493969	PC7
0.48	-0.001	0.439	0.0	0.3980816444586471	chr1_10543532	PC1
0.634	-0.001	0.342	0.002	0.28583524644551483	chr1_10543532	PC2
0.662	-0.001	0.551	-0.002	0.4852310991341914	chr1_10543532	PC3
0.413	-0.0	0.49200000000000005	-0.001	0.4649350059293489	chr1_10543532	PC4
0.691	-0.001	0.272	0.003	0.21881106552954627	chr1_10543532	PC5
0.158	0.001	0.425	0.0	0.502052266682579	chr1_10543532	PC6
0.33799999999999997	-0.0	0.48200000000000004	-0.001	0.4744964253924926	chr1_10543532	PC7
0.0561	0.003	0.0561	0.003		chr1_10628910	PC1
0.54	-0.001	0.54	-0.001		chr1_10628910	PC2
0.6920000000000001	-0.001	0.6920000000000001	-0.001		chr1_10628910	PC3
0.89	-0.001	0.89	-0.001		chr1_10628910	PC4
0.679	-0.001	0.679	-0.001		chr1_10628910	PC5
0.14300000000000002	0.002	0.14300000000000002	0.002		chr1_10628910	PC6
0.485	-0.001	0.485	-0.001		chr1_10628910	PC7
0.29	0.0	0.29	0.0		chr1_10629030	PC1
0.102	0.002	0.102	0.002		chr1_10629030	PC2
0.7859999999999999	-0.001	0.7859999999999999	-0.001		chr1_10629030	PC3
0.5760000000000001	-0.001	0.5760000000000001	-0.001		chr1_10629030	PC4
0.115	0.002	0.115	0.002		chr1_10629030	PC5
0.445	-0.001	0.445	-0.001		chr1_10629030	PC6
0.159	0.001	0.159	0.001		chr1_10629030	PC7
0.639	-0.001	0.431	-0.0	0.308229685288049	chr1_10640560	PC1
0.894	-0.001	0.723	-0.003	0.5621547864576966	chr1_10640560	PC2
0.7709999999999999	-0.001	0.7759999999999999	-0.003	0.6382670611310599	chr1_10640560	PC3
0.591	-0.001	0.8690000000000001	-0.004	0.8101927139968722	chr1_10640560	PC4
0.466	-0.001	0.436	-0.0	0.3544307651453181	chr1_10640560	PC5
0.006679999999999999	0.009000000000000001	0.0407	0.008	0.4501471475831762	chr1_10640560	PC6
0.309	0.0	0.728	-0.003	0.7993741349837147	chr1_10640560	PC7
0.823	-0.001	0.664	-0.003	0.5552108409770835	chr1_10663559	PC1
0.386	-0.0	0.627	-0.002	0.6072192684443151	chr1_10663559	PC2
0.21899999999999997	0.001	0.527	-0.001	0.5955335746669954	chr1_10663559	PC3
0.0118	0.006999999999999999	0.147	0.005	0.6091009971852588	chr1_10663559	PC4
0.187	0.001	0.899	-0.006	0.9807935371906852	chr1_10663559	PC5
0.919	-0.001	0.7120000000000001	-0.003	0.6016505164672528	chr1_10663559	PC6
0.337	-0.0	0.591	-0.002	0.5898597182487815	chr1_10663559	PC7
0.445	-0.001	0.142	0.003	0.08779517044669685	chr1_10663635	PC1
0.633	-0.001	0.7040000000000001	-0.002	0.554966645093391	chr1_10663635	PC2
0.121	0.002	0.475	-0.001	0.9542193990306423	chr1_10663635	PC3
0.456	-0.001	0.903	-0.003	0.9926024398490482	chr1_10663635	PC4
0.893	-0.001	0.9690000000000001	-0.004	0.8894993477193789	chr1_10663635	PC5
0.0849	0.003	0.0718	0.005	0.13306108269944608	chr1_10663635	PC6
0.758	-0.001	0.635	-0.002	0.4466677783473011	chr1_10663635	PC7
0.321	-0.0	0.872	-0.004	0.9685108888541071	chr1_10687534	PC1
0.32	-0.0	0.166	0.003	0.1394402127012757	chr1_10687534	PC2
0.134	0.002	0.502	-0.001	0.7766660185517869	chr1_10687534	PC3
0.966	-0.001	0.794	-0.003	0.6412942586724271	chr1_10687534	PC4
0.11900000000000001	0.002	0.6409999999999999	-0.002	0.9918432650010568	chr1_10687534	PC5
0.83	-0.001	0.995	-0.005	0.9833237496188142	chr1_10687534	PC6
0.455	-0.001	0.00303	0.016	0.001487279634167348	chr1_10687534	PC7
0.893	-0.001	0.745	-0.002	0.4502248096572399	chr1_10761824	PC1
0.5870000000000001	-0.001	0.23199999999999998	0.001	0.1050870003586515	chr1_10761824	PC2
0.155	0.001	0.223	0.001	0.3204871772862147	chr1_10761824	PC3
0.28600000000000003	0.0	0.418	-0.0	0.4362851970382592	chr1_10761824	PC4
0.192	0.001	0.303	0.001	0.4079383132502079	chr1_10761824	PC5
0.96	-0.001	0.0196	0.008	0.005058812806504492	chr1_10761824	PC6
0.97	-0.001	0.162	0.002	0.056408324309235015	chr1_10761824	PC7
0.141	0.002	0.5	-0.001	0.906223364449284	chr1_10774583	PC1
0.201	0.001	0.478	-0.001	0.6532611886262603	chr1_10774583	PC2
0.0997	0.002	0.19399999999999998	0.002	0.3671377981478367	chr1_10774583	PC3
0.6609999999999999	-0.001	0.569	-0.001	0.4022026652903323	chr1_10774583	PC4
0.726	-0.001	0.981	-0.004	0.9740053183244765	chr1_10774583	PC5
0.38799999999999996	-0.0	0.637	-0.002	0.6201203318901924	chr1_10774583	PC6
0.0151	0.006	0.0061	0.012	0.038646802972698416	chr1_10774583	PC7
0.963	-0.001	0.441	-0.0	0.2600996697144473	chr1_10786081	PC1
0.21899999999999997	0.001	0.21100000000000002	0.002	0.22352001701665689	chr1_10786081	PC2
0.0681	0.003	0.0274	0.008	0.054517573141923965	chr1_10786081	PC3
0.12	0.002	0.43200000000000005	-0.0	0.8466031575364733	chr1_10786081	PC4
0.5379999999999999	-0.001	0.72	-0.002	0.618825083933559	chr1_10786081	PC5
0.652	-0.001	0.951	-0.003	0.9313936405024232	chr1_10786081	PC6
0.426	-0.0	0.299	0.001	0.21927878650214888	chr1_10786081	PC7
0.196	0.001	0.0459	0.006	0.03412667371477377	chr1_10788605	PC1
0.23800000000000002	0.001	0.499	-0.001	0.9772837522136996	chr1_10788605	PC2
0.18100000000000002	0.001	0.359	0.0	0.6103811905775416	chr1_10788605	PC3
0.20800000000000002	0.001	0.42	-0.0	0.6950829938169878	chr1_10788605	PC4
0.588	-0.001	0.213	0.002	0.0943039329518297	chr1_10788605	PC5
0.9470000000000001	-0.001	0.868	-0.002	0.5977630408551661	chr1_10788605	PC6
0.987	-0.001	0.402	-0.0	0.17712441453761782	chr1_10788605	PC7
0.544	-0.001	0.7340000000000001	-0.002	0.6163665010034576	chr1_1083701	PC1
0.807	-0.001	0.907	-0.002	0.7131545111152751	chr1_1083701	PC2
0.8909999999999999	-0.001	0.49	-0.001	0.23541946621211945	chr1_1083701	PC3
0.7440000000000001	-0.001	0.75	-0.002	0.4940767551326714	chr1_1083701	PC4
0.652	-0.001	0.8170000000000001	-0.002	0.6540595376778455	chr1_1083701	PC5
0.565	-0.001	0.841	-0.002	0.905756977222376	chr1_1083701	PC6
0.912	-0.001	0.816	-0.002	0.5300506200259367	chr1_1083701	PC7
0.451	-0.001	0.696	-0.002	0.6490343023119745	chr1_10847868	PC1
0.6609999999999999	-0.001	0.466	-0.001	0.3361905550142774	chr1_10847868	PC2
0.261	0.0	0.73	-0.003	0.8558837117885842	chr1_10847868	PC3
0.8340000000000001	-0.001	0.631	-0.002	0.469547627882265	chr1_10847868	PC4
0.619	-0.001	0.647	-0.002	0.524590231344886	chr1_10847868	PC5
0.986	-0.001	1.0	-0.005	0.999635331448994	chr1_10847868	PC6
0.0493	0.004	0.29600000000000004	0.001	0.7873882391808261	chr1_10847868	PC7
0.5529999999999999	-0.001	0.16	0.002	0.0688743686515309	chr1_10870719	PC1
0.873	-0.001	0.7140000000000001	-0.002	0.4211989278733337	chr1_10870719	PC2
0.759	-0.001	0.851	-0.002	0.6326965091787509	chr1_10870719	PC3
0.515	-0.001	0.6970000000000001	-0.002	0.5845158123262161	chr1_10870719	PC4
0.23399999999999999	0.001	0.489	-0.001	0.9000212665578641	chr1_10870719	PC5
0.7859999999999999	-0.001	0.945	-0.002	0.8436624075948472	chr1_10870719	PC6
0.982	-0.001	0.991	-0.003	0.8917493874337132	chr1_10870719	PC7
0.976	-0.001	0.76	-0.003	0.6252991470118816	chr1_110430	PC1
0.8240000000000001	-0.001	0.996	-0.006	0.9872943111268404	chr1_110430	PC2
0.718	-0.001	0.248	0.002	0.16366425106194016	chr1_110430	PC3
0.78	-0.001	0.581	-0.002	0.4476736088064225	chr1_110430	PC4
0.755	-0.001	0.68	-0.002	0.55299908549891	chr1_110430	PC5
0.245	0.0	0.6970000000000001	-0.003	0.7954567459981594	chr1_110430	PC6
0.359	-0.0	0.5379999999999999	-0.001	0.5184952653785189	chr1_110430	PC7
0.38799999999999996	-0.0	0.7	-0.002	0.6938326154441208	chr1_11056723	PC1
0.0706	0.003	0.43	-0.0	0.9040072795841366	chr1_11056723	PC2
0.397	-0.0	0.684	-0.002	0.6671913794428291	chr1_11056723	PC3
0.7709999999999999	-0.001	0.711	-0.002	0.5624158388785752	chr1_11056723	PC4
0.7929999999999999	-0.001	0.8640000000000001	-0.004	0.7496233462711986	chr1_11056723	PC5
0.423	-0.0	0.506	-0.001	0.4445304764902324	chr1_11056723	PC6
0.42200000000000004	-0.0	0.639	-0.002	0.5962352628223649	chr1_11056723	PC7
0.473	-0.001	0.473	-0.001		chr1_1119939	PC1
0.601	-0.001	0.601	-0.001		chr1_1119939	PC2
0.0919	0.002	0.0919	0.002		chr1_1119939	PC3
0.8320000000000001	-0.001	0.8320000000000001	-0.001		chr1_1119939	PC4
0.95	-0.001	0.95	-0.001		chr1_1119939	PC5
0.212	0.001	0.212	0.001		chr1_1119939	PC6
0.62	-0.001	0.62	-0.001		chr1_1119939	PC7
0.42700000000000005	-0.001	0.00158	0.017	0.0006544861784505662	chr1_11199483	PC1
0.726	-0.001	0.0324	0.008	0.013225864062039029	chr1_11199483	PC2
0.20800000000000002	0.001	0.65	-0.002	0.9712273817258522	chr1_11199483	PC3
0.83	-0.001	0.5589999999999999	-0.001	0.3647940622824461	chr1_11199483	PC4
0.609	-0.001	0.773	-0.003	0.6524247942036088	chr1_11199483	PC5
0.467	-0.001	0.682	-0.002	0.6151612732374958	chr1_11199483	PC6
0.755	-0.001	0.937	-0.004	0.8522998233888537	chr1_11199483	PC7
0.0668	0.003	0.317	0.002	0.5438671159964712	chr1_11437330	PC1
0.519	-0.001	0.516	-0.001	0.4530923915737221	chr1_11437330	PC2
0.052000000000000005	0.004	0.6	-0.002	0.9147974061922194	chr1_11437330	PC3
0.121	0.002	0.581	-0.002	0.7563589706917853	chr1_11437330	PC4
0.551	-0.001	0.65	-0.003	0.5846503816957488	chr1_11437330	PC5
0.9229999999999999	-0.001	0.996	-0.009000000000000001	0.9904063400457049	chr1_11437330	PC6
0.622	-0.001	0.632	-0.002	0.5522785272843265	chr1_11437330	PC7
0.757	-0.001	0.956	-0.006	0.9182691294156142	chr1_1144328	PC1
0.973	-0.001	0.74	-0.003	0.6192825410615724	chr1_1144328	PC2
0.465	-0.001	0.609	-0.002	0.5547150600035473	chr1_1144328	PC3
0.892	-0.001	0.442	-0.0	0.32451498862470857	chr1_1144328	PC4
0.0407	0.004	0.000556	0.024	0.0014440817796811248	chr1_1144328	PC5
0.6709999999999999	-0.001	0.6409999999999999	-0.002	0.5373857714337253	chr1_1144328	PC6
0.134	0.002	0.0187	0.012	0.023802493790483662	chr1_1144328	PC7
0.43200000000000005	-0.001	0.65	-0.001	0.6192309558426112	chr1_11466330	PC1
0.7070000000000001	-0.001	0.828	-0.002	0.6268113717375221	chr1_11466330	PC2
0.8540000000000001	-0.001	0.6709999999999999	-0.002	0.3822175188614467	chr1_11466330	PC3
0.17300000000000001	0.001	0.341	0.0	0.5882783832311076	chr1_11466330	PC4
0.363	-0.0	0.599	-0.001	0.6578838984177419	chr1_11466330	PC5
0.425	-0.0	0.561	-0.001	0.4715124025620592	chr1_11466330	PC6
0.44	-0.001	0.379	-0.0	0.2463228599983369	chr1_11466330	PC7
0.956	-0.001	0.848	-0.004	0.7120855344281963	chr1_11479988	PC1
0.264	0.0	0.662	-0.002	0.7626143663270442	chr1_11479988	PC2
0.19	0.001	0.616	-0.002	0.8148881809861294	chr1_11479988	PC3
0.0948	0.002	0.556	-0.001	0.972941561340018	chr1_11479988	PC4
0.662	-0.001	0.872	-0.004	0.7896960921333287	chr1_11479988	PC5
0.667	-0.001	0.624	-0.002	0.4880197044588098	chr1_11479988	PC6
0.851	-0.001	0.632	-0.002	0.4690766291250328	chr1_11479988	PC7
0.687	-0.001	0.669	-0.002	0.497496486091815	chr1_1155406	PC1
0.415	-0.0	0.782	-0.003	0.8121850719946426	chr1_1155406	PC2
0.79	-0.001	0.525	-0.001	0.33873497050696777	chr1_1155406	PC3
0.527	-0.001	0.6	-0.002	0.4797980471902255	chr1_1155406	PC4
0.266	0.0	0.7440000000000001	-0.002	0.9993339787977672	chr1_1155406	PC5
0.125	0.002	0.37	0.0	0.6726359510329906	chr1_1155406	PC6
0.402	-0.0	0.0266	0.008	0.014249402493356347	chr1_1155406	PC7
0.13699999999999998	0.002	0.81	-0.004	0.9781458180274444	chr1_1157076	PC1
0.172	0.001	0.0133	0.013999999999999999	0.014277024868517488	chr1_1157076	PC2
0.113	0.002	0.8290000000000001	-0.004	0.9967881713820962	chr1_1157076	PC3
0.0331	0.005	0.14	0.005	0.3998168575656977	chr1_1157076	PC4
0.379	-0.0	0.187	0.004	0.15706262408786076	chr1_1157076	PC5
0.136	0.002	0.568	-0.002	0.7626866087201346	chr1_1157076	PC6
0.0468	0.004	0.21100000000000002	0.003	0.48706134595749	chr1_1157076	PC7
0.332	-0.0	0.222	0.003	0.19625086051881172	chr1_11595601	PC1
0.78	-0.001	0.614	-0.002	0.4809558497782912	chr1_11595601	PC2
0.41700000000000004	-0.0	0.599	-0.002	0.5569367369550996	chr1_11595601	PC3
0.627	-0.001	0.6609999999999999	-0.002	0.5554631345953719	chr1_11595601	PC4
0.217	0.001	0.499	-0.001	0.5852548707281446	chr1_11595601	PC5
0.40399999999999997	-0.0	0.7879999999999999	-0.004	0.7861451224737044	chr1_11595601	PC6
0.731	-0.001	0.0862	0.006	0.049494136719990534	chr1_11595601	PC7
0.371	-0.0	0.18600000000000003	0.002	0.13467016053513464	chr1_11630094	PC1
0.172	0.001	0.138	0.003	0.16162857520130106	chr1_11630094	PC2
0.53	-0.001	0.657	-0.002	0.5441246234487196	chr1_11630094	PC3
0.40700000000000003	-0.0	0.795	-0.003	0.8427432129738783	chr1_11630094	PC4
0.5539999999999999	-0.001	0.5720000000000001	-0.001	0.4379883383316737	chr1_11630094	PC5
0.813	-0.001	0.496	-0.001	0.3122670665558388	chr1_11630094	PC6
0.5479999999999999	-0.001	0.316	0.001	0.2042865013500503	chr1_11630094	PC7
0.47700000000000004	-0.001	0.745	-0.004	0.7098145022980233	chr1_11673977	PC1
0.8190000000000001	-0.001	0.183	0.005	0.12995927282546033	chr1_11673977	PC2
0.561	-0.001	0.669	-0.003	0.6076748277716431	chr1_11673977	PC3
0.557	-0.001	0.8079999999999999	-0.005	0.7630846884312736	chr1_11673977	PC4
0.67	-0.001	0.7759999999999999	-0.005	0.7085495011793234	chr1_11673977	PC5
0.82	-0.001	0.728	-0.004	0.6407512796833472	chr1_11673977	PC6
0.207	0.001	0.83	-0.006	0.9024869247000622	chr1_11673977	PC7
0.745	-0.001	0.745	-0.001		chr1_1168588	PC1
0.747	-0.001	0.747	-0.001		chr1_1168588	PC2
0.83	-0.001	0.83	-0.001		chr1_1168588	PC3
0.209	0.001	0.209	0.001		chr1_1168588	PC4
0.611	-0.001	0.611	-0.001		chr1_1168588	PC5
0.746	-0.001	0.746	-0.001		chr1_1168588	PC6
0.795	-0.001	0.795	-0.001		chr1_1168588	PC7
0.907	-0.001	0.907	-0.001		chr1_11719043	PC1
0.762	-0.001	0.762	-0.001		chr1_11719043	PC2
0.133	0.002	0.133	0.002		chr1_11719043	PC3
0.0554	0.004	0.0554	0.004		chr1_11719043	PC4
0.6809999999999999	-0.001	0.6809999999999999	-0.001		chr1_11719043	PC5
0.00971	0.008	0.00971	0.008		chr1_11719043	PC6
0.82	-0.001	0.82	-0.001		chr1_11719043	PC7
0.511	-0.001	0.624	-0.003	0.5787301146825767	chr1_11798117	PC1
0.883	-0.001	0.304	0.003	0.23752897997462566	chr1_11798117	PC2
0.9	-0.001	0.19	0.005	0.14101277947442853	chr1_11798117	PC3
0.474	-0.001	0.0413	0.013000000000000001	0.03181415613217064	chr1_11798117	PC4
0.852	-0.001	0.282	0.003	0.21897900537345188	chr1_11798117	PC5
0.121	0.002	0.6509999999999999	-0.003	0.7817050943283927	chr1_11798117	PC6
0.0004	0.015	0.0559	0.012	0.6958476841360701	chr1_11798117	PC7
0.779	-0.001	0.779	-0.001		chr1_11811465	PC1
0.0704	0.003	0.0704	0.003		chr1_11811465	PC2
0.0725	0.003	0.0725	0.003		chr1_11811465	PC3
0.7020000000000001	-0.001	0.7020000000000001	-0.001		chr1_11811465	PC4
0.888	-0.001	0.888	-0.001		chr1_11811465	PC5
0.21100000000000002	0.001	0.21100000000000002	0.001		chr1_11811465	PC6
0.0879	0.003	0.0879	0.003		chr1_11811465	PC7
0.546	-0.001	0.546	-0.001		chr1_11848667	PC1
0.569	-0.001	0.569	-0.001		chr1_11848667	PC2
0.345	-0.0	0.345	-0.0		chr1_11848667	PC3
0.701	-0.001	0.701	-0.001		chr1_11848667	PC4
0.402	-0.0	0.402	-0.0		chr1_11848667	PC5
0.22399999999999998	0.001	0.22399999999999998	0.001		chr1_11848667	PC6
0.856	-0.001	0.856	-0.001		chr1_11848667	PC7
0.534	-0.001	0.628	-0.003	0.5885007852984945	chr1_11885751	PC1
0.986	-0.001	0.29100000000000004	0.004	0.23749429103910766	chr1_11885751	PC2
0.39299999999999996	-0.0	0.755	-0.006	0.7451124037865625	chr1_11885751	PC3
0.00577	0.009000000000000001	0.24	0.005	0.6470017579115513	chr1_11885751	PC4
0.8859999999999999	-0.001	0.838	-0.008	0.7916394629069611	chr1_11885751	PC5
0.307	0.0	0.0734	0.013000000000000001	0.06986026885781578	chr1_11885751	PC6
0.792	-0.001	0.9390000000000001	-0.011000000000000001	0.915305020532674	chr1_11885751	PC7
0.2	0.001	0.348	0.0	0.4356735630986999	chr1_11912527	PC1
0.536	-0.001	0.429	-0.0	0.30429733129886577	chr1_11912527	PC2
0.245	0.0	0.484	-0.001	0.5762014476547486	chr1_11912527	PC3
0.9209999999999999	-0.001	0.36	0.0	0.20151495568284275	chr1_11912527	PC4
0.16	0.001	0.456	-0.001	0.7295360857985099	chr1_11912527	PC5
0.72	-0.001	0.41	-0.0	0.25250323992318113	chr1_11912527	PC6
0.7929999999999999	-0.001	0.972	-0.004	0.9198871010525208	chr1_11912527	PC7
0.0587	0.003	0.35600000000000004	0.001	0.6263960928677699	chr1_11913575	PC1
0.856	-0.001	0.9740000000000001	-0.008	0.9504586588331254	chr1_11913575	PC2
0.43200000000000005	-0.001	0.546	-0.001	0.5058093545353222	chr1_11913575	PC3
0.8759999999999999	-0.001	0.5429999999999999	-0.001	0.4381087266723733	chr1_11913575	PC4
0.594	-0.001	0.797	-0.004	0.74012070858017	chr1_11913575	PC5
0.255	0.0	0.414	0.0	0.4383962103554083	chr1_11913575	PC6
0.48	-0.001	0.721	-0.004	0.6795650461243348	chr1_11913575	PC7
0.958	-0.001	0.951	-0.004	0.8736242175278598	chr1_11931424	PC1
0.401	-0.0	0.09699999999999999	0.005	0.06731685770739787	chr1_11931424	PC2
0.0619	0.003	0.218	0.002	0.5162276547638711	chr1_11931424	PC3
0.182	0.001	0.494	-0.001	0.6554919399414707	chr1_11931424	PC4
0.8	-0.001	0.982	-0.005	0.9511275578158676	chr1_11931424	PC5
0.312	0.0	0.0994	0.005	0.07953134130799977	chr1_11931424	PC6
0.89	-0.001	0.866	-0.004	0.7406577987403321	chr1_11931424	PC7
0.495	-0.001	0.0689	0.006	0.04140240410464481	chr1_11985	PC1
0.0395	0.004	0.21600000000000003	0.002	0.6704240538397566	chr1_11985	PC2
0.858	-0.001	0.391	0.0	0.253052293553499	chr1_11985	PC3
0.9440000000000001	-0.001	0.2	0.003	0.11272708775728316	chr1_11985	PC4
0.823	-0.001	0.8740000000000001	-0.004	0.7590183589974481	chr1_11985	PC5
0.9229999999999999	-0.001	0.935	-0.004	0.8457605065043267	chr1_11985	PC6
0.153	0.001	0.626	-0.002	0.9034689072405968	chr1_11985	PC7
0.09	0.002	0.17300000000000001	0.003	0.3479572941890796	chr1_12052055	PC1
0.746	-0.001	0.9079999999999999	-0.003	0.8012889735935192	chr1_12052055	PC2
0.25	0.0	0.42	-0.0	0.4723050772910531	chr1_12052055	PC3
0.00116	0.013000000000000001	2.25e-06	0.034	9.939100246460449e-05	chr1_12052055	PC4
0.983	-0.001	0.983	-0.004	0.921999093225284	chr1_12052055	PC5
0.637	-0.001	0.8690000000000001	-0.003	0.7813337020271204	chr1_12052055	PC6
0.723	-0.001	0.987	-0.004	0.9937016960334246	chr1_12052055	PC7
0.05	0.004	0.39899999999999997	0.0	0.7169913994699277	chr1_12052690	PC1
0.522	-0.001	0.289	0.002	0.234819440244818	chr1_12052690	PC2
0.514	-0.001	0.446	-0.0	0.3845615608354505	chr1_12052690	PC3
0.239	0.001	0.312	0.002	0.3345541641413389	chr1_12052690	PC4
0.466	-0.001	0.516	-0.001	0.4654435620031383	chr1_12052690	PC5
0.747	-0.001	0.995	-0.009000000000000001	0.9907412992949188	chr1_12052690	PC6
0.8	-0.001	0.645	-0.003	0.545712811072808	chr1_12052690	PC7
0.342	-0.0	0.8690000000000001	-0.005	0.8937662930966888	chr1_12052734	PC1
0.621	-0.001	0.7559999999999999	-0.004	0.6825334861928093	chr1_12052734	PC2
0.5329999999999999	-0.001	0.149	0.005	0.11003881579316534	chr1_12052734	PC3
0.8190000000000001	-0.001	0.738	-0.004	0.6357855265682857	chr1_12052734	PC4
0.507	-0.001	0.802	-0.004	0.7619728231629203	chr1_12052734	PC5
0.5589999999999999	-0.001	0.797	-0.004	0.7435899720012382	chr1_12052734	PC6
0.395	-0.0	0.24100000000000002	0.003	0.2079479753544444	chr1_12052734	PC7
0.45299999999999996	-0.001	0.87	-0.004	0.8640558629991764	chr1_12053423	PC1
0.6859999999999999	-0.001	0.631	-0.002	0.5112300169266429	chr1_12053423	PC2
0.484	-0.001	0.462	-0.0	0.3866978932981151	chr1_12053423	PC3
0.713	-0.001	0.768	-0.003	0.6590418039437032	chr1_12053423	PC4
0.527	-0.001	0.9620000000000001	-0.005	0.962199549134068	chr1_12053423	PC5
0.45899999999999996	-0.001	0.8140000000000001	-0.004	0.7904239170172576	chr1_12053423	PC6
0.44299999999999995	-0.001	0.442	-0.0	0.3793307855737511	chr1_12053423	PC7
0.322	-0.0	0.342	0.001	0.3264301916130836	chr1_12059032	PC1
0.10300000000000001	0.002	0.153	0.005	0.2415266262688875	chr1_12059032	PC2
0.627	-0.001	0.782	-0.004	0.7041508656642232	chr1_12059032	PC3
0.727	-0.001	0.735	-0.003	0.6319400511072715	chr1_12059032	PC4
0.3	0.0	0.35700000000000004	0.001	0.3530698764646693	chr1_12059032	PC5
0.0405	0.004	0.355	0.001	0.7818862698272918	chr1_12059032	PC6
0.35200000000000004	-0.0	0.77	-0.004	0.7859977916990881	chr1_12059032	PC7
0.29100000000000004	0.0	0.406	-0.0	0.4065350124665249	chr1_1207463	PC1
0.0519	0.004	0.129	0.003	0.5774053971986777	chr1_1207463	PC2
0.96	-0.001	0.996	-0.003	0.9368967705640032	chr1_1207463	PC3
0.857	-0.001	0.6809999999999999	-0.002	0.3907192842254476	chr1_1207463	PC4
0.39799999999999996	-0.0	0.684	-0.002	0.8293873475125271	chr1_1207463	PC5
0.6890000000000001	-0.001	0.922	-0.003	0.9645285430014624	chr1_1207463	PC6
0.644	-0.001	0.513	-0.001	0.2894091715225121	chr1_1207463	PC7
0.316	0.0	0.7390000000000001	-0.003	0.7642108057805168	chr1_12092253	PC1
0.47	-0.001	0.632	-0.002	0.5817244243318768	chr1_12092253	PC2
0.563	-0.001	0.48	-0.001	0.40279628438831	chr1_12092253	PC3
0.604	-0.001	0.804	-0.004	0.7420785383629892	chr1_12092253	PC4
0.245	0.0	0.643	-0.002	0.7054523272412156	chr1_12092253	PC5
0.426	-0.0	0.993	-0.008	0.9979943726279284	chr1_12092253	PC6
0.998	-0.001	0.435	-0.0	0.3268547998221345	chr1_12092253	PC7
0.26899999999999996	0.0	0.26899999999999996	0.0		chr1_12092706	PC1
0.555	-0.001	0.555	-0.001		chr1_12092706	PC2
0.106	0.002	0.106	0.002		chr1_12092706	PC3
0.255	0.0	0.255	0.0		chr1_12092706	PC4
0.419	-0.0	0.419	-0.0		chr1_12092706	PC5
0.782	-0.001	0.782	-0.001		chr1_12092706	PC6
0.7340000000000001	-0.001	0.7340000000000001	-0.001		chr1_12092706	PC7
0.157	0.001	0.363	0.0	0.8767953443925773	chr1_1214334	PC1
0.542	-0.001	0.698	-0.002	0.5559416132806669	chr1_1214334	PC2
0.33799999999999997	-0.0	0.45799999999999996	-0.001	0.42281998172422186	chr1_1214334	PC3
0.0239	0.005	0.073	0.004	0.710548962826687	chr1_1214334	PC4
0.855	-0.001	0.136	0.003	0.04662684340632618	chr1_1214334	PC5
0.8059999999999999	-0.001	0.379	-0.0	0.17061375978083862	chr1_1214334	PC6
0.36200000000000004	-0.0	0.446	-0.001	0.3759127743896329	chr1_1214334	PC7
0.289	0.0	0.568	-0.001	0.9302710486677228	chr1_1221955	PC1
0.648	-0.001	0.897	-0.002	0.9210135898071232	chr1_1221955	PC2
0.131	0.002	0.0218	0.008	0.020434097693039447	chr1_1221955	PC3
0.6759999999999999	-0.001	0.738	-0.002	0.5111828577292872	chr1_1221955	PC4
0.282	0.0	0.48200000000000004	-0.001	0.5840024692364616	chr1_1221955	PC5
0.782	-0.001	0.342	0.0	0.15061836041536664	chr1_1221955	PC6
0.919	-0.001	0.856	-0.002	0.5836093888281297	chr1_1221955	PC7
0.336	-0.0	0.653	-0.002	0.6757249872811903	chr1_12265243	PC1
0.0788	0.003	0.168	0.003	0.33976606732066245	chr1_12265243	PC2
0.141	0.002	0.0802	0.006	0.10404515833854534	chr1_12265243	PC3
0.853	-0.001	0.0148	0.011000000000000001	0.006318947513072123	chr1_12265243	PC4
0.326	-0.0	0.228	0.002	0.1973565593951654	chr1_12265243	PC5
0.43799999999999994	-0.001	0.821	-0.003	0.8183541496610817	chr1_12265243	PC6
0.0316	0.005	0.231	0.002	0.8056701058802099	chr1_12265243	PC7
0.0254	0.005	0.0148	0.009000000000000001	0.06381000420881787	chr1_1232919	PC1
0.742	-0.001	0.904	-0.002	0.7599023417078857	chr1_1232919	PC2
0.0483	0.004	0.141	0.003	0.892246694899665	chr1_1232919	PC3
0.7959999999999999	-0.001	0.7140000000000001	-0.002	0.43657025889178425	chr1_1232919	PC4
0.475	-0.001	0.746	-0.002	0.7826711118531445	chr1_1232919	PC5
0.303	0.0	0.423	-0.0	0.4152315616433764	chr1_1232919	PC6
0.28300000000000003	0.0	0.0238	0.006999999999999999	0.011950434828007984	chr1_1232919	PC7
0.851	-0.001	0.606	-0.002	0.5192412944342275	chr1_1235025	PC1
0.105	0.002	0.354	0.002	0.4835953362791402	chr1_1235025	PC2
0.914	-0.001	0.49	-0.001	0.40311103292944894	chr1_1235025	PC3
0.151	0.001	0.215	0.004	0.2664406639356913	chr1_1235025	PC4
0.0099	0.008	0.51	-0.001	0.9631515436326782	chr1_1235025	PC5
0.11	0.002	0.10400000000000001	0.008	0.14748655596232388	chr1_1235025	PC6
0.0337	0.005	0.23	0.004	0.4785799319564846	chr1_1235025	PC7
0.5489999999999999	-0.001	0.83	-0.002	0.904248966175396	chr1_12355954	PC1
0.532	-0.001	0.823	-0.002	0.99619920088523	chr1_12355954	PC2
0.7190000000000001	-0.001	0.445	-0.0	0.22204519652445234	chr1_12355954	PC3
0.998	-0.001	0.9059999999999999	-0.002	0.6564549162600893	chr1_12355954	PC4
0.598	-0.001	0.48100000000000004	-0.001	0.2765628265633959	chr1_12355954	PC5
0.703	-0.001	0.377	-0.0	0.17905307997669945	chr1_12355954	PC6
0.135	0.002	0.311	0.0	0.7460986113592463	chr1_12355954	PC7
0.633	-0.001	0.747	-0.002	0.5511474526839846	chr1_1242859	PC1
0.619	-0.001	0.868	-0.002	0.8482153505856094	chr1_1242859	PC2
0.0421	0.004	0.11800000000000001	0.003	0.7100539987831932	chr1_1242859	PC3
0.603	-0.001	0.848	-0.002	0.8076681605177207	chr1_1242859	PC4
0.47200000000000003	-0.001	0.0858	0.004	0.036110755984929126	chr1_1242859	PC5
0.47200000000000003	-0.001	0.7709999999999999	-0.002	0.9548107193613506	chr1_1242859	PC6
0.46799999999999997	-0.001	0.579	-0.001	0.451127249482768	chr1_1242859	PC7
0.539	-0.001	0.22	0.004	0.1772959499336887	chr1_12485848	PC1
0.905	-0.001	0.19899999999999998	0.005	0.14355373538245905	chr1_12485848	PC2
0.192	0.001	0.43	0.0	0.4927179647309742	chr1_12485848	PC3
0.198	0.001	0.185	0.005	0.20858736715554985	chr1_12485848	PC4
0.6940000000000001	-0.001	0.599	-0.002	0.5196367472833174	chr1_12485848	PC5
0.266	0.0	0.011000000000000001	0.018000000000000002	0.009921132928076	chr1_12485848	PC6
0.8109999999999999	-0.001	0.6729999999999999	-0.003	0.586733481755761	chr1_12485848	PC7
0.11	0.002	0.267	0.001	0.4985495985949092	chr1_12486470	PC1
0.932	-0.001	0.5770000000000001	-0.001	0.3739675766270838	chr1_12486470	PC2
0.282	0.0	0.0413	0.006999999999999999	0.02900717061919335	chr1_12486470	PC3
0.9009999999999999	-0.001	0.62	-0.002	0.41445437641604	chr1_12486470	PC4
0.46399999999999997	-0.001	0.8220000000000001	-0.003	0.8276535018085647	chr1_12486470	PC5
0.667	-0.001	0.12	0.004	0.05959611135559208	chr1_12486470	PC6
0.642	-0.001	0.823	-0.003	0.706463452522725	chr1_12486470	PC7
0.0669	0.003	0.33799999999999997	0.001	0.6277248130163157	chr1_12764167	PC1
0.23399999999999999	0.001	0.35	0.001	0.38319705807321147	chr1_12764167	PC2
0.735	-0.001	0.14	0.005	0.08964425590187246	chr1_12764167	PC3
0.649	-0.001	0.166	0.004	0.11178120071696873	chr1_12764167	PC4
0.3	0.0	0.894	-0.005	0.9458229001614641	chr1_12764167	PC5
0.6779999999999999	-0.001	0.992	-0.006999999999999999	0.9868936303225038	chr1_12764167	PC6
0.28800000000000003	0.0	0.52	-0.001	0.5411414492537068	chr1_12764167	PC7
0.113	0.002	0.16	0.002	0.2836391756718265	chr1_13321257	PC1
0.937	-0.001	0.11199999999999999	0.003	0.036509887433285086	chr1_13321257	PC2
0.838	-0.001	0.917	-0.002	0.7165491964544388	chr1_13321257	PC3
0.818	-0.001	0.675	-0.002	0.3924125003781232	chr1_13321257	PC4
0.457	-0.001	0.65	-0.002	0.5783483384382551	chr1_13321257	PC5
0.772	-0.001	0.561	-0.001	0.3008151455062397	chr1_13321257	PC6
0.9790000000000001	-0.001	0.992	-0.003	0.9034321304738102	chr1_13321257	PC7
0.645	-0.001	0.742	-0.004	0.6619135845794413	chr1_13321841	PC1
0.871	-0.001	0.337	0.001	0.24450018602207785	chr1_13321841	PC2
0.111	0.002	0.691	-0.003	0.8992551398382549	chr1_13321841	PC3
0.523	-0.001	0.45399999999999996	-0.0	0.3852062525310445	chr1_13321841	PC4
0.627	-0.001	0.858	-0.005	0.8038683949115453	chr1_13321841	PC5
0.134	0.002	0.8240000000000001	-0.005	0.9679702311705564	chr1_13321841	PC6
0.193	0.001	0.319	0.002	0.3739891399075742	chr1_13321841	PC7
0.667	-0.001	0.866	-0.002	0.7476899590098376	chr1_13321949	PC1
0.532	-0.001	0.75	-0.002	0.6669716167515257	chr1_13321949	PC2
0.023	0.006	0.0704	0.004	0.7034238387189446	chr1_13321949	PC3
0.899	-0.001	0.988	-0.003	0.9325098523250588	chr1_13321949	PC4
0.956	-0.001	0.895	-0.002	0.6396767428455599	chr1_13321949	PC5
0.0655	0.003	0.126	0.003	0.38412436550830376	chr1_13321949	PC6
0.792	-0.001	0.8	-0.002	0.5393656179010582	chr1_13321949	PC7
0.501	-0.001	0.519	-0.001	0.3539951842135401	chr1_1349055	PC1
0.308	0.0	0.405	-0.0	0.3807086348753181	chr1_1349055	PC2
0.917	-0.001	0.932	-0.002	0.7177289014433752	chr1_1349055	PC3
0.888	-0.001	0.9440000000000001	-0.003	0.7568525018794884	chr1_1349055	PC4
0.215	0.001	0.46399999999999997	-0.001	0.9920249785108272	chr1_1349055	PC5
0.373	-0.0	0.512	-0.001	0.4598738992428802	chr1_1349055	PC6
0.7959999999999999	-0.001	0.8440000000000001	-0.002	0.6014161212730982	chr1_1349055	PC7
0.46799999999999997	-0.001	0.131	0.004	0.08746727888966245	chr1_13698336	PC1
0.348	-0.0	0.25	0.002	0.21229559634990045	chr1_13698336	PC2
0.0886	0.003	0.495	-0.001	0.9204475621054524	chr1_13698336	PC3
0.794	-0.001	0.9690000000000001	-0.005	0.9239214640919612	chr1_13698336	PC4
0.935	-0.001	0.96	-0.005	0.8917860443139404	chr1_13698336	PC5
0.034	0.005	0.0373	0.008	0.12688554622263445	chr1_13698336	PC6
0.542	-0.001	0.726	-0.003	0.6415312474612911	chr1_13698336	PC7
0.595	-0.001	0.9740000000000001	-0.005	0.9760761194437886	chr1_14004357	PC1
0.0437	0.004	0.161	0.003	0.4748288332129225	chr1_14004357	PC2
0.735	-0.001	0.523	-0.001	0.3772076820178839	chr1_14004357	PC3
0.988	-0.001	0.0604	0.006999999999999999	0.02902456090674042	chr1_14004357	PC4
0.0446	0.004	0.172	0.003	0.5007966800655776	chr1_14004357	PC5
0.369	-0.0	0.73	-0.003	0.7467489498584792	chr1_14004357	PC6
0.105	0.002	0.0166	0.011000000000000001	0.023716838202673767	chr1_14004357	PC7
0.446	-0.001	0.21100000000000002	0.001	0.11195197686263254	chr1_1475515	PC1
0.168	0.001	0.17600000000000002	0.002	0.2099060373952316	chr1_1475515	PC2
0.243	0.0	0.121	0.003	0.09088595941073813	chr1_1475515	PC3
0.895	-0.001	0.991	-0.003	0.971111496402276	chr1_1475515	PC4
0.41200000000000003	-0.0	0.672	-0.002	0.7246250038463296	chr1_1475515	PC5
0.0565	0.003	0.162	0.002	0.9725041701971052	chr1_1475515	PC6
0.48700000000000004	-0.001	0.0321	0.006	0.011454471764933664	chr1_1475515	PC7
0.903	-0.001	0.45299999999999996	-0.0	0.27151264566002525	chr1_1547647	PC1
0.259	0.0	0.621	-0.002	0.7804273862167403	chr1_1547647	PC2
0.0328	0.005	0.138	0.003	0.6201191685965013	chr1_1547647	PC3
0.7509999999999999	-0.001	0.768	-0.002	0.5957611463291586	chr1_1547647	PC4
0.696	-0.001	0.924	-0.003	0.850575574328734	chr1_1547647	PC5
0.35700000000000004	-0.0	0.294	0.001	0.2386323209410644	chr1_1547647	PC6
0.0519	0.004	0.244	0.002	0.8210579512542966	chr1_1547647	PC7
0.359	-0.0	0.361	0.002	0.3464121251365395	chr1_1552263	PC1
0.61	-0.001	0.196	0.006	0.1600298539942264	chr1_1552263	PC2
0.248	0.0	0.355	0.002	0.3723627842476474	chr1_1552263	PC3
0.655	-0.001	0.193	0.006	0.15514710461300635	chr1_1552263	PC4
0.354	-0.0	0.7709999999999999	-0.006	0.7708646071410784	chr1_1552263	PC5
0.218	0.001	0.7090000000000001	-0.005	0.7559790012147041	chr1_1552263	PC6
0.894	-0.001	0.61	-0.003	0.5365417407353557	chr1_1552263	PC7
0.5760000000000001	-0.001	0.757	-0.004	0.6977567466720557	chr1_1555091	PC1
0.961	-0.001	0.905	-0.006	0.8436872077700154	chr1_1555091	PC2
0.8759999999999999	-0.001	0.483	-0.001	0.38109952681826137	chr1_1555091	PC3
0.414	-0.0	0.401	0.0	0.3625044397993388	chr1_1555091	PC4
0.735	-0.001	0.306	0.002	0.2301717052972449	chr1_1555091	PC5
0.304	0.0	0.7020000000000001	-0.003	0.7255412553783771	chr1_1555091	PC6
0.985	-0.001	0.985	-0.008	0.9680642720485024	chr1_1555091	PC7
0.479	-0.001	0.479	-0.001		chr1_15979621	PC1
0.271	0.0	0.271	0.0		chr1_15979621	PC2
0.0103	0.006999999999999999	0.0103	0.006999999999999999		chr1_15979621	PC3
0.251	0.0	0.251	0.0		chr1_15979621	PC4
0.8340000000000001	-0.001	0.8340000000000001	-0.001		chr1_15979621	PC5
0.8490000000000001	-0.001	0.8490000000000001	-0.001		chr1_15979621	PC6
0.5870000000000001	-0.001	0.5870000000000001	-0.001		chr1_15979621	PC7
0.69	-0.001	0.69	-0.001		chr1_160972	PC1
0.29600000000000004	0.0	0.29600000000000004	0.0		chr1_160972	PC2
0.381	-0.0	0.381	-0.0		chr1_160972	PC3
0.298	0.0	0.298	0.0		chr1_160972	PC4
0.331	-0.0	0.331	-0.0		chr1_160972	PC5
0.644	-0.001	0.644	-0.001		chr1_160972	PC6
0.297	0.0	0.297	0.0		chr1_160972	PC7
0.28	0.0	0.301	0.002	0.30130466443894577	chr1_16155440	PC1
0.591	-0.001	0.524	-0.001	0.4325320287026335	chr1_16155440	PC2
0.687	-0.001	0.932	-0.006	0.8895578473281479	chr1_16155440	PC3
0.904	-0.001	0.0176	0.013000000000000001	0.00898352869694743	chr1_16155440	PC4
0.314	0.0	0.785	-0.004	0.8238338793409662	chr1_16155440	PC5
0.361	-0.0	0.623	-0.002	0.6135013795137444	chr1_16155440	PC6
0.24600000000000002	0.0	0.599	-0.002	0.6646769347468613	chr1_16155440	PC7
0.727	-0.001	0.687	-0.002	0.5428089619816135	chr1_1622321	PC1
0.889	-0.001	0.7909999999999999	-0.003	0.6416679305627516	chr1_1622321	PC2
0.428	-0.0	0.18	0.003	0.13084461550366405	chr1_1622321	PC3
0.9179999999999999	-0.001	0.611	-0.002	0.444264640003142	chr1_1622321	PC4
0.684	-0.001	0.297	0.001	0.1921658428847784	chr1_1622321	PC5
0.631	-0.001	0.83	-0.003	0.7414128437216391	chr1_1622321	PC6
0.573	-0.001	0.109	0.005	0.06479238732040987	chr1_1622321	PC7
0.254	0.0	0.207	0.003	0.2041558012871792	chr1_16488136	PC1
0.158	0.001	0.423	-0.0	0.5959268198282319	chr1_16488136	PC2
0.519	-0.001	0.897	-0.004	0.8805355847507554	chr1_16488136	PC3
0.792	-0.001	0.5329999999999999	-0.001	0.3796705572073344	chr1_16488136	PC4
0.9590000000000001	-0.001	0.7040000000000001	-0.002	0.5384982077969017	chr1_16488136	PC5
0.10400000000000001	0.002	0.35600000000000004	0.001	0.6270879762637698	chr1_16488136	PC6
0.6679999999999999	-0.001	0.0637	0.006999999999999999	0.03342765088977855	chr1_16488136	PC7
0.32	-0.0	0.611	-0.003	0.6130824627074148	chr1_16548923	PC1
0.441	-0.001	0.968	-0.013000000000000001	0.9657504474884112	chr1_16548923	PC2
0.406	-0.0	0.68	-0.005	0.6651768045210413	chr1_16548923	PC3
0.0474	0.004	0.295	0.004	0.457687897211457	chr1_16548923	PC4
0.0278	0.005	0.629	-0.003	0.8595245489783359	chr1_16548923	PC5
0.505	-0.001	0.9840000000000001	-0.015	0.9810064466862716	chr1_16548923	PC6
0.23399999999999999	0.001	0.35600000000000004	0.002	0.3769594350241895	chr1_16548923	PC7
0.379	-0.0	0.423	-0.0	0.383932963539408	chr1_16618571	PC1
0.215	0.001	0.212	0.003	0.23329832576225626	chr1_16618571	PC2
0.804	-0.001	0.0649	0.006999999999999999	0.0353400139013579	chr1_16618571	PC3
0.0265	0.005	0.0115	0.013000000000000001	0.0435660481689894	chr1_16618571	PC4
0.561	-0.001	0.34700000000000003	0.001	0.2619105338467013	chr1_16618571	PC5
0.6509999999999999	-0.001	0.0344	0.009000000000000001	0.018794177624078656	chr1_16618571	PC6
0.743	-0.001	0.517	-0.001	0.39039282541865256	chr1_16618571	PC7
0.209	0.001	0.638	-0.002	0.8100753086632189	chr1_16621377	PC1
0.87	-0.001	0.324	0.001	0.201171978809402	chr1_16621377	PC2
0.325	-0.0	0.713	-0.002	0.7639323282125463	chr1_16621377	PC3
0.879	-0.001	0.552	-0.001	0.3903798219586229	chr1_16621377	PC4
0.192	0.001	0.5539999999999999	-0.001	0.7234425161570968	chr1_16621377	PC5
0.98	-0.001	0.972	-0.005	0.9153039306435063	chr1_16621377	PC6
0.196	0.001	0.45299999999999996	-0.0	0.5735490528886698	chr1_16621377	PC7
0.0508	0.004	0.147	0.004	0.3590641751064068	chr1_16709426	PC1
0.502	-0.001	0.611	-0.002	0.5358742297732128	chr1_16709426	PC2
0.703	-0.001	0.631	-0.002	0.509043724482416	chr1_16709426	PC3
0.715	-0.001	0.541	-0.001	0.4168856122881213	chr1_16709426	PC4
0.669	-0.001	0.5429999999999999	-0.001	0.42498100967097385	chr1_16709426	PC5
0.19899999999999998	0.001	0.727	-0.003	0.8816807202245408	chr1_16709426	PC6
0.0034	0.01	0.0106	0.013000000000000001	0.17231267129890745	chr1_16709426	PC7
0.48100000000000004	-0.001	0.527	-0.001	0.4720723597212123	chr1_16739512	PC1
0.142	0.002	0.7929999999999999	-0.005	0.9255493153970092	chr1_16739512	PC2
0.0589	0.004	0.174	0.005	0.33683829962595585	chr1_16739512	PC3
0.875	-0.001	0.28	0.002	0.20224340640651695	chr1_16739512	PC4
0.381	-0.0	0.753	-0.004	0.7471997172955591	chr1_16739512	PC5
0.722	-0.001	0.659	-0.003	0.5675432513516152	chr1_16739512	PC6
0.17600000000000002	0.001	0.945	-0.006999999999999999	0.9947066749139032	chr1_16739512	PC7
0.11	0.002	0.27399999999999997	0.002	0.43419113348276617	chr1_16810322	PC1
0.764	-0.001	0.158	0.004	0.09645574275767392	chr1_16810322	PC2
0.769	-0.001	0.9159999999999999	-0.005	0.8465216980984381	chr1_16810322	PC3
0.43700000000000006	-0.001	0.361	0.001	0.3011709764691517	chr1_16810322	PC4
0.387	-0.0	0.802	-0.004	0.812210310258515	chr1_16810322	PC5
0.5	-0.001	0.397	0.0	0.31969712171434084	chr1_16810322	PC6
0.602	-0.001	0.41600000000000004	0.0	0.3164286363075121	chr1_16810322	PC7
0.424	-0.0	0.138	0.003	0.08744758625863096	chr1_16933835	PC1
0.8809999999999999	-0.001	0.96	-0.004	0.8710956015312066	chr1_16933835	PC2
0.578	-0.001	0.509	-0.001	0.3661594607378309	chr1_16933835	PC3
0.11699999999999999	0.002	0.452	-0.0	0.9158304539793156	chr1_16933835	PC4
0.978	-0.001	0.778	-0.003	0.578522949846661	chr1_16933835	PC5
0.591	-0.001	0.927	-0.003	0.9174638416877192	chr1_16933835	PC6
0.0564	0.003	0.125	0.004	0.3478394581432395	chr1_16933835	PC7
0.547	-0.001	0.77	-0.003	0.6938487111963217	chr1_17182746	PC1
0.6709999999999999	-0.001	0.987	-0.005	0.983247387936836	chr1_17182746	PC2
0.6629999999999999	-0.001	0.484	-0.001	0.3517912933690233	chr1_17182746	PC3
0.18899999999999997	0.001	0.287	0.001	0.35021510875223816	chr1_17182746	PC4
0.5920000000000001	-0.001	0.828	-0.003	0.7524651430019079	chr1_17182746	PC5
0.0034	0.01	7.630000000000001e-10	0.06	1.144403551586206e-08	chr1_17182746	PC6
0.287	0.0	0.0374	0.009000000000000001	0.028659016847278118	chr1_17182746	PC7
0.795	-0.001	0.852	-0.004	0.7318140113525897	chr1_17225885	PC1
0.8809999999999999	-0.001	0.455	-0.0	0.3046464149482321	chr1_17225885	PC2
0.8029999999999999	-0.001	0.32799999999999996	0.001	0.20695913242434194	chr1_17225885	PC3
0.71	-0.001	0.8140000000000001	-0.003	0.6982166567339034	chr1_17225885	PC4
0.978	-0.001	0.996	-0.005	0.9811313420315624	chr1_17225885	PC5
0.973	-0.001	0.848	-0.003	0.7106996346796003	chr1_17225885	PC6
0.007859999999999999	0.008	0.0109	0.012	0.11059906163323976	chr1_17225885	PC7
0.0797	0.003	0.1	0.005	0.19478207661877545	chr1_17311239	PC1
0.41100000000000003	-0.0	0.442	-0.0	0.3809446764343008	chr1_17311239	PC2
0.991	-0.001	0.898	-0.004	0.7829308258780723	chr1_17311239	PC3
0.429	-0.001	0.27	0.002	0.2087700103799818	chr1_17311239	PC4
0.19699999999999998	0.001	0.244	0.002	0.28530196192861784	chr1_17311239	PC5
0.379	-0.0	0.35700000000000004	0.001	0.3072601655750174	chr1_17311239	PC6
0.493	-0.001	0.435	-0.0	0.3452192142156975	chr1_17311239	PC7
0.8140000000000001	-0.001	0.57	-0.001	0.37592950982958384	chr1_17328199	PC1
0.0369	0.004	0.215	0.002	0.943424624779813	chr1_17328199	PC2
0.33299999999999996	-0.0	0.665	-0.002	0.7276690188706947	chr1_17328199	PC3
0.586	-0.001	0.36700000000000005	0.0	0.23859317144636066	chr1_17328199	PC4
0.0776	0.003	0.26	0.001	0.6379122937309278	chr1_17328199	PC5
0.96	-0.001	0.903	-0.003	0.7533872910655204	chr1_17328199	PC6
0.633	-0.001	0.341	0.0	0.21045190089693014	chr1_17328199	PC7
0.892	-0.001	0.433	-0.0	0.3041284418565777	chr1_17354136	PC1
0.446	-0.001	0.32	0.001	0.26030313725881665	chr1_17354136	PC2
0.121	0.002	0.684	-0.002	0.9506669522610616	chr1_17354136	PC3
0.37799999999999995	-0.0	0.447	-0.0	0.40931056538531385	chr1_17354136	PC4
0.415	-0.0	0.935	-0.005	0.9590796200711396	chr1_17354136	PC5
0.8759999999999999	-0.001	0.0169	0.012	0.008045188077709221	chr1_17354136	PC6
0.603	-0.001	0.138	0.004	0.08867821177593008	chr1_17354136	PC7
0.9079999999999999	-0.001	0.675	-0.002	0.5335379002989002	chr1_1741377	PC1
0.7170000000000001	-0.001	0.545	-0.001	0.4205360645573781	chr1_1741377	PC2
0.971	-0.001	0.632	-0.002	0.4874185045455536	chr1_1741377	PC3
0.7979999999999999	-0.001	0.111	0.005	0.0642792605193185	chr1_1741377	PC4
0.441	-0.001	0.873	-0.004	0.8726855715457137	chr1_1741377	PC5
0.8540000000000001	-0.001	0.9329999999999999	-0.005	0.8642716328566067	chr1_1741377	PC6
0.862	-0.001	0.899	-0.004	0.8108977852105275	chr1_1741377	PC7
0.773	-0.001	0.773	-0.001		chr1_1745125	PC1
0.452	-0.001	0.452	-0.001		chr1_1745125	PC2
0.619	-0.001	0.619	-0.001		chr1_1745125	PC3
0.753	-0.001	0.753	-0.001		chr1_1745125	PC4
0.3	0.0	0.3	0.0		chr1_1745125	PC5
0.000991	0.013000000000000001	0.000991	0.013000000000000001		chr1_1745125	PC6
0.831	-0.001	0.831	-0.001		chr1_1745125	PC7
0.47100000000000003	-0.001	0.983	-0.008	0.9871402993904592	chr1_17497639	PC1
0.376	-0.0	0.728	-0.003	0.7235287087446393	chr1_17497639	PC2
0.42200000000000004	-0.0	0.966	-0.006999999999999999	0.9743955944977396	chr1_17497639	PC3
0.365	-0.0	0.643	-0.003	0.6333332484421119	chr1_17497639	PC4
0.532	-0.001	0.542	-0.001	0.4708751841688009	chr1_17497639	PC5
0.0399	0.004	0.431	-0.0	0.8362388010168252	chr1_17497639	PC6
0.9520000000000001	-0.001	0.754	-0.004	0.6472481623201665	chr1_17497639	PC7
0.8590000000000001	-0.001	0.8590000000000001	-0.001		chr1_1754846	PC1
0.295	0.0	0.295	0.0		chr1_1754846	PC2
0.865	-0.001	0.865	-0.001		chr1_1754846	PC3
0.188	0.001	0.188	0.001		chr1_1754846	PC4
0.401	-0.0	0.401	-0.0		chr1_1754846	PC5
0.9690000000000001	-0.001	0.9690000000000001	-0.001		chr1_1754846	PC6
0.588	-0.001	0.588	-0.001		chr1_1754846	PC7
0.9390000000000001	-0.001	0.341	0.001	0.21175665330283855	chr1_17612326	PC1
0.627	-0.001	0.866	-0.004	0.7927393887754699	chr1_17612326	PC2
0.985	-0.001	0.853	-0.004	0.7171826181697549	chr1_17612326	PC3
0.389	-0.0	0.636	-0.002	0.6139349431383061	chr1_17612326	PC4
0.0962	0.002	0.562	-0.001	0.975115731209656	chr1_17612326	PC5
0.664	-0.001	0.00014	0.025	4.932721574889687e-05	chr1_17612326	PC6
0.6559999999999999	-0.001	0.39299999999999996	0.0	0.2727204038241758	chr1_17612326	PC7
0.273	0.0	0.602	-0.002	0.6392780359059962	chr1_17646869	PC1
0.785	-0.001	0.753	-0.004	0.6561563012652939	chr1_17646869	PC2
0.0482	0.004	0.225	0.003	0.4805301450267733	chr1_17646869	PC3
0.513	-0.001	0.34299999999999997	0.001	0.2812366700918749	chr1_17646869	PC4
0.595	-0.001	0.966	-0.006999999999999999	0.952593898012378	chr1_17646869	PC5
0.00812	0.008	0.0245	0.012	0.16917946745426232	chr1_17646869	PC6
0.898	-0.001	0.9440000000000001	-0.006	0.8965810954243665	chr1_17646869	PC7
0.0572	0.004	0.24	0.003	0.4728780767214654	chr1_17687489	PC1
0.868	-0.001	0.528	-0.001	0.4157434339947648	chr1_17687489	PC2
0.49	-0.001	0.255	0.003	0.2047648340626606	chr1_17687489	PC3
0.20600000000000002	0.001	0.185	0.004	0.2057900505214707	chr1_17687489	PC4
0.5579999999999999	-0.001	0.23600000000000002	0.003	0.18009972945382074	chr1_17687489	PC5
0.775	-0.001	0.625	-0.002	0.518245275198499	chr1_17687489	PC6
0.311	0.0	0.0378	0.011000000000000001	0.03158064072702512	chr1_17687489	PC7
0.816	-0.001	0.557	-0.002	0.4622096177262388	chr1_17767036	PC1
0.0719	0.003	0.14300000000000002	0.006	0.24959336098240814	chr1_17767036	PC2
0.903	-0.001	0.354	0.001	0.2696260036960807	chr1_17767036	PC3
0.5589999999999999	-0.001	0.6859999999999999	-0.003	0.6266698870419036	chr1_17767036	PC4
0.826	-0.001	0.7340000000000001	-0.004	0.6465153954961123	chr1_17767036	PC5
0.852	-0.001	0.0107	0.017	0.0061070114370227295	chr1_17767036	PC6
0.802	-0.001	0.385	0.001	0.3006349313404962	chr1_17767036	PC7
0.6409999999999999	-0.001	0.888	-0.002	0.8911369148573542	chr1_17948524	PC1
0.336	-0.0	0.5329999999999999	-0.001	0.5646444441393131	chr1_17948524	PC2
0.862	-0.001	0.405	-0.0	0.18257871161115027	chr1_17948524	PC3
0.0892	0.002	0.233	0.001	0.8661358294558881	chr1_17948524	PC4
0.9	-0.001	0.722	-0.002	0.4252680982911052	chr1_17948524	PC5
0.792	-0.001	0.599	-0.001	0.3283515078338756	chr1_17948524	PC6
0.217	0.001	0.326	0.0	0.3963287034799791	chr1_17948524	PC7
0.5770000000000001	-0.001	0.795	-0.003	0.7141040763807793	chr1_17975230	PC1
0.9420000000000001	-0.001	0.84	-0.003	0.7018610008831898	chr1_17975230	PC2
0.325	-0.0	0.18100000000000002	0.003	0.15193542614740313	chr1_17975230	PC3
0.84	-0.001	0.8140000000000001	-0.003	0.6749964254494815	chr1_17975230	PC4
0.45	-0.001	0.735	-0.003	0.6983039282186796	chr1_17975230	PC5
0.5539999999999999	-0.001	0.57	-0.001	0.4619240959417815	chr1_17975230	PC6
0.436	-0.001	0.7190000000000001	-0.003	0.6859607745099963	chr1_17975230	PC7
0.322	-0.0	0.358	0.001	0.34633073823282184	chr1_17975767	PC1
0.0274	0.005	0.0268	0.012	0.08928690971994435	chr1_17975767	PC2
0.401	-0.0	0.491	-0.001	0.454976173027889	chr1_17975767	PC3
0.52	-0.001	0.218	0.003	0.16879717675470549	chr1_17975767	PC4
0.716	-0.001	0.941	-0.006	0.9035288275378052	chr1_17975767	PC5
0.336	-0.0	0.42700000000000005	0.0	0.4125478312819658	chr1_17975767	PC6
0.813	-0.001	0.66	-0.003	0.5510222792300117	chr1_17975767	PC7
0.843	-0.001	0.868	-0.006	0.8089924432558591	chr1_18036740	PC1
0.609	-0.001	0.0228	0.013999999999999999	0.015108315812536282	chr1_18036740	PC2
0.6779999999999999	-0.001	0.429	0.0	0.3539699030227354	chr1_18036740	PC3
0.5	-0.001	0.491	-0.001	0.4392451265446938	chr1_18036740	PC4
0.39299999999999996	-0.0	0.158	0.006	0.13748827292803592	chr1_18036740	PC5
0.945	-0.001	0.932	-0.008	0.8903219949633813	chr1_18036740	PC6
0.298	0.0	0.092	0.008	0.08591209327647611	chr1_18036740	PC7
0.154	0.001	0.61	-0.002	0.8151421262238536	chr1_18040462	PC1
0.225	0.001	0.395	0.0	0.4467806808605256	chr1_18040462	PC2
0.40700000000000003	-0.0	0.133	0.005	0.10078655720133894	chr1_18040462	PC3
0.131	0.002	0.332	0.001	0.483112630154997	chr1_18040462	PC4
0.899	-0.001	0.0716	0.006999999999999999	0.03863138505315238	chr1_18040462	PC5
0.753	-0.001	0.47200000000000003	-0.001	0.3477195115531915	chr1_18040462	PC6
0.522	-0.001	0.303	0.001	0.2294387473542233	chr1_18040462	PC7
0.878	-0.001	0.878	-0.001		chr1_18042720	PC1
0.198	0.001	0.198	0.001		chr1_18042720	PC2
0.71	-0.001	0.71	-0.001		chr1_18042720	PC3
0.873	-0.001	0.873	-0.001		chr1_18042720	PC4
0.871	-0.001	0.871	-0.001		chr1_18042720	PC5
0.214	0.001	0.214	0.001		chr1_18042720	PC6
0.687	-0.001	0.687	-0.001		chr1_18042720	PC7
0.284	0.0	0.8270000000000001	-0.003	0.9497864736577362	chr1_18074085	PC1
0.47100000000000003	-0.001	0.486	-0.001	0.4032817186146465	chr1_18074085	PC2
0.43700000000000006	-0.001	0.153	0.004	0.10777663213753944	chr1_18074085	PC3
0.556	-0.001	0.677	-0.002	0.5777172684595779	chr1_18074085	PC4
0.282	0.0	0.593	-0.002	0.6500900919136103	chr1_18074085	PC5
0.272	0.0	0.8490000000000001	-0.004	0.9827462480199508	chr1_18074085	PC6
0.758	-0.001	0.266	0.002	0.16361743478396132	chr1_18074085	PC7
0.215	0.001	0.32299999999999995	0.001	0.3719986954697111	chr1_18074346	PC1
0.828	-0.001	0.44	-0.0	0.2951376747683169	chr1_18074346	PC2
0.6759999999999999	-0.001	0.654	-0.002	0.5179047572078479	chr1_18074346	PC3
0.302	0.0	0.488	-0.001	0.498885706142425	chr1_18074346	PC4
0.83	-0.001	0.877	-0.004	0.7620627167011061	chr1_18074346	PC5
0.8	-0.001	0.977	-0.005	0.9409903699489583	chr1_18074346	PC6
0.583	-0.001	0.889	-0.004	0.8415591426633254	chr1_18074346	PC7
0.501	-0.001	0.485	-0.001	0.4202392400142932	chr1_18117292	PC1
0.555	-0.001	0.946	-0.006999999999999999	0.9304753258076104	chr1_18117292	PC2
0.664	-0.001	0.528	-0.001	0.4331328605475052	chr1_18117292	PC3
0.632	-0.001	0.616	-0.002	0.5277662993171606	chr1_18117292	PC4
0.491	-0.001	0.861	-0.005	0.8364028988240081	chr1_18117292	PC5
0.55	-0.001	0.662	-0.003	0.5932647274559559	chr1_18117292	PC6
0.599	-0.001	0.126	0.006	0.08816399524309088	chr1_18117292	PC7
0.17	0.001	0.233	0.001	0.3099303144591732	chr1_18132959	PC1
0.408	-0.0	0.66	-0.002	0.6995182619284507	chr1_18132959	PC2
0.816	-0.001	0.951	-0.003	0.8313415487880657	chr1_18132959	PC3
0.535	-0.001	0.5489999999999999	-0.001	0.3670172699621531	chr1_18132959	PC4
0.894	-0.001	0.9890000000000001	-0.003	0.9494098956759416	chr1_18132959	PC5
0.611	-0.001	0.48200000000000004	-0.001	0.2733802378408252	chr1_18132959	PC6
0.8	-0.001	0.9129999999999999	-0.002	0.7319284841057461	chr1_18132959	PC7
0.529	-0.001	0.20800000000000002	0.002	0.12582980834333415	chr1_18133670	PC1
0.40299999999999997	-0.0	0.815	-0.003	0.8834909198450154	chr1_18133670	PC2
0.925	-0.001	0.8640000000000001	-0.003	0.6945766526950949	chr1_18133670	PC3
0.151	0.001	0.353	0.0	0.5501015186870752	chr1_18133670	PC4
0.434	-0.001	0.769	-0.003	0.7705733403789305	chr1_18133670	PC5
0.36700000000000005	-0.0	0.423	-0.0	0.3696073208869415	chr1_18133670	PC6
0.537	-0.001	0.868	-0.003	0.8431954060710474	chr1_18133670	PC7
0.139	0.002	0.332	0.001	0.5416040374218388	chr1_18229226	PC1
0.706	-0.001	0.981	-0.004	0.9830129816914214	chr1_18229226	PC2
0.976	-0.001	0.528	-0.001	0.3295730674328285	chr1_18229226	PC3
0.258	0.0	0.7170000000000001	-0.002	0.9635939292177323	chr1_18229226	PC4
0.0008119999999999999	0.013999999999999999	0.0020399999999999997	0.016	0.1696442517960799	chr1_18229226	PC5
0.895	-0.001	0.976	-0.004	0.9090874580229882	chr1_18229226	PC6
0.77	-0.001	0.895	-0.003	0.7715579506598516	chr1_18229226	PC7
0.0932	0.002	0.0932	0.002		chr1_18229612	PC1
0.9690000000000001	-0.001	0.9690000000000001	-0.001		chr1_18229612	PC2
0.133	0.002	0.133	0.002		chr1_18229612	PC3
0.273	0.0	0.273	0.0		chr1_18229612	PC4
0.257	0.0	0.257	0.0		chr1_18229612	PC5
0.415	-0.0	0.415	-0.0		chr1_18229612	PC6
0.754	-0.001	0.754	-0.001		chr1_18229612	PC7
0.8270000000000001	-0.001	0.5760000000000001	-0.002	0.41619489107593466	chr1_18230164	PC1
0.0131	0.006999999999999999	0.175	0.003	0.9771476035560184	chr1_18230164	PC2
0.604	-0.001	0.946	-0.004	0.923824131048284	chr1_18230164	PC3
0.248	0.0	0.41700000000000004	-0.0	0.4604833682700126	chr1_18230164	PC4
0.268	0.0	0.309	0.001	0.3122244259773185	chr1_18230164	PC5
0.363	-0.0	0.611	-0.002	0.6019024229537797	chr1_18230164	PC6
0.43799999999999994	-0.001	0.887	-0.004	0.9090477738496296	chr1_18230164	PC7
0.512	-0.001	0.575	-0.001	0.4817266433876809	chr1_18277043	PC1
0.34700000000000003	-0.0	0.68	-0.002	0.7007661325807344	chr1_18277043	PC2
0.9940000000000001	-0.001	0.578	-0.001	0.4110477686635176	chr1_18277043	PC3
0.562	-0.001	0.8140000000000001	-0.003	0.7444172900692545	chr1_18277043	PC4
0.755	-0.001	0.27899999999999997	0.001	0.17299965907280754	chr1_18277043	PC5
0.977	-0.001	0.9590000000000001	-0.004	0.8881805622247904	chr1_18277043	PC6
0.308	0.0	0.385	0.0	0.3741854579364141	chr1_18277043	PC7
0.0145	0.006	0.0145	0.006		chr1_1828689	PC1
0.0791	0.003	0.0791	0.003		chr1_1828689	PC2
0.342	-0.0	0.342	-0.0		chr1_1828689	PC3
0.644	-0.001	0.644	-0.001		chr1_1828689	PC4
0.807	-0.001	0.807	-0.001		chr1_1828689	PC5
0.773	-0.001	0.773	-0.001		chr1_1828689	PC6
0.7609999999999999	-0.001	0.7609999999999999	-0.001		chr1_1828689	PC7
0.614	-0.001	0.287	0.001	0.1345301254504075	chr1_18313586	PC1
0.405	-0.0	0.447	-0.001	0.3384141216880494	chr1_18313586	PC2
0.016	0.006	0.0353	0.006	0.3471002439913761	chr1_18313586	PC3
0.725	-0.001	0.795	-0.002	0.563322159423871	chr1_18313586	PC4
0.8809999999999999	-0.001	0.963	-0.003	0.8167169175926892	chr1_18313586	PC5
0.303	0.0	0.377	-0.0	0.34551716568346835	chr1_18313586	PC6
0.0659	0.003	0.17600000000000002	0.002	0.7607684038126039	chr1_18313586	PC7
0.883	-0.001	0.8590000000000001	-0.002	0.594735952447548	chr1_18359820	PC1
0.9279999999999999	-0.001	0.47	-0.001	0.22031561357065335	chr1_18359820	PC2
0.845	-0.001	0.92	-0.002	0.7189238074504576	chr1_18359820	PC3
0.775	-0.001	0.473	-0.001	0.2344930818003906	chr1_18359820	PC4
0.24100000000000002	0.0	0.502	-0.001	0.927172307670716	chr1_18359820	PC5
0.675	-0.001	0.875	-0.002	0.7614773783521762	chr1_18359820	PC6
0.419	-0.0	0.718	-0.002	0.9134491125271574	chr1_18359820	PC7
0.0939	0.002	0.0939	0.002		chr1_18360010	PC1
0.7559999999999999	-0.001	0.7559999999999999	-0.001		chr1_18360010	PC2
0.10400000000000001	0.002	0.10400000000000001	0.002		chr1_18360010	PC3
0.782	-0.001	0.782	-0.001		chr1_18360010	PC4
0.00586	0.009000000000000001	0.00586	0.009000000000000001		chr1_18360010	PC5
0.0609	0.003	0.0609	0.003		chr1_18360010	PC6
0.39899999999999997	-0.0	0.39899999999999997	-0.0		chr1_18360010	PC7
0.557	-0.001	0.221	0.003	0.15616867768405734	chr1_18365917	PC1
0.305	0.0	0.91	-0.005	0.9753607597189556	chr1_18365917	PC2
0.9890000000000001	-0.001	0.547	-0.001	0.4038756491600506	chr1_18365917	PC3
0.00214	0.011000000000000001	0.0316	0.01	0.5851330883694206	chr1_18365917	PC4
0.748	-0.001	0.9079999999999999	-0.005	0.8379807836595567	chr1_18365917	PC5
0.78	-0.001	0.785	-0.003	0.6689284443829713	chr1_18365917	PC6
0.37200000000000005	-0.0	0.0731	0.006999999999999999	0.05463206347159727	chr1_18365917	PC7
0.937	-0.001	0.605	-0.001	0.31802083846681617	chr1_18366431	PC1
0.887	-0.001	0.302	0.001	0.12328564408810745	chr1_18366431	PC2
0.732	-0.001	0.9359999999999999	-0.003	0.9010147768348552	chr1_18366431	PC3
0.907	-0.001	0.888	-0.002	0.6360401320674103	chr1_18366431	PC4
0.0758	0.003	0.035	0.006	0.059533953683335875	chr1_18366431	PC5
0.591	-0.001	0.363	0.0	0.1873639591727991	chr1_18366431	PC6
0.499	-0.001	0.044000000000000004	0.006	0.016128786223236533	chr1_18366431	PC7
0.165	0.001	0.467	-0.0	0.5340213347751492	chr1_18401459	PC1
0.11800000000000001	0.002	0.32	0.003	0.4058297752906849	chr1_18401459	PC2
0.667	-0.001	0.542	-0.002	0.4830451020387527	chr1_18401459	PC3
0.541	-0.001	0.507	-0.001	0.4615773005629144	chr1_18401459	PC4
0.287	0.0	0.866	-0.008	0.8839125212037701	chr1_18401459	PC5
0.293	0.0	0.0968	0.011000000000000001	0.09374147740190036	chr1_18401459	PC6
0.49700000000000005	-0.001	0.828	-0.006999999999999999	0.8053953383311262	chr1_18401459	PC7
0.207	0.001	0.0857	0.005	0.08162172731936779	chr1_18470433	PC1
0.69	-0.001	0.795	-0.003	0.6479195578110141	chr1_18470433	PC2
0.13	0.002	0.376	0.0	0.6662001132697001	chr1_18470433	PC3
0.37	-0.0	0.46399999999999997	-0.001	0.41467923736484025	chr1_18470433	PC4
0.203	0.001	0.508	-0.001	0.703567512010974	chr1_18470433	PC5
0.129	0.002	0.35600000000000004	0.0	0.6248446979454306	chr1_18470433	PC6
0.239	0.001	0.297	0.001	0.3166636046821742	chr1_18470433	PC7
0.364	-0.0	0.852	-0.004	0.8855600356928139	chr1_18474737	PC1
0.0801	0.003	0.0124	0.013000000000000001	0.02142618179845034	chr1_18474737	PC2
0.485	-0.001	0.95	-0.005	0.9563164325311154	chr1_18474737	PC3
0.168	0.001	0.623	-0.002	0.8071140158584815	chr1_18474737	PC4
0.305	0.0	0.23199999999999998	0.003	0.21508679430720345	chr1_18474737	PC5
0.565	-0.001	0.9109999999999999	-0.005	0.880022359247244	chr1_18474737	PC6
0.7290000000000001	-0.001	0.257	0.002	0.17033605622038606	chr1_18474737	PC7
0.32	-0.0	0.47200000000000003	-0.001	0.4676650456029199	chr1_18625137	PC1
0.601	-0.001	0.97	-0.006	0.9598370682449558	chr1_18625137	PC2
0.28300000000000003	0.0	0.306	0.001	0.3025895985178439	chr1_18625137	PC3
0.441	-0.001	0.0412	0.009000000000000001	0.026951497906426418	chr1_18625137	PC4
0.838	-0.001	0.97	-0.006	0.9307567103896816	chr1_18625137	PC5
0.18100000000000002	0.001	0.165	0.004	0.19496641991988967	chr1_18625137	PC6
0.28	0.0	0.0852	0.006	0.07493198725049542	chr1_18625137	PC7
0.34600000000000003	-0.0	0.6629999999999999	-0.004	0.6604668974726835	chr1_18676629	PC1
0.29	0.0	0.726	-0.005	0.7419833982814601	chr1_18676629	PC2
0.519	-0.001	0.295	0.003	0.25785360759199666	chr1_18676629	PC3
0.365	-0.0	0.797	-0.006	0.795293571330206	chr1_18676629	PC4
0.294	0.0	0.042	0.013999999999999999	0.03964044455578623	chr1_18676629	PC5
0.5920000000000001	-0.001	0.0988	0.01	0.0780814619154964	chr1_18676629	PC6
0.242	0.0	0.0275	0.016	0.027675798613830013	chr1_18676629	PC7
0.423	-0.0	0.67	-0.002	0.6901280384421941	chr1_18686115	PC1
0.9570000000000001	-0.001	0.9640000000000001	-0.003	0.7904284183309279	chr1_18686115	PC2
0.513	-0.001	0.319	0.0	0.17293906811522552	chr1_18686115	PC3
0.7490000000000001	-0.001	0.325	0.0	0.1429991855332404	chr1_18686115	PC4
0.546	-0.001	0.43799999999999994	-0.0	0.2564479861432046	chr1_18686115	PC5
0.927	-0.001	0.971	-0.003	0.8213724763785741	chr1_18686115	PC6
0.626	-0.001	0.792	-0.002	0.6313397500562092	chr1_18686115	PC7
0.303	0.0	0.5710000000000001	-0.001	0.8053207403108196	chr1_18757720	PC1
0.9840000000000001	-0.001	0.431	-0.0	0.19440870431265825	chr1_18757720	PC2
0.841	-0.001	0.6859999999999999	-0.002	0.397935374641552	chr1_18757720	PC3
0.5539999999999999	-0.001	0.58	-0.001	0.38997594747342496	chr1_18757720	PC4
0.929	-0.001	0.9390000000000001	-0.003	0.7307878695381069	chr1_18757720	PC5
0.573	-0.001	0.6809999999999999	-0.002	0.5016143076106432	chr1_18757720	PC6
0.13	0.002	0.0231	0.008	0.022052091652965258	chr1_18757720	PC7
0.342	-0.0	0.47200000000000003	-0.0	0.4609821106466558	chr1_18779830	PC1
0.598	-0.001	0.991	-0.01	0.9883295068265808	chr1_18779830	PC2
0.872	-0.001	0.237	0.004	0.1751299054942543	chr1_18779830	PC3
0.259	0.0	0.713	-0.004	0.7534398551707768	chr1_18779830	PC4
0.174	0.001	0.0114	0.017	0.012747230608516095	chr1_18779830	PC5
0.285	0.0	0.98	-0.009000000000000001	0.9923481305829552	chr1_18779830	PC6
0.3	0.0	0.244	0.004	0.23814461205804224	chr1_18779830	PC7
0.255	0.0	0.522	-0.001	0.9477462282217148	chr1_1883640	PC1
0.557	-0.001	0.737	-0.002	0.607501368209074	chr1_1883640	PC2
0.988	-0.001	0.998	-0.003	0.945812429177452	chr1_1883640	PC3
0.86	-0.001	0.348	0.0	0.1490934540168136	chr1_1883640	PC4
0.348	-0.0	0.639	-0.001	0.910056466877682	chr1_1883640	PC5
0.222	0.001	0.44799999999999995	-0.001	0.7297155288249955	chr1_1883640	PC6
0.865	-0.001	0.9840000000000001	-0.003	0.9498353922020142	chr1_1883640	PC7
0.192	0.001	0.907	-0.006	0.9832681476725909	chr1_18877199	PC1
0.0597	0.003	0.316	0.002	0.5887794345772538	chr1_18877199	PC2
0.52	-0.001	0.424	0.0	0.3560453265274759	chr1_18877199	PC3
0.809	-0.001	0.9259999999999999	-0.006	0.874069084395857	chr1_18877199	PC4
0.27399999999999997	0.0	0.00873	0.016	0.007227809794288579	chr1_18877199	PC5
0.613	-0.001	0.965	-0.006999999999999999	0.9490274376072448	chr1_18877199	PC6
0.21600000000000003	0.001	0.508	-0.001	0.5769482665151655	chr1_18877199	PC7
0.5770000000000001	-0.001	0.78	-0.002	0.6667914202619526	chr1_18954177	PC1
0.65	-0.001	0.78	-0.002	0.5899438425692702	chr1_18954177	PC2
0.67	-0.001	0.622	-0.001	0.3806928778792986	chr1_18954177	PC3
0.131	0.002	0.207	0.002	0.3497445593666839	chr1_18954177	PC4
0.363	-0.0	0.52	-0.001	0.4876645629118149	chr1_18954177	PC5
0.71	-0.001	0.8490000000000001	-0.002	0.6633133937027538	chr1_18954177	PC6
0.9059999999999999	-0.001	0.727	-0.002	0.42937422606340303	chr1_18954177	PC7
0.414	-0.0	0.295	0.001	0.2352783401934105	chr1_18991579	PC1
0.8	-0.001	0.8029999999999999	-0.003	0.6668488946729773	chr1_18991579	PC2
0.488	-0.001	0.85	-0.004	0.8293983244724754	chr1_18991579	PC3
0.315	0.0	0.67	-0.002	0.7171903334789764	chr1_18991579	PC4
0.907	-0.001	0.165	0.003	0.09067460468840023	chr1_18991579	PC5
0.7390000000000001	-0.001	0.997	-0.005	0.9966747523972548	chr1_18991579	PC6
0.8170000000000001	-0.001	0.784	-0.003	0.6407377685684368	chr1_18991579	PC7
0.532	-0.001	0.809	-0.003	0.7485666700950204	chr1_19071199	PC1
0.742	-0.001	0.275	0.001	0.15192318013403444	chr1_19071199	PC2
0.528	-0.001	0.10800000000000001	0.004	0.058495908710802326	chr1_19071199	PC3
0.40399999999999997	-0.0	0.67	-0.002	0.6503142571958029	chr1_19071199	PC4
0.565	-0.001	0.65	-0.002	0.5193879758379195	chr1_19071199	PC5
0.755	-0.001	0.925	-0.003	0.8289776317757168	chr1_19071199	PC6
0.34299999999999997	-0.0	0.674	-0.002	0.7266214662049564	chr1_19071199	PC7
0.9670000000000001	-0.001	0.499	-0.001	0.23860154708837766	chr1_19295014	PC1
0.9890000000000001	-0.001	0.907	-0.002	0.658184601424638	chr1_19295014	PC2
0.16699999999999998	0.001	0.215	0.001	0.2813731324606412	chr1_19295014	PC3
0.345	-0.0	0.43700000000000006	-0.0	0.3831632528049812	chr1_19295014	PC4
0.38	-0.0	0.669	-0.002	0.8539277434793908	chr1_19295014	PC5
0.784	-0.001	0.43	-0.0	0.20431473440994585	chr1_19295014	PC6
0.322	-0.0	0.171	0.002	0.11017065247784877	chr1_19295014	PC7
0.512	-0.001	0.235	0.001	0.11633833524522284	chr1_1945128	PC1
0.0445	0.004	0.0318	0.006999999999999999	0.09082834677151036	chr1_1945128	PC2
0.0422	0.004	0.0801	0.004	0.3368651697161138	chr1_1945128	PC3
0.632	-0.001	0.8809999999999999	-0.002	0.8736804011817865	chr1_1945128	PC4
0.8059999999999999	-0.001	0.9690000000000001	-0.003	0.9518665589973136	chr1_1945128	PC5
0.55	-0.001	0.7390000000000001	-0.002	0.6189508669678557	chr1_1945128	PC6
0.5329999999999999	-0.001	0.7959999999999999	-0.002	0.7935541418104428	chr1_1945128	PC7
0.616	-0.001	0.573	-0.001	0.44734278144123696	chr1_19472064	PC1
0.818	-0.001	0.795	-0.003	0.6544545368260961	chr1_19472064	PC2
0.635	-0.001	0.447	-0.0	0.32315160167525897	chr1_19472064	PC3
0.0737	0.003	0.23600000000000002	0.002	0.5041141136400998	chr1_19472064	PC4
0.72	-0.001	0.9390000000000001	-0.004	0.881672607064523	chr1_19472064	PC5
0.0147	0.006999999999999999	0.136	0.004	0.7848593244037116	chr1_19472064	PC6
0.39899999999999997	-0.0	0.348	0.001	0.29038845128529706	chr1_19472064	PC7
0.919	-0.001	0.40299999999999997	-0.0	0.23314043690806555	chr1_19484759	PC1
0.755	-0.001	0.71	-0.002	0.5267439096563579	chr1_19484759	PC2
0.13	0.002	0.184	0.002	0.2806078688834747	chr1_19484759	PC3
0.231	0.001	0.0168	0.01	0.012431769488897244	chr1_19484759	PC4
0.9129999999999999	-0.001	0.306	0.001	0.16513646385765196	chr1_19484759	PC5
0.728	-0.001	0.785	-0.003	0.6238149188298345	chr1_19484759	PC6
0.46	-0.001	0.778	-0.003	0.7586292947385394	chr1_19484759	PC7
0.7809999999999999	-0.001	0.892	-0.004	0.7929718001450272	chr1_19484892	PC1
0.187	0.001	0.34299999999999997	0.001	0.4306439019126226	chr1_19484892	PC2
0.58	-0.001	0.45899999999999996	-0.0	0.3448410748538533	chr1_19484892	PC3
0.0296	0.005	0.29100000000000004	0.001	0.9704760197528748	chr1_19484892	PC4
0.988	-0.001	0.275	0.002	0.16338133682480688	chr1_19484892	PC5
0.708	-0.001	0.875	-0.004	0.7823118775166509	chr1_19484892	PC6
0.0646	0.003	0.157	0.004	0.3587064593717572	chr1_19484892	PC7
0.0565	0.003	0.354	0.001	0.7532492676408871	chr1_19485267	PC1
0.0901	0.002	0.040999999999999995	0.009000000000000001	0.06879286302242231	chr1_19485267	PC2
0.902	-0.001	0.45	-0.0	0.31837205686836506	chr1_19485267	PC3
0.875	-0.001	0.059000000000000004	0.006999999999999999	0.03131391611510325	chr1_19485267	PC4
0.23199999999999998	0.001	0.053	0.008	0.05004883269198561	chr1_19485267	PC5
0.475	-0.001	0.855	-0.004	0.835499192733741	chr1_19485267	PC6
0.9690000000000001	-0.001	0.925	-0.005	0.8452555206145029	chr1_19485267	PC7
0.875	-0.001	0.875	-0.001		chr1_19486995	PC1
0.42	-0.0	0.42	-0.0		chr1_19486995	PC2
0.64	-0.001	0.64	-0.001		chr1_19486995	PC3
0.8740000000000001	-0.001	0.8740000000000001	-0.001		chr1_19486995	PC4
0.9670000000000001	-0.001	0.9670000000000001	-0.001		chr1_19486995	PC5
0.495	-0.001	0.495	-0.001		chr1_19486995	PC6
0.401	-0.0	0.401	-0.0		chr1_19486995	PC7
0.7909999999999999	-0.001	0.565	-0.001	0.3007887661889784	chr1_19510058	PC1
0.0988	0.002	0.172	0.002	0.3728946028255612	chr1_19510058	PC2
0.426	-0.0	0.654	-0.002	0.6421405072060926	chr1_19510058	PC3
0.444	-0.001	0.518	-0.001	0.3928874225911148	chr1_19510058	PC4
0.00268	0.01	0.000695	0.016	0.01868889346992109	chr1_19510058	PC5
0.494	-0.001	0.627	-0.001	0.4959937591759257	chr1_19510058	PC6
0.75	-0.001	0.682	-0.002	0.4148407535727202	chr1_19510058	PC7
0.265	0.0	0.175	0.002	0.13396792418709508	chr1_19580266	PC1
0.0585	0.003	0.0842	0.004	0.2414792726312713	chr1_19580266	PC2
0.20199999999999999	0.001	0.268	0.001	0.3154545841788816	chr1_19580266	PC3
0.345	-0.0	0.345	0.0	0.2665827198598708	chr1_19580266	PC4
0.925	-0.001	0.7879999999999999	-0.002	0.4937385006562892	chr1_19580266	PC5
0.131	0.002	0.212	0.001	0.3648322537376393	chr1_19580266	PC6
0.982	-0.001	0.6890000000000001	-0.002	0.3882791970149059	chr1_19580266	PC7
0.0779	0.003	0.20600000000000002	0.003	0.422192583385182	chr1_1959011	PC1
0.302	0.0	0.21	0.002	0.18766059838813687	chr1_1959011	PC2
0.000325	0.016	2.45e-05	0.028999999999999998	0.003423780947122829	chr1_1959011	PC3
0.447	-0.001	0.461	-0.001	0.3862998626400467	chr1_1959011	PC4
0.966	-0.001	0.376	0.0	0.2384207470551769	chr1_1959011	PC5
0.8220000000000001	-0.001	0.52	-0.001	0.3652452958592256	chr1_1959011	PC6
0.386	-0.0	0.501	-0.001	0.4579540708144916	chr1_1959011	PC7
0.5329999999999999	-0.001	0.5329999999999999	-0.001		chr1_19608878	PC1
0.413	-0.0	0.413	-0.0		chr1_19608878	PC2
0.505	-0.001	0.505	-0.001		chr1_19608878	PC3
0.7929999999999999	-0.001	0.7929999999999999	-0.001		chr1_19608878	PC4
0.271	0.0	0.271	0.0		chr1_19608878	PC5
0.98	-0.001	0.98	-0.001		chr1_19608878	PC6
0.18100000000000002	0.001	0.18100000000000002	0.001		chr1_19608878	PC7
0.866	-0.001	0.35700000000000004	0.0	0.2013750453847924	chr1_19613709	PC1
0.657	-0.001	0.698	-0.002	0.5396663606830633	chr1_19613709	PC2
0.9079999999999999	-0.001	0.0496	0.006999999999999999	0.020084101245498524	chr1_19613709	PC3
0.183	0.001	0.5529999999999999	-0.001	0.8502892632226858	chr1_19613709	PC4
0.945	-0.001	0.677	-0.002	0.4683786231324085	chr1_19613709	PC5
0.674	-0.001	0.898	-0.003	0.8119715116502383	chr1_19613709	PC6
0.433	-0.001	0.8190000000000001	-0.003	0.8548381391486406	chr1_19613709	PC7
0.584	-0.001	0.9640000000000001	-0.005	0.9531284765456991	chr1_19686152	PC1
0.303	0.0	0.61	-0.002	0.6394588276080806	chr1_19686152	PC2
0.955	-0.001	0.997	-0.006	0.9872728241652999	chr1_19686152	PC3
0.134	0.002	0.295	0.001	0.42393043493592575	chr1_19686152	PC4
0.21600000000000003	0.001	0.873	-0.004	0.9900194458416032	chr1_19686152	PC5
0.895	-0.001	0.8059999999999999	-0.004	0.6837248920910206	chr1_19686152	PC6
0.863	-0.001	0.623	-0.002	0.4824273880768446	chr1_19686152	PC7
0.61	-0.001	0.792	-0.002	0.6492000294780564	chr1_19689618	PC1
0.000256	0.016	0.00106	0.016	0.5589260011910938	chr1_19689618	PC2
0.7070000000000001	-0.001	0.866	-0.002	0.7020026202096837	chr1_19689618	PC3
0.946	-0.001	0.797	-0.002	0.5026592264991021	chr1_19689618	PC4
0.309	0.0	0.45799999999999996	-0.001	0.4674843340452908	chr1_19689618	PC5
0.48200000000000004	-0.001	0.7120000000000001	-0.002	0.6677165481517101	chr1_19689618	PC6
0.826	-0.001	0.523	-0.001	0.26401246685776425	chr1_19689618	PC7
0.392	-0.0	0.743	-0.003	0.7456454613441347	chr1_19689674	PC1
0.5479999999999999	-0.001	0.9440000000000001	-0.004	0.9404564454013954	chr1_19689674	PC2
0.40700000000000003	-0.0	0.307	0.001	0.2482289085370521	chr1_19689674	PC3
0.753	-0.001	0.607	-0.002	0.4551176841814759	chr1_19689674	PC4
0.598	-0.001	0.753	-0.003	0.6535447299007655	chr1_19689674	PC5
0.10800000000000001	0.002	0.252	0.002	0.42555395134755225	chr1_19689674	PC6
0.33	-0.0	0.8740000000000001	-0.004	0.9643188187606846	chr1_19689674	PC7
0.595	-0.001	0.705	-0.004	0.6406493148380156	chr1_19850459	PC1
0.0347	0.005	0.00242	0.022000000000000002	0.006900090099075886	chr1_19850459	PC2
0.7759999999999999	-0.001	0.0355	0.012	0.022167887839751533	chr1_19850459	PC3
0.888	-0.001	0.0659	0.01	0.04215786094941437	chr1_19850459	PC4
0.884	-0.001	0.8590000000000001	-0.006	0.7911696036308523	chr1_19850459	PC5
0.0419	0.004	0.402	0.001	0.728659350520335	chr1_19850459	PC6
0.456	-0.001	0.0843	0.009000000000000001	0.06553466454689133	chr1_19850459	PC7
0.273	0.0	0.799	-0.003	0.9289272873122258	chr1_19880078	PC1
0.6809999999999999	-0.001	0.765	-0.003	0.6438305511340947	chr1_19880078	PC2
0.879	-0.001	0.299	0.001	0.18193045136221375	chr1_19880078	PC3
0.00583	0.009000000000000001	0.0774	0.006	0.8423461180715097	chr1_19880078	PC4
0.5489999999999999	-0.001	0.937	-0.004	0.929161026044352	chr1_19880078	PC5
0.835	-0.001	0.429	-0.0	0.28515606934117405	chr1_19880078	PC6
0.3	0.0	0.0173	0.011000000000000001	0.01211880632845267	chr1_19880078	PC7
0.354	-0.0	0.195	0.003	0.15853085076775242	chr1_19956308	PC1
0.9279999999999999	-0.001	0.36700000000000005	0.0	0.2317692354913583	chr1_19956308	PC2
0.5	-0.001	0.956	-0.005	0.9762367376913708	chr1_19956308	PC3
0.37799999999999995	-0.0	0.534	-0.001	0.4997665476608464	chr1_19956308	PC4
0.441	-0.001	0.161	0.003	0.1131224776981118	chr1_19956308	PC5
0.65	-0.001	0.93	-0.004	0.8842544577874125	chr1_19956308	PC6
0.493	-0.001	0.8590000000000001	-0.004	0.8388908919758704	chr1_19956308	PC7
0.00195	0.012	0.0139	0.011000000000000001	0.5945357772045211	chr1_20020896	PC1
0.588	-0.001	0.657	-0.002	0.5183366380740947	chr1_20020896	PC2
0.27899999999999997	0.0	0.387	0.0	0.3949673356737407	chr1_20020896	PC3
0.863	-0.001	0.991	-0.004	0.9619299865607734	chr1_20020896	PC4
0.9990000000000001	-0.001	0.898	-0.003	0.7431516869373181	chr1_20020896	PC5
0.5539999999999999	-0.001	0.84	-0.003	0.7829573752638379	chr1_20020896	PC6
0.273	0.0	0.0024100000000000002	0.016	0.0013706121433702467	chr1_20020896	PC7
0.75	-0.001	0.917	-0.002	0.7891146287870819	chr1_20059334	PC1
0.33399999999999996	-0.0	0.39899999999999997	-0.0	0.3409655302218192	chr1_20059334	PC2
0.991	-0.001	0.521	-0.001	0.2533143064340086	chr1_20059334	PC3
0.26	0.0	0.23800000000000002	0.001	0.2061465540005948	chr1_20059334	PC4
0.794	-0.001	0.708	-0.002	0.4307458782904852	chr1_20059334	PC5
0.361	-0.0	0.644	-0.001	0.8302042667553465	chr1_20059334	PC6
0.337	-0.0	0.614	-0.001	0.8179251158232149	chr1_20059334	PC7
0.0234	0.005	0.0111	0.013000000000000001	0.04589292116698313	chr1_20108287	PC1
0.0146	0.006999999999999999	0.0331	0.009000000000000001	0.18687861745471102	chr1_20108287	PC2
0.00247	0.011000000000000001	0.0655	0.006999999999999999	0.8735343677337081	chr1_20108287	PC3
0.166	0.001	0.32299999999999995	0.001	0.4178419050444868	chr1_20108287	PC4
0.7	-0.001	0.696	-0.003	0.5785122417083437	chr1_20108287	PC5
0.431	-0.001	0.925	-0.005	0.9418968024605524	chr1_20108287	PC6
0.215	0.001	0.611	-0.002	0.7276634768205776	chr1_20108287	PC7
0.295	0.0	0.732	-0.003	0.8192139178231991	chr1_20136203	PC1
0.00233	0.011000000000000001	0.0127	0.012	0.32573033098051857	chr1_20136203	PC2
0.0533	0.004	0.139	0.004	0.358932482534476	chr1_20136203	PC3
0.573	-0.001	0.6559999999999999	-0.002	0.5482486155873301	chr1_20136203	PC4
0.845	-0.001	0.986	-0.005	0.9574163682006503	chr1_20136203	PC5
0.36	-0.0	0.6559999999999999	-0.002	0.65903193477071	chr1_20136203	PC6
0.861	-0.001	0.8759999999999999	-0.004	0.7574348370722209	chr1_20136203	PC7
0.222	0.001	0.434	-0.0	0.5354741839166384	chr1_20143352	PC1
0.604	-0.001	0.40299999999999997	-0.0	0.26510897744676504	chr1_20143352	PC2
0.14300000000000002	0.002	0.375	0.0	0.6144538308829928	chr1_20143352	PC3
0.47600000000000003	-0.001	0.37200000000000005	0.0	0.2698585906103729	chr1_20143352	PC4
0.9109999999999999	-0.001	0.0717	0.005	0.03035200823362545	chr1_20143352	PC5
0.27899999999999997	0.0	0.385	0.0	0.39128015490260815	chr1_20143352	PC6
0.524	-0.001	0.0699	0.005	0.03590883740910085	chr1_20143352	PC7
0.88	-0.001	0.978	-0.003	0.8834805912315186	chr1_20181197	PC1
0.43200000000000005	-0.001	0.6890000000000001	-0.002	0.7205795893151938	chr1_20181197	PC2
0.8740000000000001	-0.001	0.9129999999999999	-0.002	0.6925838520686998	chr1_20181197	PC3
0.679	-0.001	0.593	-0.001	0.3501318543002002	chr1_20181197	PC4
0.12300000000000001	0.002	0.295	0.001	0.7960530508244068	chr1_20181197	PC5
0.6920000000000001	-0.001	0.89	-0.002	0.7807450783338787	chr1_20181197	PC6
0.423	-0.0	0.7240000000000001	-0.002	0.9361950653399967	chr1_20181197	PC7
0.736	-0.001	0.584	-0.001	0.3265404267909405	chr1_20182066	PC1
0.755	-0.001	0.9420000000000001	-0.003	0.8815812468754259	chr1_20182066	PC2
0.263	0.0	0.46399999999999997	-0.001	0.5921822620761252	chr1_20182066	PC3
0.7340000000000001	-0.001	0.9209999999999999	-0.002	0.8234155956977638	chr1_20182066	PC4
0.601	-0.001	0.8490000000000001	-0.002	0.8176967677011413	chr1_20182066	PC5
0.843	-0.001	0.858	-0.002	0.6052404728368607	chr1_20182066	PC6
0.768	-0.001	0.917	-0.002	0.7687868339749422	chr1_20182066	PC7
0.626	-0.001	0.7959999999999999	-0.004	0.7119904536582791	chr1_20186759	PC1
0.519	-0.001	0.258	0.002	0.19070990041460326	chr1_20186759	PC2
0.706	-0.001	0.12300000000000001	0.005	0.07404432578776299	chr1_20186759	PC3
0.11	0.002	0.247	0.002	0.39216443197083023	chr1_20186759	PC4
0.105	0.002	0.733	-0.003	0.9965969032700934	chr1_20186759	PC5
0.512	-0.001	0.703	-0.003	0.6362779503048069	chr1_20186759	PC6
0.948	-0.001	0.5710000000000001	-0.002	0.4270133971439346	chr1_20186759	PC7
0.0997	0.002	0.0793	0.006	0.12805026799257116	chr1_20222949	PC1
0.0407	0.004	0.193	0.003	0.5222826231847437	chr1_20222949	PC2
0.27699999999999997	0.0	0.39899999999999997	0.0	0.4111353794286341	chr1_20222949	PC3
0.44799999999999995	-0.001	0.79	-0.003	0.7660003824206105	chr1_20222949	PC4
0.7959999999999999	-0.001	0.929	-0.005	0.8625087480794194	chr1_20222949	PC5
0.757	-0.001	0.826	-0.004	0.7237746528449401	chr1_20222949	PC6
0.385	-0.0	0.32299999999999995	0.001	0.27955388791503444	chr1_20222949	PC7
0.233	0.001	0.439	-0.0	0.4934702861130304	chr1_20236460	PC1
0.562	-0.001	0.59	-0.002	0.4959587023448872	chr1_20236460	PC2
0.982	-0.001	0.623	-0.002	0.478150887084715	chr1_20236460	PC3
0.109	0.002	0.425	-0.0	0.6690941363147291	chr1_20236460	PC4
0.0627	0.003	0.009890000000000001	0.013999999999999999	0.02014642252257782	chr1_20236460	PC5
0.0984	0.002	0.0361	0.009000000000000001	0.0568776102533593	chr1_20236460	PC6
0.887	-0.001	0.743	-0.003	0.6099046572439615	chr1_20236460	PC7
0.0269	0.005	0.0121	0.009000000000000001	0.04729190998493432	chr1_20280064	PC1
0.249	0.0	0.456	-0.001	0.6210730556047959	chr1_20280064	PC2
0.871	-0.001	0.442	-0.0	0.2053652835493835	chr1_20280064	PC3
0.76	-0.001	0.831	-0.002	0.5984326547287728	chr1_20280064	PC4
0.9329999999999999	-0.001	0.9259999999999999	-0.002	0.7017372153231729	chr1_20280064	PC5
0.0413	0.004	0.0212	0.008	0.059625704879473024	chr1_20280064	PC6
0.414	-0.0	0.569	-0.001	0.4967001359153359	chr1_20280064	PC7
0.579	-0.001	0.777	-0.003	0.6899530838043236	chr1_20280110	PC1
0.7340000000000001	-0.001	0.981	-0.005	0.9596972025731392	chr1_20280110	PC2
0.899	-0.001	0.23399999999999999	0.002	0.13588512659660226	chr1_20280110	PC3
0.59	-0.001	0.244	0.002	0.16028616319259612	chr1_20280110	PC4
0.696	-0.001	0.9790000000000001	-0.005	0.9632279901769032	chr1_20280110	PC5
0.7909999999999999	-0.001	0.706	-0.002	0.5535333397224647	chr1_20280110	PC6
0.183	0.001	0.369	0.0	0.4729558198545794	chr1_20280110	PC7
0.354	-0.0	0.653	-0.002	0.6609150855169318	chr1_20301403	PC1
0.511	-0.001	0.764	-0.003	0.7016461484119189	chr1_20301403	PC2
0.48	-0.001	0.45299999999999996	-0.0	0.3664622245532562	chr1_20301403	PC3
0.336	-0.0	0.11599999999999999	0.005	0.09033242189668804	chr1_20301403	PC4
0.00412	0.009000000000000001	0.00941	0.012	0.15777312503091562	chr1_20301403	PC5
0.20600000000000002	0.001	0.615	-0.002	0.7844914227240837	chr1_20301403	PC6
0.652	-0.001	0.662	-0.002	0.5318216790179402	chr1_20301403	PC7
0.8009999999999999	-0.001	0.9	-0.002	0.7013936688670335	chr1_20310352	PC1
0.38299999999999995	-0.0	0.5870000000000001	-0.001	0.5808061414511161	chr1_20310352	PC2
0.635	-0.001	0.8290000000000001	-0.002	0.6993650563310075	chr1_20310352	PC3
0.5539999999999999	-0.001	0.659	-0.002	0.4861656323304934	chr1_20310352	PC4
0.6609999999999999	-0.001	0.8590000000000001	-0.002	0.7387423659566805	chr1_20310352	PC5
0.254	0.0	0.294	0.001	0.2831187809935889	chr1_20310352	PC6
0.0713	0.003	0.0796	0.004	0.17850787576874375	chr1_20310352	PC7
0.488	-0.001	0.6759999999999999	-0.004	0.6354439455850931	chr1_20327674	PC1
0.826	-0.001	0.326	0.002	0.2556838832407213	chr1_20327674	PC2
0.42700000000000005	-0.0	0.46299999999999997	-0.0	0.4290162728613274	chr1_20327674	PC3
0.831	-0.001	0.86	-0.006999999999999999	0.8026028893415926	chr1_20327674	PC4
0.43799999999999994	-0.001	0.598	-0.002	0.5648165744412496	chr1_20327674	PC5
0.439	-0.001	0.721	-0.004	0.6956679700886856	chr1_20327674	PC6
0.22699999999999998	0.001	0.0747	0.01	0.07787068029521635	chr1_20327674	PC7
0.508	-0.001	0.0698	0.006	0.041436459069111996	chr1_20363931	PC1
0.152	0.001	0.6509999999999999	-0.002	0.9367155200002494	chr1_20363931	PC2
0.17800000000000002	0.001	0.245	0.002	0.30455717382395386	chr1_20363931	PC3
0.499	-0.001	0.0425	0.008	0.02420246868500131	chr1_20363931	PC4
0.537	-0.001	0.79	-0.003	0.7241646506015499	chr1_20363931	PC5
0.237	0.001	0.74	-0.003	0.9015310043727571	chr1_20363931	PC6
0.46399999999999997	-0.001	0.703	-0.002	0.6496828244383621	chr1_20363931	PC7
0.9490000000000001	-0.001	0.667	-0.002	0.4584205552703284	chr1_20396806	PC1
0.255	0.0	0.00922	0.011000000000000001	0.006039553662141214	chr1_20396806	PC2
0.81	-0.001	0.507	-0.001	0.321317038119912	chr1_20396806	PC3
0.721	-0.001	0.9209999999999999	-0.003	0.8342164173974382	chr1_20396806	PC4
0.242	0.0	0.56	-0.001	0.707523069880414	chr1_20396806	PC5
0.7909999999999999	-0.001	0.883	-0.003	0.7454748740019496	chr1_20396806	PC6
0.655	-0.001	0.55	-0.001	0.38532704814189	chr1_20396806	PC7
0.0671	0.003	0.0978	0.004	0.2545193907501185	chr1_20407568	PC1
0.7120000000000001	-0.001	0.6970000000000001	-0.002	0.4442967093033892	chr1_20407568	PC2
0.233	0.001	0.149	0.002	0.12191179130532287	chr1_20407568	PC3
0.578	-0.001	0.742	-0.002	0.592291563870956	chr1_20407568	PC4
0.354	-0.0	0.624	-0.001	0.771304697235222	chr1_20407568	PC5
0.0173	0.006	0.0465	0.005	0.4878357448576001	chr1_20407568	PC6
0.135	0.002	0.231	0.001	0.4042047179193636	chr1_20407568	PC7
0.723	-0.001	0.723	-0.001		chr1_20417682	PC1
0.442	-0.001	0.442	-0.001		chr1_20417682	PC2
0.597	-0.001	0.597	-0.001		chr1_20417682	PC3
0.5	-0.001	0.5	-0.001		chr1_20417682	PC4
0.222	0.001	0.222	0.001		chr1_20417682	PC5
0.259	0.0	0.259	0.0		chr1_20417682	PC6
0.35700000000000004	-0.0	0.35700000000000004	-0.0		chr1_20417682	PC7
0.215	0.001	0.149	0.005	0.16052733630939645	chr1_20431629	PC1
0.8590000000000001	-0.001	0.618	-0.002	0.4932667022141967	chr1_20431629	PC2
0.177	0.001	0.628	-0.002	0.7692733077578059	chr1_20431629	PC3
0.722	-0.001	0.841	-0.004	0.7603200101930353	chr1_20431629	PC4
0.9790000000000001	-0.001	0.934	-0.006	0.8721095966532547	chr1_20431629	PC5
0.33399999999999996	-0.0	0.858	-0.005	0.893255749510532	chr1_20431629	PC6
0.00583	0.009000000000000001	0.0055	0.017	0.057116657647106786	chr1_20431629	PC7
0.701	-0.001	0.716	-0.004	0.6463244688396106	chr1_20538795	PC1
0.307	0.0	0.539	-0.001	0.5455142332798353	chr1_20538795	PC2
0.623	-0.001	0.6629999999999999	-0.003	0.5989895041588373	chr1_20538795	PC3
0.17600000000000002	0.001	0.109	0.008	0.1272539509255362	chr1_20538795	PC4
0.214	0.001	0.0347	0.013999999999999999	0.036274541659736786	chr1_20538795	PC5
0.706	-0.001	0.9940000000000001	-0.011000000000000001	0.9897965004412568	chr1_20538795	PC6
0.67	-0.001	0.852	-0.006	0.8047292188566832	chr1_20538795	PC7
0.37799999999999995	-0.0	0.0755	0.013000000000000001	0.06797364540520269	chr1_20554017	PC1
0.748	-0.001	0.96	-0.013000000000000001	0.9455910360391254	chr1_20554017	PC2
0.7509999999999999	-0.001	0.624	-0.004	0.5677419029799751	chr1_20554017	PC3
0.395	-0.0	0.000172	0.042	0.00013069875427476212	chr1_20554017	PC4
0.397	-0.0	0.152	0.009000000000000001	0.1388513979737498	chr1_20554017	PC5
0.986	-0.001	0.7020000000000001	-0.005	0.6424847605460668	chr1_20554017	PC6
0.45899999999999996	-0.001	0.512	-0.001	0.4834061628217721	chr1_20554017	PC7
0.698	-0.001	0.872	-0.005	0.8104368751468535	chr1_20560422	PC1
0.287	0.0	0.716	-0.003	0.7565223345432049	chr1_20560422	PC2
0.593	-0.001	0.698	-0.003	0.6227474107314177	chr1_20560422	PC3
0.317	0.0	0.00042	0.026000000000000002	0.000284145974241994	chr1_20560422	PC4
0.39899999999999997	-0.0	0.73	-0.003	0.7156865438476812	chr1_20560422	PC5
0.5820000000000001	-0.001	0.93	-0.006	0.9046722390366236	chr1_20560422	PC6
0.865	-0.001	0.32299999999999995	0.001	0.23265897962065896	chr1_20560422	PC7
0.8059999999999999	-0.001	0.695	-0.003	0.5623836803593993	chr1_20561037	PC1
0.604	-0.001	0.467	-0.001	0.3637039146913336	chr1_20561037	PC2
0.868	-0.001	0.325	0.001	0.2165409384198689	chr1_20561037	PC3
0.7979999999999999	-0.001	0.608	-0.002	0.4729557820474943	chr1_20561037	PC4
0.8320000000000001	-0.001	0.903	-0.005	0.8202632237982257	chr1_20561037	PC5
0.0144	0.006999999999999999	3.27e-08	0.05	1.594486229518489e-07	chr1_20561037	PC6
0.878	-0.001	0.517	-0.001	0.3795547120060447	chr1_20561037	PC7
0.196	0.001	0.1	0.003	0.08716812109038903	chr1_20596096	PC1
0.447	-0.001	0.331	0.0	0.20119287270542413	chr1_20596096	PC2
0.85	-0.001	0.8079999999999999	-0.002	0.531850865153163	chr1_20596096	PC3
0.647	-0.001	0.887	-0.002	0.8632277604929637	chr1_20596096	PC4
0.221	0.001	0.355	0.0	0.4473359750775448	chr1_20596096	PC5
0.163	0.001	0.18600000000000003	0.002	0.2341887011074733	chr1_20596096	PC6
0.0845	0.003	0.154	0.002	0.3794908087889965	chr1_20596096	PC7
0.145	0.001	0.514	-0.001	0.9161936629138338	chr1_20641150	PC1
0.126	0.002	0.34600000000000003	0.0	0.6158149216484954	chr1_20641150	PC2
0.414	-0.0	0.325	0.001	0.2472069128744809	chr1_20641150	PC3
0.6659999999999999	-0.001	0.374	0.0	0.2312750795104835	chr1_20641150	PC4
0.858	-0.001	0.895	-0.003	0.7504109198403528	chr1_20641150	PC5
0.0029100000000000003	0.01	0.00207	0.015	0.05315745069841439	chr1_20641150	PC6
0.23800000000000002	0.001	0.606	-0.002	0.7995157465398113	chr1_20641150	PC7
0.5720000000000001	-0.001	0.106	0.004	0.05492692412086301	chr1_20712122	PC1
0.184	0.001	0.605	-0.002	0.9614375988182712	chr1_20712122	PC2
0.122	0.002	0.305	0.001	0.5406092994465073	chr1_20712122	PC3
0.853	-0.001	0.43	-0.0	0.25603071272160216	chr1_20712122	PC4
0.0808	0.003	0.261	0.001	0.6203656677680576	chr1_20712122	PC5
0.7	-0.001	0.335	0.001	0.1979002832425334	chr1_20712122	PC6
0.7759999999999999	-0.001	0.722	-0.002	0.5360933475578029	chr1_20712122	PC7
0.612	-0.001	0.713	-0.005	0.6657090053085173	chr1_20729571	PC1
0.721	-0.001	0.184	0.006999999999999999	0.14616042078288544	chr1_20729571	PC2
0.255	0.0	0.474	-0.0	0.4946760050051304	chr1_20729571	PC3
0.40299999999999997	-0.0	0.7809999999999999	-0.006	0.7699773932490164	chr1_20729571	PC4
0.396	-0.0	0.5579999999999999	-0.002	0.538979552760904	chr1_20729571	PC5
0.865	-0.001	0.23800000000000002	0.005	0.18862701405025672	chr1_20729571	PC6
0.659	-0.001	0.174	0.006999999999999999	0.13963358195906514	chr1_20729571	PC7
0.364	-0.0	0.17600000000000002	0.003	0.12753762418257827	chr1_20751827	PC1
0.19699999999999998	0.001	0.483	-0.001	0.6704592059465009	chr1_20751827	PC2
0.386	-0.0	0.38799999999999996	0.0	0.3214568702395003	chr1_20751827	PC3
0.642	-0.001	0.599	-0.001	0.43652964121980586	chr1_20751827	PC4
0.853	-0.001	0.958	-0.004	0.8716424042163258	chr1_20751827	PC5
0.0201	0.006	0.0388	0.006999999999999999	0.2252508241882773	chr1_20751827	PC6
0.0134	0.006999999999999999	0.0368	0.006999999999999999	0.30296495410265256	chr1_20751827	PC7
0.878	-0.001	0.745	-0.003	0.6127233731111575	chr1_20878223	PC1
0.9890000000000001	-0.001	0.89	-0.004	0.7922424172796688	chr1_20878223	PC2
0.22899999999999998	0.001	0.18	0.003	0.18829099033194666	chr1_20878223	PC3
0.9420000000000001	-0.001	0.978	-0.006	0.9416404038735174	chr1_20878223	PC4
0.7070000000000001	-0.001	0.6829999999999999	-0.002	0.5630439009132711	chr1_20878223	PC5
0.308	0.0	0.846	-0.004	0.9116805905139438	chr1_20878223	PC6
0.392	-0.0	0.384	0.0	0.33799136830161514	chr1_20878223	PC7
0.43	-0.001	0.218	0.002	0.1491377602330941	chr1_20903335	PC1
0.201	0.001	0.48700000000000004	-0.001	0.6679078937615232	chr1_20903335	PC2
0.284	0.0	0.20600000000000002	0.002	0.18076031511518612	chr1_20903335	PC3
0.9790000000000001	-0.001	0.527	-0.001	0.3290463295542386	chr1_20903335	PC4
0.767	-0.001	0.413	-0.0	0.24955798508557184	chr1_20903335	PC5
0.017	0.006	0.0763	0.005	0.5562336840207791	chr1_20903335	PC6
0.261	0.0	0.409	-0.0	0.4441178149688108	chr1_20903335	PC7
0.871	-0.001	0.871	-0.001		chr1_20937768	PC1
0.49	-0.001	0.49	-0.001		chr1_20937768	PC2
0.42	-0.0	0.42	-0.0		chr1_20937768	PC3
0.322	-0.0	0.322	-0.0		chr1_20937768	PC4
0.42100000000000004	-0.0	0.42100000000000004	-0.0		chr1_20937768	PC5
0.32899999999999996	-0.0	0.32899999999999996	-0.0		chr1_20937768	PC6
0.447	-0.001	0.447	-0.001		chr1_20937768	PC7
0.39899999999999997	-0.0	0.622	-0.002	0.5921273625588204	chr1_20952473	PC1
0.618	-0.001	0.511	-0.001	0.4034689029418407	chr1_20952473	PC2
0.32	-0.0	0.299	0.001	0.2786489982509793	chr1_20952473	PC3
0.0169	0.006	0.0148	0.012	0.0770592199432392	chr1_20952473	PC4
0.10400000000000001	0.002	6.92e-07	0.042	7.348449462988322e-07	chr1_20952473	PC5
0.531	-0.001	0.9940000000000001	-0.006	0.9995411434527932	chr1_20952473	PC6
0.267	0.0	0.436	-0.0	0.4616417100489183	chr1_20952473	PC7
0.302	0.0	0.265	0.001	0.2341997911578409	chr1_20952688	PC1
0.527	-0.001	0.653	-0.002	0.541280311424652	chr1_20952688	PC2
0.509	-0.001	0.904	-0.003	0.9355975765188922	chr1_20952688	PC3
0.14300000000000002	0.002	0.435	-0.0	0.7450462470913046	chr1_20952688	PC4
0.816	-0.001	0.98	-0.004	0.9368537509355482	chr1_20952688	PC5
0.6409999999999999	-0.001	0.9129999999999999	-0.003	0.8557973305463067	chr1_20952688	PC6
0.441	-0.001	0.852	-0.003	0.9071788519809192	chr1_20952688	PC7
0.39799999999999996	-0.0	0.787	-0.003	0.8422644607909596	chr1_2096079	PC1
0.997	-0.001	0.857	-0.003	0.6811761026314425	chr1_2096079	PC2
0.868	-0.001	0.00223	0.015	0.0007001403835496674	chr1_2096079	PC3
0.562	-0.001	0.76	-0.002	0.6584177621946251	chr1_2096079	PC4
0.88	-0.001	0.9840000000000001	-0.004	0.9332108803498697	chr1_2096079	PC5
0.069	0.003	0.0058200000000000005	0.013000000000000001	0.0100376373255766	chr1_2096079	PC6
0.665	-0.001	0.17600000000000002	0.003	0.09294500869547097	chr1_2096079	PC7
0.85	-0.001	0.33299999999999996	0.001	0.18586689957016775	chr1_20984560	PC1
0.075	0.003	0.315	0.001	0.8287705813467063	chr1_20984560	PC2
0.275	0.0	0.213	0.002	0.19226813517265087	chr1_20984560	PC3
0.28	0.0	0.63	-0.002	0.7542730091201921	chr1_20984560	PC4
0.609	-0.001	0.953	-0.004	0.9633970164180004	chr1_20984560	PC5
0.898	-0.001	0.7829999999999999	-0.003	0.5891133424755916	chr1_20984560	PC6
0.9229999999999999	-0.001	0.865	-0.003	0.6957454422647037	chr1_20984560	PC7
0.737	-0.001	0.968	-0.005	0.9318787155980802	chr1_21036283	PC1
0.727	-0.001	0.667	-0.002	0.5217108420777484	chr1_21036283	PC2
0.12	0.002	0.275	0.002	0.4391748925684647	chr1_21036283	PC3
0.228	0.001	0.5660000000000001	-0.001	0.6820747170061481	chr1_21036283	PC4
0.816	-0.001	0.903	-0.004	0.8040426252078341	chr1_21036283	PC5
0.7340000000000001	-0.001	0.938	-0.004	0.8756233774872053	chr1_21036283	PC6
0.768	-0.001	0.0302	0.009000000000000001	0.014108310525784616	chr1_21036283	PC7
0.0155	0.006999999999999999	0.0501	0.005	0.7176122025754612	chr1_21187887	PC1
0.441	-0.001	0.564	-0.001	0.4574087646882304	chr1_21187887	PC2
0.782	-0.001	0.0587	0.005	0.0180512455749296	chr1_21187887	PC3
0.0993	0.002	0.11800000000000001	0.003	0.21222215636440533	chr1_21187887	PC4
0.426	-0.0	0.721	-0.002	0.8887141332907523	chr1_21187887	PC5
0.493	-0.001	0.773	-0.002	0.8311797681236499	chr1_21187887	PC6
0.647	-0.001	0.802	-0.002	0.6303526965634316	chr1_21187887	PC7
0.355	-0.0	0.637	-0.002	0.6396190802851134	chr1_21239186	PC1
0.893	-0.001	0.294	0.001	0.17806885986000176	chr1_21239186	PC2
0.321	-0.0	0.531	-0.001	0.5358805180773085	chr1_21239186	PC3
0.5920000000000001	-0.001	0.0306	0.009000000000000001	0.015643252580648827	chr1_21239186	PC4
0.84	-0.001	0.91	-0.004	0.8123036707559909	chr1_21239186	PC5
0.151	0.001	0.258	0.002	0.3570708367058429	chr1_21239186	PC6
0.498	-0.001	0.43200000000000005	-0.0	0.3401217932031175	chr1_21239186	PC7
0.807	-0.001	0.8440000000000001	-0.006	0.7848679203656739	chr1_21345641	PC1
0.7609999999999999	-0.001	0.342	0.002	0.27219553471990865	chr1_21345641	PC2
0.857	-0.001	0.728	-0.004	0.6482615835266567	chr1_21345641	PC3
0.18899999999999997	0.001	0.601	-0.002	0.676895406083199	chr1_21345641	PC4
0.922	-0.001	0.672	-0.004	0.5855311639267704	chr1_21345641	PC5
0.424	-0.001	0.866	-0.006999999999999999	0.8574537578971169	chr1_21345641	PC6
0.489	-0.001	0.215	0.005	0.17943695396885204	chr1_21345641	PC7
0.17	0.001	0.2	0.002	0.24770673131500776	chr1_21417521	PC1
0.429	-0.0	0.325	0.0	0.20287096627867832	chr1_21417521	PC2
0.6509999999999999	-0.001	0.871	-0.002	0.7890213633713795	chr1_21417521	PC3
0.39399999999999996	-0.0	0.669	-0.002	0.7809239831442145	chr1_21417521	PC4
0.524	-0.001	0.815	-0.002	0.9484680197201466	chr1_21417521	PC5
0.934	-0.001	0.594	-0.001	0.30885610992439017	chr1_21417521	PC6
0.642	-0.001	0.872	-0.002	0.8097685105418853	chr1_21417521	PC7
0.392	-0.0	0.541	-0.001	0.504707490181374	chr1_21503689	PC1
0.6759999999999999	-0.001	0.233	0.002	0.15508333393455448	chr1_21503689	PC2
0.708	-0.001	0.7709999999999999	-0.003	0.6632666716948966	chr1_21503689	PC3
0.22699999999999998	0.001	0.336	0.001	0.37369532485302653	chr1_21503689	PC4
0.11699999999999999	0.002	0.184	0.003	0.2798404717092309	chr1_21503689	PC5
0.319	-0.0	0.44799999999999995	-0.0	0.4405596007424345	chr1_21503689	PC6
0.894	-0.001	0.9840000000000001	-0.006	0.9552468854483926	chr1_21503689	PC7
0.966	-0.001	0.74	-0.003	0.5781656225286345	chr1_21554083	PC1
0.596	-0.001	0.0811	0.006	0.04568417548512948	chr1_21554083	PC2
0.0309	0.005	0.113	0.005	0.4211336134859268	chr1_21554083	PC3
0.37200000000000005	-0.0	0.711	-0.002	0.7199739998703442	chr1_21554083	PC4
0.69	-0.001	0.889	-0.004	0.8083913936578364	chr1_21554083	PC5
0.544	-0.001	0.72	-0.003	0.6336574679417672	chr1_21554083	PC6
0.489	-0.001	0.7509999999999999	-0.003	0.6971392813810589	chr1_21554083	PC7
0.551	-0.001	0.135	0.009000000000000001	0.11054781298254236	chr1_21554269	PC1
0.789	-0.001	0.273	0.004	0.2210285330236677	chr1_21554269	PC2
0.102	0.002	0.44	0.0	0.5616466385481736	chr1_21554269	PC3
0.264	0.0	0.121	0.009000000000000001	0.12166192464359953	chr1_21554269	PC4
0.433	-0.001	0.9490000000000001	-0.011000000000000001	0.9461852537134036	chr1_21554269	PC5
0.00883	0.008	0.682	-0.004	0.9784453877926262	chr1_21554269	PC6
0.318	-0.0	0.021	0.018000000000000002	0.018855051922124	chr1_21554269	PC7
0.11	0.002	0.091	0.006999999999999999	0.1368407076168527	chr1_21625960	PC1
0.479	-0.001	0.807	-0.004	0.7741591829936372	chr1_21625960	PC2
0.8640000000000001	-0.001	0.7909999999999999	-0.004	0.6832887935095064	chr1_21625960	PC3
0.377	-0.0	0.45399999999999996	-0.0	0.4218626506420251	chr1_21625960	PC4
0.204	0.001	0.00106	0.022000000000000002	0.0009237277664589924	chr1_21625960	PC5
0.10800000000000001	0.002	0.6609999999999999	-0.003	0.9079205287949732	chr1_21625960	PC6
0.8540000000000001	-0.001	0.802	-0.004	0.6976233946666408	chr1_21625960	PC7
0.878	-0.001	0.0793	0.006999999999999999	0.04617546772983181	chr1_2165087	PC1
0.138	0.002	0.563	-0.002	0.7519406034263222	chr1_2165087	PC2
0.0423	0.004	0.33799999999999997	0.001	0.7457326954695562	chr1_2165087	PC3
0.193	0.001	0.485	-0.001	0.5812811734905786	chr1_2165087	PC4
0.932	-0.001	0.988	-0.006999999999999999	0.9686897595983248	chr1_2165087	PC5
0.193	0.001	0.258	0.002	0.30168971775678743	chr1_2165087	PC6
0.258	0.0	0.267	0.002	0.2741677809234832	chr1_2165087	PC7
0.652	-0.001	0.597	-0.001	0.3631026623357767	chr1_21728292	PC1
0.358	-0.0	0.0338	0.006	0.01493468484066076	chr1_21728292	PC2
0.196	0.001	0.299	0.001	0.3880295817076723	chr1_21728292	PC3
0.375	-0.0	0.624	-0.001	0.6940869127832363	chr1_21728292	PC4
0.000205	0.017	0.000877	0.016	0.5798115073563315	chr1_21728292	PC5
0.16	0.001	0.324	0.0	0.5968889835877527	chr1_21728292	PC6
0.121	0.002	0.0982	0.004	0.1344172294171966	chr1_21728292	PC7
0.903	-0.001	0.622	-0.002	0.4553417168583811	chr1_21880569	PC1
0.11599999999999999	0.002	0.133	0.004	0.20486284412821967	chr1_21880569	PC2
0.0166	0.006	0.14300000000000002	0.004	0.7679917572755162	chr1_21880569	PC3
0.0683	0.003	0.361	0.0	0.7948435692824365	chr1_21880569	PC4
0.253	0.0	0.588	-0.002	0.6780945333705289	chr1_21880569	PC5
0.413	-0.0	0.905	-0.004	0.9478818785081768	chr1_21880569	PC6
0.895	-0.001	0.636	-0.002	0.4701605559946488	chr1_21880569	PC7
0.031	0.005	0.317	0.001	0.8699379272563562	chr1_21891582	PC1
0.461	-0.001	0.0561	0.008	0.03684493925740168	chr1_21891582	PC2
0.415	-0.0	0.47700000000000004	-0.001	0.4255613160946301	chr1_21891582	PC3
0.9079999999999999	-0.001	0.904	-0.005	0.8156144236545864	chr1_21891582	PC4
0.938	-0.001	0.33399999999999996	0.001	0.22132726884769816	chr1_21891582	PC5
0.745	-0.001	0.6609999999999999	-0.002	0.5337189639569817	chr1_21891582	PC6
0.22899999999999998	0.001	0.152	0.004	0.15721004351326048	chr1_21891582	PC7
0.843	-0.001	0.8220000000000001	-0.003	0.6458442138985483	chr1_2190403	PC1
0.973	-0.001	0.978	-0.004	0.905525750134334	chr1_2190403	PC2
0.0744	0.003	0.21	0.002	0.510829530578253	chr1_2190403	PC3
0.9670000000000001	-0.001	1.0	-0.004	0.9977413053900592	chr1_2190403	PC4
0.479	-0.001	0.56	-0.001	0.45848614087227596	chr1_2190403	PC5
0.981	-0.001	0.986	-0.004	0.929180650653359	chr1_2190403	PC6
0.935	-0.001	0.418	-0.0	0.2432232629080083	chr1_2190403	PC7
0.326	-0.0	0.3	0.001	0.2769679853148786	chr1_22056410	PC1
0.9420000000000001	-0.001	0.115	0.005	0.06492086322882425	chr1_22056410	PC2
0.34299999999999997	-0.0	0.43700000000000006	-0.0	0.4150066959917108	chr1_22056410	PC3
0.2	0.001	0.45399999999999996	-0.0	0.5486052853464283	chr1_22056410	PC4
0.435	-0.001	0.628	-0.002	0.5812632415948774	chr1_22056410	PC5
0.541	-0.001	0.679	-0.002	0.5988904030005846	chr1_22056410	PC6
0.754	-0.001	0.927	-0.005	0.8648946320876968	chr1_22056410	PC7
0.529	-0.001	0.7120000000000001	-0.004	0.6640200207175675	chr1_22056540	PC1
0.10099999999999999	0.002	0.409	0.001	0.565019843192905	chr1_22056540	PC2
0.457	-0.001	0.111	0.008	0.08905044409609958	chr1_22056540	PC3
0.905	-0.001	0.34600000000000003	0.002	0.26714718905743473	chr1_22056540	PC4
0.19	0.001	0.9209999999999999	-0.006999999999999999	0.9712608620737566	chr1_22056540	PC5
0.0556	0.004	0.478	-0.001	0.7466993744344657	chr1_22056540	PC6
0.43799999999999994	-0.001	0.304	0.002	0.2679053484396708	chr1_22056540	PC7
0.314	0.0	0.7759999999999999	-0.003	0.8575137071208663	chr1_22096251	PC1
0.7140000000000001	-0.001	0.8490000000000001	-0.004	0.7433662926728968	chr1_22096251	PC2
0.545	-0.001	0.136	0.004	0.08459104734798488	chr1_22096251	PC3
0.7070000000000001	-0.001	0.7120000000000001	-0.002	0.5751275141199226	chr1_22096251	PC4
0.77	-0.001	0.978	-0.005	0.9472168895593958	chr1_22096251	PC5
0.287	0.0	0.22899999999999998	0.002	0.21328880897849764	chr1_22096251	PC6
0.757	-0.001	0.711	-0.002	0.565112509969168	chr1_22096251	PC7
0.622	-0.001	0.513	-0.001	0.38714954088491577	chr1_22141454	PC1
0.7	-0.001	0.66	-0.002	0.5187635372497822	chr1_22141454	PC2
0.47	-0.001	0.183	0.003	0.12702077018667546	chr1_22141454	PC3
0.87	-0.001	0.835	-0.003	0.6990706111847922	chr1_22141454	PC4
0.958	-0.001	0.813	-0.003	0.6654634621619093	chr1_22141454	PC5
0.5770000000000001	-0.001	0.8959999999999999	-0.004	0.854603130488871	chr1_22141454	PC6
0.565	-0.001	0.594	-0.002	0.4833556797706091	chr1_22141454	PC7
0.231	0.001	0.231	0.001		chr1_2216632	PC1
0.39299999999999996	-0.0	0.39299999999999996	-0.0		chr1_2216632	PC2
0.604	-0.001	0.604	-0.001		chr1_2216632	PC3
0.0227	0.006	0.0227	0.006		chr1_2216632	PC4
0.848	-0.001	0.848	-0.001		chr1_2216632	PC5
0.9259999999999999	-0.001	0.9259999999999999	-0.001		chr1_2216632	PC6
0.996	-0.001	0.996	-0.001		chr1_2216632	PC7
0.83	-0.001	0.792	-0.006	0.734603019563514	chr1_22209617	PC1
0.17300000000000001	0.001	0.425	0.001	0.4854990373910336	chr1_22209617	PC2
0.52	-0.001	0.0347	0.015	0.0266698977870765	chr1_22209617	PC3
0.172	0.001	0.34700000000000003	0.002	0.4006602649318093	chr1_22209617	PC4
0.0882	0.003	0.115	0.009000000000000001	0.1705562090878026	chr1_22209617	PC5
0.43700000000000006	-0.001	0.203	0.006	0.1792719649511428	chr1_22209617	PC6
0.705	-0.001	0.7909999999999999	-0.006	0.7405078939209517	chr1_22209617	PC7
0.365	-0.0	0.395	0.001	0.376481832805454	chr1_22214138	PC1
0.177	0.001	0.5670000000000001	-0.002	0.6456635501324817	chr1_22214138	PC2
0.611	-0.001	0.324	0.002	0.2693598340447056	chr1_22214138	PC3
0.91	-0.001	0.91	-0.008	0.8663388275269359	chr1_22214138	PC4
0.609	-0.001	0.562	-0.002	0.4995761136861607	chr1_22214138	PC5
0.835	-0.001	0.904	-0.008	0.8609807281766774	chr1_22214138	PC6
0.955	-0.001	0.9620000000000001	-0.01	0.9372430995307942	chr1_22214138	PC7
0.7559999999999999	-0.001	0.7559999999999999	-0.001		chr1_22439459	PC1
0.948	-0.001	0.948	-0.001		chr1_22439459	PC2
0.612	-0.001	0.612	-0.001		chr1_22439459	PC3
0.75	-0.001	0.75	-0.001		chr1_22439459	PC4
0.6809999999999999	-0.001	0.6809999999999999	-0.001		chr1_22439459	PC5
0.39399999999999996	-0.0	0.39399999999999996	-0.0		chr1_22439459	PC6
0.0922	0.002	0.0922	0.002		chr1_22439459	PC7
0.215	0.001	0.11800000000000001	0.006	0.12633302075654565	chr1_2248302	PC1
0.217	0.001	0.858	-0.005	0.9406630104728512	chr1_2248302	PC2
0.23800000000000002	0.001	0.767	-0.004	0.8430255490172548	chr1_2248302	PC3
0.9570000000000001	-0.001	0.20600000000000002	0.004	0.1380491576268234	chr1_2248302	PC4
0.64	-0.001	0.9640000000000001	-0.006999999999999999	0.9443256975787164	chr1_2248302	PC5
0.262	0.0	0.507	-0.001	0.5399716954125213	chr1_2248302	PC6
0.7090000000000001	-0.001	0.963	-0.006999999999999999	0.9365966246706242	chr1_2248302	PC7
0.642	-0.001	0.595	-0.002	0.482804541566822	chr1_22494856	PC1
0.879	-0.001	0.875	-0.004	0.7754057061963299	chr1_22494856	PC2
0.621	-0.001	0.718	-0.003	0.6201756048013921	chr1_22494856	PC3
0.493	-0.001	0.11800000000000001	0.005	0.08095728008422334	chr1_22494856	PC4
0.8270000000000001	-0.001	0.9329999999999999	-0.005	0.8666344308321163	chr1_22494856	PC5
0.315	0.0	0.502	-0.001	0.504090197687176	chr1_22494856	PC6
0.127	0.002	0.309	0.001	0.455776954880432	chr1_22494856	PC7
0.899	-0.001	0.899	-0.001		chr1_2251768	PC1
0.631	-0.001	0.631	-0.001		chr1_2251768	PC2
0.098	0.002	0.098	0.002		chr1_2251768	PC3
0.07200000000000001	0.003	0.07200000000000001	0.003		chr1_2251768	PC4
0.225	0.001	0.225	0.001		chr1_2251768	PC5
0.24600000000000002	0.0	0.24600000000000002	0.0		chr1_2251768	PC6
0.608	-0.001	0.608	-0.001		chr1_2251768	PC7
0.413	-0.0	0.65	-0.003	0.6215788208748063	chr1_22589293	PC1
0.34	-0.0	0.972	-0.006999999999999999	0.9904016843177926	chr1_22589293	PC2
0.255	0.0	0.179	0.004	0.1808169200386501	chr1_22589293	PC3
0.726	-0.001	0.955	-0.006999999999999999	0.9237353010053088	chr1_22589293	PC4
0.447	-0.001	0.9940000000000001	-0.008	0.9982575566503842	chr1_22589293	PC5
0.601	-0.001	0.9309999999999999	-0.006	0.9026055003526214	chr1_22589293	PC6
0.131	0.002	0.0227	0.013000000000000001	0.02964976174765763	chr1_22589293	PC7
0.919	-0.001	0.271	0.004	0.21079554292059507	chr1_22678939	PC1
0.344	-0.0	0.775	-0.005	0.7785918752334634	chr1_22678939	PC2
0.265	0.0	0.627	-0.003	0.6535196517448403	chr1_22678939	PC3
0.9690000000000001	-0.001	0.981	-0.011000000000000001	0.9669369555024206	chr1_22678939	PC4
0.127	0.002	0.0321	0.015	0.04250650742717064	chr1_22678939	PC5
0.9129999999999999	-0.001	0.9740000000000001	-0.011000000000000001	0.9564445971211776	chr1_22678939	PC6
0.16	0.001	0.276	0.003	0.3303492856027453	chr1_22678939	PC7
0.877	-0.001	0.866	-0.002	0.6077984264453005	chr1_2269935	PC1
0.293	0.0	0.574	-0.001	0.9446214206588364	chr1_2269935	PC2
0.904	-0.001	0.9590000000000001	-0.003	0.7940074588129886	chr1_2269935	PC3
0.742	-0.001	0.614	-0.001	0.3521671380541257	chr1_2269935	PC4
0.31	0.0	0.557	-0.001	0.7050536184483343	chr1_2269935	PC5
0.7659999999999999	-0.001	0.945	-0.003	0.8786646495212744	chr1_2269935	PC6
0.753	-0.001	0.91	-0.002	0.7665036704178323	chr1_2269935	PC7
0.37799999999999995	-0.0	0.8340000000000001	-0.006	0.8336865722669844	chr1_22767678	PC1
0.988	-0.001	0.7859999999999999	-0.005	0.7107034358998402	chr1_22767678	PC2
0.5870000000000001	-0.001	0.9	-0.006999999999999999	0.8716307240498754	chr1_22767678	PC3
0.784	-0.001	0.741	-0.005	0.6668380991285946	chr1_22767678	PC4
0.9329999999999999	-0.001	0.47600000000000003	-0.001	0.389007212992879	chr1_22767678	PC5
0.593	-0.001	0.245	0.004	0.19753899657587906	chr1_22767678	PC6
0.136	0.002	0.18100000000000002	0.006	0.23369577996737184	chr1_22767678	PC7
0.971	-0.001	0.971	-0.001		chr1_22770312	PC1
0.12300000000000001	0.002	0.12300000000000001	0.002		chr1_22770312	PC2
0.524	-0.001	0.524	-0.001		chr1_22770312	PC3
0.833	-0.001	0.833	-0.001		chr1_22770312	PC4
0.373	-0.0	0.373	-0.0		chr1_22770312	PC5
0.609	-0.001	0.609	-0.001		chr1_22770312	PC6
0.977	-0.001	0.977	-0.001		chr1_22770312	PC7
0.968	-0.001	0.289	0.001	0.15343411759866768	chr1_22861943	PC1
0.29	0.0	0.195	0.002	0.1672510162883709	chr1_22861943	PC2
0.271	0.0	0.261	0.001	0.24748960304822906	chr1_22861943	PC3
0.299	0.0	0.254	0.001	0.2243899355375978	chr1_22861943	PC4
0.907	-0.001	0.919	-0.003	0.7845959215517219	chr1_22861943	PC5
0.273	0.0	0.6779999999999999	-0.002	0.8514835982705886	chr1_22861943	PC6
0.264	0.0	0.166	0.003	0.1467494289506239	chr1_22861943	PC7
0.737	-0.001	0.753	-0.005	0.684445334409552	chr1_23036718	PC1
0.33399999999999996	-0.0	0.759	-0.005	0.7673219886714301	chr1_23036718	PC2
0.659	-0.001	0.725	-0.004	0.6613075027159176	chr1_23036718	PC3
0.775	-0.001	0.7490000000000001	-0.004	0.6761125651565125	chr1_23036718	PC4
0.0291	0.005	0.0558	0.011000000000000001	0.14876523562713104	chr1_23036718	PC5
0.456	-0.001	0.536	-0.001	0.4960915811575803	chr1_23036718	PC6
0.32799999999999996	-0.0	0.787	-0.005	0.7989355696826091	chr1_23036718	PC7
0.513	-0.001	0.413	-0.0	0.24743377363806865	chr1_23061455	PC1
0.0823	0.003	0.213	0.001	0.7850955944665791	chr1_23061455	PC2
0.662	-0.001	0.89	-0.002	0.8385538541838232	chr1_23061455	PC3
0.6829999999999999	-0.001	0.877	-0.002	0.7586176040069175	chr1_23061455	PC4
0.515	-0.001	0.657	-0.002	0.5195129744381229	chr1_23061455	PC5
0.17600000000000002	0.001	0.39899999999999997	-0.0	0.9472697272926284	chr1_23061455	PC6
0.259	0.0	0.24600000000000002	0.001	0.2162040727045045	chr1_23061455	PC7
0.341	-0.0	0.341	-0.0		chr1_23061629	PC1
0.395	-0.0	0.395	-0.0		chr1_23061629	PC2
0.0151	0.006	0.0151	0.006		chr1_23061629	PC3
0.136	0.002	0.136	0.002		chr1_23061629	PC4
0.3	0.0	0.3	0.0		chr1_23061629	PC5
0.6709999999999999	-0.001	0.6709999999999999	-0.001		chr1_23061629	PC6
0.306	0.0	0.306	0.0		chr1_23061629	PC7
0.76	-0.001	0.858	-0.002	0.6447015552997014	chr1_23129406	PC1
0.821	-0.001	0.789	-0.002	0.5158995562509923	chr1_23129406	PC2
0.698	-0.001	0.475	-0.001	0.2477553673119244	chr1_23129406	PC3
0.47600000000000003	-0.001	0.713	-0.002	0.6801014388319977	chr1_23129406	PC4
0.961	-0.001	0.738	-0.002	0.437231783573538	chr1_23129406	PC5
0.34700000000000003	-0.0	0.381	-0.0	0.30597095126852913	chr1_23129406	PC6
0.502	-0.001	0.5760000000000001	-0.001	0.4194834136493456	chr1_23129406	PC7
0.251	0.0	0.512	-0.001	0.8780845551303542	chr1_2315259	PC1
0.7170000000000001	-0.001	0.9129999999999999	-0.002	0.8203629573090108	chr1_2315259	PC2
0.379	-0.0	0.653	-0.002	0.7787028783194214	chr1_2315259	PC3
0.877	-0.001	0.611	-0.001	0.32671069596922403	chr1_2315259	PC4
0.491	-0.001	0.777	-0.002	0.8601551279842029	chr1_2315259	PC5
0.9470000000000001	-0.001	0.866	-0.002	0.5953307199088722	chr1_2315259	PC6
0.0197	0.006	0.06	0.005	0.6581327677776008	chr1_2315259	PC7
0.6920000000000001	-0.001	0.777	-0.003	0.6558688642756775	chr1_2315507	PC1
0.0904	0.002	0.00331	0.016	0.004810314651802097	chr1_2315507	PC2
0.8690000000000001	-0.001	0.623	-0.002	0.4591086228781245	chr1_2315507	PC3
0.0296	0.005	0.14300000000000002	0.004	0.5439103739133297	chr1_2315507	PC4
0.541	-0.001	7.629999999999999e-07	0.039	2.459618815275275e-07	chr1_2315507	PC5
0.0776	0.003	0.121	0.004	0.241206661267856	chr1_2315507	PC6
0.262	0.0	0.57	-0.001	0.6434860059023262	chr1_2315507	PC7
0.6829999999999999	-0.001	0.594	-0.002	0.5108494367758251	chr1_2315935	PC1
0.321	-0.0	0.0698	0.009000000000000001	0.06171573237103894	chr1_2315935	PC2
0.5379999999999999	-0.001	0.705	-0.004	0.6519015421720575	chr1_2315935	PC3
0.754	-0.001	0.8320000000000001	-0.005	0.7651674698548485	chr1_2315935	PC4
0.00528	0.009000000000000001	0.000811	0.026000000000000002	0.008077711197339145	chr1_2315935	PC5
0.0985	0.002	0.267	0.003	0.3944686543164651	chr1_2315935	PC6
0.41100000000000003	-0.0	0.377	0.001	0.3422628409236565	chr1_2315935	PC7
0.7340000000000001	-0.001	0.141	0.003	0.06933749490036815	chr1_23286127	PC1
0.39899999999999997	-0.0	0.773	-0.003	0.8161673718685831	chr1_23286127	PC2
0.968	-0.001	0.9670000000000001	-0.004	0.8782974044418933	chr1_23286127	PC3
0.495	-0.001	0.682	-0.002	0.5961839130244455	chr1_23286127	PC4
0.5720000000000001	-0.001	0.731	-0.002	0.6151191255571695	chr1_23286127	PC5
0.628	-0.001	0.794	-0.003	0.6714696907386264	chr1_23286127	PC6
0.007509999999999999	0.008	0.0012	0.017	0.012679611488238677	chr1_23286127	PC7
0.0045899999999999995	0.009000000000000001	0.00539	0.013999999999999999	0.08340702043847938	chr1_23319963	PC1
0.5429999999999999	-0.001	0.00403	0.015	0.0018420377657110702	chr1_23319963	PC2
0.0215	0.006	0.0851	0.006	0.4058457667628449	chr1_23319963	PC3
0.0704	0.003	0.198	0.003	0.4317046786954423	chr1_23319963	PC4
0.821	-0.001	0.961	-0.005	0.904674738563926	chr1_23319963	PC5
0.99	-0.001	0.895	-0.004	0.7780901506116977	chr1_23319963	PC6
0.632	-0.001	0.858	-0.004	0.7791060396597042	chr1_23319963	PC7
0.191	0.001	0.34299999999999997	0.001	0.4078820293558143	chr1_23400575	PC1
0.254	0.0	0.644	-0.002	0.7084766634911934	chr1_23400575	PC2
0.042	0.004	0.14400000000000002	0.005	0.3639286085431303	chr1_23400575	PC3
0.406	-0.0	0.281	0.002	0.2386996222269133	chr1_23400575	PC4
0.395	-0.0	0.938	-0.006	0.9564746242630606	chr1_23400575	PC5
0.7509999999999999	-0.001	0.971	-0.006	0.9443191374771192	chr1_23400575	PC6
0.433	-0.001	0.5489999999999999	-0.001	0.5014601845264279	chr1_23400575	PC7
0.27699999999999997	0.0	0.532	-0.001	0.5469672393271676	chr1_23426001	PC1
0.789	-0.001	0.9490000000000001	-0.01	0.9260755951601892	chr1_23426001	PC2
0.892	-0.001	0.591	-0.002	0.5173129326155268	chr1_23426001	PC3
0.563	-0.001	0.00312	0.026000000000000002	0.0021214347379656167	chr1_23426001	PC4
0.924	-0.001	0.469	-0.0	0.3964038545709949	chr1_23426001	PC5
0.8370000000000001	-0.001	0.0272	0.016	0.018534202848153374	chr1_23426001	PC6
0.977	-0.001	0.386	0.001	0.3174138720382884	chr1_23426001	PC7
0.718	-0.001	0.00818	0.017	0.004600488118580518	chr1_2345615	PC1
0.887	-0.001	0.292	0.002	0.2123732103311938	chr1_2345615	PC2
0.853	-0.001	0.12300000000000001	0.006	0.08093437827168001	chr1_2345615	PC3
0.141	0.002	0.591	-0.002	0.7399263822767825	chr1_2345615	PC4
0.0829	0.003	0.6659999999999999	-0.003	0.899384038978418	chr1_2345615	PC5
0.611	-0.001	0.325	0.002	0.2562460849979355	chr1_2345615	PC6
0.35200000000000004	-0.0	0.28800000000000003	0.002	0.26582060000838426	chr1_2345615	PC7
0.657	-0.001	0.657	-0.001		chr1_23526313	PC1
0.956	-0.001	0.956	-0.001		chr1_23526313	PC2
0.268	0.0	0.268	0.0		chr1_23526313	PC3
0.44299999999999995	-0.001	0.44299999999999995	-0.001		chr1_23526313	PC4
0.7959999999999999	-0.001	0.7959999999999999	-0.001		chr1_23526313	PC5
0.628	-0.001	0.628	-0.001		chr1_23526313	PC6
0.925	-0.001	0.925	-0.001		chr1_23526313	PC7
0.49	-0.001	0.792	-0.006	0.7627986087903339	chr1_23560475	PC1
0.0239	0.005	0.441	0.0	0.7993418942257421	chr1_23560475	PC2
0.0483	0.004	0.00515	0.022000000000000002	0.01143273258984536	chr1_23560475	PC3
0.7120000000000001	-0.001	0.71	-0.004	0.6430915122885753	chr1_23560475	PC4
0.9940000000000001	-0.001	0.946	-0.009000000000000001	0.914475130328856	chr1_23560475	PC5
0.256	0.0	0.585	-0.002	0.6162618179736411	chr1_23560475	PC6
0.321	-0.0	0.162	0.006	0.15310056913777506	chr1_23560475	PC7
0.69	-0.001	0.996	-0.005	0.9994868620085438	chr1_23564089	PC1
0.815	-0.001	0.259	0.002	0.15581834474554432	chr1_23564089	PC2
0.887	-0.001	0.185	0.003	0.10332385247690326	chr1_23564089	PC3
0.293	0.0	0.648	-0.002	0.7108447224132656	chr1_23564089	PC4
0.34	-0.0	0.37799999999999995	0.0	0.34742888245630554	chr1_23564089	PC5
0.61	-0.001	0.9490000000000001	-0.004	0.9278890833581532	chr1_23564089	PC6
0.42	-0.0	0.742	-0.003	0.7256376184429735	chr1_23564089	PC7
0.0143	0.006999999999999999	0.16	0.006	0.4616519519288234	chr1_23669783	PC1
0.5379999999999999	-0.001	0.727	-0.004	0.6825858762687169	chr1_23669783	PC2
0.573	-0.001	0.665	-0.003	0.6107640802574099	chr1_23669783	PC3
0.14	0.002	0.255	0.004	0.32069379255931624	chr1_23669783	PC4
0.0258	0.005	0.439	0.0	0.7865094706227276	chr1_23669783	PC5
0.153	0.001	0.171	0.006	0.21047234228242667	chr1_23669783	PC6
0.8809999999999999	-0.001	0.685	-0.004	0.6052511036482591	chr1_23669783	PC7
0.233	0.001	0.47	-0.001	0.7649664649638271	chr1_23683946	PC1
0.537	-0.001	0.7140000000000001	-0.002	0.5891395566642716	chr1_23683946	PC2
0.0906	0.003	0.153	0.002	0.3454212300514837	chr1_23683946	PC3
0.42700000000000005	-0.0	0.519	-0.001	0.4095834585382028	chr1_23683946	PC4
0.6559999999999999	-0.001	0.604	-0.001	0.3676790329455263	chr1_23683946	PC5
0.8290000000000001	-0.001	0.977	-0.003	0.9844283515117116	chr1_23683946	PC6
0.99	-0.001	1.0	-0.003	0.9834424085021168	chr1_23683946	PC7
0.9359999999999999	-0.001	0.91	-0.002	0.6701529050681905	chr1_23765487	PC1
0.382	-0.0	0.6679999999999999	-0.002	0.8343795635445923	chr1_23765487	PC2
0.16	0.001	0.35200000000000004	0.0	0.7319023007452066	chr1_23765487	PC3
0.0716	0.003	0.124	0.003	0.33451661918328524	chr1_23765487	PC4
0.9420000000000001	-0.001	0.9790000000000001	-0.003	0.8467419547312638	chr1_23765487	PC5
0.0213	0.006	0.0414	0.006	0.3009862813510007	chr1_23765487	PC6
0.728	-0.001	0.7979999999999999	-0.002	0.5651136784544453	chr1_23765487	PC7
0.034	0.005	0.265	0.002	0.8633154398146402	chr1_23785821	PC1
0.929	-0.001	0.953	-0.004	0.8788826922192827	chr1_23785821	PC2
0.004220000000000001	0.01	0.00218	0.017	0.03589726724530184	chr1_23785821	PC3
0.192	0.001	0.507	-0.001	0.6552675371700266	chr1_23785821	PC4
0.8190000000000001	-0.001	0.996	-0.005	0.9888609640229912	chr1_23785821	PC5
0.479	-0.001	0.8420000000000001	-0.004	0.8231025323510518	chr1_23785821	PC6
0.632	-0.001	0.966	-0.005	0.9516670988913084	chr1_23785821	PC7
0.28	0.0	0.348	0.001	0.3494987113724285	chr1_23786463	PC1
0.599	-0.001	0.377	0.0	0.267392032067548	chr1_23786463	PC2
0.838	-0.001	0.612	-0.002	0.4503662543493235	chr1_23786463	PC3
0.0345	0.005	0.33	0.001	0.9860955507511044	chr1_23786463	PC4
0.00609	0.009000000000000001	0.0795	0.006	0.8393869123122176	chr1_23786463	PC5
0.183	0.001	0.304	0.001	0.3808429240838896	chr1_23786463	PC6
0.5660000000000001	-0.001	0.7	-0.002	0.6010640166034242	chr1_23786463	PC7
0.769	-0.001	0.536	-0.001	0.4055675149431476	chr1_23789464	PC1
0.34299999999999997	-0.0	0.267	0.002	0.23757026728020325	chr1_23789464	PC2
0.9590000000000001	-0.001	0.953	-0.005	0.8935123929885044	chr1_23789464	PC3
0.21	0.001	0.586	-0.002	0.7025931142064614	chr1_23789464	PC4
0.226	0.001	0.598	-0.002	0.6987065453519967	chr1_23789464	PC5
0.742	-0.001	0.508	-0.001	0.38215198551575336	chr1_23789464	PC6
0.53	-0.001	0.746	-0.003	0.6794729197760875	chr1_23789464	PC7
0.307	0.0	0.114	0.01	0.10970859128259064	chr1_23812480	PC1
0.865	-0.001	0.599	-0.003	0.5312729678955916	chr1_23812480	PC2
0.883	-0.001	0.43799999999999994	0.0	0.372237329878298	chr1_23812480	PC3
0.214	0.001	0.53	-0.001	0.5710285449500351	chr1_23812480	PC4
0.08800000000000001	0.003	0.778	-0.006	0.8924795479124745	chr1_23812480	PC5
0.253	0.0	0.996	-0.016	0.9986395604731774	chr1_23812480	PC6
0.14	0.002	0.14400000000000002	0.009000000000000001	0.1788356134420141	chr1_23812480	PC7
0.42	-0.0	0.868	-0.01	0.8600444991776307	chr1_23821650	PC1
0.43200000000000005	-0.001	0.331	0.003	0.3081137130913601	chr1_23821650	PC2
0.845	-0.001	0.8390000000000001	-0.009000000000000001	0.7988860073545334	chr1_23821650	PC3
0.78	-0.001	0.618	-0.003	0.5625977987433062	chr1_23821650	PC4
0.613	-0.001	0.278	0.005	0.2415462139206805	chr1_23821650	PC5
0.331	-0.0	0.903	-0.011000000000000001	0.9082337406988876	chr1_23821650	PC6
0.5870000000000001	-0.001	0.743	-0.006	0.7077984622844602	chr1_23821650	PC7
0.64	-0.001	0.966	-0.013000000000000001	0.9552758365245999	chr1_23878294	PC1
0.0153	0.006999999999999999	0.23399999999999999	0.005	0.5147036165249328	chr1_23878294	PC2
0.993	-0.001	0.336	0.003	0.27803775507296297	chr1_23878294	PC3
0.7659999999999999	-0.001	0.501	-0.001	0.439071278929716	chr1_23878294	PC4
0.32799999999999996	-0.0	0.324	0.003	0.31730938494537897	chr1_23878294	PC5
0.725	-0.001	0.9990000000000001	-0.018000000000000002	0.9986715037381207	chr1_23878294	PC6
0.836	-0.001	0.872	-0.009000000000000001	0.8322725099800048	chr1_23878294	PC7
0.21600000000000003	0.001	0.42	-0.0	0.6493093203992963	chr1_23886911	PC1
0.71	-0.001	0.126	0.003	0.045493398897933884	chr1_23886911	PC2
0.546	-0.001	0.652	-0.002	0.4828839573041792	chr1_23886911	PC3
0.368	-0.0	0.664	-0.002	0.930729889274008	chr1_23886911	PC4
0.6970000000000001	-0.001	0.927	-0.002	0.9884418346424976	chr1_23886911	PC5
0.872	-0.001	0.527	-0.001	0.2628210553309073	chr1_23886911	PC6
0.313	0.0	0.41100000000000003	-0.0	0.3834618263071913	chr1_23886911	PC7
0.0128	0.006999999999999999	0.28800000000000003	0.002	0.9446150288228906	chr1_23952473	PC1
0.29100000000000004	0.0	0.18	0.004	0.16950362528414334	chr1_23952473	PC2
0.0411	0.004	0.561	-0.002	0.982365266557343	chr1_23952473	PC3
0.0599	0.004	0.251	0.003	0.5070999275819266	chr1_23952473	PC4
0.0784	0.003	0.0776	0.006999999999999999	0.14173477817817415	chr1_23952473	PC5
0.184	0.001	0.289	0.002	0.34815058043071256	chr1_23952473	PC6
0.725	-0.001	0.997	-0.008	0.9941848223859864	chr1_23952473	PC7
0.16399999999999998	0.001	0.746	-0.004	0.8465663793544927	chr1_23953447	PC1
0.9790000000000001	-0.001	0.16399999999999998	0.006	0.11533820429572048	chr1_23953447	PC2
0.9520000000000001	-0.001	0.48200000000000004	-0.001	0.3904379575643149	chr1_23953447	PC3
0.307	0.0	0.909	-0.006999999999999999	0.9314484707903604	chr1_23953447	PC4
0.266	0.0	0.934	-0.008	0.962843392270902	chr1_23953447	PC5
0.41700000000000004	-0.0	0.718	-0.004	0.6971294540878299	chr1_23953447	PC6
0.293	0.0	0.0309	0.013000000000000001	0.02773456376687295	chr1_23953447	PC7
0.619	-0.001	0.7979999999999999	-0.003	0.7021775302867344	chr1_23978947	PC1
0.0643	0.003	0.16699999999999998	0.003	0.3850088496536483	chr1_23978947	PC2
0.5920000000000001	-0.001	0.898	-0.004	0.8519357246914444	chr1_23978947	PC3
0.39	-0.0	0.8140000000000001	-0.003	0.8411271011224045	chr1_23978947	PC4
0.731	-0.001	0.945	-0.004	0.8887068780407618	chr1_23978947	PC5
0.0671	0.003	0.386	0.0	0.8491240708681764	chr1_23978947	PC6
0.114	0.002	0.26	0.002	0.4275403616918052	chr1_23978947	PC7
0.7909999999999999	-0.001	0.9940000000000001	-0.008	0.9858146795384448	chr1_23979478	PC1
0.153	0.001	0.7070000000000001	-0.003	0.8589893780476512	chr1_23979478	PC2
0.682	-0.001	0.8740000000000001	-0.005	0.8150958482967812	chr1_23979478	PC3
0.9840000000000001	-0.001	0.502	-0.001	0.3876224195234964	chr1_23979478	PC4
0.6559999999999999	-0.001	0.995	-0.008	0.992140445798292	chr1_23979478	PC5
0.514	-0.001	0.49	-0.001	0.4221734630467871	chr1_23979478	PC6
0.8109999999999999	-0.001	0.624	-0.002	0.5145219227006308	chr1_23979478	PC7
0.13699999999999998	0.002	0.534	-0.001	0.8167156691726052	chr1_24081980	PC1
0.9390000000000001	-0.001	0.22899999999999998	0.002	0.13206275998293002	chr1_24081980	PC2
0.0967	0.002	0.147	0.004	0.2575869010262919	chr1_24081980	PC3
0.638	-0.001	0.8170000000000001	-0.003	0.7220791724128045	chr1_24081980	PC4
0.21	0.001	0.0877	0.006	0.08834472834651019	chr1_24081980	PC5
0.997	-0.001	0.8420000000000001	-0.004	0.7026804422352599	chr1_24081980	PC6
0.758	-0.001	0.775	-0.003	0.6389279112980089	chr1_24081980	PC7
0.391	-0.0	0.8340000000000001	-0.004	0.8488252828419547	chr1_24106643	PC1
0.207	0.001	0.33	0.001	0.3827216872113474	chr1_24106643	PC2
0.782	-0.001	0.871	-0.004	0.7790200070033844	chr1_24106643	PC3
0.32899999999999996	-0.0	0.508	-0.001	0.5025321670628424	chr1_24106643	PC4
0.765	-0.001	0.919	-0.005	0.851529342608297	chr1_24106643	PC5
0.37200000000000005	-0.0	0.662	-0.002	0.6538496497294988	chr1_24106643	PC6
0.616	-0.001	0.637	-0.002	0.5313981285654237	chr1_24106643	PC7
0.585	-0.001	0.6809999999999999	-0.003	0.5880733649021009	chr1_24245739	PC1
0.5489999999999999	-0.001	0.193	0.003	0.13453883523105584	chr1_24245739	PC2
0.655	-0.001	0.494	-0.001	0.380754984958807	chr1_24245739	PC3
0.535	-0.001	0.387	0.0	0.3020136268823683	chr1_24245739	PC4
0.657	-0.001	0.162	0.004	0.10330543205788892	chr1_24245739	PC5
0.506	-0.001	0.8170000000000001	-0.004	0.7759960048268832	chr1_24245739	PC6
0.121	0.002	0.293	0.002	0.4425641338536238	chr1_24245739	PC7
0.46799999999999997	-0.001	0.239	0.003	0.18839693847084646	chr1_24295377	PC1
0.638	-0.001	0.314	0.001	0.2321327908007492	chr1_24295377	PC2
0.193	0.001	0.604	-0.002	0.7225515665701163	chr1_24295377	PC3
0.6809999999999999	-0.001	0.494	-0.001	0.3894446130852477	chr1_24295377	PC4
0.573	-0.001	0.847	-0.004	0.7966196647180761	chr1_24295377	PC5
0.672	-0.001	0.8220000000000001	-0.004	0.7445543593179758	chr1_24295377	PC6
0.305	0.0	0.245	0.003	0.2317445320076145	chr1_24295377	PC7
0.159	0.001	0.115	0.005	0.14230986527761186	chr1_24313482	PC1
0.285	0.0	0.0825	0.006	0.0682807044599083	chr1_24313482	PC2
0.785	-0.001	0.501	-0.001	0.3510361309203931	chr1_24313482	PC3
0.501	-0.001	0.49	-0.001	0.3965789643454949	chr1_24313482	PC4
0.139	0.002	0.363	0.0	0.5426449786861379	chr1_24313482	PC5
0.965	-0.001	0.20800000000000002	0.003	0.1177281540954648	chr1_24313482	PC6
0.932	-0.001	0.871	-0.004	0.7440266189540372	chr1_24313482	PC7
0.418	-0.0	0.295	0.001	0.23390483567684664	chr1_24363472	PC1
0.332	-0.0	0.457	-0.0	0.4409576453753215	chr1_24363472	PC2
0.255	0.0	0.168	0.003	0.1614514752549811	chr1_24363472	PC3
0.27899999999999997	0.0	0.259	0.002	0.24986766304974606	chr1_24363472	PC4
0.888	-0.001	0.873	-0.004	0.7512159392837431	chr1_24363472	PC5
0.629	-0.001	0.68	-0.002	0.5580080428020615	chr1_24363472	PC6
0.755	-0.001	0.993	-0.005	0.9848943145456062	chr1_24363472	PC7
0.966	-0.001	0.99	-0.008	0.9754843199925586	chr1_24620697	PC1
0.828	-0.001	0.981	-0.006999999999999999	0.9603146413361322	chr1_24620697	PC2
0.10099999999999999	0.002	0.16699999999999998	0.005	0.26046025848870497	chr1_24620697	PC3
0.36200000000000004	-0.0	0.332	0.001	0.30521030985732844	chr1_24620697	PC4
0.45899999999999996	-0.001	0.647	-0.003	0.6023654728200576	chr1_24620697	PC5
0.97	-0.001	0.92	-0.006	0.8590982902867275	chr1_24620697	PC6
0.0388	0.004	0.16899999999999998	0.005	0.4110412653496438	chr1_24620697	PC7
0.684	-0.001	0.45	-0.0	0.31806260436147976	chr1_24647240	PC1
0.48	-0.001	0.203	0.003	0.14177605648352049	chr1_24647240	PC2
0.45299999999999996	-0.001	0.248	0.002	0.1840848719617412	chr1_24647240	PC3
0.642	-0.001	0.934	-0.004	0.8919438833474349	chr1_24647240	PC4
0.991	-0.001	0.987	-0.005	0.9532766415385491	chr1_24647240	PC5
0.257	0.0	0.654	-0.002	0.7617308455752547	chr1_24647240	PC6
0.917	-0.001	0.249	0.002	0.1460938922683587	chr1_24647240	PC7
0.21899999999999997	0.001	0.649	-0.002	0.9331377735936491	chr1_24653712	PC1
0.317	0.0	0.0517	0.006	0.034472690957356715	chr1_24653712	PC2
0.32899999999999996	-0.0	0.253	0.001	0.2094778540307284	chr1_24653712	PC3
0.18	0.001	0.564	-0.001	0.8861033234205822	chr1_24653712	PC4
0.667	-0.001	0.953	-0.004	0.9259716127227036	chr1_24653712	PC5
0.318	-0.0	0.287	0.001	0.2499676612282381	chr1_24653712	PC6
0.8029999999999999	-0.001	0.6990000000000001	-0.002	0.5055397204231933	chr1_24653712	PC7
0.544	-0.001	0.0377	0.006	0.01289879987445083	chr1_24782237	PC1
0.753	-0.001	0.8420000000000001	-0.002	0.6215738368686381	chr1_24782237	PC2
0.348	-0.0	0.281	0.001	0.1979191382388268	chr1_24782237	PC3
0.513	-0.001	0.7829999999999999	-0.002	0.8055559707877084	chr1_24782237	PC4
0.451	-0.001	0.7070000000000001	-0.002	0.7223039125008426	chr1_24782237	PC5
0.33	-0.0	0.615	-0.001	0.8772617831407789	chr1_24782237	PC6
0.8320000000000001	-0.001	0.971	-0.003	0.9077523921037284	chr1_24782237	PC7
0.337	-0.0	0.818	-0.005	0.8360735383262801	chr1_24795442	PC1
0.188	0.001	0.898	-0.006	0.9703049665740884	chr1_24795442	PC2
0.946	-0.001	0.988	-0.009000000000000001	0.9740695641124918	chr1_24795442	PC3
0.0795	0.003	0.341	0.001	0.5458508061050429	chr1_24795442	PC4
0.623	-0.001	0.986	-0.008	0.979282594602307	chr1_24795442	PC5
0.23	0.001	0.43200000000000005	0.0	0.4743509704731025	chr1_24795442	PC6
0.0756	0.003	0.252	0.003	0.42423004815919263	chr1_24795442	PC7
0.585	-0.001	0.5379999999999999	-0.001	0.4364498677845327	chr1_2482573	PC1
0.995	-0.001	0.948	-0.005	0.8830970220920895	chr1_2482573	PC2
0.36700000000000005	-0.0	0.8370000000000001	-0.004	0.8657688779132938	chr1_2482573	PC3
0.298	0.0	0.552	-0.001	0.5747188532991421	chr1_2482573	PC4
0.871	-0.001	0.105	0.006	0.05959335480823182	chr1_2482573	PC5
0.838	-0.001	0.55	-0.001	0.4122289602503216	chr1_2482573	PC6
0.716	-0.001	0.833	-0.004	0.7390604629831771	chr1_2482573	PC7
0.355	-0.0	0.94	-0.009000000000000001	0.9464397197389036	chr1_24863096	PC1
0.47100000000000003	-0.001	0.382	0.001	0.3438441697570684	chr1_24863096	PC2
0.937	-0.001	0.993	-0.012	0.9872743618339266	chr1_24863096	PC3
0.249	0.0	0.687	-0.004	0.7231703244803669	chr1_24863096	PC4
0.425	-0.0	0.833	-0.006	0.8213577411392471	chr1_24863096	PC5
0.8290000000000001	-0.001	0.929	-0.009000000000000001	0.8960637052601996	chr1_24863096	PC6
0.8220000000000001	-0.001	0.653	-0.003	0.5773019240467147	chr1_24863096	PC7
0.425	-0.0	0.688	-0.002	0.7379747576878772	chr1_24909235	PC1
0.0908	0.002	0.23800000000000002	0.001	0.9041924387062966	chr1_24909235	PC2
0.965	-0.001	0.18600000000000003	0.002	0.06681249660255759	chr1_24909235	PC3
0.6970000000000001	-0.001	0.61	-0.001	0.3603246256841571	chr1_24909235	PC4
0.182	0.001	0.259	0.001	0.3358339860251822	chr1_24909235	PC5
0.16	0.001	0.37200000000000005	-0.0	0.9856038015243496	chr1_24909235	PC6
0.0387	0.004	0.0813	0.004	0.3870949757979806	chr1_24909235	PC7
0.589	-0.001	0.733	-0.002	0.5655779666790763	chr1_25021289	PC1
0.45799999999999996	-0.001	0.7020000000000001	-0.002	0.6914025608171125	chr1_25021289	PC2
0.365	-0.0	0.631	-0.001	0.7497965378941212	chr1_25021289	PC3
0.184	0.001	0.0647	0.005	0.05415233150913106	chr1_25021289	PC4
0.474	-0.001	0.768	-0.002	0.8984893896928038	chr1_25021289	PC5
0.0307	0.005	0.0165	0.008	0.05997195464687586	chr1_25021289	PC6
0.747	-0.001	0.945	-0.003	0.9202871832519042	chr1_25021289	PC7
0.6890000000000001	-0.001	0.8690000000000001	-0.002	0.7272950627689323	chr1_25029039	PC1
0.10400000000000001	0.002	0.0277	0.006999999999999999	0.03336051773508166	chr1_25029039	PC2
0.48700000000000004	-0.001	0.125	0.003	0.05514480791487992	chr1_25029039	PC3
0.0119	0.006999999999999999	0.0341	0.006	0.5095631020711018	chr1_25029039	PC4
0.0621	0.003	0.12	0.003	0.3809197132062664	chr1_25029039	PC5
0.568	-0.001	0.8490000000000001	-0.002	0.9765522023440754	chr1_25029039	PC6
0.154	0.001	0.36	0.0	0.901431883140704	chr1_25029039	PC7
0.769	-0.001	0.322	0.001	0.2286807305945785	chr1_25101604	PC1
0.536	-0.001	0.8370000000000001	-0.004	0.7930097998896235	chr1_25101604	PC2
0.638	-0.001	0.461	-0.0	0.3635188476549117	chr1_25101604	PC3
0.0526	0.004	0.23800000000000002	0.003	0.5125911060461519	chr1_25101604	PC4
0.6809999999999999	-0.001	0.91	-0.005	0.8578120538953495	chr1_25101604	PC5
0.584	-0.001	0.7759999999999999	-0.004	0.7065233954256552	chr1_25101604	PC6
0.975	-0.001	0.772	-0.004	0.6559921732148262	chr1_25101604	PC7
0.513	-0.001	0.8759999999999999	-0.003	0.877923494392227	chr1_25309886	PC1
0.74	-0.001	0.71	-0.002	0.5300918410368504	chr1_25309886	PC2
0.9420000000000001	-0.001	0.625	-0.002	0.4173412773611215	chr1_25309886	PC3
0.249	0.0	0.435	-0.0	0.4954774618884127	chr1_25309886	PC4
0.191	0.001	0.00713	0.012	0.00561694110815191	chr1_25309886	PC5
0.503	-0.001	0.929	-0.003	0.9968265009169156	chr1_25309886	PC6
0.8909999999999999	-0.001	0.9279999999999999	-0.003	0.8025662861856279	chr1_25309886	PC7
0.0928	0.002	0.0457	0.006	0.06745251753286417	chr1_25312136	PC1
0.541	-0.001	0.813	-0.002	0.8411440078058403	chr1_25312136	PC2
0.596	-0.001	0.86	-0.002	0.8856776523366585	chr1_25312136	PC3
0.215	0.001	0.23199999999999998	0.001	0.23974102149206505	chr1_25312136	PC4
0.10099999999999999	0.002	0.231	0.001	0.6287309494230241	chr1_25312136	PC5
0.7759999999999999	-0.001	0.773	-0.002	0.5099842538282493	chr1_25312136	PC6
0.504	-0.001	0.742	-0.002	0.698498476044271	chr1_25312136	PC7
0.745	-0.001	0.59	-0.001	0.4050621509101007	chr1_25365559	PC1
0.562	-0.001	0.903	-0.003	0.8896741426744685	chr1_25365559	PC2
0.584	-0.001	0.348	0.0	0.2234162272683964	chr1_25365559	PC3
0.8290000000000001	-0.001	0.956	-0.004	0.8714913025528164	chr1_25365559	PC4
0.93	-0.001	0.95	-0.004	0.8421457377931381	chr1_25365559	PC5
0.863	-0.001	0.262	0.001	0.13766955926640262	chr1_25365559	PC6
0.316	0.0	0.79	-0.003	0.9795876791041368	chr1_25365559	PC7
0.888	-0.001	0.198	0.003	0.12764121232130896	chr1_25408161	PC1
0.7120000000000001	-0.001	0.536	-0.001	0.4253874062901908	chr1_25408161	PC2
0.92	-0.001	0.929	-0.006	0.8653754207091436	chr1_25408161	PC3
0.568	-0.001	0.745	-0.003	0.6745931084955076	chr1_25408161	PC4
0.076	0.003	0.5329999999999999	-0.001	0.8568762538569648	chr1_25408161	PC5
0.742	-0.001	0.0919	0.006999999999999999	0.056089320317038456	chr1_25408161	PC6
0.792	-0.001	0.6990000000000001	-0.003	0.5842948060623585	chr1_25408161	PC7
0.456	-0.001	0.402	0.0	0.34906741849897793	chr1_25408224	PC1
0.105	0.002	0.525	-0.001	0.7425572520228158	chr1_25408224	PC2
0.485	-0.001	0.552	-0.002	0.4925327466828528	chr1_25408224	PC3
0.10099999999999999	0.002	0.797	-0.004	0.9782929038503536	chr1_25408224	PC4
0.551	-0.001	0.318	0.002	0.2528130190209301	chr1_25408224	PC5
0.405	-0.0	0.934	-0.006	0.9444265915505736	chr1_25408224	PC6
0.10099999999999999	0.002	0.687	-0.003	0.9095770292272788	chr1_25408224	PC7
0.56	-0.001	0.7979999999999999	-0.004	0.7446004205362231	chr1_25409025	PC1
0.0434	0.004	0.389	0.001	0.7664744420628514	chr1_25409025	PC2
0.418	-0.0	0.807	-0.004	0.7953302168853971	chr1_25409025	PC3
0.449	-0.001	0.9740000000000001	-0.006999999999999999	0.979752066164176	chr1_25409025	PC4
0.9059999999999999	-0.001	0.9620000000000001	-0.006999999999999999	0.9254151151766772	chr1_25409025	PC5
0.37	-0.0	0.6809999999999999	-0.003	0.6730301127024371	chr1_25409025	PC6
0.884	-0.001	0.713	-0.003	0.6046069661568418	chr1_25409025	PC7
0.529	-0.001	0.5589999999999999	-0.002	0.4988594223512931	chr1_25434995	PC1
0.16699999999999998	0.001	0.33299999999999996	0.002	0.4037162639032261	chr1_25434995	PC2
0.612	-0.001	0.16	0.005	0.11876881480262975	chr1_25434995	PC3
0.441	-0.001	0.9390000000000001	-0.006999999999999999	0.9380550401192268	chr1_25434995	PC4
0.45	-0.001	0.8290000000000001	-0.005	0.8107532792864707	chr1_25434995	PC5
0.11699999999999999	0.002	0.48	-0.001	0.6356732274594962	chr1_25434995	PC6
0.722	-0.001	0.418	0.0	0.3352507578686938	chr1_25434995	PC7
0.43799999999999994	-0.001	0.7090000000000001	-0.002	0.7699974554430224	chr1_25483843	PC1
0.9	-0.001	0.7040000000000001	-0.002	0.4077341814505989	chr1_25483843	PC2
0.9470000000000001	-0.001	0.436	-0.0	0.19835184882627974	chr1_25483843	PC3
0.451	-0.001	0.601	-0.001	0.5035544682491729	chr1_25483843	PC4
0.474	-0.001	0.595	-0.001	0.4689373123539269	chr1_25483843	PC5
0.825	-0.001	0.8640000000000001	-0.002	0.6209722589211242	chr1_25483843	PC6
0.622	-0.001	0.863	-0.002	0.8199407825124145	chr1_25483843	PC7
0.0804	0.003	0.209	0.002	0.7813621530718278	chr1_25483998	PC1
0.93	-0.001	0.992	-0.003	0.9285628542825376	chr1_25483998	PC2
0.0886	0.003	0.00625	0.011000000000000001	0.007100582030197701	chr1_25483998	PC3
0.257	0.0	0.514	-0.001	0.8349309034650989	chr1_25483998	PC4
0.636	-0.001	0.835	-0.002	0.7113731740055558	chr1_25483998	PC5
0.263	0.0	0.146	0.002	0.1074649651361816	chr1_25483998	PC6
0.11599999999999999	0.002	0.04	0.006	0.046460034750859115	chr1_25483998	PC7
0.914	-0.001	0.919	-0.002	0.6928337776238708	chr1_25485001	PC1
0.121	0.002	0.076	0.004	0.09753236241503388	chr1_25485001	PC2
0.738	-0.001	0.9179999999999999	-0.002	0.8061946690234297	chr1_25485001	PC3
0.862	-0.001	0.7020000000000001	-0.002	0.4110792824143239	chr1_25485001	PC4
0.306	0.0	0.434	-0.0	0.4305282907955969	chr1_25485001	PC5
0.532	-0.001	0.8220000000000001	-0.002	0.9732013861321036	chr1_25485001	PC6
0.382	-0.0	0.34600000000000003	0.0	0.2439424811240545	chr1_25485001	PC7
0.691	-0.001	0.534	-0.001	0.4128379921981589	chr1_25539536	PC1
0.45399999999999996	-0.001	0.304	0.001	0.24314508629027615	chr1_25539536	PC2
0.289	0.0	0.19399999999999998	0.003	0.1809240381585134	chr1_25539536	PC3
0.361	-0.0	0.66	-0.002	0.6575828031923318	chr1_25539536	PC4
0.436	-0.001	0.278	0.002	0.22368131898631707	chr1_25539536	PC5
0.536	-0.001	0.69	-0.003	0.6122602327261314	chr1_25539536	PC6
0.767	-0.001	0.7909999999999999	-0.003	0.6776701275630472	chr1_25539536	PC7
0.365	-0.0	0.39299999999999996	-0.0	0.3381128372172336	chr1_25604519	PC1
0.821	-0.001	0.46299999999999997	-0.001	0.28407089386412954	chr1_25604519	PC2
0.139	0.002	0.387	0.0	0.654617119020231	chr1_25604519	PC3
0.54	-0.001	0.914	-0.003	0.9289602368960302	chr1_25604519	PC4
0.693	-0.001	0.93	-0.004	0.8646468146535461	chr1_25604519	PC5
0.68	-0.001	0.835	-0.003	0.7077344164416937	chr1_25604519	PC6
0.9470000000000001	-0.001	0.0641	0.006	0.02666001461877996	chr1_25604519	PC7
0.53	-0.001	0.41200000000000003	-0.0	0.3133313321583302	chr1_25622200	PC1
0.474	-0.001	0.574	-0.001	0.4950942885245472	chr1_25622200	PC2
0.43200000000000005	-0.001	0.479	-0.001	0.4112441400696832	chr1_25622200	PC3
0.518	-0.001	0.9109999999999999	-0.004	0.9016887251921644	chr1_25622200	PC4
0.0514	0.004	0.0181	0.01	0.04372704632850339	chr1_25622200	PC5
0.943	-0.001	0.251	0.002	0.14697103236268233	chr1_25622200	PC6
0.44799999999999995	-0.001	0.902	-0.004	0.9237777506494258	chr1_25622200	PC7
0.87	-0.001	0.795	-0.002	0.5114034007251222	chr1_2563246	PC1
0.171	0.001	0.391	-0.0	0.9654619797099944	chr1_2563246	PC2
0.1	0.002	0.21899999999999997	0.001	0.5615670625689368	chr1_2563246	PC3
0.0181	0.006	0.0488	0.005	0.4977236638895554	chr1_2563246	PC4
0.711	-0.001	0.919	-0.002	0.8605554284723798	chr1_2563246	PC5
0.564	-0.001	0.665	-0.002	0.4860252505724979	chr1_2563246	PC6
0.28800000000000003	0.0	0.483	-0.001	0.5675888469179767	chr1_2563246	PC7
0.22899999999999998	0.001	0.503	-0.001	0.5374762683803006	chr1_25643067	PC1
0.259	0.0	0.40299999999999997	0.001	0.4188492859824399	chr1_25643067	PC2
0.951	-0.001	0.377	0.001	0.3096206315464393	chr1_25643067	PC3
0.8690000000000001	-0.001	0.736	-0.005	0.6700155801154933	chr1_25643067	PC4
0.546	-0.001	0.0033200000000000005	0.025	0.0022877061521680807	chr1_25643067	PC5
0.433	-0.001	0.935	-0.01	0.9309135871965164	chr1_25643067	PC6
0.374	-0.0	0.107	0.009000000000000001	0.09575031276292738	chr1_25643067	PC7
0.63	-0.001	0.457	-0.001	0.3061519019722263	chr1_25658526	PC1
0.359	-0.0	0.759	-0.002	0.8470042321895687	chr1_25658526	PC2
0.456	-0.001	0.713	-0.002	0.6653235834206759	chr1_25658526	PC3
0.155	0.001	0.20600000000000002	0.002	0.278456709828868	chr1_25658526	PC4
0.75	-0.001	0.6	-0.002	0.4136965368346436	chr1_25658526	PC5
0.961	-0.001	0.9520000000000001	-0.004	0.8443228804604769	chr1_25658526	PC6
0.212	0.001	0.253	0.001	0.2836326812588642	chr1_25658526	PC7
0.7290000000000001	-0.001	0.371	0.0	0.22106655054067476	chr1_25669932	PC1
0.631	-0.001	0.166	0.003	0.08831683994340955	chr1_25669932	PC2
0.185	0.001	0.368	0.0	0.4964864974598557	chr1_25669932	PC3
0.759	-0.001	0.498	-0.001	0.31999280676830183	chr1_25669932	PC4
0.171	0.001	0.48200000000000004	-0.001	0.7443774637496595	chr1_25669932	PC5
0.0907	0.002	0.2	0.002	0.4097783054362172	chr1_25669932	PC6
0.20199999999999999	0.001	0.37	0.0	0.4682524607731247	chr1_25669932	PC7
0.271	0.0	0.795	-0.005	0.842052979232448	chr1_2567703	PC1
0.63	-0.001	0.0732	0.009000000000000001	0.049319150262312234	chr1_2567703	PC2
0.294	0.0	0.155	0.005	0.14697291248869682	chr1_2567703	PC3
0.61	-0.001	0.0692	0.009000000000000001	0.046922305275604655	chr1_2567703	PC4
0.691	-0.001	0.534	-0.001	0.4431345023634058	chr1_2567703	PC5
0.631	-0.001	0.772	-0.004	0.7053770472575325	chr1_2567703	PC6
0.377	-0.0	0.889	-0.006	0.8985945540405115	chr1_2567703	PC7
0.436	-0.001	0.6809999999999999	-0.002	0.6386098974205092	chr1_25762484	PC1
0.6920000000000001	-0.001	0.341	0.001	0.2254124129682269	chr1_25762484	PC2
0.396	-0.0	0.596	-0.002	0.5605335312988754	chr1_25762484	PC3
0.161	0.001	0.557	-0.001	0.7901079147593313	chr1_25762484	PC4
0.5329999999999999	-0.001	0.555	-0.001	0.4532337157766896	chr1_25762484	PC5
0.555	-0.001	0.794	-0.003	0.7210358488588791	chr1_25762484	PC6
0.209	0.001	0.595	-0.002	0.7512383568174635	chr1_25762484	PC7
0.765	-0.001	0.18	0.004	0.12203180027175325	chr1_25771788	PC1
0.813	-0.001	0.16699999999999998	0.005	0.1108314295617261	chr1_25771788	PC2
0.285	0.0	0.659	-0.003	0.6948001696240891	chr1_25771788	PC3
0.28300000000000003	0.0	0.365	0.001	0.36988442199773625	chr1_25771788	PC4
0.0031899999999999997	0.011000000000000001	0.000138	0.03	0.00230732811599197	chr1_25771788	PC5
0.0305	0.005	0.0153	0.013999999999999999	0.04844454909381457	chr1_25771788	PC6
0.491	-0.001	0.46799999999999997	-0.0	0.4059234140269014	chr1_25771788	PC7
0.5379999999999999	-0.001	0.315	0.002	0.25673463106190203	chr1_25782700	PC1
0.25	0.0	0.38299999999999995	0.001	0.4071783180039219	chr1_25782700	PC2
0.188	0.001	0.00877	0.017	0.009147863392072584	chr1_25782700	PC3
0.9570000000000001	-0.001	0.534	-0.001	0.4267349091897748	chr1_25782700	PC4
[truncated: 15,592 more rows]
