# Supplementary material for: Adaptive protein evolution through length variation of short tandem repeats in Arabidopsis
Source: Sci Adv. 2023 Mar 22;9(12):eadd6960. doi: 10.1126/sciadv.add6960 (PMC10032594; doi:10.1126/sciadv.add6960)
Supplement: Supplementary file 2 — Datasets S1 to S14 [file sciadv.add6960_datasets_s1_to_s14.zip › add6960_Dataset_S9.xlsx]

## Sheet: Sheet1
lml0	lml2	dof20	scale2	pv20	STR ID	environmental PC
-1755.8414325595206	-1755.797565393994	1	0.9998831834799689	0.7670774892771927	chr1_10035456	PC1
-1515.894322011932	-1515.8934749485024	1	0.9999977441745028	0.9671685234996268	chr1_10035456	PC2
-1442.1085533574953	-1441.7629044428072	1	0.9990799204313155	0.4057232913647101	chr1_10035456	PC3
-1363.2417668083153	-1363.1675178231214	1	0.9998022858990244	0.6999749037606645	chr1_10035456	PC4
-1474.5716173592189	-1474.4570539388444	1	0.9996949508768288	0.6321720200155283	chr1_10035456	PC5
-1339.9082557154175	-1339.7031637373607	1	0.9994539654346056	0.5218761512724025	chr1_10035456	PC6
-1157.1533355446288	-1157.1498877344495	1	0.9999908181242324	0.9338198357261568	chr1_10035456	PC7
-1743.8591946025406	-1743.597737243759	1	0.9992992875472749	0.4696009878632597	chr1_10103165	PC1
-1505.066914244767	-1505.0667334908685	1	0.999999515405215	0.9848304488846918	chr1_10103165	PC2
-1432.3627078762156	-1432.1385978263495	1	0.9993993492300566	0.5031814147320168	chr1_10103165	PC3
-1358.1833408793962	-1357.7339627781853	1	0.9987959584130623	0.3431154380321033	chr1_10103165	PC4
-1473.8857185732038	-1473.5282471457056	1	0.9990420906500288	0.3978077712870317	chr1_10103165	PC5
-1335.4813070633882	-1334.9486098395732	1	0.9985728766192832	0.30198805308982146	chr1_10103165	PC6
-1154.2108849054953	-1153.7964969545192	1	0.9988896572331184	0.3626267286789995	chr1_10103165	PC7
-1733.1502152200592	-1731.0815638146826	1	0.9944246505282724	0.041947956928888766	chr1_10111499	PC1
-1494.8198215004984	-1494.8022776840833	1	0.9999525854040672	0.8514121485154253	chr1_10111499	PC2
-1426.3790855010598	-1426.1854141996255	1	0.999476701018875	0.5336995603052346	chr1_10111499	PC3
-1347.531554856102	-1347.508352727445	1	0.9999372935103044	0.8294426270195417	chr1_10111499	PC4
-1463.424428680989	-1463.3605313672933	1	0.9998273194685792	0.7207296935433672	chr1_10111499	PC5
-1325.5620030475102	-1325.5596220849702	1	0.9999935649868129	0.9449842838770012	chr1_10111499	PC6
-1137.0012967019802	-1136.9977941592153	1	0.9999905337130086	0.9332978282428532	chr1_10111499	PC7
-1760.8406399549071	-1760.8275115653705	1	0.999965177291904	0.8712747981676069	chr1_10111555	PC1
-1507.5920513870738	-1507.5536861765988	1	0.9998982406938112	0.7817781366933338	chr1_10111555	PC2
-1445.38805335617	-1444.9138487746052	1	0.9987429536591109	0.3301245619583258	chr1_10111555	PC3
-1355.7032513042216	-1354.8088001076246	1	0.997630262678166	0.18105995259112784	chr1_10111555	PC4
-1482.185023779261	-1482.1123123519367	1	0.9998071500904432	0.7029483895699038	chr1_10111555	PC5
-1305.889056632747	-1305.1743812757484	1	0.998106105084444	0.231870431521046	chr1_10111555	PC6
-1151.2566911626802	-1151.254196667308	1	0.99999338332329	0.9436900145005332	chr1_10111555	PC7
-1763.5047400998774	-1763.4006802664637	1	0.9997247473243844	0.6482451986036224	chr1_10249328	PC1
-1522.9363119785653	-1522.8371531401324	1	0.9997377094347872	0.6560822092229704	chr1_10249328	PC2
-1446.4070604485346	-1445.6062109363147	1	0.9978835932504828	0.20566260031401856	chr1_10249328	PC3
-1367.884444776068	-1367.8389976123856	1	0.9998797766356552	0.7630432675992521	chr1_10249328	PC4
-1487.287473258031	-1486.5602667672504	1	0.9980780226732452	0.2278211701612997	chr1_10249328	PC5
-1346.3638331649265	-1345.9450541920642	1	0.998892732592862	0.36009613482699177	chr1_10249328	PC6
-1162.6908801685672	-1162.690430315994	1	0.9999988099145358	0.976070972715098	chr1_10249328	PC7
-1757.5470966293747	-1757.5270786133872	1	0.9999468327122676	0.8414101474107356	chr1_10307926	PC1
-1503.1471967164612	-1503.1265014932276	1	0.9999450341182928	0.8387861192043055	chr1_10307926	PC2
-1447.1393900339929	-1446.6010891288709	1	0.9985712715257016	0.29945899991748504	chr1_10307926	PC3
-1370.2292458806144	-1369.971882500796	1	0.9993166655055438	0.4730998059693128	chr1_10307926	PC4
-1484.0075565569805	-1482.5398501737502	1	0.9961092979441168	0.08665651045007132	chr1_10307926	PC5
-1343.3936433007154	-1343.3752414358846	1	0.9999511250594102	0.8478652016311188	chr1_10307926	PC6
-1163.7169211665807	-1163.1810534723966	1	0.9985777250247492	0.3005537914574864	chr1_10307926	PC7
-1732.6815536462714	-1732.5964141113473	1	0.9997705397129939	0.679863908510227	chr1_10327565	PC1
-1494.7485409096398	-1494.658131921752	1	0.9997563396956878	0.6706712254876543	chr1_10327565	PC2
-1416.4476605622406	-1416.2866299846023	1	0.9995660495001056	0.5703715911639069	chr1_10327565	PC3
-1348.1788117517765	-1348.1785594644355	1	0.9999993199804448	0.9820788337869368	chr1_10327565	PC4
-1461.5818261502654	-1461.0260844055053	1	0.9985031651910354	0.29175969807307456	chr1_10327565	PC5
-1326.6643611155055	-1326.3564489633948	1	0.9991703924223284	0.43260324651592585	chr1_10327565	PC6
-1139.7634297324375	-1138.5161931782056	1	0.9966438210054768	0.11424660525451205	chr1_10327565	PC7
-1728.1530815093647	-1727.630264253768	1	0.9985936755208156	0.30651464480635515	chr1_10420421	PC1
-1484.0396618239456	-1483.3827427051485	1	0.9982332741593976	0.25170089567709203	chr1_10420421	PC2
-1431.8125316671112	-1431.3962925300214	1	0.9988801990818682	0.36155688776949857	chr1_10420421	PC3
-1356.524534579936	-1356.0531155710428	1	0.9987318437975656	0.3315490432845204	chr1_10420421	PC4
-1469.0920715473096	-1468.5190207334988	1	0.9984586566184878	0.28436670486557103	chr1_10420421	PC5
-1329.1952249225665	-1328.9673746464193	1	0.9993868629413653	0.4996402108154593	chr1_10420421	PC6
-1147.4361158167762	-1147.2809170893104	1	0.9995823248616836	0.577436393492353	chr1_10420421	PC7
-1752.8207164422752	-1752.7802610295862	1	0.9998918362974716	0.7760668623318758	chr1_10430272	PC1
-1511.959756166824	-1511.9114739064999	1	0.9998709113799152	0.7559919576667677	chr1_10430272	PC2
-1438.4149116816236	-1438.4079661358053	1	0.9999814291943164	0.9061782110526488	chr1_10430272	PC3
-1362.314401350616	-1362.090360191217	1	0.9994011388558068	0.5032470401539175	chr1_10430272	PC4
-1470.882943642447	-1470.5789480198016	1	0.9991875077303	0.4355451457822869	chr1_10430272	PC5
-1336.527143034508	-1336.5270784915838	1	0.9999998274253508	0.9909349535237452	chr1_10430272	PC6
-1148.8061755845415	-1148.278118663315	1	0.9985890793840456	0.30410320381812417	chr1_10430272	PC7
-1704.9805866471702	-1704.978394882967	1	0.9999940763305092	0.9472120524575848	chr1_10493969	PC1
-1491.0992006306735	-1491.0701596482254	1	0.99992151393844	0.8095535649952086	chr1_10493969	PC2
-1419.2223828916606	-1417.3746022392454	1	0.9950184475309676	0.054557422625726985	chr1_10493969	PC3
-1346.0567192589697	-1344.9981640345704	1	0.997143128580226	0.14566113257118773	chr1_10493969	PC4
-1462.1209574344425	-1462.0181766331063	1	0.9997222526293876	0.650268642118919	chr1_10493969	PC5
-1325.6775423285167	-1325.6705053872408	1	0.9999809814206504	0.9055658063135086	chr1_10493969	PC6
-1147.6699247537847	-1147.566261527046	1	0.9997198683611188	0.6488710215215695	chr1_10493969	PC7
-1780.6596134793253	-1780.298953408624	1	0.9990550730140606	0.3957112199905513	chr1_10543532	PC1
-1533.3890166976694	-1533.0943260768765	1	0.9992278457854694	0.4426584885438784	chr1_10543532	PC2
-1462.3842397680235	-1462.3830031484174	1	0.9999967585383964	0.9603362169744546	chr1_10543532	PC3
-1382.2431501320914	-1382.1858265298583	1	0.9998497528289098	0.7349141483439996	chr1_10543532	PC4
-1499.4545366534858	-1497.9610616129364	1	0.9960929080869416	0.08393812391703548	chr1_10543532	PC5
-1356.3070705550645	-1355.9966158735913	1	0.9991865572849332	0.4307095616609287	chr1_10543532	PC6
-1166.628362266333	-1166.6280306692	1	0.9999991308073694	0.979454702174668	chr1_10543532	PC7
-1771.3172343671977	-1771.3098900798968	1	0.9999806476515528	0.9035354518643164	chr1_10628910	PC1
-1527.558500853685	-1527.4891165342212	1	0.9998171858312196	0.7095082332682594	chr1_10628910	PC2
-1453.2803522317745	-1453.2721940760766	1	0.9999785031145992	0.8983584395184195	chr1_10628910	PC3
-1376.7685440569721	-1376.6468866274677	1	0.9996794784412432	0.6218221335894958	chr1_10628910	PC4
-1492.2113149348809	-1492.0225441360571	1	0.9995027039329516	0.5389218771005144	chr1_10628910	PC5
-1350.046926881622	-1349.9797370231067	1	0.9998229672966048	0.7139335289615014	chr1_10628910	PC6
-1168.7691210531002	-1168.7279693479413	1	0.9998915692383058	0.7741998329376956	chr1_10628910	PC7
-1742.1640788557095	-1742.1640477605524	1	0.999999916857872	0.9937078808675862	chr1_10629030	PC1
-1493.7569582789038	-1493.749633927693	1	0.999980416364994	0.9036658285632152	chr1_10629030	PC2
-1433.1620724125705	-1433.0991783689572	1	0.9998318482470768	0.7228397030346232	chr1_10629030	PC3
-1359.1950924705775	-1359.1850549175485	1	0.9999731619830624	0.8873275223421033	chr1_10629030	PC4
-1466.5463972506866	-1466.3827424351048	1	0.999562516003236	0.5672475856061555	chr1_10629030	PC5
-1334.9748235948482	-1334.9744125401255	1	0.9999989009238056	0.9771258282618892	chr1_10629030	PC6
-1157.4854484387793	-1157.3109320895826	1	0.9995334875962292	0.5546612074117392	chr1_10629030	PC7
-1735.722888864594	-1735.6135709757575	1	0.9997049884938568	0.6400813590238459	chr1_10640560	PC1
-1497.2918330430577	-1497.2341170089785	1	0.9998442333634374	0.7340425815044446	chr1_10640560	PC2
-1425.6581420914213	-1425.589956521636	1	0.9998159803080998	0.7119155790526239	chr1_10640560	PC3
-1351.0231237231326	-1350.6384440331594	1	0.9989622670498282	0.3804153062420046	chr1_10640560	PC4
-1458.6513119112426	-1458.5659786324786	1	0.9997697072805116	0.6795200951270806	chr1_10640560	PC5
-1326.8617499555414	-1326.850823104781	1	0.9999705082600979	0.8824769525741525	chr1_10640560	PC6
-1142.5259296973131	-1142.4231878729536	1	0.9997227325770016	0.6503305419866827	chr1_10640560	PC7
-1748.6221111634475	-1747.7352965247067	1	0.9976348051265198	0.18293356440089648	chr1_10663559	PC1
-1505.1634481019842	-1504.4663833042391	1	0.9981404099618004	0.2377089459371713	chr1_10663559	PC2
-1431.7241229995711	-1431.7227639362522	1	0.9999963709990576	0.9584206021219333	chr1_10663559	PC3
-1360.570593759873	-1358.2472976609833	1	0.9938154754876406	0.031115259932157763	chr1_10663559	PC4
-1477.28255857853	-1477.1940354645221	1	0.9997636511283666	0.6739240510727701	chr1_10663559	PC5
-1336.845813442467	-1336.63203911473	1	0.9994293369148858	0.5131942435551895	chr1_10663559	PC6
-1147.1212286389054	-1143.0625127189094	1	0.9892208234970332	0.004384162171898226	chr1_10663559	PC7
-1718.2821305491054	-1718.2299842281009	1	0.9998590739282964	0.7467378700141492	chr1_10663635	PC1
-1468.9007300444055	-1468.8390610804727	1	0.9998333410136582	0.7254420611255417	chr1_10663635	PC2
-1420.4767842135889	-1420.4652361656074	1	0.9999687895465652	0.8792074442724005	chr1_10663635	PC3
-1347.0656560727134	-1347.0620451260193	1	0.999990240732232	0.932275920397566	chr1_10663635	PC4
-1459.8599073059174	-1459.800578389422	1	0.99983966443216	0.7304947613216937	chr1_10663635	PC5
-1322.0031119584594	-1321.969334939859	1	0.9999087149272756	0.7949319670790125	chr1_10663635	PC6
-1137.1616832619784	-1137.1220031201551	1	0.9998927621238428	0.7781662133051659	chr1_10663635	PC7
-1752.9387852925167	-1752.8606821063952	1	0.9997911897554412	0.6926735097587369	chr1_10687534	PC1
-1512.6385780558285	-1512.5877773406314	1	0.9998641784352874	0.7499162533149029	chr1_10687534	PC2
-1439.0066401542472	-1438.9295257897782	1	0.999793833115022	0.6945265506470113	chr1_10687534	PC3
-1363.8405547916675	-1362.8818098773042	1	0.9974397938564304	0.16613364436497713	chr1_10687534	PC4
-1478.4593331041794	-1477.9954151280122	1	0.998760346609693	0.33542588356392183	chr1_10687534	PC5
-1338.7621388275682	-1338.3060609156066	1	0.9987812835811302	0.3395430615474384	chr1_10687534	PC6
-1159.41286649752	-1157.2821227268355	1	0.9943190222731316	0.03898576852157931	chr1_10687534	PC7
-1774.0044175113946	-1773.1991566609408	1	0.9978831362219291	0.2044184825426288	chr1_10761824	PC1
-1529.9754059317745	-1528.842207699095	1	0.9970223414330786	0.1322069921141667	chr1_10761824	PC2
-1455.259247837576	-1455.2591627212869	1	0.9999997760097904	0.9895900396021651	chr1_10761824	PC3
-1378.772699034596	-1378.578985992262	1	0.9994903587472068	0.5336554732190759	chr1_10761824	PC4
-1493.6142115856555	-1493.2903197396772	1	0.9991480161813896	0.4209061837053242	chr1_10761824	PC5
-1352.4717803599326	-1350.708305295675	1	0.9953700276675892	0.06037875661893944	chr1_10761824	PC6
-1171.6694193394892	-1171.4697594785148	1	0.9994747173225024	0.5274407900060045	chr1_10761824	PC7
-1764.7407591348185	-1764.5342225903335	1	0.9994537562706304	0.5204138335590378	chr1_10774583	PC1
-1521.400897313881	-1521.225702416801	1	0.9995366288258936	0.5538925599626253	chr1_10774583	PC2
-1446.808644961031	-1446.7015031869696	1	0.9997165963196888	0.6434305207231528	chr1_10774583	PC3
-1371.012449224935	-1370.9880533884793	1	0.9999354628327302	0.8251793515618218	chr1_10774583	PC4
-1484.1190514247187	-1483.4630552809272	1	0.9982660654706068	0.25203425744610763	chr1_10774583	PC5
-1345.7876263395406	-1345.4439412639974	1	0.9990911934384888	0.40706033279923015	chr1_10774583	PC6
-1163.2386336716806	-1163.2142589349792	1	0.9999355186485842	0.8252537473135758	chr1_10774583	PC7
-1780.6340153037345	-1780.2074051073043	1	0.998882380712692	0.3556428977895311	chr1_10786081	PC1
-1533.231533744103	-1533.107964314037	1	0.9996761483095628	0.6190969383053786	chr1_10786081	PC2
-1461.0752973809065	-1460.9626834279786	1	0.999704856268784	0.6350850653555385	chr1_10786081	PC3
-1383.5666795317047	-1383.5632025692569	1	0.999990886116374	0.933541283312188	chr1_10786081	PC4
-1499.1601272485627	-1499.159832133104	1	0.9999992264342212	0.9806175657964804	chr1_10786081	PC5
-1356.7453409997854	-1356.7401455202746	1	0.9999863815356916	0.9188074323749038	chr1_10786081	PC6
-1174.8310913642954	-1174.3341520315344	1	0.9986982547357004	0.3187962389370063	chr1_10786081	PC7
-1685.9305219024084	-1685.9050022644005	1	0.9999289171838616	0.8212646240232406	chr1_10788605	PC1
-1458.7816816855523	-1458.781402399009	1	0.9999992220433572	0.9811444313060188	chr1_10788605	PC2
-1384.693913026956	-1384.6306022991596	1	0.9998236625470578	0.7219610754851764	chr1_10788605	PC3
-1318.7593903645707	-1318.68789780894	1	0.9998008762187732	0.7053312587825448	chr1_10788605	PC4
-1430.0724418247269	-1428.7139078958512	1	0.9962229340540312	0.09928023945876836	chr1_10788605	PC5
-1295.2381496194305	-1294.9970421874025	1	0.9993286170327104	0.4874207834030364	chr1_10788605	PC6
-1114.2755306562117	-1113.7451140358	1	0.9985236073192616	0.30302521898025736	chr1_10788605	PC7
-1753.5668982519965	-1753.409739270227	1	0.9995804378892214	0.5750425188690828	chr1_1083701	PC1
-1513.7149202845403	-1513.6967160542627	1	0.9999513917547764	0.8486744446190586	chr1_1083701	PC2
-1439.264456405688	-1439.0736252859604	1	0.9994905674023952	0.5367149738088475	chr1_1083701	PC3
-1363.0659356431686	-1362.8411726990555	1	0.9994000119897664	0.5025601884951963	chr1_1083701	PC4
-1465.453931517427	-1465.2108852992014	1	0.9993512219808384	0.4856755763250187	chr1_1083701	PC5
-1335.324922830926	-1335.3214024843899	1	0.9999905999199188	0.9331289127420874	chr1_1083701	PC6
-1160.686053783597	-1160.5368034929033	1	0.999601547252004	0.5848239519718944	chr1_1083701	PC7
-1782.3876415249765	-1782.3138711844415	1	0.9998069025710103	0.7008967377297339	chr1_10847868	PC1
-1536.4016802223932	-1530.7352204797053	1	0.9852758125670534	0.0007614509538563061	chr1_10847868	PC2
-1463.50580194307	-1462.0752317542306	1	0.996262055434556	0.09074314567008523	chr1_10847868	PC3
-1385.4641575220444	-1361.4658476044315	1	0.9391098684340584	4.269545781129497e-12	chr1_10847868	PC4
-1500.6839410661146	-1496.4154075080578	1	0.9888880275474374	0.003479858988458934	chr1_10847868	PC5
-1358.4501385287856	-1308.4319337722309	1	0.8772724190523823	1.49621093345322e-23	chr1_10847868	PC6
-1177.0768567050866	-1169.5267136195446	1	0.9804292701347472	0.00010194783290824352	chr1_10847868	PC7
-1768.0904219448746	-1764.0241958805912	1	0.9893285199389243	0.004347990316039922	chr1_10870719	PC1
-1525.7807505075662	-1524.4880658857608	1	0.9965950327273572	0.10785525406979816	chr1_10870719	PC2
-1454.0759932225824	-1452.4344659966903	1	0.9956781597465536	0.0699985430273986	chr1_10870719	PC3
-1377.2783514991959	-1377.2338576729846	1	0.99988260893253	0.7654681123437188	chr1_10870719	PC4
-1490.209525255826	-1490.2089648881895	1	0.999998521458516	0.9732939002680586	chr1_10870719	PC5
-1349.9396948299752	-1349.7535742998575	1	0.9995090373686932	0.5417852253592007	chr1_10870719	PC6
-1165.8479145045553	-1164.8315560293822	1	0.9973219078731279	0.15394518782818425	chr1_10870719	PC7
-1760.5892380004814	-1760.3513111931518	1	0.9993707620550568	0.4903064861164986	chr1_110430	PC1
-1516.5669588643188	-1516.5630833418413	1	0.9999897473475916	0.9298448690103432	chr1_110430	PC2
-1442.8947489658303	-1442.8719533172573	1	0.999939695869761	0.8309204655736615	chr1_110430	PC3
-1372.0518973368598	-1372.0386826049298	1	0.9999650410027991	0.8708558977571818	chr1_110430	PC4
-1479.7621663945838	-1479.6158126383173	1	0.9996128956948306	0.5884906940031519	chr1_110430	PC5
-1342.3238058860652	-1342.1671808482151	1	0.9995857338799301	0.5756926233455446	chr1_110430	PC6
-1164.0860836710508	-1163.901138083931	1	0.9995108456350248	0.5430635934721146	chr1_110430	PC7
-1754.671236621651	-1754.6550246322604	1	0.9999568265261682	0.8571002869257888	chr1_11056723	PC1
-1514.4689661610446	-1514.4589542673318	1	0.9999733375226588	0.8874706687160521	chr1_11056723	PC2
-1442.0293502543343	-1441.8857474695974	1	0.99961764226586	0.5920168571934039	chr1_11056723	PC3
-1364.8364483205619	-1364.7827832828434	1	0.999857093999735	0.7432045248966466	chr1_11056723	PC4
-1482.27235731988	-1482.1828915434949	1	0.9997617706543942	0.6722930595231811	chr1_11056723	PC5
-1340.4282216810414	-1340.3226280481938	1	0.9997188314584616	0.64583842470133	chr1_11056723	PC6
-1152.3261503022375	-1152.270622472352	1	0.9998521338896345	0.7389454682852841	chr1_11056723	PC7
-1765.6937882899438	-1765.5491424201416	1	0.9996174121741728	0.5906747580124907	chr1_1119939	PC1
-1522.7376762500307	-1522.72556696949	1	0.999967965379414	0.8763300856622147	chr1_1119939	PC2
-1449.8030084605434	-1449.8030067788227	1	0.9999999955510034	0.9985367054503212	chr1_1119939	PC3
-1371.8952543724158	-1371.8181322656974	1	0.9997959940746888	0.6945119886259497	chr1_1119939	PC4
-1488.1880640245752	-1488.1828041499487	1	0.9999860850845744	0.9183075643753751	chr1_1119939	PC5
-1346.4809637389126	-1346.4181900728795	1	0.9998339458889518	0.7230941430883773	chr1_1119939	PC6
-1164.80657420541	-1164.7852849848691	1	0.9999436808967194	0.8365210852993169	chr1_1119939	PC7
-1681.1023168317588	-1680.7621501505164	1	0.999048937354748	0.4094719555956052	chr1_11199483	PC1
-1439.0662718772683	-1439.045604228793	1	0.9999421900669316	0.8388920847365462	chr1_11199483	PC2
-1388.274950398612	-1386.865029828247	1	0.9960639329355736	0.0931056177783907	chr1_11199483	PC3
-1305.4482410169715	-1305.1505023541085	1	0.9991675112905641	0.4403088527578077	chr1_11199483	PC4
-1415.8039542334145	-1415.7498088072446	1	0.999848555731302	0.7420984295193771	chr1_11199483	PC5
-1264.4017394879274	-1264.0205969030758	1	0.9989344350135037	0.38261432945163176	chr1_11199483	PC6
-1114.1744584132125	-1113.9606593651436	1	0.9994021394945588	0.513169885497482	chr1_11199483	PC7
-1769.2852363767677	-1768.3712290447452	1	0.9975912767962106	0.17636222355405604	chr1_11437330	PC1
-1523.0124499266112	-1523.0118303512086	1	0.9999983652377412	0.9719190072167396	chr1_11437330	PC2
-1452.004838108854	-1451.4006054029755	1	0.998406988645866	0.27163625625722937	chr1_11437330	PC3
-1374.4273394520624	-1374.334513330988	1	0.999755106189078	0.6665601258181127	chr1_11437330	PC4
-1489.2599096257948	-1489.2251018566085	1	0.999908163137615	0.7918973800478106	chr1_11437330	PC5
-1348.4756612573362	-1348.473132191411	1	0.9999933270251	0.9433018174223434	chr1_11437330	PC6
-1163.1191292357792	-1162.656183100383	1	0.9987792519589028	0.3359325956607401	chr1_11437330	PC7
-1741.6450667172373	-1741.336877762591	1	0.9991817719707186	0.4323964708195499	chr1_1144328	PC1
-1492.029058070111	-1491.9580866066754	1	0.9998115145426802	0.7063570693427104	chr1_1144328	PC2
-1443.2717017537286	-1442.532141579157	1	0.9980376247285336	0.22391220256409972	chr1_1144328	PC3
-1364.6620192149776	-1362.943749165412	1	0.9954466000303176	0.06376910411999	chr1_1144328	PC4
-1476.8128872902246	-1476.1904226796346	1	0.9983480734767032	0.264523183129133	chr1_1144328	PC5
-1339.922980351864	-1339.847634629837	1	0.9997998985833128	0.6978754634614031	chr1_1144328	PC6
-1158.6063078582365	-1158.3127096916282	1	0.9992204947647232	0.4435053317425627	chr1_1144328	PC7
-1774.598147642825	-1774.5248344084005	1	0.9998073425176708	0.7017802992352259	chr1_11466330	PC1
-1531.9821380340554	-1531.7396876212836	1	0.9993630139663384	0.4862107901045157	chr1_11466330	PC2
-1449.2330818449732	-1449.1378233703879	1	0.9997496805477972	0.6624867130920242	chr1_11466330	PC3
-1373.8660786497626	-1373.817975855199	1	0.9998735880312354	0.7564314863964252	chr1_11466330	PC4
-1496.8511016877478	-1496.7776561866697	1	0.9998069949719456	0.7015243108618694	chr1_11466330	PC5
-1352.5447614059376	-1352.4966864171033	1	0.9998736610988186	0.7564996656494982	chr1_11466330	PC6
-1170.8096132997066	-1170.7898436702815	1	0.999948044373591	0.8423841417556365	chr1_11466330	PC7
-1710.7234904494358	-1710.6286095082148	1	0.9997425543355404	0.6631148745936108	chr1_11479988	PC1
-1476.681584741234	-1476.2958174053636	1	0.998953689323155	0.3797427076786152	chr1_11479988	PC2
-1406.0188747016375	-1406.001849770008	1	0.9999538004386582	0.8536007928030382	chr1_11479988	PC3
-1347.6207368598841	-1347.5700991853198	1	0.9998625937706422	0.7503045000605253	chr1_11479988	PC4
-1459.0877112889527	-1458.682292841877	1	0.9989004192373336	0.3678729383256196	chr1_11479988	PC5
-1320.2279935632264	-1320.1515291489927	1	0.9997925197244756	0.6957520312265448	chr1_11479988	PC6
-1117.1762682365531	-1117.0211718191729	1	0.9995792027597868	0.5775618783420948	chr1_11479988	PC7
-1756.7014969955926	-1755.8367531681968	1	0.997708878429514	0.18847634199372704	chr1_1155406	PC1
-1503.4582404851446	-1503.4457900848922	1	0.9999669756109602	0.8746144972703346	chr1_1155406	PC2
-1445.301313574745	-1445.2900030635708	1	0.999969999094136	0.8804467796019133	chr1_1155406	PC3
-1368.0490208071844	-1365.8471046839254	1	0.9941763969779036	0.03585826675338076	chr1_1155406	PC4
-1482.590686074153	-1481.81858189962	1	0.9979540740823284	0.21399248621982347	chr1_1155406	PC5
-1344.18404469886	-1344.1328922481414	1	0.9998643263113548	0.7490810008291926	chr1_1155406	PC6
-1161.3661748144475	-1161.0502473475415	1	0.999162347136202	0.42667572732457626	chr1_1155406	PC7
-1713.9836345351705	-1713.3955482094575	1	0.9984118399610672	0.2781365472163385	chr1_1157076	PC1
-1483.8718247193262	-1483.3813072753146	1	0.9986751555606406	0.3219434424777439	chr1_1157076	PC2
-1412.5702785712115	-1411.9929549881133	1	0.99844088267984	0.28257844377003666	chr1_1157076	PC3
-1326.42087292399	-1326.3860956411713	1	0.9999060117609042	0.7919864389988038	chr1_1157076	PC4
-1434.0966913408831	-1433.9518722556809	1	0.9996086736551564	0.5904524925033379	chr1_1157076	PC5
-1325.0759981394224	-1325.072553752417	1	0.9999906908892614	0.9338526221136756	chr1_1157076	PC6
-1125.877246352892	-1125.2666609289977	1	0.9983511300068868	0.2691309950160188	chr1_1157076	PC7
-1698.6122527017978	-1698.5971205640524	1	0.9999584860805318	0.8618919426255863	chr1_11595601	PC1
-1472.4917444690616	-1472.4916491801364	1	0.9999997385763713	0.9889855585366156	chr1_11595601	PC2
-1388.8133252195441	-1388.274688084408	1	0.9985233488405656	0.29930812151812525	chr1_11595601	PC3
-1324.6151197446409	-1324.5606103063526	1	0.9998504653973579	0.7412639073702678	chr1_11595601	PC4
-1436.9194958657627	-1436.7057768464474	1	0.9994138371025669	0.5132487487187236	chr1_11595601	PC5
-1302.4887465410561	-1302.040137119946	1	0.9987700041957076	0.34352853795145466	chr1_11595601	PC6
-1127.1662805510616	-1126.564111862774	1	0.998349323570327	0.272456496683549	chr1_11595601	PC7
-1743.7377296326126	-1743.730075783947	1	0.9999797251097352	0.9015335871217608	chr1_11630094	PC1
-1514.788392322429	-1514.10374601152	1	0.9981880110261436	0.24193345823517146	chr1_11630094	PC2
-1446.9325694670792	-1446.8973373940871	1	0.9999066743604278	0.7906621793196537	chr1_11630094	PC3
-1360.2087853431594	-1358.2439960405802	1	0.9948087813159341	0.04744383130386212	chr1_11630094	PC4
-1485.1780665451513	-1483.2183398181799	1	0.994822122583329	0.04773039521287952	chr1_11630094	PC5
-1344.1665493585265	-1339.2552959536113	1	0.987074320694392	0.001723892219381224	chr1_11630094	PC6
-1161.7495665780914	-1161.0880807823785	1	0.998249254093166	0.25005943851370305	chr1_11630094	PC7
-1698.8814371092722	-1698.086751117124	1	0.9978010749470452	0.20741588268625435	chr1_11673977	PC1
-1470.6456518093	-1470.0622038206016	1	0.9983851059322684	0.2800399526996897	chr1_11673977	PC2
-1398.7694267262705	-1398.432327456904	1	0.9990666428590644	0.4115916238188376	chr1_11673977	PC3
-1327.6276480491376	-1327.2139041905098	1	0.9988545516558036	0.36299998914071097	chr1_11673977	PC4
-1431.124625744976	-1430.6588966973575	1	0.998710723666635	0.3344843263586541	chr1_11673977	PC5
-1300.4776704173787	-1300.2553312106772	1	0.9993842915467844	0.5048729850251936	chr1_11673977	PC6
-1125.1913141167374	-1123.0661114971485	1	0.994130306493299	0.03924096570226683	chr1_11673977	PC7
-1712.854249494329	-1712.3796006032208	1	0.9987022138766788	0.3298981052258028	chr1_1168588	PC1
-1478.3572277638184	-1478.146602764717	1	0.9994239006215896	0.5163139775991189	chr1_1168588	PC2
-1397.5314732048034	-1397.371936393594	1	0.9995636060240072	0.5721648964699086	chr1_1168588	PC3
-1328.748255085701	-1328.690593736749	1	0.9998422522548328	0.7341638352270812	chr1_1168588	PC4
-1396.8380882682895	-1396.7035513449096	1	0.9996319776591948	0.6039537212958821	chr1_1168588	PC5
-1305.1841348349044	-1305.0684213389475	1	0.9996834605169744	0.6304677483222709	chr1_1168588	PC6
-1131.3250010383929	-1131.3233286537475	1	0.9999954244026846	0.9538808710150596	chr1_1168588	PC7
-1714.0696883783726	-1713.9982338669931	1	0.9998042533762688	0.7054060070137027	chr1_11719043	PC1
-1480.293745627455	-1480.1656829852589	1	0.9996492049889996	0.6127947212404202	chr1_11719043	PC2
-1411.2709733701342	-1411.2149349140686	1	0.999846481768512	0.7377918780628855	chr1_11719043	PC3
-1333.7233958132915	-1333.7233892454476	1	0.999999982005908	0.9971082182504912	chr1_11719043	PC4
-1443.4976007501941	-1443.425629074856	1	0.9998028367670664	0.7043918381713736	chr1_11719043	PC5
-1310.1896234957806	-1310.189441406484	1	0.9999995011253388	0.9847745229472517	chr1_11719043	PC6
-1132.4707321887415	-1132.363833911344	1	0.9997071708899457	0.6438078386401347	chr1_11719043	PC7
-1748.8728610350945	-1748.5512086114127	1	0.999139186178353	0.42251659167942734	chr1_11798117	PC1
-1507.583044512774	-1507.43952705379	1	0.9996158235898062	0.5921269200858953	chr1_11798117	PC2
-1435.9930493724848	-1433.5733315254188	1	0.9935424452982512	0.027815995903795174	chr1_11798117	PC3
-1358.7606075129029	-1358.2972584609095	1	0.9987602094652696	0.3357223930573357	chr1_11798117	PC4
-1474.7162899351429	-1474.370765818363	1	0.9990753297343749	0.40580806633814814	chr1_11798117	PC5
-1335.1164754446436	-1335.1006683487703	1	0.9999576793537156	0.8588770619398782	chr1_11798117	PC6
-1156.0581891948825	-1154.9694848935392	1	0.997089373157594	0.14005009982825534	chr1_11798117	PC7
-1711.9600144801298	-1711.7228329158356	1	0.9993530563861666	0.4909867436494496	chr1_11811465	PC1
-1466.3128691850463	-1466.1809760624008	1	0.9996401926516636	0.6075308045866987	chr1_11811465	PC2
-1406.313805857046	-1405.0319421780607	1	0.9965085277523148	0.10934051687491708	chr1_11811465	PC3
-1317.5281855143635	-1317.1614024599633	1	0.9989997282880052	0.3917297104094181	chr1_11811465	PC4
-1411.8889332457154	-1411.7506805945652	1	0.9996228469896072	0.5990009677604395	chr1_11811465	PC5
-1289.2652508041006	-1289.2544389832035	1	0.9999705002416838	0.8830927178779676	chr1_11811465	PC6
-1116.9938610275638	-1115.6446016936156	1	0.9963252967285028	0.10044152967595164	chr1_11811465	PC7
-1771.5025584097175	-1771.3523331406989	1	0.9996042278272288	0.5836001116843486	chr1_11848667	PC1
-1525.925602324475	-1525.9185958267276	1	0.9999815377257724	0.905769345986008	chr1_11848667	PC2
-1453.2681572821502	-1452.8008132171713	1	0.9987692847899102	0.3336476731554947	chr1_11848667	PC3
-1376.2335156187332	-1376.2211993281535	1	0.999967546533002	0.8752860649277173	chr1_11848667	PC4
-1492.1843873476287	-1490.909113798201	1	0.996645235230598	0.11025606981970283	chr1_11848667	PC5
-1350.4227906037115	-1350.4220043813032	1	0.9999979282698443	0.9683689242139614	chr1_11848667	PC6
-1167.1662378142364	-1167.158796299664	1	0.9999803914581992	0.9029021694999456	chr1_11848667	PC7
-1752.4469326603585	-1752.4420409082863	1	0.9999869554128894	0.9212084604954284	chr1_11885751	PC1
-1511.3168021479928	-1511.280746418736	1	0.9999038560107779	0.7882869469179126	chr1_11885751	PC2
-1437.3474493470615	-1437.013058106528	1	0.999108687480436	0.4134764118065805	chr1_11885751	PC3
-1360.0784236021252	-1359.6287079875815	1	0.9988014771641034	0.3429342653104678	chr1_11885751	PC4
-1472.9292945903335	-1472.7717816124145	1	0.9995800535944016	0.5746123098459663	chr1_11885751	PC5
-1334.6592994855325	-1334.0310476338566	1	0.9983260643246418	0.2623139308505989	chr1_11885751	PC6
-1150.1040429293535	-1149.925672410398	1	0.999524458388556	0.5503217741781561	chr1_11885751	PC7
-1703.4037419115314	-1703.3754994312162	1	0.9999222000504976	0.8121404285855216	chr1_11912527	PC1
-1467.2333646032541	-1466.2820413634506	1	0.9973827059237292	0.16778239268676698	chr1_11912527	PC2
-1399.4966508141815	-1399.3688746301218	1	0.9996480614378582	0.6131923368112031	chr1_11912527	PC3
-1315.0592940364982	-1315.0234363591694	1	0.999901223398486	0.7888554055162629	chr1_11912527	PC4
-1435.245255726661	-1435.2426428725516	1	0.9999928020806998	0.9423718706467856	chr1_11912527	PC5
-1277.9477757817785	-1277.9018274770947	1	0.9998734286590812	0.7617797155716135	chr1_11912527	PC6
-1123.566117032508	-1122.930766173389	1	0.998251252994198	0.2596350793164298	chr1_11912527	PC7
-1765.738569826863	-1765.5109613550683	1	0.9993996302365858	0.4998678662706869	chr1_11913575	PC1
-1528.1599360653374	-1526.961551132303	1	0.9968430282257238	0.12158607407131695	chr1_11913575	PC2
-1448.4603445767593	-1448.3750884116635	1	0.9997750749957394	0.6796568844916645	chr1_11913575	PC3
-1376.4979644347559	-1376.4281308320276	1	0.9998157594473874	0.7086120794420059	chr1_11913575	PC4
-1493.043477835076	-1492.9738311746246	1	0.9998162526080228	0.7089845599607174	chr1_11913575	PC5
-1351.5483270762445	-1350.5247525608588	1	0.9973029193599856	0.15249151129326388	chr1_11913575	PC6
-1167.9042187573825	-1167.0919875056545	1	0.9978592044046248	0.20247067615955566	chr1_11913575	PC7
-1722.549765728822	-1720.6600325341165	1	0.9948918629619586	0.05188520483397652	chr1_11931424	PC1
-1485.7417150313934	-1484.116434130438	1	0.9956051305406896	0.0713989815687526	chr1_11931424	PC2
-1412.3625156464866	-1411.1004340985712	1	0.9965855672807522	0.11211424891120716	chr1_11931424	PC3
-1342.4404727334822	-1340.106590984408	1	0.9936950771786718	0.030733925477542636	chr1_11931424	PC4
-1455.6086572189288	-1454.8928243496227	1	0.998061953966111	0.23149278135642334	chr1_11931424	PC5
-1320.7087026712359	-1319.2662646922715	1	0.9960985843611811	0.08941489225578733	chr1_11931424	PC6
-1137.8046014060526	-1137.7856315398274	1	0.9999485924698536	0.8455642073074008	chr1_11931424	PC7
-1775.7107168867144	-1775.6024147535952	1	0.99971540940472	0.6416395679850913	chr1_11985	PC1
-1530.5682106992278	-1530.5669573866696	1	0.9999967061485032	0.9600696285877426	chr1_11985	PC2
-1456.8353137938766	-1456.833059210244	1	0.9999940746992028	0.9464620240898098	chr1_11985	PC3
-1377.7477513327835	-1377.6371495219694	1	0.9997093673119976	0.6381243455168175	chr1_11985	PC4
-1491.3766879713176	-1491.3366824329025	1	0.999894866135585	0.7772824003790801	chr1_11985	PC5
-1351.2910874044396	-1351.2795037362778	1	0.9999695571830709	0.8790227261986892	chr1_11985	PC6
-1171.0966242029624	-1167.2691646543074	1	0.9899913963873612	0.005661773023272539	chr1_11985	PC7
-1744.1940847317896	-1743.096444066277	1	0.9970888653404836	0.13843393194115433	chr1_12052055	PC1
-1509.7355633937248	-1509.4487655319929	1	0.9992385427471098	0.44883359907660736	chr1_12052055	PC2
-1427.4161048075753	-1426.9000851230985	1	0.9986303685913096	0.3096801594317864	chr1_12052055	PC3
-1367.0619371040393	-1366.6914546728792	1	0.9990164669046104	0.3893519735293841	chr1_12052055	PC4
-1481.8614551159108	-1481.8404752563226	1	0.9999442781538788	0.8376965742104738	chr1_12052055	PC5
-1340.4279662821475	-1340.2112894676554	1	0.9994246627426524	0.5103479451664903	chr1_12052055	PC6
-1132.8913379357134	-1132.6898743065794	1	0.9994650471777964	0.5255813579180661	chr1_12052055	PC7
-1743.2576432832864	-1738.0906575891581	1	0.9862429959325196	0.0013060388755585805	chr1_12052690	PC1
-1504.3135644075742	-1504.3131092398983	1	0.9999987797120692	0.9759300672210968	chr1_12052690	PC2
-1426.9897717963913	-1425.8616645049106	1	0.9969801526087372	0.13307900604671274	chr1_12052690	PC3
-1359.1075998475185	-1359.1006972005835	1	0.9999814944153729	0.9064670680734076	chr1_12052690	PC4
-1471.0304571143079	-1469.8572444147821	1	0.9968595990491322	0.12557065524372213	chr1_12052690	PC5
-1332.0536806025525	-1331.3722658339875	1	0.9981748184279172	0.24304769947559995	chr1_12052690	PC6
-1149.6308412351934	-1149.4567794409238	1	0.9995334552619181	0.5551772477965395	chr1_12052690	PC7
-1724.9390963072206	-1724.8607498570527	1	0.9997871246987498	0.6922197162823293	chr1_12052734	PC1
-1481.9651140440774	-1481.6574525521555	1	0.9991643127184472	0.4327906230971934	chr1_12052734	PC2
-1412.7165545554321	-1412.7120296649412	1	0.99998770417752	0.9242113020454752	chr1_12052734	PC3
-1344.7468724349142	-1344.4884301138734	1	0.9992979576312706	0.4721736389021687	chr1_12052734	PC4
-1453.9163092936953	-1453.8995372080785	1	0.9999544247189728	0.8546797921027727	chr1_12052734	PC5
-1315.014829801161	-1315.013699605831	1	0.999996928821754	0.9620800089935322	chr1_12052734	PC6
-1138.3617434351115	-1136.8428769311274	1	0.9958811511915256	0.08134945026992675	chr1_12052734	PC7
-1747.3572985243916	-1747.0586360138454	1	0.9992038837074132	0.4396004756485876	chr1_12053423	PC1
-1489.1898842560447	-1489.0092881371882	1	0.9995185262953978	0.5478448416761932	chr1_12053423	PC2
-1437.2623520612588	-1436.3260477379458	1	0.9975063029124736	0.17117660680001373	chr1_12053423	PC3
-1351.2963831790446	-1351.2069628617214	1	0.9997615742484104	0.6723714796650554	chr1_12053423	PC4
-1473.150513805564	-1471.9009616378744	1	0.9966734063006244	0.1139110649698889	chr1_12053423	PC5
-1320.7992525020466	-1320.55523842219	1	0.999349507449124	0.4848082181611262	chr1_12053423	PC6
-1144.8914344223588	-1144.8598953824244	1	0.9999158994301592	0.8016954351622484	chr1_12053423	PC7
-1725.854188977753	-1725.0562177780105	1	0.9978398129929722	0.20647918104189095	chr1_12059032	PC1
-1488.7768635990667	-1487.97728793963	1	0.9978354742659252	0.206023522687835	chr1_12059032	PC2
-1411.1167550831226	-1411.044937813238	1	0.9998053921909024	0.7046941928157479	chr1_12059032	PC3
-1343.0784960414012	-1342.9178950705198	1	0.9995648617167168	0.5708862157865361	chr1_12059032	PC4
-1461.3378530941882	-1461.277128076737	1	0.9998354470973572	0.7274671001443573	chr1_12059032	PC5
-1320.309987994557	-1320.152378858026	1	0.9995729661736608	0.5744955587637368	chr1_12059032	PC6
-1140.6368623520475	-1140.618251161436	1	0.9999495644409891	0.8470129853830584	chr1_12059032	PC7
-1688.9945571060696	-1687.9754304499552	1	0.9971809155729038	0.1533856867038119	chr1_1207463	PC1
-1454.2956650998515	-1453.8309716974707	1	0.9987135887954112	0.3350223141793241	chr1_1207463	PC2
-1371.708411742389	-1371.6683333586925	1	0.9998889857090896	0.7770850768549425	chr1_1207463	PC3
-1318.4735512830634	-1318.3770680993225	1	0.9997327692755366	0.6604591184282823	chr1_1207463	PC4
-1419.596605351144	-1418.4328671867652	1	0.9967815389605532	0.12710779960632934	chr1_1207463	PC5
-1295.8043998285539	-1295.1772818256359	1	0.9982643390215392	0.262744962684916	chr1_1207463	PC6
-1124.270555025386	-1122.1046793544078	1	0.9940183063954928	0.03740773740965556	chr1_1207463	PC7
-1780.2019609029032	-1780.1542434553053	1	0.9998749293223884	0.7573782841276601	chr1_12092253	PC1
-1533.4948627615329	-1533.4566392900797	1	0.9998998124333868	0.7821714298317163	chr1_12092253	PC2
-1459.2306313331744	-1458.1628375160517	1	0.9972049780670164	0.14391530318265128	chr1_12092253	PC3
-1380.2875283641602	-1379.8704657913336	1	0.9989073795916832	0.3610824059638165	chr1_12092253	PC4
-1498.6865816386096	-1498.608474030453	1	0.9997952827971208	0.6926652534488953	chr1_12092253	PC5
-1356.5576989904152	-1356.2167850335645	1	0.9991067845887952	0.4089579984304975	chr1_12092253	PC6
-1170.6374506215566	-1170.624217192624	1	0.9999653127145076	0.8707653722038786	chr1_12092253	PC7
-1754.457561464102	-1754.2592945555386	1	0.9994742313455374	0.5288847891618975	chr1_12092706	PC1
-1513.1950143254835	-1512.0393796168491	1	0.9969393493155304	0.12843911972450126	chr1_12092706	PC2
-1446.552417464091	-1446.4212746465766	1	0.9996522015635044	0.6085542234850804	chr1_12092706	PC3
-1370.887360730802	-1370.819170403981	1	0.9998191401586484	0.7119059785487236	chr1_12092706	PC4
-1483.8986940808027	-1483.7792143887561	1	0.9996831279544832	0.624958714617547	chr1_12092706	PC5
-1344.8985320907261	-1344.685085752973	1	0.999433989587193	0.5135176173112118	chr1_12092706	PC6
-1165.3835758457599	-1165.3599238648708	1	0.9999372646181074	0.8278228060348366	chr1_12092706	PC7
-1768.2654893934878	-1768.2133102945165	1	0.9998626960087099	0.7466610148545612	chr1_1214334	PC1
-1529.8139483433622	-1529.436101693537	1	0.9990061608965229	0.38467966307496426	chr1_1214334	PC2
-1455.7967545738684	-1455.458863505866	1	0.9991112081885736	0.4110429252050712	chr1_1214334	PC3
-1377.4116749778007	-1377.4116098611087	1	0.9999998286402992	0.9908947516289699	chr1_1214334	PC4
-1494.3376630831988	-1494.3257327232834	1	0.9999686048088504	0.8772398300774178	chr1_1214334	PC5
-1352.7451598824828	-1352.6270574388373	1	0.9996892523877136	0.6269606833475941	chr1_1214334	PC6
-1171.8155380781595	-1171.7531813974767	1	0.999835916934986	0.7239776470102466	chr1_1214334	PC7
-1726.321974573848	-1726.2075953867607	1	0.9996883886505846	0.6324460074436975	chr1_1221955	PC1
-1491.9363599474968	-1491.9207384029492	1	0.9999574353894188	0.8596991505174926	chr1_1221955	PC2
-1416.144649228841	-1415.7124177926723	1	0.9988229509334271	0.3524927947272481	chr1_1221955	PC3
-1341.640476018343	-1341.555058901596	1	0.999767282895506	0.6793714597941034	chr1_1221955	PC4
-1445.9323142867695	-1445.8949728139928	1	0.9998982572939148	0.7846365998413425	chr1_1221955	PC5
-1316.0474124184038	-1315.9361295057315	1	0.999696822772215	0.6370918043753249	chr1_1221955	PC6
-1143.863270791335	-1143.8509727034173	1	0.9999664907851036	0.8753775048018927	chr1_1221955	PC7
-1775.091739482041	-1775.0225114508025	1	0.999817837564016	0.7098207448683149	chr1_12265243	PC1
-1530.2121302715802	-1527.5465116633166	1	0.9930097603698316	0.02094651082313596	chr1_12265243	PC2
-1457.8848345732806	-1457.867442385502	1	0.9999542321321744	0.8520482105377629	chr1_12265243	PC3
-1379.1751605151942	-1379.1751383617316	1	0.9999999417014164	0.994689044549585	chr1_12265243	PC4
-1495.0069367770334	-1493.2831517265454	1	0.9954739969132166	0.06334483152220742	chr1_12265243	PC5
-1353.770990030905	-1352.6677612843148	1	0.9971009767633584	0.13743394499474798	chr1_12265243	PC6
-1172.3909964896	-1171.5343953029355	1	0.9977483251824234	0.1905704055557691	chr1_12265243	PC7
-1753.5538612384894	-1753.5459426350233	1	0.9999788839470376	0.8998538560911296	chr1_1232919	PC1
-1511.2637449885156	-1511.1747433480696	1	0.9997626904545098	0.6730948345006252	chr1_1232919	PC2
-1441.1006010645776	-1440.7741824715076	1	0.99912992914982	0.4191001342187477	chr1_1232919	PC3
-1359.8590229602398	-1359.773061540663	1	0.9997707958190876	0.6784085431839584	chr1_1232919	PC4
-1475.4940482290185	-1475.396591597912	1	0.9997401494173952	0.6588584288654523	chr1_1232919	PC5
-1338.28045922836	-1338.2356533666118	1	0.9998805248397312	0.7646713502367887	chr1_1232919	PC6
-1154.9896959019618	-1153.687733654454	1	0.9965341207467348	0.10659945307512664	chr1_1232919	PC7
-1752.5821178039316	-1752.2451812857723	1	0.9991042936235957	0.41170454041992544	chr1_1235025	PC1
-1487.4055377684524	-1487.0311279961481	1	0.999004724944072	0.3868502274642992	chr1_1235025	PC2
-1439.0534420790048	-1438.5805062321883	1	0.9987429826058228	0.3307723530420589	chr1_1235025	PC3
-1350.269030834239	-1350.2328275257405	1	0.9999037192403468	0.7878644450467327	chr1_1235025	PC4
-1479.385696377558	-1479.2358297396304	1	0.9996014979391972	0.5840496811670041	chr1_1235025	PC5
-1314.1619800521278	-1313.8285829695528	1	0.9991136986287364	0.4141715447079254	chr1_1235025	PC6
-1149.8792196410961	-1148.9255751498247	1	0.9974669251216652	0.1672647140599822	chr1_1235025	PC7
-1765.4372809805136	-1765.416675120305	1	0.9999457040822209	0.8391297950762011	chr1_12355954	PC1
-1520.96228279019	-1518.8495890528568	1	0.9944484218605286	0.03982352553885416	chr1_12355954	PC2
-1453.7409234416143	-1453.7406325502923	1	0.999999233488246	0.9807567539460909	chr1_12355954	PC3
-1377.4616444601736	-1376.2568513984838	1	0.9968303487102368	0.12059424555416692	chr1_12355954	PC4
-1492.4529827297158	-1490.2503425651385	1	0.9942127526025508	0.03582783583217771	chr1_12355954	PC5
-1351.1006205824156	-1349.47520731613	1	0.9957261202203388	0.0713874510994839	chr1_12355954	PC6
-1167.0369716024436	-1166.8994797978426	1	0.9996377683763966	0.6000081477622837	chr1_12355954	PC7
-1748.7319379977175	-1748.6787427826764	1	0.9998579667898316	0.7442916077801015	chr1_1242859	PC1
-1494.1957727184995	-1494.195665207637	1	0.9999997129216356	0.9883005439761906	chr1_1242859	PC2
-1433.01350718526	-1432.8600784142745	1	0.9995903942691912	0.5796149555724284	chr1_1242859	PC3
-1360.2048203746301	-1360.1647741273252	1	0.9998930731475116	0.7771721041170986	chr1_1242859	PC4
-1476.2338811896614	-1476.231892741245	1	0.9999946904055084	0.9497166223232378	chr1_1242859	PC5
-1338.3154524165136	-1338.2387802871935	1	0.9997952889686602	0.6953597336602951	chr1_1242859	PC6
-1154.9015795669302	-1154.6297875581813	1	0.9992745169383864	0.4609511771210948	chr1_1242859	PC7
-1688.67192191485	-1687.2737264852908	1	0.9961128796972658	0.09447675578963734	chr1_12485848	PC1
-1461.791371188304	-1461.7550037897522	1	0.9998987031850424	0.7873957575130404	chr1_12485848	PC2
-1383.1311328567722	-1382.9716643520376	1	0.9995558966800374	0.5722471646431684	chr1_12485848	PC3
-1296.321856535543	-1294.418960337212	1	0.9947134765955594	0.051075603354531526	chr1_12485848	PC4
-1414.8764264871902	-1414.4782099586123	1	0.9988913767361678	0.3721619711075467	chr1_12485848	PC5
-1275.629915501689	-1274.9722280758265	1	0.9981696786840428	0.25142381014170323	chr1_12485848	PC6
-1107.506888598663	-1107.2624421701746	1	0.9993193224945568	0.4844215916503754	chr1_12485848	PC7
-1771.4564592514716	-1771.4509660452636	1	0.9999855822398748	0.9165217435702172	chr1_12486470	PC1
-1527.654438141536	-1527.5959503243455	1	0.9998465004510522	0.7323380920576616	chr1_12486470	PC2
-1457.749778346241	-1457.5489677984658	1	0.9994730770674892	0.5262532410425655	chr1_12486470	PC3
-1378.3848475338	-1378.323863135383	1	0.9998399487717248	0.7269089031682159	chr1_12486470	PC4
-1496.529933770381	-1496.5245995334799	1	0.9999859994762208	0.917734157799436	chr1_12486470	PC5
-1353.559092813365	-1353.5392876465708	1	0.9999480192859672	0.8422444011953313	chr1_12486470	PC6
-1171.2655410512484	-1170.9731181321902	1	0.9992327802404509	0.4444191509058768	chr1_12486470	PC7
-1774.4092447648175	-1774.1443067824719	1	0.999303037774384	0.4666590111639509	chr1_12764167	PC1
-1529.42800507295	-1529.122735835889	1	0.9991969824937379	0.4345851371411069	chr1_12764167	PC2
-1456.9275625982489	-1456.6623987112976	1	0.9993024437030896	0.4664690891375707	chr1_12764167	PC3
-1378.5806338508921	-1378.3579125835379	1	0.9994140631297924	0.5045072056093239	chr1_12764167	PC4
-1495.114326584449	-1494.3357608659894	1	0.9979532403212582	0.212085727817704	chr1_12764167	PC5
-1353.6094035988228	-1353.06647573265	1	0.998572262645572	0.29739127214034483	chr1_12764167	PC6
-1172.698762287284	-1171.0427921311048	1	0.995651665302664	0.06877823970461129	chr1_12764167	PC7
-1735.2105097379424	-1734.9933950891964	1	0.9994157436951098	0.5099209600355866	chr1_13321257	PC1
-1496.0207904322885	-1492.9398151533194	1	0.9917409562899648	0.01305271940946356	chr1_13321257	PC2
-1426.8332243026434	-1426.807628213155	1	0.9999311030747458	0.8210016280064477	chr1_13321257	PC3
-1354.1451694929704	-1354.0037459512835	1	0.9996193899693949	0.5948411806023121	chr1_13321257	PC4
-1467.8219924162638	-1466.1090281860506	1	0.9953996740098124	0.06418014518686284	chr1_13321257	PC5
-1328.4167032737905	-1328.3950686242588	1	0.9999417657615428	0.8352190216084834	chr1_13321257	PC6
-1147.1575782979546	-1145.432178299901	1	0.9953663540849821	0.06322116296046748	chr1_13321257	PC7
-1743.998061773844	-1742.6225145652616	1	0.996367599407067	0.0971878843193126	chr1_13321841	PC1
-1520.815960208701	-1519.6637346961616	1	0.9969564254507792	0.12900385162988484	chr1_13321841	PC2
-1441.9509221218646	-1441.9502431205249	1	0.999998203701774	0.9706037394435943	chr1_13321841	PC3
-1366.2478628072024	-1365.4205180643876	1	0.9978136508448496	0.1983218669357867	chr1_13321841	PC4
-1486.4017801030714	-1486.0261406152395	1	0.9990067383524208	0.3860716013892736	chr1_13321841	PC5
-1346.5192962189353	-1346.103153640694	1	0.9988996994833672	0.3616125834457261	chr1_13321841	PC6
-1164.9606658454704	-1164.4455418912296	1	0.998638166354476	0.3101004482155759	chr1_13321841	PC7
-1752.541655543167	-1752.4651298411413	1	0.9997962239555036	0.6956362172492784	chr1_13321949	PC1
-1512.9150908794486	-1512.7820045246467	1	0.9996456384206022	0.6059107835687045	chr1_13321949	PC2
-1442.2149926625616	-1441.579559070906	1	0.998309197752668	0.2596040599359392	chr1_13321949	PC3
-1365.3208044897451	-1365.1196295561006	1	0.9994643913360444	0.525878176140558	chr1_13321949	PC4
-1477.708219114358	-1477.67924463281	1	0.999922840576014	0.8097675571622712	chr1_13321949	PC5
-1340.1027381122956	-1340.0081444432813	1	0.9997481178288022	0.6635938513226391	chr1_13321949	PC6
-1158.8636363291132	-1157.9086357263182	1	0.9974599541517304	0.16696312474056946	chr1_13321949	PC7
-1741.8721280567045	-1741.6274425345762	1	0.9993477181027156	0.4842080013954038	chr1_1349055	PC1
-1506.9586761518638	-1506.9439371597464	1	0.9999606967934116	0.8636800386928302	chr1_1349055	PC2
-1425.7826428588962	-1423.299823944152	1	0.9934010190993524	0.025855777577692658	chr1_1349055	PC3
-1366.9348271178555	-1366.4236994350827	1	0.9986379213183044	0.31198462685611944	chr1_1349055	PC4
-1478.71710065087	-1478.7123938309742	1	0.999987448559048	0.922707403809254	chr1_1349055	PC5
-1339.7324621492419	-1338.882797352721	1	0.9977367921349009	0.19237567505804656	chr1_1349055	PC6
-1132.9292925607726	-1132.2101495771733	1	0.998084123016879	0.23041690968906	chr1_1349055	PC7
-1735.8268682312516	-1735.8264244860782	1	0.9999988039220814	0.9762339150310126	chr1_13698336	PC1
-1489.9651679960905	-1487.3068912446695	1	0.9928604421594104	0.02112375153052953	chr1_13698336	PC2
-1420.3744908376184	-1419.6792240791933	1	0.9981277205167376	0.2383150220816292	chr1_13698336	PC3
-1352.2010129449575	-1351.7980738156944	1	0.9989145002843096	0.3693416575695667	chr1_13698336	PC4
-1466.1705361691254	-1466.1261106160364	1	0.9998802617430806	0.7656428486090028	chr1_13698336	PC5
-1328.247885776665	-1327.0135791753094	1	0.996678556267476	0.1161403558189038	chr1_13698336	PC6
-1149.4187717994287	-1148.6626437754276	1	0.9979639945494708	0.2187951559648864	chr1_13698336	PC7
-1729.8451689776548	-1729.6598876118849	1	0.9994973275605163	0.542697690935293	chr1_14004357	PC1
-1492.284862252479	-1492.1830509007318	1	0.9997237522699536	0.6518124582930301	chr1_14004357	PC2
-1420.7658687489593	-1420.6774904345934	1	0.9997601961541048	0.6741754875385441	chr1_14004357	PC3
-1344.977618010495	-1344.6276212352502	1	0.9990506631844384	0.4027858613837724	chr1_14004357	PC4
-1457.6635960162268	-1457.5953619059555	1	0.9998148499503342	0.7118176339966759	chr1_14004357	PC5
-1321.1538882029954	-1321.151211261777	1	0.999992735599742	0.9416706565472196	chr1_14004357	PC6
-1142.6224916542274	-1142.2114210663776	1	0.9988850979822748	0.3645548792996021	chr1_14004357	PC7
-1781.8831449381594	-1781.8001089325805	1	0.9997826518811715	0.6836265937662229	chr1_1475515	PC1
-1535.7870009092953	-1535.668040509816	1	0.9996886338261892	0.6257118728431461	chr1_1475515	PC2
-1462.8333610705345	-1462.7163016301115	1	0.9996936086217147	0.6284864170764972	chr1_1475515	PC3
-1383.5869477847955	-1383.2913751732706	1	0.9992265489756156	0.4419766094617629	chr1_1475515	PC4
-1500.4029392247926	-1499.9120496726548	1	0.9987157741410992	0.3217599683485118	chr1_1475515	PC5
-1357.8462156175951	-1357.0121002553344	1	0.9978188341381348	0.1964956819879874	chr1_1475515	PC6
-1175.211735018653	-1175.1670159044004	1	0.9998829411078106	0.7648925500998378	chr1_1475515	PC7
-1756.4173122787604	-1756.3028493119668	1	0.9996960277048432	0.6323213786344817	chr1_1547647	PC1
-1511.713383313876	-1511.7109446358954	1	0.9999935227886247	0.9443225460004612	chr1_1547647	PC2
-1445.357429466251	-1445.2493909608186	1	0.9997130863059016	0.6420454355515108	chr1_1547647	PC3
-1368.3128675812327	-1368.2452857093147	1	0.9998205157854004	0.7131370454885215	chr1_1547647	PC4
-1482.2849174138962	-1482.2402148105684	1	0.999881275034216	0.7649346782386384	chr1_1547647	PC5
-1342.4492102177605	-1342.1991475308976	1	0.9993360433936602	0.4794450392431819	chr1_1547647	PC6
-1155.1121850125842	-1155.042764985898	1	0.9998156344564176	0.7094368898985268	chr1_1547647	PC7
-1761.7287489652829	-1761.5474211252906	1	0.9995191399473738	0.5470350254199233	chr1_1552263	PC1
-1518.0877811766686	-1517.9287765191773	1	0.9995783259122998	0.5728064367963662	chr1_1552263	PC2
-1444.6768581470487	-1441.4929111306033	1	0.99159008010192	0.011620342094485113	chr1_1552263	PC3
-1367.7329961657988	-1367.5362364883956	1	0.9994782272121612	0.5304552563579208	chr1_1552263	PC4
-1484.7145609871743	-1484.6968782458578	1	0.9999530972768454	0.8508318698928823	chr1_1552263	PC5
-1344.646263643558	-1344.0409803857642	1	0.9983957622844504	0.271219953950262	chr1_1552263	PC6
-1155.7863006415566	-1155.645404287778	1	0.9996263394471228	0.5955286130110021	chr1_1552263	PC7
-1752.5435476205278	-1752.5272306731727	1	0.9999566624335076	0.8566434538522574	chr1_1555091	PC1
-1507.615198141364	-1507.5677721975574	1	0.999874042611102	0.7580972948604201	chr1_1555091	PC2
-1438.2672039609195	-1438.1127974865826	1	0.9995899739260738	0.5784095225147026	chr1_1555091	PC3
-1358.2882747491076	-1356.3298415908396	1	0.9948118236240248	0.04780390936068134	chr1_1555091	PC4
-1455.7387779690719	-1455.5048258952563	1	0.9993788063704616	0.4939529419685424	chr1_1555091	PC5
-1342.629642696809	-1342.6026026842744	1	0.9999281831565512	0.8161099844823952	chr1_1555091	PC6
-1147.4368078175396	-1147.081305659486	1	0.9990562168043252	0.3991106047897258	chr1_1555091	PC7
-1754.0503859213816	-1753.683825234481	1	0.999022982427703	0.3918732970443459	chr1_15979621	PC1
-1507.7965923721515	-1507.339599468283	1	0.9987820945059672	0.3390590737881731	chr1_15979621	PC2
-1441.3569553125776	-1441.1739341966318	1	0.999512062770918	0.5451695343413812	chr1_15979621	PC3
-1363.3199883713235	-1360.949917750327	1	0.9936997420575356	0.029466651964317143	chr1_15979621	PC4
-1470.4995171866785	-1467.3190828203424	1	0.9915547052531096	0.01166644086131901	chr1_15979621	PC5
-1339.4623335130527	-1339.3451271333938	1	0.999687498493014	0.6282709637397809	chr1_15979621	PC6
-1158.9485870470353	-1157.7886371894326	1	0.9969115793929204	0.12772826059040027	chr1_15979621	PC7
-1732.5900812295379	-1728.0426951499405	1	0.9877685561904002	0.0025634114246169664	chr1_160972	PC1
-1484.7670111451325	-1480.479651403122	1	0.9884639181272212	0.0034086246769634795	chr1_160972	PC2
-1418.7745975046994	-1413.8240890844907	1	0.98669149410925	0.0016518747286054685	chr1_160972	PC3
-1340.7340733731135	-1340.1035152790355	1	0.9982949381031321	0.26143991711829456	chr1_160972	PC4
-1457.2507132318765	-1457.248812266278	1	0.9999948553160796	0.9508337522906573	chr1_160972	PC5
-1321.7899905650802	-1320.930660053294	1	0.9976770445692126	0.1898654918887338	chr1_160972	PC6
-1145.7315431695265	-1137.6401555976477	1	0.9783398179017396	5.7514723256362595e-05	chr1_160972	PC7
-1736.7577814892798	-1733.015864072553	1	0.989951187969442	0.006225534068250478	chr1_16155440	PC1
-1499.5623821316958	-1498.7342130033962	1	0.997767222064828	0.19809845120063807	chr1_16155440	PC2
-1426.1545699794874	-1425.0073119281226	1	0.9969082762925022	0.1298316679130313	chr1_16155440	PC3
-1351.0287159755035	-1349.6831322045846	1	0.9963747819775663	0.10090585243900817	chr1_16155440	PC4
-1466.6199977729755	-1461.9465438592965	1	0.9874653112240978	0.002233620106636856	chr1_16155440	PC5
-1323.5959842405036	-1323.3554020283862	1	0.999350866076575	0.4878953532071456	chr1_16155440	PC6
-1135.275406897478	-1135.0684776605624	1	0.9994416424796484	0.5200175647252291	chr1_16155440	PC7
-1761.296122036852	-1760.5450889989165	1	0.9980098529000178	0.22035373588438933	chr1_1622321	PC1
-1520.548731000953	-1518.7667090590655	1	0.9952843053155755	0.05904373396483512	chr1_1622321	PC2
-1441.6501610908385	-1441.1736309738098	1	0.9987367929031586	0.3289415624398936	chr1_1622321	PC3
-1369.110474198584	-1367.6382869325398	1	0.9961026086103064	0.08617705442600987	chr1_1622321	PC4
-1482.3786988965476	-1481.9510813853872	1	0.998866379078881	0.3550755813530432	chr1_1622321	PC5
-1343.6491637287904	-1343.1698857667732	1	0.998729513423344	0.3275509800456886	chr1_1622321	PC6
-1159.4382252928908	-1159.4271804029406	1	0.9999707036388272	0.8818485115367293	chr1_1622321	PC7
-1731.2826097080836	-1731.1549680781525	1	0.9996541475445171	0.61337929661405	chr1_16488136	PC1
-1497.1533126214554	-1497.1474219496265	1	0.9999840362471272	0.9135658468848338	chr1_16488136	PC2
-1413.8445527959534	-1413.6154208107682	1	0.9993792388625772	0.4984364284228622	chr1_16488136	PC3
-1344.244170268681	-1343.3412015818021	1	0.997555922021962	0.17899634953937044	chr1_16488136	PC4
-1447.3965479457736	-1447.3623350196506	1	0.9999072863412026	0.7936426771533052	chr1_16488136	PC5
-1323.839153700038	-1322.9681014437338	1	0.9976422087463306	0.1868723918709178	chr1_16488136	PC6
-1142.2376379116322	-1140.7717293805665	1	0.9960352286966324	0.08684969225540554	chr1_16488136	PC7
-1764.8560698377262	-1764.0287704950988	1	0.997825264637772	0.19833417937264147	chr1_16548923	PC1
-1509.1100459608374	-1509.0813543057761	1	0.999924498494958	0.8106805745056509	chr1_16548923	PC2
-1456.1339834229377	-1455.8352223936315	1	0.9992140957496292	0.43952503785784414	chr1_16548923	PC3
-1375.8868078400333	-1375.8444788586585	1	0.9998886141476152	0.7710815950202574	chr1_16548923	PC4
-1488.1394915590652	-1487.9648047830747	1	0.9995404036047141	0.5544679614642578	chr1_16548923	PC5
-1350.6302652175016	-1350.6183972303681	1	0.9999687689426118	0.8775586125363132	chr1_16548923	PC6
-1162.543315695446	-1161.8665983404487	1	0.9982207496013136	0.2446785525690985	chr1_16548923	PC7
-1765.6356318339676	-1765.6330110947524	1	0.9999930760101926	0.9422851322780716	chr1_16618571	PC1
-1524.7070146117649	-1524.1837779915827	1	0.9986185597705264	0.3063207317316739	chr1_16618571	PC2
-1452.310047317692	-1451.7600368316089	1	0.9985479232215514	0.2942615018378014	chr1_16618571	PC3
-1371.7968400937316	-1371.7651551761835	1	0.9999162917004382	0.8012469384479236	chr1_16618571	PC4
-1488.7784505421291	-1487.9875040627267	1	0.9979124950078834	0.208488238650494	chr1_16618571	PC5
-1347.135714548534	-1347.0578454666866	1	0.9997942904296816	0.6931109884443525	chr1_16618571	PC6
-1166.7824512888021	-1166.5587619646706	1	0.9994091856322596	0.5035824282974912	chr1_16618571	PC7
-1743.1744450953954	-1742.971449628633	1	0.9994624082184772	0.5240113951761867	chr1_16621377	PC1
-1513.0458723818192	-1513.0262568549704	1	0.9999480396894578	0.8429916219869276	chr1_16621377	PC2
-1435.0034350634546	-1434.9108329788758	1	0.999754726549144	0.6669384863275903	chr1_16621377	PC3
-1362.767003598709	-1362.7531756166654	1	0.9999633702548768	0.8679202175626618	chr1_16621377	PC4
-1485.7871869522378	-1485.6829368720569	1	0.9997238789756321	0.6479455111872492	chr1_16621377	PC5
-1340.656948570287	-1340.5084970024236	1	0.9996068281259336	0.5858304217290295	chr1_16621377	PC6
-1162.8066725978545	-1162.8035603372473	1	0.9999917556350256	0.9371156352250598	chr1_16621377	PC7
-1748.6725678071502	-1748.6719514458398	1	0.9999983519764636	0.9719919080115728	chr1_16709426	PC1
-1505.4407181555298	-1505.227682154422	1	0.9994305472235878	0.5139226783235465	chr1_16709426	PC2
-1435.3574496930632	-1435.2871378895322	1	0.9998120181961121	0.7076618479146708	chr1_16709426	PC3
-1357.8780595270175	-1357.7225375130165	1	0.9995842521850484	0.5770402336255565	chr1_16709426	PC4
-1471.452631839352	-1471.4370775172533	1	0.9999584117682944	0.8599982224321397	chr1_16709426	PC5
-1332.7001472381155	-1332.5753709291969	1	0.999666429152694	0.6173902692612658	chr1_16709426	PC6
-1150.3578118901005	-1150.3557443375676	1	0.9999944717999526	0.9487275453736924	chr1_16709426	PC7
-1714.221459077342	-1714.1256843321771	1	0.9997390674407453	0.6616301071044558	chr1_16739512	PC1
-1470.213369939182	-1470.1208309336291	1	0.9997478819082188	0.6670451142048639	chr1_16739512	PC2
-1405.206963201889	-1404.7530761035498	1	0.9987640148728336	0.34070568036669663	chr1_16739512	PC3
-1319.3713273087615	-1319.0051348422749	1	0.9990026980003258	0.3921112295469953	chr1_16739512	PC4
-1441.9278692138178	-1441.8979764227413	1	0.9999185515703016	0.8068351580849148	chr1_16739512	PC5
-1277.213119123397	-1277.0842621447894	1	0.999648952697992	0.6116950645315045	chr1_16739512	PC6
-1122.2291065481588	-1122.162215098002	1	0.9998177510775902	0.7145415965191989	chr1_16739512	PC7
-1722.620047033974	-1722.4785976891599	1	0.9996188075919328	0.5948075765476135	chr1_16810322	PC1
-1492.0968465380622	-1492.086310204959	1	0.9999716005835874	0.8845811729753431	chr1_16810322	PC2
-1424.6270110403086	-1424.590121877006	1	0.9999005732361544	0.7859129425350179	chr1_16810322	PC3
-1349.444912863415	-1349.0338171833928	1	0.9988925390787536	0.3645402417842597	chr1_16810322	PC4
-1467.5488387642965	-1467.5464308991905	1	0.9999935098186192	0.9446748406343348	chr1_16810322	PC5
-1329.2814875522045	-1328.813230161967	1	0.9987386468755971	0.3331757656224531	chr1_16810322	PC6
-1149.6060980918166	-1149.6058867907248	1	0.9999994304554396	0.983598810666776	chr1_16810322	PC7
-1769.9095429457916	-1769.6869959848734	1	0.9994129772177912	0.5046740278211543	chr1_16933835	PC1
-1524.9950568103875	-1524.9929797498237	1	0.9999945196441352	0.9486099503420079	chr1_16933835	PC2
-1455.648066779519	-1454.578883964395	1	0.9971829126218064	0.14365486580927442	chr1_16933835	PC3
-1365.9765016012775	-1365.688281969213	1	0.999239815123808	0.44771141005945947	chr1_16933835	PC4
-1492.7322807891221	-1492.5443600462838	1	0.9995042898103552	0.5398372488123909	chr1_16933835	PC5
-1333.003502952209	-1333.002988822161	1	0.9999986434572572	0.9744190228415908	chr1_16933835	PC6
-1165.4521542030952	-1165.4001898409579	1	0.9998629002641012	0.7471649984341613	chr1_16933835	PC7
-1692.661397880836	-1692.5651789279718	1	0.9997346036297412	0.6608952682928761	chr1_17182746	PC1
-1456.942122856345	-1456.9325544473224	1	0.9999736047372644	0.8899749632499361	chr1_17182746	PC2
-1383.7726812461233	-1382.972932183793	1	0.9977962275701148	0.20597434828120048	chr1_17182746	PC3
-1305.1914198337968	-1305.1757662285781	1	0.9999568185731199	0.8595567466727256	chr1_17182746	PC4
-1434.8723827611245	-1434.832335745679	1	0.9998895315767188	0.7771700235067855	chr1_17182746	PC5
-1294.9246094914356	-1294.9137801759566	1	0.9999701264724874	0.8829988527389712	chr1_17182746	PC6
-1123.6809895131605	-1123.5967250467068	1	0.9997675733147064	0.6814225142805186	chr1_17182746	PC7
-1758.2941291994555	-1757.1139274511872	1	0.996870241937816	0.12444999598679805	chr1_17225885	PC1
-1512.386067566612	-1512.240056251548	1	0.9996122629316474	0.5889272873911263	chr1_17225885	PC2
-1443.1389132393244	-1442.384650624792	1	0.9979986518155034	0.21936426131052755	chr1_17225885	PC3
-1366.4238124998985	-1366.4116675086655	1	0.9999677429074352	0.8761493359639925	chr1_17225885	PC4
-1483.9045996547568	-1483.867805758625	1	0.9999022786233012	0.7861828404480998	chr1_17225885	PC5
-1341.1864931843652	-1340.7785793098658	1	0.9989171501198564	0.3664028649220813	chr1_17225885	PC6
-1160.0501690517485	-1159.9355936351649	1	0.9996957291242546	0.6321541889269533	chr1_17225885	PC7
-1698.6032604027978	-1697.3553915377133	1	0.9965729590294004	0.1141548732240935	chr1_17311239	PC1
-1462.7166150265832	-1462.7153389813284	1	0.999996489565296	0.9597094308188396	chr1_17311239	PC2
-1401.6774321059552	-1398.371943791596	1	0.9909477179277154	0.01013520618945101	chr1_17311239	PC3
-1326.1137741478951	-1325.25817726494	1	0.9976489938606921	0.19083055871142604	chr1_17311239	PC4
-1400.4997584295581	-1399.0501488507184	1	0.9960200193879	0.08862247274967018	chr1_17311239	PC5
-1302.065683959382	-1302.0021415128845	1	0.9998252079973045	0.7214738782023478	chr1_17311239	PC6
-1127.7680212541936	-1127.6324968313734	1	0.9996272375184582	0.6026290640986169	chr1_17311239	PC7
-1746.7989412150705	-1746.7403392303809	1	0.9998431127506904	0.7320870206021665	chr1_17328199	PC1
-1503.087996802301	-1503.0664695443925	1	0.9999423650935958	0.8356226558575787	chr1_17328199	PC2
-1431.0900677422947	-1430.613706009249	1	0.9987254134233494	0.3290270299791264	chr1_17328199	PC3
-1359.8049249082774	-1359.7992658208373	1	0.9999848486089196	0.9152753774690736	chr1_17328199	PC4
-1439.0867025803027	-1438.5195707953546	1	0.9984827270971348	0.2868677355411737	chr1_17328199	PC5
-1331.3071898550766	-1329.5409631480388	1	0.9952823101244704	0.0601786790718056	chr1_17328199	PC6
-1151.014588187355	-1150.9776777541153	1	0.9999011817684124	0.7858527345753353	chr1_17328199	PC7
-1780.0020534379114	-1779.9904200732472	1	0.9999695067174472	0.8787654964068398	chr1_17354136	PC1
-1533.864390202791	-1533.7997213684869	1	0.9998305023498272	0.7191197574932022	chr1_17354136	PC2
-1461.9065408472825	-1461.872376419807	1	0.9999104511198976	0.7937856868972255	chr1_17354136	PC3
-1382.5498299261512	-1382.5411019193991	1	0.9999771221312906	0.8948884216989499	chr1_17354136	PC4
-1498.3586264234516	-1498.2628726059825	1	0.9997490385276347	0.6616647771802164	chr1_17354136	PC5
-1356.7968394642862	-1356.7640232897866	1	0.9999139848934836	0.797805587243632	chr1_17354136	PC6
-1173.7694848343147	-1173.7572564928664	1	0.999967947194049	0.8757285149962626	chr1_17354136	PC7
-1776.4065311358872	-1771.7124151405953	1	0.987739080846225	0.0021838271010965775	chr1_1741377	PC1
-1531.6061325160583	-1531.4626045311775	1	0.9996228622384552	0.5921133403064329	chr1_1741377	PC2
-1458.941400105732	-1458.9308159741229	1	0.99997218400945	0.884321506021405	chr1_1741377	PC3
-1380.5997161633227	-1380.566350898773	1	0.9999123158955936	0.7961580003716641	chr1_1741377	PC4
-1496.7977467459878	-1496.6709237871876	1	0.9996667494724903	0.6145194945390673	chr1_1741377	PC5
-1354.2460048976704	-1354.1790384071555	1	0.9998240194535024	0.7143885420464209	chr1_1741377	PC6
-1172.790547341382	-1171.8558000801168	1	0.9975463862355658	0.1715329836946588	chr1_1741377	PC7
-1773.7659286670125	-1773.6158962242664	1	0.9996052557142806	0.583841746258438	chr1_1745125	PC1
-1528.6330696331672	-1528.625850245562	1	0.9999810017920338	0.9043552511281396	chr1_1745125	PC2
-1457.812960983021	-1457.8037887394607	1	0.9999758628082538	0.8922625596579232	chr1_1745125	PC3
-1377.4931706226794	-1377.1857919359684	1	0.9991914357835407	0.4330021772060467	chr1_1745125	PC4
-1495.3676410856408	-1494.5362716867	1	0.9978145773133787	0.1972339422434897	chr1_1745125	PC5
-1353.5891114003025	-1353.1845727020193	1	0.9989359909376924	0.3683931593186552	chr1_1745125	PC6
-1170.8878051219765	-1170.8768340531058	1	0.9999711291829	0.8822411307666371	chr1_1745125	PC7
-1675.381235605645	-1675.3810047683053	1	0.9999993735759354	0.9828574796439944	chr1_17497639	PC1
-1461.2919140856684	-1460.3811613315866	1	0.9975315380954864	0.17713417646266982	chr1_17497639	PC2
-1385.406577390445	-1385.3139710378155	1	0.9997487253261153	0.6669312732312103	chr1_17497639	PC3
-1328.290445377989	-1326.8649106669345	1	0.9961389933860548	0.091313177778017	chr1_17497639	PC4
-1423.9852916824357	-1423.8029153232953	1	0.9995052069575536	0.5458784725600213	chr1_17497639	PC5
-1313.6309173257055	-1313.4171517145226	1	0.999420071585308	0.5132028328483131	chr1_17497639	PC6
-1107.2022141671573	-1107.1109490370154	1	0.9997523640992833	0.6692077319996317	chr1_17497639	PC7
-1768.2016879054636	-1768.1938975332098	1	0.999979445139344	0.9006637952007978	chr1_1754846	PC1
-1526.0743194067031	-1526.0567816714083	1	0.9999537273627096	0.8514376031216906	chr1_1754846	PC2
-1452.5561532277857	-1452.5108267023809	1	0.999880412097366	0.7633485726893136	chr1_1754846	PC3
-1374.3520542952065	-1374.2710644006975	1	0.9997863291778047	0.6873402758942513	chr1_1754846	PC4
-1491.6888550654267	-1491.6861573555036	1	0.9999928820571964	0.9414452284403391	chr1_1754846	PC5
-1347.1514537046285	-1346.960369413601	1	0.9994959468900656	0.5364449269719285	chr1_1754846	PC6
-1168.0666797905615	-1167.9995392902522	1	0.9998228639745814	0.7140340004591805	chr1_1754846	PC7
-1719.776724325883	-1719.6217445476148	1	0.9995772250609114	0.5777050041236584	chr1_17612326	PC1
-1479.9040053408485	-1479.8537715613115	1	0.9998629458742576	0.7512692647530761	chr1_17612326	PC2
-1413.8165501072604	-1413.4847273708258	1	0.9990950270982656	0.4152758967303204	chr1_17612326	PC3
-1331.639060688681	-1330.994317601165	1	0.9982423565970844	0.25614266364157595	chr1_17612326	PC4
-1450.435188026909	-1449.5702517653367	1	0.9976427927868874	0.1884271783438798	chr1_17612326	PC5
-1315.6800189850767	-1315.6393669071665	1	0.999889086429918	0.7755377776185085	chr1_17612326	PC6
-1136.238341412726	-1135.8730960479472	1	0.9990039197061129	0.3927241701854269	chr1_17612326	PC7
-1757.2465912762955	-1756.6196884892843	1	0.9983318781187972	0.2628268760767929	chr1_17646869	PC1
-1513.9902568570956	-1513.0495632280133	1	0.9974979592255268	0.17017656054394795	chr1_17646869	PC2
-1442.9447754649316	-1442.9369465776106	1	0.9999791509834659	0.9004198180502345	chr1_17646869	PC3
-1365.7666813284775	-1364.9757668426635	1	0.9978959197870704	0.20849744149568586	chr1_17646869	PC4
-1480.4326446223688	-1478.0775549506563	1	0.9937477505412936	0.029984523364641694	chr1_17646869	PC5
-1340.6469454892972	-1340.2236407777964	1	0.998873325689946	0.3575132884541845	chr1_17646869	PC6
-1160.7771162305778	-1160.6418072980166	1	0.999639721553525	0.6029176040502502	chr1_17646869	PC7
-1725.6947133817891	-1725.0556683559305	1	0.9982696694127388	0.2582544600950017	chr1_17687489	PC1
-1484.9069178010052	-1484.0206449596396	1	0.9976010586516612	0.18306734429213814	chr1_17687489	PC2
-1405.3536879758167	-1403.4260834984234	1	0.9947897602585104	0.0495917492287808	chr1_17687489	PC3
-1336.981566266944	-1336.6879936318296	1	0.9992047266005912	0.4435251530152817	chr1_17687489	PC4
-1457.3922987559133	-1457.376115348088	1	0.9999561434879428	0.8572249534581874	chr1_17687489	PC5
-1318.3370646314052	-1318.2567081204572	1	0.9997822553874476	0.6885009016626255	chr1_17687489	PC6
-1142.6922573299407	-1142.3407193854464	1	0.9990477762966464	0.4017520771357369	chr1_17687489	PC7
-1720.7131987449661	-1719.0579877139717	1	0.9954877762976686	0.06884180910996615	chr1_17767036	PC1
-1482.8675578842551	-1482.8535484866761	1	0.9999617236899913	0.8670646429290461	chr1_17767036	PC2
-1409.818990570845	-1409.7091378939083	1	0.9996999011126262	0.6392645156811652	chr1_17767036	PC3
-1336.1012920255368	-1336.0964079113623	1	0.9999866555147906	0.9212697962163352	chr1_17767036	PC4
-1437.8065161927993	-1437.0726768083207	1	0.997996983080521	0.2257122890525616	chr1_17767036	PC5
-1311.300648326442	-1311.1387256767089	1	0.999557686238294	0.5693058731254033	chr1_17767036	PC6
-1134.9780197049934	-1134.8986759508346	1	0.9997832372828852	0.6903677815140128	chr1_17767036	PC7
-1770.8589885010824	-1770.7759688672793	1	0.9997812633629656	0.6836560957017495	chr1_17948524	PC1
-1527.7748689023401	-1524.9646360318134	1	0.9926222569479248	0.017751930856621644	chr1_17948524	PC2
-1444.5842542812666	-1444.5496770561626	1	0.9999088915680076	0.7925719005138563	chr1_17948524	PC3
-1373.8626116587163	-1373.845212475153	1	0.9999541533999636	0.8520188011549491	chr1_17948524	PC4
-1493.8004356509334	-1493.5133490217902	1	0.9992437995574714	0.4486053239545103	chr1_17948524	PC5
-1348.7130878672094	-1347.2871397832996	1	0.9962496113842996	0.09126623648772683	chr1_17948524	PC6
-1167.6429404967034	-1167.6428493273559	1	0.9999997597645937	0.9892262651055134	chr1_17948524	PC7
-1740.1591446343255	-1740.0613503556226	1	0.9997367929796288	0.6583054491764455	chr1_17975230	PC1
-1501.8834607583035	-1501.847528958092	1	0.9999032838153696	0.7886424577240678	chr1_17975230	PC2
-1429.8790489329467	-1429.6607371581906	1	0.9994125231711418	0.5087566424763466	chr1_17975230	PC3
-1354.5406233067833	-1354.4901792249996	1	0.9998642243414084	0.7507663952275156	chr1_17975230	PC4
-1461.5791547986025	-1461.4121344095531	1	0.9995505172278788	0.5632893633047833	chr1_17975230	PC5
-1327.5292361032928	-1327.529194820754	1	0.9999998888760798	0.9927500955792118	chr1_17975230	PC6
-1151.8876482414516	-1151.3559712046938	1	0.9985698606730736	0.3024514433050668	chr1_17975230	PC7
-1766.8266269201886	-1765.8693337948346	1	0.9974706826315062	0.16645469921684058	chr1_17975767	PC1
-1522.5246084986466	-1522.1817143034382	1	0.9990932838152182	0.4076006102184149	chr1_17975767	PC2
-1448.8633841846406	-1448.818726365883	1	0.9998818646008708	0.7650489901573991	chr1_17975767	PC3
-1370.7838744193573	-1370.7799112354955	1	0.9999895154415728	0.9290579485091256	chr1_17975767	PC4
-1488.5068748793115	-1488.0585247814379	1	0.9988145917820228	0.34366805355974017	chr1_17975767	PC5
-1347.4945372702518	-1347.253238772399	1	0.9993618478912994	0.4872483332235461	chr1_17975767	PC6
-1163.2340416562904	-1162.6378321791026	1	0.9984239694933348	0.2748421670344157	chr1_17975767	PC7
-1764.7200226415314	-1763.9519376791009	1	0.9979674063697505	0.2151888057117685	chr1_18036740	PC1
-1520.285973809422	-1520.2239376633845	1	0.9998356793404296	0.7246590534027646	chr1_18036740	PC2
-1446.9075463894892	-1446.8946787952912	1	0.9999659142386856	0.8725487334360473	chr1_18036740	PC3
-1371.3246987673824	-1371.2172725017215	1	0.9997154675978566	0.642990336731592	chr1_18036740	PC4
-1484.7551667834437	-1484.6557198891494	1	0.9997365992145052	0.6556152334690115	chr1_18036740	PC5
-1346.0040597717248	-1345.9587079659445	1	0.9998798699823328	0.7632845577573608	chr1_18036740	PC6
-1165.0818647397982	-1165.0140002942558	1	0.9998202427925876	0.7125645440952388	chr1_18036740	PC7
-1752.9750194006613	-1751.3640871080981	1	0.9957019575411634	0.07266081959600428	chr1_18040462	PC1
-1509.0651808237246	-1508.540536328089	1	0.9985981906847824	0.30567089538193826	chr1_18040462	PC2
-1437.0917188154474	-1436.3611011308274	1	0.998048383663662	0.2267336628499621	chr1_18040462	PC3
-1360.2627722839375	-1360.1508000836454	1	0.9997006539031146	0.6360507792672838	chr1_18040462	PC4
-1474.772376812048	-1474.5965758607495	1	0.9995300544395072	0.5532077296483313	chr1_18040462	PC5
-1335.6646323401746	-1335.6642488634618	1	0.9999989746617209	0.9779062698041608	chr1_18040462	PC6
-1158.5230676090414	-1158.5225527544105	1	0.9999986233842876	0.974401009258919	chr1_18040462	PC7
-1769.696717326925	-1767.6867406775186	1	0.9947037008726984	0.04496495862486916	chr1_18042720	PC1
-1525.3917552506155	-1525.0790373346156	1	0.9991741379992158	0.4290344400427798	chr1_18042720	PC2
-1451.6757230651588	-1450.9637608580767	1	0.9981207581960736	0.2327585422792567	chr1_18042720	PC3
-1374.105472220399	-1374.0558905987573	1	0.9998690135421129	0.7528360947576981	chr1_18042720	PC4
-1489.5740730298385	-1489.5736343058954	1	0.9999988408885362	0.9763687214430892	chr1_18042720	PC5
-1349.1573668066085	-1348.9758035762907	1	0.999520423539996	0.5467749856549233	chr1_18042720	PC6
-1168.2599018917658	-1168.2493764047265	1	0.9999721919664668	0.8846401782365172	chr1_18042720	PC7
-1743.8847182385464	-1743.8263781976807	1	0.9998440227516362	0.7326634811293702	chr1_18074085	PC1
-1504.515397591017	-1502.3294404127969	1	0.9941722423555182	0.03653592393859752	chr1_18074085	PC2
-1434.8212558387052	-1434.7850557442346	1	0.9999032129877188	0.7878736365816289	chr1_18074085	PC3
-1358.4561355452126	-1358.4153444236993	1	0.9998909387777852	0.775164545797376	chr1_18074085	PC4
-1474.6839410773512	-1474.5395669389986	1	0.9996140473909844	0.5910237827219579	chr1_18074085	PC5
-1334.4063728062865	-1333.4090503641667	1	0.9973369147738412	0.15785606206864602	chr1_18074085	PC6
-1151.848239349626	-1151.7393054559527	1	0.9997087753187592	0.6406693820579574	chr1_18074085	PC7
-1721.502318702186	-1721.3347302376956	1	0.9995549769684968	0.5626265088645835	chr1_18074346	PC1
-1512.1471153467623	-1512.1146666785062	1	0.9999138186719748	0.7989165381133195	chr1_18074346	PC2
-1428.006559427305	-1426.441863700548	1	0.9958527254502102	0.07689243816026284	chr1_18074346	PC3
-1368.3243090313872	-1367.6593480941342	1	0.9982353942427532	0.2488191168639057	chr1_18074346	PC4
-1481.3159468410604	-1481.3006626641175	1	0.9999594054004952	0.8612068663944676	chr1_18074346	PC5
-1339.9990524079244	-1339.9803078852526	1	0.9999502149905176	0.846472747352561	chr1_18074346	PC6
-1153.564002595003	-1153.3499035768193	1	0.9994315055634374	0.5128744715195779	chr1_18074346	PC7
-1726.980728087308	-1724.7526412091242	1	0.9939637081494896	0.034775309644727415	chr1_18117292	PC1
-1490.7897355328244	-1490.5654805526708	1	0.9993907971064548	0.5030434010544007	chr1_18117292	PC2
-1421.827689462179	-1421.6711198134424	1	0.9995746294936968	0.5757601457541921	chr1_18117292	PC3
-1349.141344724867	-1347.6590946144665	1	0.9959802473611908	0.08511075493921802	chr1_18117292	PC4
-1461.077708812097	-1459.199315149717	1	0.9949086743545548	0.05259353893466468	chr1_18117292	PC5
-1322.0508998087384	-1319.2083555566085	1	0.9923054507476264	0.017109676509035658	chr1_18117292	PC6
-1148.8239033269756	-1148.8112247076206	1	0.9999655478235042	0.8734801340475781	chr1_18117292	PC7
-1724.725793986019	-1724.2616465299664	1	0.9987360924400924	0.3353063833879741	chr1_18132959	PC1
-1484.19692292322	-1484.1628801971785	1	0.9999072448305236	0.7941450305493843	chr1_18132959	PC2
-1414.5784643657144	-1410.0313447107824	1	0.9876864678681	0.002564158351539845	chr1_18132959	PC3
-1329.865181839982	-1325.497233619016	1	0.9881687795996624	0.003120058856035277	chr1_18132959	PC4
-1451.8769104641035	-1451.8482598155772	1	0.9999219358849648	0.8108133457032238	chr1_18132959	PC5
-1287.0930019511336	-1285.389866185264	1	0.9953700544864243	0.06494904007271808	chr1_18132959	PC6
-1134.9339985037468	-1134.8744011502934	1	0.9998376225757756	0.7299095411869005	chr1_18132959	PC7
-1677.2010519743521	-1676.5599469469526	1	0.9982450895294309	0.25748851709288645	chr1_18133670	PC1
-1474.6968874656127	-1470.823971421843	1	0.989445366317737	0.005383664862579361	chr1_18133670	PC2
-1398.204941298911	-1398.0554208169074	1	0.9995904387369458	0.5844842757165072	chr1_18133670	PC3
-1326.9009751578012	-1326.892012052968	1	0.9999754438499092	0.8934905100920268	chr1_18133670	PC4
-1441.7134699293554	-1441.3015405670822	1	0.9988720630044045	0.3640543757116911	chr1_18133670	PC5
-1292.744745489591	-1292.6628560561944	1	0.9997756705535692	0.6857009697236923	chr1_18133670	PC6
-1122.9245839771697	-1122.8764622843116	1	0.9998681684361383	0.756385160375893	chr1_18133670	PC7
-1734.1047209420306	-1733.4389728329818	1	0.9982071398007656	0.2485392133949568	chr1_18229226	PC1
-1493.084101530297	-1493.0481338190923	1	0.9999030566906688	0.7885393736103673	chr1_18229226	PC2
-1417.3605993934045	-1416.6031974591206	1	0.9979605678259876	0.21840751948053228	chr1_18229226	PC3
-1345.497892359751	-1344.8456911163578	1	0.9982435894635878	0.25341062196098924	chr1_18229226	PC4
-1463.2655345813293	-1463.2336494544868	1	0.9999140599549377	0.8006331841567556	chr1_18229226	PC5
-1324.5976105046525	-1324.5528957313165	1	0.9998794822673304	0.764903625262202	chr1_18229226	PC6
-1138.5899747180608	-1138.5424637672209	1	0.999871946337468	0.7578873708224014	chr1_18229226	PC7
-1761.2388803957092	-1759.0812397795066	1	0.9942931615639374	0.037771527079637324	chr1_18229612	PC1
-1520.2329608997684	-1519.8521458400414	1	0.998990390477168	0.3828188619314797	chr1_18229612	PC2
-1447.0894453320002	-1446.8749656918146	1	0.9994312502870404	0.5125000558082213	chr1_18229612	PC3
-1369.4788617438426	-1369.1020975589468	1	0.9990011247126346	0.3853614221163264	chr1_18229612	PC4
-1481.6003182057418	-1481.5822330562635	1	0.9999520299318252	0.8491642375245068	chr1_18229612	PC5
-1343.3186166375992	-1343.1000663885827	1	0.9994204591153965	0.5085252516888237	chr1_18229612	PC6
-1160.9265282768065	-1160.8965364669134	1	0.9999204492919308	0.8065218319720306	chr1_18229612	PC7
-1693.5321227954248	-1693.5311294097155	1	0.9999972858350792	0.9644474934580528	chr1_18230164	PC1
-1452.9231519102245	-1452.6907003903746	1	0.9993650881996382	0.4953414016089045	chr1_18230164	PC2
-1393.7527786662204	-1393.7496801418722	1	0.9999915341223164	0.9372542746978848	chr1_18230164	PC3
-1324.858002038343	-1323.843476340081	1	0.9972319101082044	0.15431689963741968	chr1_18230164	PC4
-1412.2973068481976	-1412.2138485268536	1	0.9997719977960604	0.682866750108359	chr1_18230164	PC5
-1280.658209927011	-1280.6560236208811	1	0.9999940265038252	0.94727772554786	chr1_18230164	PC6
-1093.3035930485894	-1093.1697548245452	1	0.9996343886443564	0.6048947064327652	chr1_18230164	PC7
-1776.1751794111935	-1775.8017031255802	1	0.9990189407241616	0.3874427832211651	chr1_18277043	PC1
-1531.155927626243	-1531.1398883388758	1	0.9999578477021857	0.8578553136875524	chr1_18277043	PC2
-1456.2479513809851	-1456.239732836348	1	0.9999784009043876	0.8979849926189144	chr1_18277043	PC3
-1380.8798288251728	-1380.8456044524548	1	0.9999100582559922	0.7936089399591517	chr1_18277043	PC4
-1495.8386467990128	-1495.6111756484106	1	0.9994023569761988	0.4999972306341238	chr1_18277043	PC5
-1354.03675041004	-1353.2733677362785	1	0.9979957492435978	0.21659855829446426	chr1_18277043	PC6
-1170.193061379324	-1170.1312290533538	1	0.9998375103750892	0.7250933726490334	chr1_18277043	PC7
-1785.4162671741344	-1785.4052378699093	1	0.9999712032756636	0.8819312926600826	chr1_1828689	PC1
-1538.9669237241662	-1538.4667592440462	1	0.9986949398519079	0.3172309222055493	chr1_1828689	PC2
-1465.9063105176226	-1464.8620453411038	1	0.9972771727059706	0.1484087782204088	chr1_1828689	PC3
-1386.915351433482	-1386.1016086676764	1	0.997877600740222	0.20205118788647386	chr1_1828689	PC4
-1503.52565565227	-1503.4873324621512	1	0.9998999444572769	0.7818946518151324	chr1_1828689	PC5
-1360.3233555562288	-1360.313855630911	1	0.9999751963250624	0.8903669135481147	chr1_1828689	PC6
-1177.0417233017565	-1176.893736168294	1	0.9996136852563554	0.5864172706473715	chr1_1828689	PC7
-1756.5587630118	-1756.5451010229406	1	0.9999636172028576	0.8687081261282019	chr1_18313586	PC1
-1513.1454633758856	-1513.0427330527468	1	0.9997264546689808	0.6503488099369803	chr1_18313586	PC2
-1438.1829742433345	-1437.590671304314	1	0.9984238720540594	0.2764203211314005	chr1_18313586	PC3
-1363.805149121425	-1363.750054529145	1	0.9998532874816296	0.7399288546232812	chr1_18313586	PC4
-1478.8641410655262	-1478.6995523189123	1	0.9995617771485912	0.566143811691175	chr1_18313586	PC5
-1340.1008174519568	-1340.0195803644572	1	0.999783679625661	0.6868887447942487	chr1_18313586	PC6
-1160.8133618144714	-1160.149684809916	1	0.9982341122705766	0.24927648831999635	chr1_18313586	PC7
-1773.8850980239624	-1773.7934958608805	1	0.999758653205025	0.6686338329932774	chr1_18359820	PC1
-1529.8617737059622	-1529.1195251693177	1	0.9980460523244824	0.22307223684423008	chr1_18359820	PC2
-1456.74181991173	-1456.469330314199	1	0.9992822350616896	0.4603764805551826	chr1_18359820	PC3
-1379.2239282089151	-1379.2236845555346	1	0.9999993579623132	0.9823881082093916	chr1_18359820	PC4
-1495.2187233115703	-1494.7747921179944	1	0.9988309047587342	0.3460572387830292	chr1_18359820	PC5
-1353.1115201674415	-1353.0799949712414	1	0.9999169331045276	0.8017380545823978	chr1_18359820	PC6
-1171.9613924116018	-1171.7396245340747	1	0.9994158021263326	0.5054208153978523	chr1_18359820	PC7
-1723.8532275623459	-1722.7671615137988	1	0.9970650298185436	0.14053127665903026	chr1_18360010	PC1
-1494.9330043839238	-1494.5857574217034	1	0.9990606661806	0.40464002363404095	chr1_18360010	PC2
-1424.1660060775414	-1423.7381875183999	1	0.9988428390151473	0.35496250014966724	chr1_18360010	PC3
-1342.7253175835995	-1342.3782754765261	1	0.9990612200717416	0.40477865255096207	chr1_18360010	PC4
-1439.8638535194882	-1439.810080933065	1	0.9998544826145996	0.7429564188646378	chr1_18360010	PC5
-1318.7427971915345	-1318.7412313174825	1	0.9999957621901646	0.9553720603689592	chr1_18360010	PC6
-1142.271723436696	-1141.3804540013725	1	0.9975908108649744	0.18183787654984454	chr1_18360010	PC7
-1723.9798264750116	-1723.8324690904356	1	0.9996012773876524	0.5872149164205192	chr1_18365917	PC1
-1489.9805361590115	-1489.944195409751	1	0.999901653688114	0.7874717981623226	chr1_18365917	PC2
-1395.8480017900085	-1395.7908852273208	1	0.9998454339690559	0.7353753108135006	chr1_18365917	PC3
-1336.9688480868515	-1336.9143728940248	1	0.9998525813872824	0.7413422854737788	chr1_18365917	PC4
-1454.2050917896743	-1454.1978432292292	1	0.9999803829787616	0.9041631305630952	chr1_18365917	PC5
-1317.7058358866095	-1317.5878372669079	1	0.9996807042477136	0.627112185893409	chr1_18365917	PC6
-1136.8538986049969	-1136.7375689672788	1	0.9996852196816848	0.629558988184433	chr1_18365917	PC7
-1723.4311401671584	-1723.0785277601608	1	0.999052566284496	0.4010336304827036	chr1_18366431	PC1
-1492.1641482441846	-1491.984596792562	1	0.999517451271572	0.5490048826384479	chr1_18366431	PC2
-1412.6192323478876	-1412.062513496824	1	0.9985045632303354	0.29133588739063265	chr1_18366431	PC3
-1354.2429515481167	-1354.1087937507966	1	0.9996394257824054	0.6044639300952406	chr1_18366431	PC4
-1465.1375846330866	-1465.1248123807727	1	0.9999656665778092	0.8730177619263741	chr1_18366431	PC5
-1330.5836566745618	-1330.5635386307256	1	0.999945920699338	0.8410196856277418	chr1_18366431	PC6
-1117.8316152506613	-1115.0171959609806	1	0.9924629041884611	0.017667333323853555	chr1_18366431	PC7
-1717.493687751763	-1716.0246085877334	1	0.9959832145290816	0.0865093163743247	chr1_18401459	PC1
-1485.4997454557626	-1484.7264414202707	1	0.997883601542994	0.21363688082576024	chr1_18401459	PC2
-1396.7070986347117	-1395.2123029978168	1	0.9959130439180413	0.08380131780007541	chr1_18401459	PC3
-1334.1750634584164	-1333.7270572096872	1	0.9987733385848514	0.3438531620622116	chr1_18401459	PC4
-1451.3793976516974	-1451.3756443010986	1	0.9999897169005456	0.930956699361236	chr1_18401459	PC5
-1313.9536620997098	-1313.094362141625	1	0.9976485226042447	0.1898733662759529	chr1_18401459	PC6
-1134.715877954995	-1133.9062871066292	1	0.9977844009521636	0.20320592604032384	chr1_18401459	PC7
-1713.7428352044994	-1713.0557927639068	1	0.9981271517695108	0.2411112826325386	chr1_18470433	PC1
-1468.4774301440766	-1468.457941774345	1	0.9999468271443359	0.8434947517423967	chr1_18470433	PC2
-1410.27265000169	-1410.0861668596726	1	0.9994913077578952	0.5413918123146924	chr1_18470433	PC3
-1336.2625474749866	-1335.0886026712774	1	0.9968020009157196	0.12545274186595368	chr1_18470433	PC4
-1448.6875932038456	-1448.3359521973623	1	0.9990410030881282	0.4016830829834732	chr1_18470433	PC5
-1314.5221697319087	-1313.8865693040752	1	0.9982672589271896	0.25954152104472783	chr1_18470433	PC6
-1135.8962577706775	-1135.7010334097845	1	0.9994674696457588	0.5320636288282716	chr1_18470433	PC7
-1695.0668150027188	-1695.0535903749094	1	0.9999634180195948	0.8708079765495949	chr1_18474737	PC1
-1465.589969210833	-1464.6034003280818	1	0.9972746227246164	0.1601151993835123	chr1_18474737	PC2
-1394.7871068999436	-1394.7289991727778	1	0.999839272317343	0.7331759449631244	chr1_18474737	PC3
-1321.8573611425113	-1321.3737478427654	1	0.9986630983237852	0.3253728322739887	chr1_18474737	PC4
-1432.2210275151097	-1431.0238947619644	1	0.9966939066539132	0.12178093604901552	chr1_18474737	PC5
-1298.5681127888527	-1298.538458104675	1	0.9999179710431824	0.8075908603033095	chr1_18474737	PC6
-1123.023244883358	-1122.9840838665289	1	0.9998916766368896	0.7795843491811841	chr1_18474737	PC7
-1721.4818191356098	-1720.8558474044455	1	0.9983073293650988	0.263181610905797	chr1_18625137	PC1
-1490.720375271393	-1490.473566331693	1	0.9993322692028096	0.4823178747053356	chr1_18625137	PC2
-1400.0240931977066	-1400.0240726217464	1	0.9999999443140476	0.9948816246178714	chr1_18625137	PC3
-1340.1322601785628	-1340.1218850715775	1	0.9999719216202264	0.8854615037770982	chr1_18625137	PC4
-1411.7194236690116	-1410.509640279481	1	0.9967312447424304	0.1198280650443672	chr1_18625137	PC5
-1315.294905815292	-1312.6227868120911	1	0.9927943700962278	0.02079086863399636	chr1_18625137	PC6
-1139.2240077126644	-1139.150271826907	1	0.9998004640621576	0.7009632273375213	chr1_18625137	PC7
-1778.001785003514	-1776.828551989004	1	0.9969253845965934	0.1255673816326557	chr1_18676629	PC1
-1532.038076753864	-1532.0375699987878	1	0.9999986699350678	0.9746030971399864	chr1_18676629	PC2
-1459.7472865230536	-1459.6487752142546	1	0.9997414735581072	0.6571349133047788	chr1_18676629	PC3
-1380.8115676499638	-1380.799035562698	1	0.9999671079234606	0.8742072567813679	chr1_18676629	PC4
-1497.0670808037567	-1496.6624886168029	1	0.9989386418888364	0.3683615007019211	chr1_18676629	PC5
-1354.7525986182734	-1349.98962734914	1	0.9875765789331294	0.0020258751571977647	chr1_18676629	PC6
-1173.2540077934418	-1173.1567027068738	1	0.9997446386822529	0.6591069919450134	chr1_18676629	PC7
-1766.9381646145962	-1766.9096774422885	1	0.9999248387817176	0.8113436509819553	chr1_18686115	PC1
-1526.2879428308747	-1525.5932880214934	1	0.9981688163724696	0.2385217230774438	chr1_18686115	PC2
-1450.8599337746314	-1450.2515432302073	1	0.9983960356319052	0.2699932908818763	chr1_18686115	PC3
-1374.3948453013913	-1374.1365739163184	1	0.9993187772957364	0.4723201753225429	chr1_18686115	PC4
-1491.478229727275	-1491.1729769608614	1	0.9991949079904028	0.43459753158085423	chr1_18686115	PC5
-1349.6613580210105	-1349.2975780511924	1	0.999040618891591	0.3936752522011482	chr1_18686115	PC6
-1169.1384444979476	-1169.134109698034	1	0.9999885625986176	0.925815628204784	chr1_18686115	PC7
-1715.407528371022	-1715.4071406037594	1	0.999998936167198	0.9777830469367816	chr1_18757720	PC1
-1480.7587681426019	-1480.3070206235566	1	0.9987614054999704	0.3418462884645824	chr1_18757720	PC2
-1412.937360023651	-1412.4814666384589	1	0.9987500455341236	0.33964078005106857	chr1_18757720	PC3
-1326.2314777588206	-1325.1515716594722	1	0.99704167913244	0.1416620033451397	chr1_18757720	PC4
-1448.739393981739	-1448.7127908842904	1	0.9999270174851674	0.8175753143698871	chr1_18757720	PC5
-1295.0678227034966	-1295.0216977633595	1	0.9998734649605892	0.761336149851082	chr1_18757720	PC6
-1129.621789724054	-1129.618928371328	1	0.9999921499547462	0.9396986975054936	chr1_18757720	PC7
-1756.8167900485996	-1756.0651970933968	1	0.9980057283782068	0.22018180756973516	chr1_18779830	PC1
-1517.8890172393176	-1517.886276610004	1	0.9999927207985686	0.9409821197514338	chr1_18779830	PC2
-1427.730801027909	-1427.7166774558395	1	0.9999624878959752	0.8665291012587213	chr1_18779830	PC3
-1361.193906780507	-1360.765182710836	1	0.9988619387350778	0.3544537982999573	chr1_18779830	PC4
-1481.894909524158	-1481.6360460935687	1	0.9993126840374204	0.4718129522820955	chr1_18779830	PC5
-1337.9462615747198	-1337.9453652479351	1	0.9999976193208019	0.9662278658638844	chr1_18779830	PC6
-1159.1157596490202	-1156.64629276983	1	0.993462454372361	0.02625822988231769	chr1_18779830	PC7
-1772.2370561700095	-1771.3696265217075	1	0.9977168931389055	0.1877915082672894	chr1_1883640	PC1
-1527.4595640516384	-1527.4582081487963	1	0.999996427139869	0.9584689325916891	chr1_1883640	PC2
-1455.0398678796464	-1454.7415519876145	1	0.9992142327450676	0.4398660464491275	chr1_1883640	PC3
-1377.0794642723263	-1376.162837213743	1	0.9975875600536852	0.17574366847063466	chr1_1883640	PC4
-1492.2393348651597	-1489.154547330814	1	0.9919043899879468	0.012996582225159084	chr1_1883640	PC5
-1351.378244945093	-1351.17062128087	1	0.999453051701342	0.5193181124984352	chr1_1883640	PC6
-1168.7765295327076	-1168.7327055889618	1	0.9998845285547038	0.7671889503116338	chr1_1883640	PC7
-1757.142427802634	-1756.6280263985184	1	0.9986310273688336	0.3104400195186145	chr1_18877199	PC1
-1516.544579514628	-1515.1517364250901	1	0.9962975684623068	0.0951099480786036	chr1_18877199	PC2
-1438.7213243155845	-1438.6087722988227	1	0.9997003058579782	0.6351781201676885	chr1_18877199	PC3
-1364.7788931385328	-1363.944948522535	1	0.9977815732328288	0.19654149309829572	chr1_18877199	PC4
-1478.6210807547	-1478.5994642769108	1	0.9999424344724336	0.8352872470049768	chr1_18877199	PC5
-1340.779204233694	-1340.41745831375	1	0.9990370926016808	0.39500090552286615	chr1_18877199	PC6
-1155.0125076728987	-1154.9205462786265	1	0.9997551261402348	0.668023508524658	chr1_18877199	PC7
-1749.303001519381	-1748.7811323769524	1	0.9986093168507969	0.3069536367931369	chr1_18954177	PC1
-1500.4926998943124	-1500.2246827236152	1	0.9992855428909171	0.4640808867564294	chr1_18954177	PC2
-1442.5323962000045	-1441.67916909908	1	0.9977273142008052	0.19144606672231249	chr1_18954177	PC3
-1359.8571664209785	-1359.7335698762847	1	0.999670463523226	0.6190584810794844	chr1_18954177	PC4
-1473.2875853272437	-1473.2694776254639	1	0.9999517139610627	0.849071349362144	chr1_18954177	PC5
-1338.990056637593	-1338.9540189053307	1	0.9999039039981504	0.788338533554634	chr1_18954177	PC6
-1159.598226331016	-1159.5878361276573	1	0.9999722931748851	0.8853787792332419	chr1_18954177	PC7
-1748.2355512787085	-1747.7123801783025	1	0.9985983797021994	0.3063510174203012	chr1_18991579	PC1
-1508.6366301451044	-1508.6074892774325	1	0.9999218774011348	0.8092326325086339	chr1_18991579	PC2
-1436.1426415015314	-1436.142591741001	1	0.999999866593762	0.9920404162790928	chr1_18991579	PC3
-1360.6408710534254	-1360.5354463427361	1	0.9997173999638764	0.6461024494065357	chr1_18991579	PC4
-1472.3917395345866	-1470.9560620632806	1	0.9961583966472416	0.09016892835360782	chr1_18991579	PC5
-1334.5031844052596	-1333.9479387205631	1	0.9985125130780316	0.2919751606857931	chr1_18991579	PC6
-1156.5902769493762	-1156.2350213561024	1	0.9990480255514544	0.3992741625767696	chr1_18991579	PC7
-1780.1310223608166	-1778.9836202746662	1	0.9969969112781216	0.12980758166519685	chr1_19071199	PC1
-1534.399427021138	-1534.3458006465335	1	0.9998594427110692	0.7432937847948711	chr1_19071199	PC2
-1460.569365903606	-1458.489828538486	1	0.9945638796269204	0.041412020429287384	chr1_19071199	PC3
-1381.3809895152883	-1380.690470720811	1	0.9981916271339374	0.2399244872562963	chr1_19071199	PC4
-1493.98773402697	-1493.957601634259	1	0.9999210191277742	0.8060779248153058	chr1_19071199	PC5
-1353.4707219187158	-1353.4705300167586	1	0.9999994969805795	0.984369711962526	chr1_19071199	PC6
-1174.8842601609515	-1174.6448059947204	1	0.9993725320223812	0.4889172136696447	chr1_19071199	PC7
-1713.9483939014576	-1713.6547777980982	1	0.9992110208074614	0.44349140743549803	chr1_19295014	PC1
-1483.8893137680022	-1483.8128415864035	1	0.9997944507475008	0.6957373504746489	chr1_19295014	PC2
-1426.8794404851824	-1426.4690595638085	1	0.9988974337534898	0.3649575150653516	chr1_19295014	PC3
-1354.946449907316	-1354.1687365213222	1	0.9979115564575912	0.21233608709085103	chr1_19295014	PC4
-1458.600167341984	-1456.2358806347765	1	0.9936645447376834	0.029665480936008376	chr1_19295014	PC5
-1327.9704462595168	-1327.707851049491	1	0.9992943479873484	0.4686359554012406	chr1_19295014	PC6
-1149.4883440977435	-1149.488008530864	1	0.9999990979389032	0.9793321154090708	chr1_19295014	PC7
-1741.2107770818225	-1740.6862436449383	1	0.9985890624284296	0.3057220921073375	chr1_1945128	PC1
-1501.0275473953268	-1500.9342797289862	1	0.9997489745368208	0.6658160110028823	chr1_1945128	PC2
-1425.0426176155083	-1424.701548722682	1	0.9990823354630766	0.40885155596722267	chr1_1945128	PC3
-1354.941594423298	-1354.939681415379	1	0.9999948505975946	0.9506784657704652	chr1_1945128	PC4
-1466.2824771240184	-1465.9229717634023	1	0.9990327551340058	0.3964686023388772	chr1_1945128	PC5
-1329.1640378220825	-1329.1510728038547	1	0.9999651015020288	0.8720712994953856	chr1_1945128	PC6
-1149.5399334797771	-1148.4920351931935	1	0.9971832523277664	0.14770471133750684	chr1_1945128	PC7
-1754.1810178525986	-1753.6963410825165	1	0.9987083634945316	0.3248414570339481	chr1_19472064	PC1
-1512.909921288993	-1512.7930163975482	1	0.9996883022106658	0.6287132085328337	chr1_19472064	PC2
-1438.1557569671502	-1437.8769715439084	1	0.999256848478664	0.4552406445009388	chr1_19472064	PC3
-1356.2667650522887	-1356.2183555861498	1	0.999870916422298	0.7556809607183036	chr1_19472064	PC4
-1470.1090394636847	-1469.6162987528753	1	0.9986868876586478	0.32084926790337903	chr1_19472064	PC5
-1337.0613565226856	-1337.033687205033	1	0.9999262178749618	0.8140211785190347	chr1_19472064	PC6
-1152.0403305086604	-1152.0373271868573	1	0.9999919911739286	0.9382237712374988	chr1_19472064	PC7
-1744.4986694509225	-1743.0727006758407	1	0.9961945085696684	0.09126388755353107	chr1_19484759	PC1
-1505.678615196165	-1501.989542342224	1	0.9901846568654492	0.006602120671794415	chr1_19484759	PC2
-1435.6777618449246	-1435.6376067620338	1	0.9998926392317862	0.7768775230681109	chr1_19484759	PC3
-1360.5132249659173	-1360.0082055928908	1	0.9986505920915132	0.3148935568366992	chr1_19484759	PC4
-1474.507449041097	-1474.133732685061	1	0.9990012574819556	0.3872902685530832	chr1_19484759	PC5
-1336.0877449350808	-1335.8791773666533	1	0.9994424881722443	0.5183700278523835	chr1_19484759	PC6
-1156.937924278008	-1156.8714490921236	1	0.9998222746562913	0.7153923935824124	chr1_19484759	PC7
-1753.8732458364084	-1753.2965463416874	1	0.998461266522199	0.2828387508715722	chr1_19484892	PC1
-1498.8585848084622	-1498.7191588138917	1	0.9996277702437684	0.5974546527042406	chr1_19484892	PC2
-1441.1751611992227	-1441.09788034139	1	0.9997936638594348	0.6942135871870776	chr1_19484892	PC3
-1367.0442444257726	-1367.0371393044572	1	0.9999810278934158	0.9051115810369434	chr1_19484892	PC4
-1482.4129433374987	-1481.3845604460507	1	0.9972577511209612	0.1515314951150142	chr1_19484892	PC5
-1340.7881100654195	-1340.7839049878764	1	0.9999887715515764	0.9269309169161796	chr1_19484892	PC6
-1148.2136580720226	-1147.4069448492778	1	0.9978482110204864	0.20401081757066555	chr1_19484892	PC7
-1769.4163548294073	-1769.3553209004742	1	0.9998393972955384	0.7268024632699857	chr1_19485267	PC1
-1528.0156601315177	-1527.8852617987989	1	0.9996569053632764	0.6095733625924735	chr1_19485267	PC2
-1453.793380738726	-1453.765248939289	1	0.9999259716890804	0.8125020306101709	chr1_19485267	PC3
-1375.1164075609643	-1374.9942537590102	1	0.9996785942883216	0.6211121011252275	chr1_19485267	PC4
-1491.8842620392518	-1491.7395210857226	1	0.9996191752860176	0.5905527278080644	chr1_19485267	PC5
-1350.922640205302	-1349.8511320098523	1	0.9971842133756306	0.14322004314866624	chr1_19485267	PC6
-1170.031896889861	-1169.5003393758611	1	0.9986021423512752	0.3025057930710624	chr1_19485267	PC7
-1778.3496583838532	-1777.8789058002005	1	0.9987668092789028	0.33189105153767096	chr1_19486995	PC1
-1534.4093202829044	-1534.3728714533627	1	0.9999044637262874	0.7871635886813739	chr1_19486995	PC2
-1453.306153698718	-1453.0401870066996	1	0.999303082561371	0.46579515702103397	chr1_19486995	PC3
-1380.1887386778092	-1379.7565705188726	1	0.9988678283919082	0.35252804222362777	chr1_19486995	PC4
-1498.1602141886606	-1497.4174463532809	1	0.9980549273073178	0.22291041970637504	chr1_19486995	PC5
-1356.878292318423	-1356.8751546250955	1	0.999991775411732	0.936859754123514	chr1_19486995	PC6
-1174.4014151868887	-1174.400597844619	1	0.9999978575585996	0.9677493308811129	chr1_19486995	PC7
-1777.9595263525555	-1777.5232217240218	1	0.998855498936155	0.3502339674185305	chr1_19510058	PC1
-1529.9421649778808	-1529.8133677599847	1	0.99966200669194	0.6117776470868035	chr1_19510058	PC2
-1457.8528449128178	-1457.7780623821286	1	0.999803739653474	0.6989513481408487	chr1_19510058	PC3
-1380.5400359678033	-1380.286053600928	1	0.9993336017565057	0.4760212370279994	chr1_19510058	PC4
-1493.4604602342474	-1493.4578670277695	1	0.9999931937069472	0.9425885741563744	chr1_19510058	PC5
-1353.2229615089313	-1353.0944427439458	1	0.9996627372927192	0.6121627555493341	chr1_19510058	PC6
-1173.4782413677833	-1173.3713954480472	1	0.9997196038334832	0.643889039228511	chr1_19510058	PC7
-1737.4672101370588	-1736.2250084347027	1	0.996675239826279	0.11497994036820702	chr1_19580266	PC1
-1503.0471058501041	-1502.8978225584272	1	0.9995998567765798	0.5847824427494426	chr1_19580266	PC2
-1434.951349606794	-1434.5163690698623	1	0.998834512049926	0.3509660852636999	chr1_19580266	PC3
-1357.5436900577283	-1357.543507293957	1	0.9999995100168186	0.9847463541912632	chr1_19580266	PC4
-1384.6878197271842	-1384.5845926698646	1	0.9997232901482866	0.6495609432932254	chr1_19580266	PC5
-1318.8839197900365	-1318.876366203553	1	0.9999797493029478	0.9021773847291552	chr1_19580266	PC6
-1139.0416174700106	-1137.74737991749	1	0.9965362070487616	0.1076439258260328	chr1_19580266	PC7
-1773.134222320514	-1771.0700112635957	1	0.9945825930024712	0.04216865195696992	chr1_1959011	PC1
-1527.3534660357968	-1526.9326053116656	1	0.9988930848616254	0.3589048994752688	chr1_1959011	PC2
-1455.905828798604	-1455.9007304433535	1	0.9999865833656608	0.9195673189637008	chr1_1959011	PC3
-1374.1380673626416	-1374.096384168733	1	0.9998903134004664	0.7727861811146159	chr1_1959011	PC4
-1493.3435046696704	-1493.280438411963	1	0.9998340499351626	0.7224761731765541	chr1_1959011	PC5
-1351.9964011395066	-1351.933551058342	1	0.9998346187265572	0.7229325939199367	chr1_1959011	PC6
-1168.6429366611414	-1168.5837360101668	1	0.9998442209480412	0.7307749162982352	chr1_1959011	PC7
-1675.023417445683	-1674.2271096536265	1	0.99782962255145	0.2069528375307388	chr1_19608878	PC1
-1486.6708765669366	-1485.6752459060572	1	0.9972870954326736	0.15820905954607853	chr1_19608878	PC2
-1396.236998973095	-1395.9668819468172	1	0.9992632537238784	0.4623357436766825	chr1_19608878	PC3
-1334.8656279104607	-1334.255185735532	1	0.998335786954964	0.26918716781242263	chr1_19608878	PC4
-1440.0914098339506	-1439.379136032783	1	0.9980584389749736	0.23265633793083645	chr1_19608878	PC5
-1311.4443235418407	-1310.9903614992834	1	0.9987621254828616	0.34066582063079365	chr1_19608878	PC6
-1119.3699749258026	-1118.6384281017492	1	0.998005955762488	0.2264385297600395	chr1_19608878	PC7
-1709.010507137016	-1708.9910519550942	1	0.99994669955224	0.8436263482703532	chr1_19613709	PC1
-1478.6189581469494	-1478.182188683387	1	0.9988040870072964	0.34997744356424243	chr1_19613709	PC2
-1400.7541124708387	-1399.8874963015194	1	0.997628525524307	0.18799862390341546	chr1_19613709	PC3
-1332.5003552420358	-1332.4982122851295	1	0.9999941289024236	0.947802266947208	chr1_19613709	PC4
-1430.1894452293284	-1429.914831604318	1	0.9992479168604864	0.4586336113393447	chr1_19613709	PC5
-1307.3058767161062	-1307.2434028789526	1	0.9998288534495602	0.7237290823363068	chr1_19613709	PC6
-1133.088587549111	-1133.0882151870094	1	0.9999989798303782	0.9782287234932052	chr1_19613709	PC7
-1756.2512411738235	-1756.0541315875967	1	0.999475212086984	0.530089921306115	chr1_19686152	PC1
-1511.8691459979432	-1510.9569514902146	1	0.9975736686641496	0.17679172721821385	chr1_19686152	PC2
-1441.1121252659034	-1441.086263634409	1	0.9999311298510348	0.8200913467226323	chr1_19686152	PC3
-1363.6115643535989	-1362.5419200195345	1	0.9971554665984604	0.14356844838026006	chr1_19686152	PC4
-1480.645375968467	-1480.6127253742118	1	0.9999130514653146	0.7983053024460158	chr1_19686152	PC5
-1336.759298398956	-1336.6616825260558	1	0.9997400714093944	0.6585974894542208	chr1_19686152	PC6
-1151.157607879419	-1150.7802970378996	1	0.998995682184318	0.3850169118771479	chr1_19686152	PC7
-1736.882426588915	-1736.8806962962385	1	0.9999953673663482	0.953090109796501	chr1_19689618	PC1
-1488.2825231317527	-1488.2529813496026	1	0.9999209086642974	0.8079503113628509	chr1_19689618	PC2
-1436.8602871950532	-1436.7596617018125	1	0.9997306239904019	0.6537129750017239	chr1_19689618	PC3
-1359.2130687869846	-1358.372888921942	1	0.9977530506282604	0.1948766597088442	chr1_19689618	PC4
-1438.9228172032583	-1438.3428573739886	1	0.998448434297344	0.2814822031654178	chr1_19689618	PC5
-1328.2689196938102	-1328.2007246600044	1	0.9998174329088833	0.7118964794313961	chr1_19689618	PC6
-1147.895138553172	-1147.8040532801992	1	0.9997561601943404	0.6695145053461282	chr1_19689618	PC7
-1772.9107123542587	-1772.571425701104	1	0.999107538866975	0.4100784342322537	chr1_19689674	PC1
-1528.6008365007276	-1527.2894727235873	1	0.9965549904011772	0.10534322419281317	chr1_19689674	PC2
-1454.6665806565734	-1454.1171621188528	1	0.9985552064634136	0.2945214593311073	chr1_19689674	PC3
-1376.2095531502564	-1374.9968074961178	1	0.9968136512864284	0.11937580909564308	chr1_19689674	PC4
-1492.8620598076218	-1492.0134906993605	1	0.9977694148599794	0.1926626616317356	chr1_19689674	PC5
-1350.9668279856007	-1350.77727868204	1	0.99950131043026	0.5380860417330234	chr1_19689674	PC6
-1170.6898109942904	-1168.6975975440214	1	0.994771051819284	0.04592272036432142	chr1_19689674	PC7
-1695.7235630912687	-1695.127145127569	1	0.9983871803058364	0.2747582616423781	chr1_19850459	PC1
-1497.686241283091	-1496.6555989590265	1	0.9972145973481644	0.15108275259179954	chr1_19850459	PC2
-1399.9654201442436	-1398.951656929422	1	0.9972601520940008	0.15447184131608624	chr1_19850459	PC3
-1345.0519586083335	-1344.9202317717852	1	0.9996435633044262	0.6077573016299164	chr1_19850459	PC4
-1463.083039138294	-1463.0205172997007	1	0.9998308077149171	0.7236273159450538	chr1_19850459	PC5
-1323.9574747378806	-1323.9515108465282	1	0.9999838596935792	0.9130324480256332	chr1_19850459	PC6
-1134.7749371817838	-1134.2455775237145	1	0.9985683879600442	0.3035074610518648	chr1_19850459	PC7
-1707.478776819809	-1707.3522964804251	1	0.9996663344666354	0.6149980448646841	chr1_19880078	PC1
-1496.4945116766864	-1495.5796647317206	1	0.9975890667972108	0.176163705955378	chr1_19880078	PC2
-1426.721269009137	-1426.665428288147	1	0.9998526738588658	0.7382378988222782	chr1_19880078	PC3
-1362.9780774009994	-1362.9551764240396	1	0.9999395770842198	0.8305362094220178	chr1_19880078	PC4
-1454.7677488327965	-1453.9837251146455	1	0.9979334740470556	0.21049080000017611	chr1_19880078	PC5
-1345.5766900994556	-1344.9877405723794	1	0.998447250229468	0.27778412172731115	chr1_19880078	PC6
-1147.8715139071398	-1147.7255816745053	1	0.9996150286518	0.5890282070775683	chr1_19880078	PC7
-1729.4803066526188	-1729.3408600173614	1	0.999622678415454	0.5974275255129389	chr1_19956308	PC1
-1497.4850166178892	-1497.4646117570992	1	0.9999447786268124	0.8399056528876772	chr1_19956308	PC2
-1423.3308734060265	-1421.8485322983806	1	0.9959962877134132	0.08510117785967429	chr1_19956308	PC3
-1350.5427472938627	-1350.3888592612648	1	0.9995836103066884	0.5790480976664996	chr1_19956308	PC4
-1454.169282445449	-1454.074145209101	1	0.9997425575381864	0.6626882744222514	chr1_19956308	PC5
-1328.0021007047048	-1327.8947097144944	1	0.999709403556876	0.6430448787336365	chr1_19956308	PC6
-1144.5188112968472	-1144.2015916857229	1	0.999141857965067	0.4257316382815097	chr1_19956308	PC7
-1658.3232946262694	-1658.0106524763667	1	0.9991331300408526	0.4290903584371112	chr1_20020896	PC1
-1417.372836501508	-1417.3288251202118	1	0.9998779231765414	0.7667060148243969	chr1_20020896	PC2
-1373.9048184518006	-1373.8371289407073	1	0.9998122519927628	0.7129188058223486	chr1_20020896	PC3
-1306.4692718651086	-1306.4692680044375	1	0.999999989290788	0.9977828969002828	chr1_20020896	PC4
-1430.7168811444674	-1430.6731094970608	1	0.9998785880994356	0.767323892921001	chr1_20020896	PC5
-1292.3140594793786	-1292.3122804044106	1	0.9999950649914616	0.9524342118273448	chr1_20020896	PC6
-1083.1824746680227	-1083.051882691984	1	0.9996378132447464	0.6093079282566675	chr1_20020896	PC7
-1763.3732511152261	-1762.5059957530098	1	0.9977113274730164	0.18783585998071733	chr1_20108287	PC1
-1523.3279431162607	-1523.252656975117	1	0.9998011131989808	0.6979890637119841	chr1_20108287	PC2
-1440.9810592655026	-1440.6963874163932	1	0.999248177478622	0.4505198311288986	chr1_20108287	PC3
-1369.9319016684046	-1367.9583251562342	1	0.9947993655815428	0.04695073683985347	chr1_20108287	PC4
-1488.9439858737894	-1488.4275274009008	1	0.9986364431108076	0.3094745443290219	chr1_20108287	PC5
-1346.1678169836282	-1346.1481886709316	1	0.9999481431868916	0.8429411253827211	chr1_20108287	PC6
-1165.8605696615589	-1164.539781190788	1	0.9965165477382796	0.10410016810102234	chr1_20108287	PC7
-1721.280117380533	-1721.2798816776892	1	0.9999993586319226	0.9826777879644736	chr1_20136203	PC1
-1478.9895623182708	-1478.9894142427256	1	0.9999995970734264	0.986269849601742	chr1_20136203	PC2
-1405.1614791304844	-1405.1305021224325	1	0.9999157123740292	0.8034337748491028	chr1_20136203	PC3
-1340.8593139265836	-1340.851110672086	1	0.999977678468184	0.8980794150668626	chr1_20136203	PC4
-1452.052889567918	-1452.0144181751916	1	0.9998953214173438	0.7814840176357066	chr1_20136203	PC5
-1314.109299671687	-1314.0805170210785	1	0.9999216829292314	0.8103863064698464	chr1_20136203	PC6
-1123.392309234454	-1123.3442321723323	1	0.9998691866190709	0.7564945812318608	chr1_20136203	PC7
-1754.0303044834948	-1753.6916283978558	1	0.9990972714764048	0.4104999881946533	chr1_20143352	PC1
-1509.3541399003911	-1509.293337819351	1	0.9998378742610255	0.7273011171957415	chr1_20143352	PC2
-1432.0637197337494	-1431.1205020488724	1	0.997487913424028	0.1696045250510534	chr1_20143352	PC3
-1358.9886266934352	-1358.6951515751366	1	0.9992177058362948	0.44360087239750623	chr1_20143352	PC4
-1476.7366305679168	-1476.5591535451001	1	0.9995268399147113	0.5513220732884916	chr1_20143352	PC5
-1336.7611300276476	-1336.7472237617385	1	0.9999629173118216	0.8675503194163485	chr1_20143352	PC6
-1156.7479994630355	-1156.502463472068	1	0.9993454516677024	0.4834495071937242	chr1_20143352	PC7
-1750.8200775964112	-1750.396491658444	1	0.9988665439502808	0.3573536334171148	chr1_20181197	PC1
-1512.2077856989013	-1511.321069342882	1	0.9976287426407144	0.1829578238247725	chr1_20181197	PC2
-1429.066966740396	-1428.999602724455	1	0.9998196574525856	0.7135793554710413	chr1_20181197	PC3
-1358.8489196867058	-1358.847392999536	1	0.9999959124925044	0.9559334427974095	chr1_20181197	PC4
-1477.0378789852755	-1474.373457253616	1	0.9928917248959104	0.020975299431762715	chr1_20181197	PC5
-1333.806938359731	-1333.413802226912	1	0.9989479804468749	0.37522969600116585	chr1_20181197	PC6
-1155.9645172949222	-1155.7103568614996	1	0.9993197483879624	0.4758666447796906	chr1_20181197	PC7
-1760.6923588767695	-1759.7446093898761	1	0.9974892328931868	0.16858299354039152	chr1_20182066	PC1
-1515.783544392058	-1515.6715665998906	1	0.9997030207856612	0.6360423499601371	chr1_20182066	PC2
-1433.5350725524454	-1433.5302357094138	1	0.999987170259937	0.9216504867374428	chr1_20182066	PC3
-1361.355524685177	-1361.1765109985647	1	0.9995252753524009	0.5496038281263782	chr1_20182066	PC4
-1482.3818751077802	-1482.3796979506822	1	0.9999942250641596	0.947387994251875	chr1_20182066	PC5
-1339.228205985637	-1338.5211343990518	1	0.998126236241492	0.2343698187701723	chr1_20182066	PC6
-1153.9150064013381	-1152.7104902514234	1	0.9968100955406242	0.12063691926104607	chr1_20182066	PC7
-1720.0366754718507	-1719.9706090978973	1	0.9998202437119672	0.7162309014008712	chr1_20186759	PC1
-1481.2775475894916	-1481.0641415231046	1	0.9994194717924586	0.5135573463203487	chr1_20186759	PC2
-1399.5777185573866	-1398.1517075459265	1	0.9961272165720708	0.091259092936029	chr1_20186759	PC3
-1333.4437964897004	-1333.4266012426594	1	0.9999532113067582	0.8528786494275225	chr1_20186759	PC4
-1452.5644723616974	-1452.5623414083593	1	0.9999942015043266	0.9479484543959033	chr1_20186759	PC5
-1314.9736868587624	-1314.861531738139	1	0.9996948625622044	0.6357751749263313	chr1_20186759	PC6
-1126.7989630995842	-1126.2107135018778	1	0.9984006012262191	0.2780698438150868	chr1_20186759	PC7
-1737.6768801865287	-1736.64805962394	1	0.9972819530765816	0.15144445222445388	chr1_20222949	PC1
-1501.1619519310175	-1501.0033341018911	1	0.999580464143212	0.5732736681804329	chr1_20222949	PC2
-1444.2572700330552	-1444.0009431881024	1	0.9993221165204575	0.4739923450204079	chr1_20222949	PC3
-1368.3056289644278	-1368.2740007352554	1	0.999916330936504	0.8014210946301217	chr1_20222949	PC4
-1484.7360415525077	-1484.7200457095096	1	0.9999576838503847	0.8580459054255459	chr1_20222949	PC5
-1344.4729874838506	-1344.347825730834	1	0.9996689390640492	0.6168473789957506	chr1_20222949	PC6
-1163.4800599291025	-1163.47200727496	1	0.9999786969090766	0.8990142506115085	chr1_20222949	PC7
-1745.4832890912576	-1745.4821761586884	1	0.9999970162710216	0.9623705045018276	chr1_20236460	PC1
-1506.1828251437603	-1505.8418126224497	1	0.9990861751080328	0.4088902790184783	chr1_20236460	PC2
-1433.073620227807	-1430.7813804248126	1	0.9938734294193959	0.03226276665231969	chr1_20236460	PC3
-1354.8068701978416	-1354.7877537982272	1	0.9999487509121692	0.844976416276418	chr1_20236460	PC4
-1455.2754380854446	-1455.2228192556674	1	0.9998589407010654	0.7456325367540397	chr1_20236460	PC5
-1323.9723539336726	-1323.8954478704745	1	0.9997938387790832	0.6949186515276546	chr1_20236460	PC6
-1146.6787105518313	-1146.3889469413598	1	0.999223455526168	0.4464976949077635	chr1_20236460	PC7
-1778.1226343782068	-1777.879263095147	1	0.9993605953524288	0.4853839805209978	chr1_20280064	PC1
-1532.5879543706146	-1532.3486695719243	1	0.9993713283179531	0.4890709455780535	chr1_20280064	PC2
-1459.1287123398733	-1458.8536281492734	1	0.9992773067598392	0.4582489018340057	chr1_20280064	PC3
-1379.9684742084821	-1379.8356314168846	1	0.9996509340215528	0.6062407145091617	chr1_20280064	PC4
-1491.5042673207565	-1491.4095014522595	1	0.999750974852918	0.6633066347730351	chr1_20280064	PC5
-1355.0816340739725	-1355.0678069142007	1	0.9999636612127749	0.8679241085702741	chr1_20280064	PC6
-1170.8287488030298	-1170.4816935493402	1	0.9990883126762088	0.4047697539337311	chr1_20280064	PC7
-1769.0296587793798	-1768.6177138546873	1	0.9989150950626514	0.3640453145336165	chr1_20280110	PC1
-1524.9011847552006	-1524.8813457981246	1	0.9999477247996612	0.8421116513913572	chr1_20280110	PC2
-1451.6901639726846	-1451.4679619338585	1	0.999414658760287	0.5050044183652517	chr1_20280110	PC3
-1372.3920713451362	-1371.928590583922	1	0.9987794522965716	0.3356537182088991	chr1_20280110	PC4
-1486.7156810425824	-1486.7154559542578	1	0.9999994068820616	0.9830722607925536	chr1_20280110	PC5
-1348.654786451501	-1348.6459122891258	1	0.999976616446324	0.8940171491719527	chr1_20280110	PC6
-1162.4020745526827	-1162.349895803123	1	0.9998625160405612	0.7466618339866758	chr1_20280110	PC7
-1773.9677141438633	-1773.5636841435535	1	0.9989373281930982	0.36869443437907135	chr1_20301403	PC1
-1530.6683293628475	-1530.6058647037514	1	0.9998356328279326	0.7237485454658403	chr1_20301403	PC2
-1457.1613984287148	-1456.5536670754889	1	0.99840198515281	0.2702529391492322	chr1_20301403	PC3
-1378.9067592422248	-1377.2517792368203	1	0.9956542596356968	0.06886116774677327	chr1_20301403	PC4
-1493.8704942472148	-1493.8698363326419	1	0.9999982686473596	0.9710635947596902	chr1_20301403	PC5
-1352.549273488598	-1351.1164309913283	1	0.996236461778764	0.09048717901266526	chr1_20301403	PC6
-1168.734827060539	-1165.2750976109007	1	0.9909367697449432	0.008526277151555392	chr1_20301403	PC7
-1767.3370844454473	-1767.1362488732793	1	0.9994730114212804	0.526227468013131	chr1_20310352	PC1
-1514.0451737128155	-1513.733178156946	1	0.9991814492222064	0.4295680190063522	chr1_20310352	PC2
-1460.0108143198113	-1459.9963035657545	1	0.9999619147566072	0.8647293852628387	chr1_20310352	PC3
-1380.9630078526975	-1380.9548520556855	1	0.9999785939377428	0.8983730541539812	chr1_20310352	PC4
-1495.6763605525055	-1495.532918005404	1	0.9996235812383863	0.5922235846985137	chr1_20310352	PC5
-1354.5344086584585	-1354.4820264965401	1	0.9998625234614776	0.7461854821716114	chr1_20310352	PC6
-1173.8339783371352	-1173.0298057159787	1	0.9978915366439112	0.20472456609690667	chr1_20310352	PC7
-1734.3067502193198	-1733.7057308201847	1	0.9983791304172376	0.2729145686846499	chr1_20327674	PC1
-1496.6851466315625	-1495.5196861464167	1	0.9968593000141271	0.1268268218734828	chr1_20327674	PC2
-1425.0849120633184	-1425.0040348907019	1	0.9997817318600798	0.6875464433567275	chr1_20327674	PC3
-1350.749479125131	-1350.6894952225528	1	0.9998381132330708	0.7290694100600776	chr1_20327674	PC4
-1460.3649017198206	-1459.3654626156565	1	0.9973060936538349	0.15741567207339327	chr1_20327674	PC5
-1325.2512388833952	-1325.2505397988925	1	0.9999981131340258	0.9701723730104296	chr1_20327674	PC6
-1147.6953648780382	-1147.6404077766979	1	0.9998516787433576	0.7402418359643629	chr1_20327674	PC7
-1746.1273982068838	-1746.05051370592	1	0.9997960831255336	0.6949592746952784	chr1_20363931	PC1
-1511.319236551134	-1511.307610620053	1	0.99996916246201	0.8788039369337981	chr1_20363931	PC2
-1428.7583372732147	-1428.1298849856732	1	0.9983344064480276	0.2622378265601486	chr1_20363931	PC3
-1367.942619438691	-1367.160331534447	1	0.9979271171664312	0.21099648967167114	chr1_20363931	PC4
-1486.0744022847919	-1486.066339741728	1	0.9999786141728072	0.8989525951090075	chr1_20363931	PC5
-1342.5823315956359	-1342.357084195792	1	0.9994027052424416	0.5021000755074422	chr1_20363931	PC6
-1134.5625830718266	-1134.3546601584576	1	0.9994486323949054	0.5190172082144578	chr1_20363931	PC7
-1769.956315106767	-1765.6467633340444	1	0.9886935547593712	0.00332655521078479	chr1_20407568	PC1
-1526.3235727603176	-1525.5885356356243	1	0.9980624675056268	0.22533397918752385	chr1_20407568	PC2
-1453.4169168447606	-1453.3649125262564	1	0.9998627948527896	0.7470711346008783	chr1_20407568	PC3
-1375.6289061736045	-1375.0746802756246	1	0.9985387312327448	0.29241874147207936	chr1_20407568	PC4
-1490.2299793908717	-1489.368781247591	1	0.9977302890824938	0.18938488228432104	chr1_20407568	PC5
-1350.395523787515	-1349.6936601440175	1	0.9981498307128768	0.2361004969098479	chr1_20407568	PC6
-1169.2511443455264	-1169.248658789864	1	0.9999934418271451	0.9437908388346752	chr1_20407568	PC7
-1783.2016262305929	-1783.164216321562	1	0.9999022010988822	0.7844442088758597	chr1_20417682	PC1
-1534.0379326456562	-1533.8824386240444	1	0.99959356230025	0.5770745145380463	chr1_20417682	PC2
-1461.8015541450675	-1461.4194187694964	1	0.999001452147519	0.3819952977900983	chr1_20417682	PC3
-1385.548333934662	-1385.462345446607	1	0.9997752187623704	0.6783607501631528	chr1_20417682	PC4
-1502.00835768683	-1501.7758245474622	1	0.9993922549757408	0.495265710539784	chr1_20417682	PC5
-1358.8401725868794	-1358.7585212199428	1	0.999786555156615	0.6861337952949724	chr1_20417682	PC6
-1176.4321978257753	-1176.407777930784	1	0.9999361591751892	0.8250945645823069	chr1_20417682	PC7
-1732.8193636438928	-1731.732248142436	1	0.9970779907239844	0.14033965054789665	chr1_20431629	PC1
-1495.4609987398417	-1494.916191415448	1	0.9985345678660978	0.29655660600002337	chr1_20431629	PC2
-1418.6718259073532	-1418.229881054192	1	0.9988110845665036	0.3471385288838708	chr1_20431629	PC3
-1349.899671860874	-1349.832672753573	1	0.9998196687318912	0.7143220462294062	chr1_20431629	PC4
-1467.0357044715415	-1466.100088308782	1	0.9974846864472604	0.17133400646134955	chr1_20431629	PC5
-1329.2472006575654	-1329.144662142255	1	0.999724025933582	0.6506536495269685	chr1_20431629	PC6
-1146.702354150068	-1145.1458071321624	1	0.9958188676151609	0.07766529344461863	chr1_20431629	PC7
-1680.1170919550189	-1679.7980447025138	1	0.9991262798542632	0.4244016479141399	chr1_20538795	PC1
-1471.928114784715	-1471.8730833990521	1	0.9998492404457386	0.7400726828695805	chr1_20538795	PC2
-1400.6011747925504	-1400.5810735330638	1	0.9999449295726324	0.8410851332396471	chr1_20538795	PC3
-1344.6820947795675	-1344.663916633437	1	0.9999501981000718	0.8487815893617509	chr1_20538795	PC4
-1446.1900134505279	-1444.5834236497285	1	0.995608057021276	0.07304740273039055	chr1_20538795	PC5
-1316.6205886228852	-1316.6159770394445	1	0.9999873656046344	0.9234909322610168	chr1_20538795	PC6
-1132.8224849674405	-1132.1588754963816	1	0.9981835436175408	0.24930057408077866	chr1_20538795	PC7
-1691.2493879745828	-1691.2364901704173	1	0.9999648567369788	0.872400489452813	chr1_20554017	PC1
-1470.279053189341	-1468.5361350816086	1	0.9952621634628	0.061896082426393176	chr1_20554017	PC2
-1392.3091700001364	-1392.1757010366657	1	0.9996363904721886	0.6053932725827309	chr1_20554017	PC3
-1309.761810075595	-1309.2509866729256	1	0.9986090788481788	0.3121287005573057	chr1_20554017	PC4
-1446.1014694103915	-1446.047317174926	1	0.9998524571104116	0.7420827902607936	chr1_20554017	PC5
-1296.2698145448567	-1296.061955551583	1	0.9994337870803944	0.5190814560926804	chr1_20554017	PC6
-1137.0251301243316	-1137.0220430934544	1	0.9999915885071003	0.9373705155873768	chr1_20554017	PC7
-1757.1623758698126	-1757.0509286800545	1	0.9997032472628208	0.6368433409884561	chr1_20560422	PC1
-1512.3466357175164	-1510.95118389669	1	0.9962906468548204	0.09480075499695746	chr1_20560422	PC2
-1441.1720990107096	-1440.850492864361	1	0.9991438922451676	0.4225499676398885	chr1_20560422	PC3
-1363.4024241647826	-1363.3513853382096	1	0.999864086929234	0.7493504726123539	chr1_20560422	PC4
-1479.499894457977	-1479.4968949444974	1	0.9999920119800284	0.938262872633114	chr1_20560422	PC5
-1339.6914916646128	-1339.6343739918375	1	0.9998479005888604	0.7353728357085296	chr1_20560422	PC6
-1159.984182922814	-1159.6589860921847	1	0.9991343380690956	0.41997197055010704	chr1_20560422	PC7
-1758.8266925263117	-1758.6410096036996	1	0.9995075936256452	0.5422607052102055	chr1_20561037	PC1
-1512.622416363512	-1511.4991477524381	1	0.997024941945164	0.13391377055929687	chr1_20561037	PC2
-1442.3883136157074	-1442.087280935845	1	0.999201823540386	0.4377910810780491	chr1_20561037	PC3
-1362.590784465112	-1362.3381529977225	1	0.9993301144804828	0.477196717255753	chr1_20561037	PC4
-1483.1530360011773	-1483.1375358862138	1	0.9999588864818836	0.8602398750282347	chr1_20561037	PC5
-1344.0827282324335	-1343.941570179746	1	0.9996256455451824	0.5951871621207021	chr1_20561037	PC6
-1160.2531939462333	-1159.898450986292	1	0.9990594798081676	0.39961452686775456	chr1_20561037	PC7
-1762.3243114962522	-1762.317447622843	1	0.9999817936049714	0.9067289311922576	chr1_20596096	PC1
-1518.9731009438474	-1518.9305501866854	1	0.9998871396393378	0.7704994634330168	chr1_20596096	PC2
-1448.0674265006812	-1447.9207069864108	1	0.9996108992888988	0.5880251016425925	chr1_20596096	PC3
-1368.4169052580169	-1367.3149306540918	1	0.9970812582736408	0.13765766711714664	chr1_20596096	PC4
-1485.1286940490822	-1484.0924328567794	1	0.9972550707985396	0.14997330207467588	chr1_20596096	PC5
-1343.6489894267565	-1343.528069536152	1	0.9996793090169532	0.6228804742773353	chr1_20596096	PC6
-1155.57472681781	-1154.4410898111134	1	0.9969975217677336	0.13213213484549266	chr1_20596096	PC7
-1782.6559920906145	-1782.458205312354	1	0.9994830440514288	0.5293841566782709	chr1_20641150	PC1
-1535.2466779466868	-1535.2123550599697	1	0.9999102709887204	0.7933188329439134	chr1_20641150	PC2
-1461.7315711414635	-1461.637389571429	1	0.999753803984326	0.6642824677171217	chr1_20641150	PC3
-1384.033796810395	-1383.5462879754052	1	0.9987262789701692	0.3234319665323421	chr1_20641150	PC4
-1501.8105834195535	-1501.7756442783202	1	0.9999086600116636	0.7915140830715127	chr1_20641150	PC5
-1358.1685162751382	-1358.1188918308758	1	0.999870271306312	0.7527328657201786	chr1_20641150	PC6
-1168.0129968596748	-1168.0125112258881	1	0.9999987303699912	0.9751378198982852	chr1_20641150	PC7
-1779.659197802795	-1776.0862468618716	1	0.9906660106678958	0.007513547967299948	chr1_20712122	PC1
-1535.0401621073709	-1535.0367849477468	1	0.9999911361032622	0.9344998673244538	chr1_20712122	PC2
-1461.8091789353346	-1459.1897098036927	1	0.9931483333750256	0.02208674953677427	chr1_20712122	PC3
-1384.1184492796701	-1384.0520203221674	1	0.9998256609796466	0.7154870651859673	chr1_20712122	PC4
-1498.9672372179818	-1498.308400152676	1	0.9982722631162068	0.2510098984571991	chr1_20712122	PC5
-1357.1161461810225	-1356.5371142242086	1	0.9984813853484442	0.2818674298596905	chr1_20712122	PC6
-1176.0590765993836	-1176.0590383456495	1	0.9999998995965029	0.993021108595748	chr1_20712122	PC7
-1751.9454193015067	-1751.659853948194	1	0.9992387822645004	0.4498099532368667	chr1_20729571	PC1
-1505.9842729618356	-1505.5021475284266	1	0.9987151582943764	0.3261181936853809	chr1_20729571	PC2
-1437.4516170921859	-1437.4077484552295	1	0.9998830238103644	0.7670736957813258	chr1_20729571	PC3
-1358.623354624116	-1358.4392459932667	1	0.999509164150416	0.5439776204148943	chr1_20729571	PC4
-1479.0164707898666	-1478.9936282970382	1	0.9999390885409694	0.830749455265636	chr1_20729571	PC5
-1337.2019788318382	-1337.166442483507	1	0.9999052408943776	0.7897812908032285	chr1_20729571	PC6
-1137.5255910140604	-1137.1911035843252	1	0.9991084312045564	0.4134092461054775	chr1_20729571	PC7
-1777.384879820713	-1774.856795491448	1	0.9933865736624587	0.024538427972407337	chr1_20751827	PC1
-1529.2372250591723	-1528.5934268267904	1	0.9983116676990812	0.2564913644801836	chr1_20751827	PC2
-1457.4853824203851	-1457.1731919310812	1	0.999180938004826	0.4294239305795947	chr1_20751827	PC3
-1382.1150607188315	-1382.1002121947042	1	0.9999610282551464	0.8631794249413804	chr1_20751827	PC4
-1496.6471903166087	-1496.3188890264041	1	0.9991386879659484	0.4177619285949026	chr1_20751827	PC5
-1355.479225859111	-1355.4165453781884	1	0.9998354978340064	0.7232912954968111	chr1_20751827	PC6
-1172.6694729956412	-1172.5153362185954	1	0.9995955233528075	0.5787415387770203	chr1_20751827	PC7
-1773.9655181441674	-1773.3070650665982	1	0.9982687291246222	0.2511480547866072	chr1_20878223	PC1
-1529.4811876879903	-1527.2406720390998	1	0.99412125403666	0.034273033987328574	chr1_20878223	PC2
-1455.7870759642915	-1454.5644971623535	1	0.9967878573676296	0.11788804422919835	chr1_20878223	PC3
-1378.6533172507088	-1378.5732605900607	1	0.9997893467677496	0.6890522060767998	chr1_20878223	PC4
-1495.2122596211466	-1494.931668795314	1	0.9992618756378256	0.4537845286221982	chr1_20878223	PC5
-1353.1243342888888	-1352.393410868013	1	0.9980783660207984	0.2266364973980794	chr1_20878223	PC6
-1170.19619288455	-1170.0557811171925	1	0.9996305636074948	0.5961619503313706	chr1_20878223	PC7
-1735.2394547716162	-1734.9377302846704	1	0.9991837582405312	0.4372651038672473	chr1_20903335	PC1
-1499.6924915491784	-1499.6529659695218	1	0.9998930352755137	0.7785873915157081	chr1_20903335	PC2
-1426.2017823652036	-1425.6713638291196	1	0.9985655263616758	0.30302434584825155	chr1_20903335	PC3
-1352.7159437437833	-1352.476534985717	1	0.9993522835853796	0.4889584219643851	chr1_20903335	PC4
-1465.580824854	-1465.2561241008796	1	0.9991216288813184	0.4203267379625191	chr1_20903335	PC5
-1327.0406160195134	-1327.0185131509375	1	0.9999401834708762	0.8334713050786998	chr1_20903335	PC6
-1151.6195703936407	-1151.517979539637	1	0.9997250963747856	0.6521648277256027	chr1_20903335	PC7
-1717.6533689287348	-1717.651940798661	1	0.9999961086449716	0.9573781557164178	chr1_20937768	PC1
-1473.8640725868397	-1473.6035409403626	1	0.9992903564217036	0.4703884636218315	chr1_20937768	PC2
-1413.8637894294309	-1413.8542501093204	1	0.9999740076399584	0.8901412715539884	chr1_20937768	PC3
-1342.583921110885	-1342.3684589511681	1	0.9994130819503688	0.5115357470187492	chr1_20937768	PC4
-1399.2544663964145	-1399.2253260164198	1	0.9999206015718549	0.8092341980057678	chr1_20937768	PC5
-1311.428764744221	-1311.3419234907312	1	0.9997634033244992	0.6768595714562462	chr1_20937768	PC6
-1136.7733209043831	-1136.4069252031234	1	0.9990021447795348	0.3919798799828036	chr1_20937768	PC7
-1723.5874088979638	-1723.5868189451808	1	0.999998401213248	0.9725982506945816	chr1_20952473	PC1
-1458.2436631413575	-1458.2154426538004	1	0.9999235246383266	0.8122122207650921	chr1_20952473	PC2
-1401.390682305627	-1401.2388445401107	1	0.999588600188725	0.5815873154921951	chr1_20952473	PC3
-1321.175320763857	-1320.8738887420573	1	0.999183444614976	0.4374873454989935	chr1_20952473	PC4
-1450.3451943700668	-1450.2760345842994	1	0.999812592669269	0.7099573334671679	chr1_20952473	PC5
-1263.385381658304	-1263.2149233787407	1	0.9995381601238008	0.5593006438355388	chr1_20952473	PC6
-1127.5205438699174	-1127.230980603013	1	0.9992155835150368	0.4466548955806865	chr1_20952473	PC7
-1769.9570491746256	-1769.9218938086162	1	0.9999074901582228	0.7908848910075175	chr1_20952688	PC1
-1511.4621874995016	-1511.4287532903916	1	0.99991201910973	0.7959521515974344	chr1_20952688	PC2
-1446.8583088253458	-1446.813735882119	1	0.9998827096600325	0.7652658050456704	chr1_20952688	PC3
-1373.9914458504386	-1373.9152844937164	1	0.999799595460721	0.6963254991781622	chr1_20952688	PC4
-1492.9109168282696	-1492.8050348407517	1	0.999721402006372	0.6453883178045983	chr1_20952688	PC5
-1351.0967237609966	-1350.6213139485326	1	0.9987497038185342	0.3295107565682096	chr1_20952688	PC6
-1164.5053455776967	-1162.8420143958006	1	0.9956323786012736	0.0681650713022245	chr1_20952688	PC7
-1764.008300931036	-1763.7152624391854	1	0.999224040306988	0.4439401469498889	chr1_2096079	PC1
-1518.6942858870127	-1518.6488933398227	1	0.99987976207104	0.7631814333577365	chr1_2096079	PC2
-1447.2801484574634	-1446.8232864325796	1	0.9987905015041332	0.3391282457788757	chr1_2096079	PC3
-1371.865706384961	-1371.4736850746688	1	0.9989620719731712	0.3759076072462773	chr1_2096079	PC4
-1486.6816996201705	-1486.6347817341323	1	0.9998757219323288	0.7593562538474232	chr1_2096079	PC5
-1344.8324091259046	-1344.6068817755204	1	0.9994027549771272	0.5018345188973459	chr1_2096079	PC6
-1164.5560016016514	-1164.4581544831185	1	0.9997408359238248	0.6582190144801776	chr1_2096079	PC7
-1733.8929860079118	-1733.8905953514166	1	0.9999935300439478	0.9448725789675498	chr1_20984560	PC1
-1495.9818775094575	-1492.6528811330331	1	0.9910310011441364	0.0098712043562784	chr1_20984560	PC2
-1416.3097541292825	-1415.2475414923695	1	0.9971293983443322	0.14496714900984026	chr1_20984560	PC3
-1345.826330894556	-1344.9656613876155	1	0.997673429190842	0.18952077569511624	chr1_20984560	PC4
-1459.8067382046604	-1458.4504335700103	1	0.9963360800574392	0.09955802902972387	chr1_20984560	PC5
-1325.2201562505784	-1325.1671330413735	1	0.999856510406023	0.7446909253619738	chr1_20984560	PC6
-1147.5669316041933	-1146.139059257339	1	0.9961431204125852	0.09104806797913673	chr1_20984560	PC7
-1754.2663114636318	-1754.1832143296042	1	0.9997781364070164	0.6835164702793246	chr1_21036283	PC1
-1509.2880364040384	-1509.2484704892913	1	0.9998943556081401	0.7784773937872917	chr1_21036283	PC2
-1433.7074699617153	-1433.6146605770166	1	0.9997522085833392	0.6665883720629407	chr1_21036283	PC3
-1362.3804926453306	-1362.351879011387	1	0.9999235980217348	0.8109332780279164	chr1_21036283	PC4
-1476.0639643892896	-1475.938643384489	1	0.9996654204573864	0.6166233811529831	chr1_21036283	PC5
-1338.765684216522	-1338.390522198699	1	0.9989987338639452	0.3863736585619108	chr1_21036283	PC6
-1157.7456508989687	-1156.988448672462	1	0.9979801408601088	0.21846823411087452	chr1_21036283	PC7
-1742.6019801385305	-1742.6017645573459	1	0.9999994204808548	0.9834335566986008	chr1_21187887	PC1
-1505.7072821944685	-1505.6931348799615	1	0.9999619703078068	0.8664180159211934	chr1_21187887	PC2
-1431.8627543527584	-1431.1124160811844	1	0.9979849944904234	0.220567294050424	chr1_21187887	PC3
-1356.8674206492785	-1355.4839646326066	1	0.9962879390092434	0.09623164311153326	chr1_21187887	PC4
-1472.0244187898634	-1472.0093357969906	1	0.9999594551422006	0.8621141431381504	chr1_21187887	PC5
-1332.5715495219565	-1331.8358652656295	1	0.9980243084027284	0.22512989731690766	chr1_21187887	PC6
-1149.2341280610672	-1148.9382237391173	1	0.9992048745542308	0.4417205783645166	chr1_21187887	PC7
-1740.9759631198401	-1740.9152295862134	1	0.9998382726435222	0.7274487518281364	chr1_21239186	PC1
-1471.439608297388	-1471.43856685031	1	0.9999972265096302	0.963598195051806	chr1_21239186	PC2
-1441.0958568593842	-1441.0714587695165	1	0.9999350271710992	0.8251714082377654	chr1_21239186	PC3
-1364.8391117970916	-1363.5016509207135	1	0.9964445224796872	0.10194033640946122	chr1_21239186	PC4
-1476.3070039770307	-1475.8929842517252	1	0.9988980251299104	0.3628400555896675	chr1_21239186	PC5
-1336.3985340766992	-1336.3985061368526	1	0.9999999255929546	0.9940356513355978	chr1_21239186	PC6
-1153.1762245669686	-1152.788510361358	1	0.9989680050289549	0.3785429509713256	chr1_21239186	PC7
-1702.7672002438815	-1702.761919436913	1	0.9999853920652904	0.9181457433782184	chr1_21345641	PC1
-1463.5237979046565	-1463.2850370498165	1	0.9993397454365376	0.4895470299419306	chr1_21345641	PC2
-1395.2667769685156	-1395.1975964222	1	0.9998086475043728	0.7099157745480031	chr1_21345641	PC3
-1314.826614500895	-1314.8265290889924	1	0.9999997637292056	0.9895719791178772	chr1_21345641	PC4
-1437.928826137128	-1437.928809855069	1	0.9999999549597272	0.9954468981533638	chr1_21345641	PC5
-1278.8154318194386	-1276.9051259031226	1	0.994729550767726	0.05062574868892692	chr1_21345641	PC6
-1109.4459892435361	-1109.4443800258161	1	0.9999955485086076	0.9547592751857588	chr1_21345641	PC7
-1755.7376982292471	-1755.7220191565232	1	0.9999583012079192	0.8594437348347529	chr1_21417521	PC1
-1514.6402951362893	-1514.299671320421	1	0.9990944958126656	0.4091574374557033	chr1_21417521	PC2
-1444.658528728923	-1444.5961857562027	1	0.9998342079665068	0.7240067476245142	chr1_21417521	PC3
-1363.9890447642772	-1363.920443389806	1	0.9998175661790544	0.7110778477186397	chr1_21417521	PC4
-1480.5223628126623	-1480.2112674290865	1	0.9991729608462636	0.43023434642077896	chr1_21417521	PC5
-1340.753150000481	-1340.5011502126429	1	0.9993300123403352	0.4777479952325897	chr1_21417521	PC6
-1159.5628794419185	-1159.548471453041	1	0.9999616816148128	0.8652046301089616	chr1_21417521	PC7
-1758.4559696125712	-1758.200261679933	1	0.9993210594486864	0.4745265803807878	chr1_21503689	PC1
-1516.0459022926282	-1515.4728397488113	1	0.9984790793043186	0.2843617759751391	chr1_21503689	PC2
-1444.7813849656295	-1444.7307835186884	1	0.9998656094377514	0.7503908619083627	chr1_21503689	PC3
-1367.2816585176981	-1367.2625366402326	1	0.9999492127705516	0.8449544883394178	chr1_21503689	PC4
-1482.7117734135986	-1482.5493328853383	1	0.99956864411447	0.568688968826905	chr1_21503689	PC5
-1343.0886637898889	-1343.0680822420466	1	0.9999453360284131	0.8392234307536852	chr1_21503689	PC6
-1161.1238901939855	-1161.0664480481134	1	0.9998474428574878	0.7346505205675343	chr1_21503689	PC7
-1757.2018887072186	-1757.1420437285099	1	0.9998408504882113	0.7293709992353652	chr1_21554083	PC1
-1518.986726414424	-1518.9857795485739	1	0.9999974817429309	0.9652893912364762	chr1_21554083	PC2
-1436.697228311393	-1436.5433177889474	1	0.9995907472708878	0.5790203672954982	chr1_21554083	PC3
-1367.6053865748356	-1367.575593127817	1	0.999920765248232	0.8071500665296053	chr1_21554083	PC4
-1481.086254725039	-1480.29847805709	1	0.9979070425835947	0.2094023640132995	chr1_21554083	PC5
-1342.2589880595513	-1342.2474029308307	1	0.9999691889621152	0.8790151582840954	chr1_21554083	PC6
-1155.223583864693	-1154.4659969560178	1	0.9979871696657372	0.2183513020094317	chr1_21554083	PC7
-1726.0110131238491	-1725.4792480440199	1	0.9985734612138796	0.30241141614321865	chr1_21554269	PC1
-1492.3307872848745	-1490.177696976958	1	0.9942365644775056	0.03797412860356557	chr1_21554269	PC2
-1412.635495303772	-1412.6039160620144	1	0.9999152271054852	0.8015717258802509	chr1_21554269	PC3
-1355.6273685063218	-1355.2839065426394	1	0.999078379413284	0.4072126418830029	chr1_21554269	PC4
-1470.367660993369	-1470.3665770320074	1	0.9999970900408468	0.9628631500046032	chr1_21554269	PC5
-1328.9391094356654	-1328.6846405868093	1	0.9993170954362578	0.4755990805411241	chr1_21554269	PC6
-1116.8450245021747	-1115.879136076978	1	0.9974103698313866	0.16456417957067776	chr1_21554269	PC7
-1735.7896616295754	-1735.2296179490872	1	0.9984936157361748	0.2898996436447045	chr1_21625960	PC1
-1494.3906072186542	-1493.5463717981486	1	0.9977300756868304	0.1938026686804432	chr1_21625960	PC2
-1412.4846329951044	-1412.4720624023846	1	0.9999661631761928	0.8740157644349592	chr1_21625960	PC3
-1350.8115336077192	-1350.7814167524407	1	0.9999189350348556	0.8061269320895751	chr1_21625960	PC4
-1466.3271446183794	-1466.0257056157209	1	0.9991889185993468	0.43748203879395975	chr1_21625960	PC5
-1328.338385343204	-1328.2172327764242	1	0.9996739358978336	0.6225461607257388	chr1_21625960	PC6
-1147.584084352926	-1146.6792191772067	1	0.9975672568596672	0.17854058014742966	chr1_21625960	PC7
-1739.528829873592	-1739.2408279583567	1	0.9992281749131876	0.4478829686254315	chr1_2165087	PC1
-1477.076351858398	-1475.888758956952	1	0.9968211680411008	0.1232769297797062	chr1_2165087	PC2
-1433.4153961103134	-1432.1972592562718	1	0.9967395444166192	0.11855756042439465	chr1_2165087	PC3
-1360.2066416134032	-1353.9876725088507	1	0.9834653831113056	0.00042069995060468835	chr1_2165087	PC4
-1473.6295026539035	-1472.2067865770418	1	0.9961930128033912	0.09163395251842116	chr1_2165087	PC5
-1334.6741518083165	-1334.4975133464175	1	0.9995265505525276	0.5522639789536095	chr1_2165087	PC6
-1152.2037665155874	-1152.0830381592016	1	0.9996763838592236	0.6231559741493711	chr1_2165087	PC7
-1733.0158446224136	-1733.003212548488	1	0.9999658136454608	0.8737106330864193	chr1_21728292	PC1
-1495.9110379126764	-1495.2570443185339	1	0.9982316233557108	0.25275940946423503	chr1_21728292	PC2
-1416.3222011768949	-1416.0880794473142	1	0.9993665830218912	0.4937963712333973	chr1_21728292	PC3
-1351.008821201965	-1350.8496018210785	1	0.999569187871168	0.5725474059440899	chr1_21728292	PC4
-1462.9360028283734	-1462.8698801092469	1	0.9998210641323754	0.7161151584674821	chr1_21728292	PC5
-1326.3058815130753	-1326.2387847684324	1	0.9998184285438926	0.7141231026971879	chr1_21728292	PC6
-1145.6040353073554	-1145.5867584620125	1	0.9999532437308803	0.8525339804841858	chr1_21728292	PC7
-1737.030643121051	-1736.7685594937534	1	0.9992938245878824	0.4690694429962118	chr1_21880569	PC1
-1500.931269304181	-1500.9119322184406	1	0.9999478798333968	0.8440955722683352	chr1_21880569	PC2
-1426.063107761524	-1426.0547716185604	1	0.9999775308643936	0.8972617422378233	chr1_21880569	PC3
-1351.2371445738142	-1351.0253216930855	1	0.9994292118006044	0.515123463366532	chr1_21880569	PC4
-1458.1766344954553	-1454.088693261746	1	0.9890417741006392	0.004245101171899562	chr1_21880569	PC5
-1323.9996461361416	-1323.9508407752355	1	0.9998684578144108	0.7547159223092316	chr1_21880569	PC6
-1149.4748290921455	-1148.7705507292042	1	0.9981034762498	0.2352961327562032	chr1_21880569	PC7
-1738.0898570487784	-1738.08278650812	1	0.9999809421205288	0.9053416848127316	chr1_21891582	PC1
-1499.5568596947269	-1499.3727750091416	1	0.9995039379431392	0.5440038124704432	chr1_21891582	PC2
-1422.8669360174845	-1422.6957092105974	1	0.9995385787061968	0.5584163619337936	chr1_21891582	PC3
-1351.4392500104527	-1351.4357279152287	1	0.99999050652694	0.9331123450715202	chr1_21891582	PC4
-1457.6463661456976	-1455.6987202794128	1	0.9947640363786124	0.04842162884142517	chr1_21891582	PC5
-1321.35678293539	-1320.850736798521	1	0.9986369240732876	0.3144021162652787	chr1_21891582	PC6
-1148.1934802145947	-1148.0218718651115	1	0.9995375507645576	0.557978341073744	chr1_21891582	PC7
-1739.5464647737979	-1739.5458280848113	1	0.9999982861683956	0.9715339920883922	chr1_2190403	PC1
-1502.3908373505137	-1502.3887054369138	1	0.9999942613526712	0.9479367444968114	chr1_2190403	PC2
-1424.282878708578	-1424.2701842151764	1	0.9999658296729128	0.8734016229294634	chr1_2190403	PC3
-1354.386604516709	-1354.265573564388	1	0.9996742631517356	0.6227208489029588	chr1_2190403	PC4
-1468.0961168143313	-1466.9306458820138	1	0.9968677128314732	0.12682511964164095	chr1_2190403	PC5
-1328.6417188611947	-1328.6282091859534	1	0.9999636354519432	0.86943544048829	chr1_2190403	PC6
-1141.9991679633165	-1139.9922808234978	1	0.9946124463892644	0.04513001619899108	chr1_2190403	PC7
-1746.7861129955268	-1746.3070887266733	1	0.9987217141825918	0.3276790375101267	chr1_22056410	PC1
-1505.3029614447007	-1505.2236703495507	1	0.9997882971915084	0.6904652280322721	chr1_22056410	PC2
-1431.3900978162421	-1430.3462500323135	1	0.9972165704388068	0.14848990791527847	chr1_22056410	PC3
-1355.3931021529122	-1354.3395780435796	1	0.9971908047048296	0.1466218998371663	chr1_22056410	PC4
-1472.0674364234521	-1470.9487723055279	1	0.9970173698085772	0.13471357176140444	chr1_22056410	PC5
-1331.4000705735089	-1331.3063873068284	1	0.999749875701038	0.665117526841459	chr1_22056410	PC6
-1157.9280758039772	-1157.9268868532986	1	0.9999968252368724	0.9611075870878164	chr1_22056410	PC7
-1743.1697154290662	-1742.2339941791586	1	0.9974945079391052	0.17130995962970247	chr1_22056540	PC1
-1504.1633480749506	-1503.539590841007	1	0.9983291260620616	0.2640277319325186	chr1_22056540	PC2
-1434.7956265756727	-1434.6359062991132	1	0.9995718871716626	0.5719440461319254	chr1_22056540	PC3
-1358.6786409985002	-1357.1987041879615	1	0.9960402017498134	0.0853546119475982	chr1_22056540	PC4
-1471.525209119797	-1471.4885456213365	1	0.9999017112690978	0.7865528741197598	chr1_22056540	PC5
-1332.542855556288	-1331.895918470907	1	0.9982670874513442	0.2553352160223329	chr1_22056540	PC6
-1149.7331897865615	-1149.718125044859	1	0.9999596127681264	0.8621967577658946	chr1_22056540	PC7
-1758.6357870297227	-1758.5353434225228	1	0.9997325428111368	0.6540056632022699	chr1_22096251	PC1
-1509.3893971883099	-1508.8563581474978	1	0.998581462361136	0.30183299759309484	chr1_22096251	PC2
-1443.2505838506704	-1442.6246530076885	1	0.9983344622039204	0.26319720303441274	chr1_22096251	PC3
-1342.1717340943856	-1341.2503399593265	1	0.9975492287345444	0.1746244962648582	chr1_22096251	PC4
-1478.114380256733	-1475.5551561716672	1	0.9932076627015431	0.023672777194689718	chr1_22096251	PC5
-1302.9264400964994	-1302.2592127076778	1	0.998224673927218	0.24801425182546816	chr1_22096251	PC6
-1146.7122147325827	-1142.2729854228392	1	0.9882474255019936	0.002885550629000947	chr1_22096251	PC7
-1762.3276253702338	-1761.6138113047132	1	0.9981233051309916	0.23215191908473196	chr1_22141454	PC1
-1530.5563759340187	-1530.5268512080277	1	0.999922306370962	0.8080046770055622	chr1_22141454	PC2
-1452.3785828426644	-1451.9365924137326	1	0.9988375434689464	0.34711366781847364	chr1_22141454	PC3
-1382.37763473805	-1382.3765903603405	1	0.9999972516413824	0.9635470492979076	chr1_22141454	PC4
-1494.6450270215432	-1494.3870028129782	1	0.9993212194006804	0.472532199749712	chr1_22141454	PC5
-1353.747146458053	-1353.5763533209358	1	0.9995506453660558	0.5589150223768363	chr1_22141454	PC6
-1168.2063343797306	-1167.240893140256	1	0.997462589840483	0.16466192959783288	chr1_22141454	PC7
-1758.7115480131808	-1758.6241842543402	1	0.9997679850634792	0.6759440407966824	chr1_2216632	PC1
-1517.2762570119314	-1517.1395554652445	1	0.9996369807900606	0.6010580301980316	chr1_2216632	PC2
-1437.710155160784	-1437.5647409668402	1	0.9996138482970328	0.5896901682979485	chr1_2216632	PC3
-1367.0554319627527	-1367.052252572804	1	0.9999915554408382	0.9364424878707152	chr1_2216632	PC4
-1482.639070888832	-1482.5417299541946	1	0.9997414917599508	0.659048173136243	chr1_2216632	PC5
-1341.703905996068	-1341.5594441000144	1	0.9996163766671856	0.5909110163331844	chr1_2216632	PC6
-1159.8391922654303	-1159.417823861679	1	0.9988814536527236	0.35861521383587824	chr1_2216632	PC7
-1761.5436545749124	-1761.3504640192702	1	0.999490392280314	0.5342078036747261	chr1_22209617	PC1
-1526.4435753041507	-1526.0744355387658	1	0.9990264906181932	0.39021256372236857	chr1_22209617	PC2
-1450.343533521502	-1450.1647334593579	1	0.9995283432910188	0.5498420953481812	chr1_22209617	PC3
-1375.0739754571894	-1372.6653978468878	1	0.9936650648069034	0.02817781375616335	chr1_22209617	PC4
-1492.4092610352534	-1492.3940994070574	1	0.99995999650413	0.8617587848053276	chr1_22209617	PC5
-1350.704103809312	-1350.6106858287922	1	0.9997535449383118	0.6655631706929854	chr1_22209617	PC6
-1169.4475508592832	-1169.046830264341	1	0.9989432484786752	0.3706628264753432	chr1_22209617	PC7
-1747.8008492373046	-1747.5126175771304	1	0.999228593108618	0.4477019350132935	chr1_22214138	PC1
-1508.1743515388941	-1506.8610115616605	1	0.9964898698012559	0.10508123474019113	chr1_22214138	PC2
-1438.7204293523446	-1438.2674336494354	1	0.9987878952923642	0.3411802586731741	chr1_22214138	PC3
-1363.697147702018	-1363.6488391150478	1	0.9998706681044656	0.7559275565828022	chr1_22214138	PC4
-1470.352249851026	-1470.2328607229554	1	0.9996804014758772	0.6250899183269	chr1_22214138	PC5
-1336.2900508782418	-1336.2900508778564	1	0.9999999999989688	0.9999778546854514	chr1_22214138	PC6
-1158.1860871988615	-1158.11142653731	1	0.9998001253014336	0.699184771650246	chr1_22214138	PC7
-1724.5492019686044	-1724.4666050587778	1	0.9997767900236312	0.6844190215075554	chr1_22439459	PC1
-1487.27926115365	-1487.0834744776544	1	0.999470986798486	0.5314735385217317	chr1_22439459	PC2
-1411.327462948696	-1411.3136070360654	1	0.9999625522886676	0.8677881199060129	chr1_22439459	PC3
-1343.1111390326344	-1343.1105947000985	1	0.999998528832066	0.9736786347472852	chr1_22439459	PC4
-1463.946404325371	-1463.908171277042	1	0.999896672775574	0.7821448315041337	chr1_22439459	PC5
-1323.4304227303865	-1323.2744796741447	1	0.9995786210854708	0.5765250911064657	chr1_22439459	PC6
-1144.2303105308154	-1143.9088699402444	1	0.9991316189083856	0.42266940145749865	chr1_22439459	PC7
-1774.2697270947313	-1773.4983955542334	1	0.9979722388477238	0.21422184578424106	chr1_2248302	PC1
-1528.7554261704638	-1528.551535809274	1	0.9994635903370528	0.5230980776388574	chr1_2248302	PC2
-1457.5569154693735	-1457.1738124097446	1	0.9989923420821551	0.3813932846184636	chr1_2248302	PC3
-1377.6056932394558	-1377.2760576476746	1	0.9991329140528286	0.4168173608322402	chr1_2248302	PC4
-1494.7838991373208	-1494.434765405319	1	0.9990816489637084	0.4033664645041285	chr1_2248302	PC5
-1352.3455251237815	-1352.0371144944106	1	0.9991887223444148	0.432230984636856	chr1_2248302	PC6
-1171.3968993055958	-1169.36728649794	1	0.9946731519051838	0.04393064087136525	chr1_2248302	PC7
-1688.2213733339581	-1685.9887773546525	1	0.9938600415984392	0.034592202632649706	chr1_22494856	PC1
-1457.6750840952564	-1457.6641260400738	1	0.9999697713391502	0.882310484203402	chr1_22494856	PC2
-1378.5796668115006	-1377.1276803875962	1	0.9960025314442452	0.08836152767427173	chr1_22494856	PC3
-1318.4606071218016	-1313.1143478788495	1	0.985359922145764	0.0010756966553673217	chr1_22494856	PC4
-1420.9730355147776	-1417.7414873014136	1	0.9911250016141158	0.011013755895361332	chr1_22494856	PC5
-1301.6977419526077	-1301.0041092273252	1	0.9980883599288508	0.23886744287390274	chr1_22494856	PC6
-1094.4003289940517	-1092.236802571181	1	0.9940494264601996	0.03751114143087516	chr1_22494856	PC7
-1764.3931230970513	-1764.2226449189359	1	0.9995491012142208	0.5592777145035888	chr1_2251768	PC1
-1520.0033807381906	-1519.9006045529934	1	0.9997281422901728	0.6502759723338092	chr1_2251768	PC2
-1446.939295710842	-1446.6092244214062	1	0.9991271766626724	0.4165096120914773	chr1_2251768	PC3
-1372.3814209594855	-1372.2184632421022	1	0.9995689878399968	0.5680741846502877	chr1_2251768	PC4
-1486.5294159936948	-1486.116998986673	1	0.99890954469583	0.3637705941056436	chr1_2251768	PC5
-1347.2213305474306	-1347.2000611094966	1	0.9999437332287104	0.8365959863868218	chr1_2251768	PC6
-1167.9521498177044	-1167.9437258135542	1	0.9999777145230598	0.8967247595276056	chr1_2251768	PC7
-1707.9806777024394	-1707.90636225678	1	0.9997950128867732	0.6998471758895544	chr1_22589293	PC1
-1473.3231320057907	-1473.321851014912	1	0.9999964662383032	0.9596314948987807	chr1_22589293	PC2
-1403.4090441575504	-1403.4075097259058	1	0.9999957670940768	0.9558219292660692	chr1_22589293	PC3
-1326.013646600455	-1325.3158234015395	1	0.998076822166694	0.2374538677339388	chr1_22589293	PC4
-1429.1189496252634	-1428.993897156863	1	0.9996550871694893	0.617001197923821	chr1_22589293	PC5
-1303.448003468228	-1303.4478862134972	1	0.9999996765387256	0.9877819113380812	chr1_22589293	PC6
-1122.5088105011487	-1122.5087309604658	1	0.9999997805774496	0.9899367513640578	chr1_22589293	PC7
-1735.5243873650973	-1735.3315583799897	1	0.9994796793136268	0.5345906332062724	chr1_22678939	PC1
-1498.3608877375514	-1498.3510653380304	1	0.9999734891516324	0.8885336501029146	chr1_22678939	PC2
-1428.6079475480985	-1427.9485581299289	1	0.9982218542536248	0.2508113290063297	chr1_22678939	PC3
-1348.2424378075555	-1347.8061027409026	1	0.9988230007200491	0.3502171620091148	chr1_22678939	PC4
-1459.5903693073815	-1459.3554115238735	1	0.9993660369814744	0.4930260142268762	chr1_22678939	PC5
-1325.2125186282415	-1325.0180488857989	1	0.9994752531328344	0.5328573808260081	chr1_22678939	PC6
-1147.94766131929	-1147.9295207814266	1	0.9999510388832132	0.8489362115757699	chr1_22678939	PC7
-1765.8099024571225	-1765.4361067770053	1	0.9990116113175618	0.3872398934623875	chr1_2269935	PC1
-1511.914580685047	-1510.2180509453167	1	0.9955218828867299	0.0654713589588562	chr1_2269935	PC2
-1449.2992946171476	-1449.2476614764191	1	0.9998634137183626	0.7479446283596616	chr1_2269935	PC3
-1358.384739926168	-1357.2252694050785	1	0.996937317279861	0.127807007789147	chr1_2269935	PC4
-1486.385323839059	-1484.3292317199396	1	0.9945753695939216	0.042575342623139466	chr1_2269935	PC5
-1309.20577036716	-1307.6757108226684	1	0.9959604046325772	0.08023578853379272	chr1_2269935	PC6
-1154.6940505776704	-1154.1811745906318	1	0.9986441052764864	0.3111584993693535	chr1_2269935	PC7
-1752.0613446675875	-1751.588845506809	1	0.9987507831419704	0.3309957076656877	chr1_22770312	PC1
-1485.3479297280833	-1485.3268044453534	1	0.9999441145703007	0.8371428880557759	chr1_22770312	PC2
-1447.1112744799234	-1447.1109406703793	1	0.999999116906358	0.9793862923581124	chr1_22770312	PC3
-1370.1639795705894	-1370.0920611013028	1	0.9998097575976232	0.7044959836037559	chr1_22770312	PC4
-1483.6097991793729	-1483.42638446483	1	0.9995148935896332	0.5447375935811294	chr1_22770312	PC5
-1344.6843132325505	-1344.5769399942194	1	0.9997159841540788	0.6430723303532232	chr1_22770312	PC6
-1157.5122339117513	-1157.5034684512766	1	0.9999768112199888	0.8946644471365146	chr1_22770312	PC7
-1758.0274642245654	-1757.60849042751	1	0.998886328579372	0.3599844203867533	chr1_22861943	PC1
-1513.04102434079	-1512.9772572082315	1	0.9998304209424989	0.7210024224796786	chr1_22861943	PC2
-1444.8581180947122	-1444.642396409059	1	0.9994264366629988	0.5112815565679836	chr1_22861943	PC3
-1367.3433396120745	-1367.3075950500395	1	0.9999049391940048	0.7891808298324263	chr1_22861943	PC4
-1480.4055738707764	-1479.9964072420169	1	0.9989123827657844	0.3656679332319057	chr1_22861943	PC5
-1340.470250088249	-1340.4494114763627	1	0.9999445796956388	0.8382362802105765	chr1_22861943	PC6
-1161.131926734306	-1160.7379007896245	1	0.998952607556535	0.3746898421324857	chr1_22861943	PC7
-1776.1962381191297	-1776.1676123455636	1	0.9999248695584806	0.8108939349531161	chr1_23036718	PC1
-1532.2300215024743	-1531.8786369155926	1	0.9990781559026692	0.4018547732434231	chr1_23036718	PC2
-1457.676038278773	-1456.5857221406698	1	0.9971423686763756	0.13975703593887004	chr1_23036718	PC3
-1380.5453186250866	-1380.5266648627494	1	0.9999510411923858	0.8468402747326242	chr1_23036718	PC4
-1497.1300554003994	-1496.6236203484714	1	0.99867165717132	0.31421623147364913	chr1_23036718	PC5
-1354.4798741287304	-1353.6715294616213	1	0.997880609540099	0.20355403125892316	chr1_23036718	PC6
-1172.2882833088306	-1172.1638725405114	1	0.9996735158578932	0.6179060947234085	chr1_23036718	PC7
-1724.3640984856738	-1723.2011639677698	1	0.996920045876148	0.12723914260724928	chr1_23061455	PC1
-1521.224473751277	-1520.9858568524826	1	0.9993672641907084	0.4896779715367745	chr1_23061455	PC2
-1435.9660139936682	-1435.003147001671	1	0.997449234892572	0.1652259251235537	chr1_23061455	PC3
-1373.5593580512275	-1373.1042373640746	1	0.998793511716114	0.340050383127644	chr1_23061455	PC4
-1486.0669898761155	-1486.0645379010862	1	0.9999934961086048	0.944171207189928	chr1_23061455	PC5
-1344.8140567042306	-1344.7895105308748	1	0.9999348929064144	0.8246502516868488	chr1_23061455	PC6
-1159.6137890426041	-1159.2677717405952	1	0.999082603288694	0.4054731974828344	chr1_23061455	PC7
-1717.2819033533015	-1717.2048881746111	1	0.9997898851640084	0.6947131790518917	chr1_23129406	PC1
-1482.7593528363834	-1482.7591044942858	1	0.9999993223955976	0.982219487211158	chr1_23129406	PC2
-1398.7444184116184	-1397.740438932606	1	0.9972643776325308	0.15647571043796699	chr1_23129406	PC3
-1336.6969632057824	-1335.7781835824312	1	0.9974962375448454	0.1752372880702826	chr1_23129406	PC4
-1446.752052051185	-1446.7514868879737	1	0.9999984579460424	0.973179912411032	chr1_23129406	PC5
-1311.4602179371868	-1310.5488434270524	1	0.9975163921074526	0.17698640150520215	chr1_23129406	PC6
-1131.8259737920005	-1129.1363309306253	1	0.9926881372862768	0.020377219190466474	chr1_23129406	PC7
-1769.966864124622	-1769.9524651328563	1	0.9999620587125014	0.8652463207877786	chr1_2315259	PC1
-1522.8909326807475	-1522.6310856567402	1	0.999315525468976	0.4709722215736276	chr1_2315259	PC2
-1449.4158106655445	-1448.5364044562177	1	0.9976854068972548	0.18477271288841	chr1_2315259	PC3
-1372.4454845074001	-1372.3706082537715	1	0.9998027170817329	0.6987719834780337	chr1_2315259	PC4
-1487.3659536637533	-1487.1747644779266	1	0.9994963345610248	0.5363331126825455	chr1_2315259	PC5
-1347.1459291854412	-1347.140012709934	1	0.9999844099357365	0.9133774882372954	chr1_2315259	PC6
-1167.3054432814918	-1167.278213085132	1	0.9999282497510898	0.8154760433096009	chr1_2315259	PC7
-1767.003117590771	-1766.4884439218042	1	0.99863935596381	0.3103120085143997	chr1_2315507	PC1
-1523.7421372954086	-1522.666979906348	1	0.9971597095618796	0.1425406629512575	chr1_2315507	PC2
-1448.771267926816	-1448.6238049879212	1	0.9996099624894538	0.587081066551745	chr1_2315507	PC3
-1368.668052783776	-1367.502350270335	1	0.9969208811567898	0.12678739300887534	chr1_2315507	PC4
-1482.4807130949262	-1482.4767174039685	1	0.99998942944487	0.9287683708469944	chr1_2315507	PC5
-1344.2051030235125	-1343.8739653764196	1	0.9991243580769248	0.4157578262819103	chr1_2315507	PC6
-1166.579403469785	-1162.6994712461849	1	0.9897881279175224	0.005341996955657057	chr1_2315507	PC7
-1731.025003923723	-1731.0033529135699	1	0.999942342514046	0.8351576215926491	chr1_2315935	PC1
-1502.1676591802182	-1501.6285505414346	1	0.998565321378356	0.2990967057113331	chr1_2315935	PC2
-1415.019092537655	-1414.5625665665702	1	0.998784957215468	0.3393059433747496	chr1_2315935	PC3
-1362.5162573471655	-1359.0713826216852	1	0.9908678531986284	0.008669141845222928	chr1_2315935	PC4
-1480.6618225952054	-1480.5384037879026	1	0.9996713754275214	0.6193106654810729	chr1_2315935	PC5
-1337.4029515639488	-1336.6359835244114	1	0.9979595597950619	0.21552266935107112	chr1_2315935	PC6
-1122.5914503666886	-1122.1807784696755	1	0.9989069309993566	0.36478756481765184	chr1_2315935	PC7
-1756.8153607349445	-1756.1937612345694	1	0.998350367453088	0.2648554179079552	chr1_23286127	PC1
-1515.9431782705958	-1515.7066277857969	1	0.9993719091914284	0.4915640259923504	chr1_23286127	PC2
-1443.3734221175725	-1443.2702102326093	1	0.9997259024189836	0.6495849741715172	chr1_23286127	PC3
-1368.6562501971985	-1365.5340200621022	1	0.9917415142905384	0.012458233939090206	chr1_23286127	PC4
-1479.7797086902026	-1479.7787380502866	1	0.9999974219424559	0.9648566112536776	chr1_23286127	PC5
-1341.4028494272654	-1341.3070170212359	1	0.9997454974482974	0.6615346059993423	chr1_23286127	PC6
-1157.4999420485985	-1157.4523727135702	1	0.9998736618059676	0.7577433107364853	chr1_23286127	PC7
-1743.3482243924807	-1743.348067401832	1	0.9999995796770658	0.9858626104445392	chr1_23319963	PC1
-1496.9657296859689	-1496.9570057943504	1	0.9999766431332338	0.8949130601265071	chr1_23319963	PC2
-1431.9033202729054	-1431.875958669958	1	0.9999267453795097	0.8150393873796967	chr1_23319963	PC3
-1337.8334465986395	-1337.796667794268	1	0.9999015341536444	0.7862256307641067	chr1_23319963	PC4
-1471.304499099255	-1470.8015375357593	1	0.9986542889770232	0.3158815165879044	chr1_23319963	PC5
-1326.429114510652	-1325.6070338841953	1	0.9978014013861338	0.19975548247971164	chr1_23319963	PC6
-1149.7579070569507	-1149.146448066395	1	0.9983642335955414	0.2687887563229645	chr1_23319963	PC7
-1766.5525495920242	-1766.5489189914595	1	0.9999904079705358	0.9320923086839203	chr1_23400575	PC1
-1524.0095333912072	-1523.8323782044015	1	0.999532064108488	0.5516832155062366	chr1_23400575	PC2
-1450.7119993926722	-1450.6451656691238	1	0.9998234403611476	0.7146594036225036	chr1_23400575	PC3
-1373.5543781758251	-1373.4809901332444	1	0.9998061270056248	0.7016354833168764	chr1_23400575	PC4
-1489.0972729837051	-1488.7961282656534	1	0.9992046896950512	0.4377058333604287	chr1_23400575	PC5
-1346.8001192382228	-1346.6170313840234	1	0.9995163974114922	0.5450962501733243	chr1_23400575	PC6
-1163.8521481876235	-1163.4067841875315	1	0.9988240367691058	0.3452801030099765	chr1_23400575	PC7
-1758.611076950463	-1757.8327077563654	1	0.9979320104076652	0.2121434226757188	chr1_23426001	PC1
-1512.9020613095045	-1512.878910477661	1	0.9999384305341916	0.8296283759675301	chr1_23426001	PC2
-1443.3477825088253	-1442.6306887125336	1	0.9980946531304952	0.2310822351364452	chr1_23426001	PC3
-1361.6760441612696	-1361.5712988432385	1	0.9997214608257532	0.6471669314316546	chr1_23426001	PC4
-1440.616285409969	-1439.10872832028	1	0.9959985668094428	0.08249164561795724	chr1_23426001	PC5
-1332.621575662874	-1332.5555583779487	1	0.9998244375274556	0.7163317844858301	chr1_23426001	PC6
-1156.9310852774859	-1156.9118441953938	1	0.9999488282186498	0.8444781152173569	chr1_23426001	PC7
-1759.7365262940293	-1759.2633604922753	1	0.9987423717924984	0.33065481714004896	chr1_2345615	PC1
-1517.6312379735125	-1517.2632600283898	1	0.9990218139884915	0.3909594383967903	chr1_2345615	PC2
-1445.6387747797512	-1445.638711402392	1	0.9999998314432078	0.9910171746791896	chr1_2345615	PC3
-1366.4123812326704	-1366.4091455089485	1	0.9999913943888316	0.9358830937381446	chr1_2345615	PC4
-1482.351053664525	-1480.5518920503985	1	0.9952264256021868	0.05783788009065294	chr1_2345615	PC5
-1342.9973242998208	-1342.65863433633	1	0.9990996343930774	0.4104903994354273	chr1_2345615	PC6
-1160.923621610744	-1160.728118910888	1	0.9994801811636712	0.5317713939460411	chr1_2345615	PC7
-1704.917411213406	-1704.8937394479212	1	0.9999348803446272	0.8277519378236597	chr1_23526313	PC1
-1470.3012545756255	-1470.1962545525778	1	0.9997111833302906	0.6467673678762957	chr1_23526313	PC2
-1401.2088995861482	-1401.0269781368079	1	0.9994996535524948	0.5463796954776521	chr1_23526313	PC3
-1327.5618013624626	-1327.5340716165026	1	0.9999237175012399	0.8138219279395031	chr1_23526313	PC4
-1420.3657382519575	-1420.3549512108773	1	0.9999703249490328	0.8832258039643432	chr1_23526313	PC5
-1304.6275080523073	-1304.5423954518476	1	0.9997658799538154	0.6799117420293905	chr1_23526313	PC6
-1126.3822086687205	-1126.3427488440955	1	0.999891450665977	0.7787668418235514	chr1_23526313	PC7
-1732.3063461752179	-1731.9548089754765	1	0.9990579849944382	0.4017525757682332	chr1_23560475	PC1
-1474.7884915503219	-1474.2496534241495	1	0.998556436704928	0.29921797637732905	chr1_23560475	PC2
-1427.7042617119541	-1427.6753986040799	1	0.999922622007573	0.8101265274076561	chr1_23560475	PC3
-1343.7239517582955	-1343.7209785288605	1	0.9999920289072792	0.9385334238143952	chr1_23560475	PC4
-1469.41750616449	-1469.4018427596802	1	0.9999580078393095	0.8595132498575788	chr1_23560475	PC5
-1293.2679763241686	-1292.5935036213664	1	0.9981933960679056	0.2454625670446529	chr1_23560475	PC6
-1142.3172230046407	-1140.504959833421	1	0.9951531695745706	0.0569337762777821	chr1_23560475	PC7
-1726.241497881256	-1726.0359246329758	1	0.9994445509452414	0.5213881618962923	chr1_23564089	PC1
-1492.1326078065977	-1492.1276876506397	1	0.9999867023696084	0.920980787814466	chr1_23564089	PC2
-1415.1636023262	-1414.3911792596923	1	0.997914547674246	0.21389790693121766	chr1_23564089	PC3
-1345.1183562303847	-1344.9101650484124	1	0.9994374794038722	0.5187477163252661	chr1_23564089	PC4
-1463.1015752616047	-1463.0661030887613	1	0.9999041338580376	0.7899667441815701	chr1_23564089	PC5
-1326.209012931065	-1326.139164621563	1	0.9998112386028044	0.7085828004690153	chr1_23564089	PC6
-1143.2647217417348	-1142.7829991512876	1	0.9986988942258836	0.3263203906539768	chr1_23564089	PC7
-1746.5506385198375	-1746.5491867641956	1	0.9999961131115908	0.9570273933472307	chr1_23669783	PC1
-1503.0965985148125	-1503.0667566492925	1	0.9999201052921004	0.806996516449098	chr1_23669783	PC2
-1426.949472435319	-1426.9345061769575	1	0.9999599304992915	0.8626434386664267	chr1_23669783	PC3
-1352.250953061407	-1352.23912463373	1	0.9999683313510552	0.8777612424675036	chr1_23669783	PC4
-1473.471713198821	-1473.420877363921	1	0.9998639026090784	0.7498327130494262	chr1_23669783	PC5
-1332.6457708974108	-1332.5479695201054	1	0.9997381832028784	0.658293835753035	chr1_23669783	PC6
-1143.773072753828	-1143.5744865489535	1	0.9994684513491756	0.5285531669940866	chr1_23669783	PC7
-1692.7395155293218	-1692.5327816637061	1	0.9994414158888838	0.52021464885266	chr1_23683946	PC1
-1488.9155372377677	-1488.530161731336	1	0.99895898680779	0.3799848207244775	chr1_23683946	PC2
-1411.8853790892895	-1411.0910694087454	1	0.9978555197699772	0.2075234995415731	chr1_23683946	PC3
-1350.9772538202976	-1348.954992539912	1	0.9945493380307218	0.04431491223715907	chr1_23683946	PC4
-1461.8946796847486	-1461.618050513444	1	0.999252633009006	0.4569893850440978	chr1_23683946	PC5
-1322.0222376499644	-1321.6248228677746	1	0.9989264826265774	0.37264375479649736	chr1_23683946	PC6
-1142.4718181967728	-1142.3752206211495	1	0.9997389595482774	0.6602705196671885	chr1_23683946	PC7
-1769.7087398283427	-1769.4356616035907	1	0.999280685116318	0.4598924335086011	chr1_23765487	PC1
-1507.5365564441915	-1506.3583048974224	1	0.9969000675845056	0.12476157948275372	chr1_23765487	PC2
-1454.316959814733	-1451.820892832585	1	0.9934443311750706	0.02546278893059736	chr1_23765487	PC3
-1378.0572353357934	-1376.9849933415162	1	0.9971785806065788	0.14308313775023088	chr1_23765487	PC4
-1493.6687420949133	-1493.619997007267	1	0.9998715626950327	0.7548625673293767	chr1_23765487	PC5
-1351.3467731311239	-1351.2353028290452	1	0.9997063137480112	0.6368084023784453	chr1_23765487	PC6
-1164.5102243006438	-1164.0336340328415	1	0.998744950900892	0.32891103854567266	chr1_23765487	PC7
-1734.37797856385	-1732.6230981390668	1	0.9952810335590496	0.061008261496769675	chr1_23785821	PC1
-1492.9350612189896	-1492.8021295407395	1	0.9996417577736988	0.6061202642345733	chr1_23785821	PC2
-1426.1084820616934	-1425.8096702938528	1	0.9991949017108552	0.4394861940951642	chr1_23785821	PC3
-1351.937488629816	-1351.0216983313178	1	0.9975346066242656	0.17594096728840916	chr1_23785821	PC4
-1465.1843409489359	-1464.3974553002433	1	0.9978812621245212	0.20966017410100152	chr1_23785821	PC5
-1325.698815632117	-1325.256157335777	1	0.9988075624725749	0.3467496304960433	chr1_23785821	PC6
-1149.6412161043675	-1149.0839086806825	1	0.9984989513579796	0.29108097866511834	chr1_23785821	PC7
-1757.6979464308151	-1756.3542891959867	1	0.9964328210782232	0.10115016243054717	chr1_23786463	PC1
-1515.9250045325007	-1514.68009499988	1	0.9966945454751966	0.11458489692692615	chr1_23786463	PC2
-1441.1126273759296	-1435.9528788096925	1	0.9863709919645064	0.001316321503299512	chr1_23786463	PC3
-1366.9077156488074	-1366.474676914238	1	0.998848964188336	0.35204352480577306	chr1_23786463	PC4
-1481.7062694754675	-1481.406695528462	1	0.9992035780916556	0.43890332792115583	chr1_23786463	PC5
-1341.9969416844701	-1341.7709423409767	1	0.9993991185178692	0.5013873348420252	chr1_23786463	PC6
-1158.7521126609236	-1154.1399794980941	1	0.9878086129347692	0.002388283769722252	chr1_23786463	PC7
-1747.8420128063315	-1747.1708231786654	1	0.998206984703068	0.2466148172166292	chr1_23789464	PC1
-1484.654574078153	-1484.0131812844284	1	0.9982865156994128	0.2573817442375941	chr1_23789464	PC2
-1403.1547203940174	-1402.0245418077825	1	0.9969826933694492	0.1327234466572398	chr1_23789464	PC3
-1354.4440531892176	-1354.4365629150652	1	0.999979972729552	0.9025861584345988	chr1_23789464	PC4
-1473.6862018591235	-1473.6570678158075	1	0.9999221045224712	0.8092545407082585	chr1_23789464	PC5
-1334.6346186020864	-1334.3201607501214	1	0.9991595569746174	0.4277533199247986	chr1_23789464	PC6
-1153.5675149719004	-1153.552943155266	1	0.9999610386824492	0.8644478169111565	chr1_23789464	PC7
-1720.3835418190356	-1720.2771322899807	1	0.9997089082330112	0.6445667710726475	chr1_23812480	PC1
-1481.8632990801311	-1481.8152048464276	1	0.9998684238861616	0.7564524752010211	chr1_23812480	PC2
-1414.7610673314032	-1414.7532008838318	1	0.9999784778032298	0.9001824756325864	chr1_23812480	PC3
-1329.1063904529049	-1329.0942120687914	1	0.9999666807627228	0.8759805639735339	chr1_23812480	PC4
-1450.3618191050643	-1449.0704215168093	1	0.9964729989962412	0.10803074331693162	chr1_23812480	PC5
-1298.9696587203005	-1298.8521146409073	1	0.9996784536786676	0.6277764341609635	chr1_23812480	PC6
-1135.528660744226	-1135.5243491244967	1	0.9999882035723711	0.9260136721797886	chr1_23812480	PC7
-1759.351638867733	-1758.4637771260614	1	0.9976477000710022	0.18267533610235975	chr1_23821650	PC1
-1503.7032710426345	-1503.6833900318152	1	0.9999472666137444	0.8419466014935006	chr1_23821650	PC2
-1444.8369142749084	-1444.805481917292	1	0.9999166285217048	0.8020241254993798	chr1_23821650	PC3
-1368.366535496588	-1368.3663447627487	1	0.999999494074824	0.9844173497083524	chr1_23821650	PC4
-1483.0586581204543	-1483.0451808867472	1	0.9999642520084516	0.8695908955330254	chr1_23821650	PC5
-1342.1150311733636	-1342.0789970586736	1	0.9999044233616632	0.7883489046402388	chr1_23821650	PC6
-1160.1609934421467	-1160.0508325602475	1	0.9997078387566436	0.6387948598135613	chr1_23821650	PC7
-1730.0694552937794	-1730.0080494349875	1	0.9998351656436104	0.7260047388182357	chr1_23878294	PC1
-1485.1483006203975	-1485.0270712875645	1	0.9996746050790368	0.6224359492977787	chr1_23878294	PC2
-1425.3897686486573	-1424.1985021603641	1	0.996807077412672	0.12269845582148507	chr1_23878294	PC3
-1350.3074734781105	-1348.9910326141212	1	0.9964721680398008	0.10467158100708092	chr1_23878294	PC4
-1467.3266414804007	-1467.3067899489001	1	0.9999467087180152	0.8420622810307479	chr1_23878294	PC5
-1330.0412321840327	-1329.761941103885	1	0.9992505062990172	0.4548320764261967	chr1_23878294	PC6
-1150.3530655815946	-1149.8090825968034	1	0.9985407087962604	0.296922324017458	chr1_23878294	PC7
-1754.540297803868	-1753.3482438451206	1	0.9968262365123088	0.12257484637054565	chr1_23886911	PC1
-1495.4497408255795	-1494.0521090112948	1	0.9962799185403732	0.0945432159659959	chr1_23886911	PC2
-1435.7965931755264	-1435.7959154966204	1	0.9999981928578828	0.9706323667477976	chr1_23886911	PC3
-1364.3308208575686	-1363.604551576292	1	0.9980651561449172	0.22812105509943376	chr1_23886911	PC4
-1474.9269525792029	-1471.6335707537069	1	0.991256100665336	0.01027397781382678	chr1_23886911	PC5
-1337.8380116803273	-1337.5772760295426	1	0.9993049465928444	0.4702147405834768	chr1_23886911	PC6
-1157.9498807368716	-1157.5282810528674	1	0.9988763659260376	0.3584833502564623	chr1_23886911	PC7
-1706.5048934586914	-1706.5030500169314	1	0.9999949216609392	0.9515824321189238	chr1_23952473	PC1
-1477.7372672409101	-1477.7263238932446	1	0.9999698534911496	0.8823889151850219	chr1_23952473	PC2
-1395.529534677496	-1395.4948441898835	1	0.9999044384847156	0.7922402202159852	chr1_23952473	PC3
-1325.9252580262705	-1325.5625623129347	1	0.999001337251163	0.3943810975516448	chr1_23952473	PC4
-1431.0070119451154	-1431.0042416699798	1	0.9999923684171764	0.9406643613660878	chr1_23952473	PC5
-1307.2475977394404	-1307.179019688142	1	0.9998110975927956	0.7111247609195229	chr1_23952473	PC6
-1132.89998385394	-1132.866272831239	1	0.9999071364809512	0.7951279367268257	chr1_23952473	PC7
-1767.7875625538009	-1767.6626146120034	1	0.9996699410288806	0.6171483985470447	chr1_23953447	PC1
-1525.373889920534	-1525.3134735931715	1	0.999840392322908	0.7281331571886129	chr1_23953447	PC2
-1452.4252202931061	-1452.2542516397243	1	0.9995484014639928	0.5587131006445154	chr1_23953447	PC3
-1373.6432431484554	-1373.5946956688153	1	0.9998717453993266	0.7553440472625674	chr1_23953447	PC4
-1491.3898068057954	-1491.3795419042624	1	0.9999728804165341	0.8860672739086064	chr1_23953447	PC5
-1349.7179942972425	-1349.6088099270098	1	0.9997115756307556	0.6402856770757885	chr1_23953447	PC6
-1167.4637871202933	-1165.764255421843	1	0.9955198895520694	0.06523344937445577	chr1_23953447	PC7
-1733.0940355883222	-1733.0940353057351	1	0.9999999992362509	0.999400165904442	chr1_23978947	PC1
-1494.4072760362244	-1494.0825901478174	1	0.999122855488223	0.42033737528738346	chr1_23978947	PC2
-1418.084480663064	-1417.882521144828	1	0.9994543124058886	0.525072212190201	chr1_23978947	PC3
-1348.387994928157	-1348.3863575146609	1	0.9999955745679108	0.9543650841515192	chr1_23978947	PC4
-1461.5201135887726	-1459.6956197231868	1	0.9950810732381226	0.05610330028160522	chr1_23978947	PC5
-1323.9913168524015	-1322.587428918674	1	0.9962128975164716	0.09380835115788236	chr1_23978947	PC6
-1145.542960001543	-1145.430509869547	1	0.9996961269031198	0.6353312632548238	chr1_23978947	PC7
-1754.9926177195541	-1754.991520028508	1	0.999997092213376	0.9626288694446121	chr1_23979478	PC1
-1501.0099553423745	-1500.644107769114	1	0.9990313368129756	0.3923342767870464	chr1_23979478	PC2
-1439.636955857135	-1439.5580636438767	1	0.9997910358406651	0.6912045870432193	chr1_23979478	PC3
-1366.127984995551	-1366.1053240478407	1	0.9999399728011464	0.8314132326668685	chr1_23979478	PC4
-1471.8605457537449	-1471.7704858455484	1	0.999761459162156	0.671270292452224	chr1_23979478	PC5
-1344.6936632773222	-1344.6929188572988	1	0.999998028028372	0.9692208708940052	chr1_23979478	PC6
-1163.3178110731212	-1163.2660202021807	1	0.9998628150506084	0.7475730194183101	chr1_23979478	PC7
-1693.1711383863376	-1693.150988430316	1	0.9999444154593009	0.8408953279711037	chr1_24081980	PC1
-1456.2533549075747	-1455.7884646425114	1	0.9987183660915204	0.3349199606802009	chr1_24081980	PC2
-1389.943746955556	-1389.659761169248	1	0.9992168977190868	0.4510660870747294	chr1_24081980	PC3
-1308.893072801035	-1308.8912944550545	1	0.9999950942300184	0.9524439464706184	chr1_24081980	PC4
-1435.6916261915549	-1435.6791521568664	1	0.9999655894618812	0.8744965303021688	chr1_24081980	PC5
-1302.9309070106497	-1302.6214829041467	1	0.9991467804568922	0.43147561943984597	chr1_24081980	PC6
-1123.69902301415	-1123.281478791949	1	0.9988488169899156	0.3608052670096856	chr1_24081980	PC7
-1762.407392544903	-1762.293616207805	1	0.9996986511442316	0.6333444512630181	chr1_24106643	PC1
-1521.5793040025642	-1521.2834998879316	1	0.9992167198655372	0.4417978994184261	chr1_24106643	PC2
-1448.6402224435642	-1448.6179644830645	1	0.9999410402534268	0.832896663206232	chr1_24106643	PC3
-1368.8559172892292	-1368.8438320887801	1	0.9999679867364114	0.876452121203413	chr1_24106643	PC4
-1483.0203622517838	-1482.976475132917	1	0.9998837494890932	0.7670260534284944	chr1_24106643	PC5
-1345.3847521484695	-1345.3812244780302	1	0.9999906552213064	0.9330595511900402	chr1_24106643	PC6
-1164.483704685244	-1163.4168847346566	1	0.99717797630199	0.14409822032395372	chr1_24106643	PC7
-1750.2186311764249	-1749.7894330181778	1	0.9988545999746156	0.35418786043519296	chr1_24245739	PC1
-1514.2153628640826	-1514.1951709059051	1	0.999946084342213	0.8407318070525791	chr1_24245739	PC2
-1433.6819332458654	-1433.1436326700366	1	0.9985636478274666	0.2994591477311732	chr1_24245739	PC3
-1361.5086870232742	-1361.448532944289	1	0.9998393878554914	0.7287005074453905	chr1_24245739	PC4
-1479.02274944919	-1479.014672560001	1	0.999978433105228	0.8988632180714624	chr1_24245739	PC5
-1339.313074851243	-1339.2501203648462	1	0.999831911361064	0.7227120495141179	chr1_24245739	PC6
-1159.7584211733815	-1159.7019536970129	1	0.9998492303885932	0.7368271593688579	chr1_24245739	PC7
-1733.5774578818116	-1733.4054840484225	1	0.9995359408170484	0.5575593689229048	chr1_24295377	PC1
-1479.6911854133887	-1479.340391041698	1	0.9990536346675276	0.4022503678650012	chr1_24295377	PC2
-1425.8093399491354	-1423.643958441578	1	0.9941725612746194	0.037429463577541226	chr1_24295377	PC3
-1351.4704505416255	-1351.4658949670018	1	0.99998770432762	0.9239555443618916	chr1_24295377	PC4
-1464.447638335128	-1464.0381685004902	1	0.9988954287485048	0.3654903640884146	chr1_24295377	PC5
-1325.371033755391	-1325.3413765301418	1	0.9999199567117342	0.8075827785313779	chr1_24295377	PC6
-1143.1752798092512	-1143.175260360234	1	0.9999999475060284	0.9950237628012948	chr1_24295377	PC7
-1753.1219980098715	-1752.2768089735082	1	0.9977576598110136	0.19355113836757976	chr1_24313482	PC1
-1501.608617950672	-1501.4005100687812	1	0.9994474093562826	0.5188313699149498	chr1_24313482	PC2
-1444.6391446360633	-1443.280473523595	1	0.9963978152762102	0.09926317284146728	chr1_24313482	PC3
-1367.9890951992634	-1366.424143723606	1	0.9958520489876528	0.07686831623919399	chr1_24313482	PC4
-1479.7017948566752	-1479.3906159031744	1	0.9991738369362144	0.4301724202860494	chr1_24313482	PC5
-1341.8773200476794	-1341.6507803387974	1	0.9993984818906227	0.5008762040404772	chr1_24313482	PC6
-1162.7201540678536	-1162.1494436819694	1	0.9984853172533852	0.2853523113773243	chr1_24313482	PC7
-1756.5064528795301	-1756.4371165617313	1	0.99981536640028	0.7096041740004395	chr1_24363472	PC1
-1513.3122606472402	-1513.2183179122394	1	0.9997498509063488	0.6646823802962789	chr1_24363472	PC2
-1438.5219218221607	-1438.5186219980214	1	0.9999912122246616	0.93525250533152	chr1_24363472	PC3
-1366.576828572427	-1366.4582835719098	1	0.99968435075842	0.6263158149050219	chr1_24363472	PC4
-1479.373429042505	-1478.746182670306	1	0.9983309646384008	0.2626961190977768	chr1_24363472	PC5
-1340.8107341696696	-1340.6347523569216	1	0.9995314498498662	0.5530036685819533	chr1_24363472	PC6
-1159.2036718152576	-1158.3457499670724	1	0.9977178627757156	0.19022893278555675	chr1_24363472	PC7
-1749.7716066459784	-1749.724288147782	1	0.9998736568519372	0.7583629256707611	chr1_24620697	PC1
-1509.3933249707952	-1509.050189481979	1	0.9990841699921684	0.4074356630054092	chr1_24620697	PC2
-1435.6283550962808	-1435.5765804282998	1	0.999861759441338	0.7476111644347736	chr1_24620697	PC3
-1363.3916533215486	-1363.2213930883272	1	0.9995454698635896	0.5595289527975078	chr1_24620697	PC4
-1473.4450373972	-1473.4233252317044	1	0.9999420252707321	0.8349283248736539	chr1_24620697	PC5
-1335.7726006225062	-1332.9078887287735	1	0.9923797514819982	0.016682955748436812	chr1_24620697	PC6
-1157.2691656220575	-1156.866014570639	1	0.9989240744132418	0.3692157985465361	chr1_24620697	PC7
-1693.5787259019867	-1693.1121778118645	1	0.9987364409959631	0.3340596748648373	chr1_24647240	PC1
-1489.6769558782935	-1489.0424143186444	1	0.9982818528847124	0.2599387565745654	chr1_24647240	PC2
-1408.0838186172728	-1406.642004555678	1	0.9961002685989444	0.08948419384208345	chr1_24647240	PC3
-1336.696839632476	-1336.530104571314	1	0.9995482455374752	0.5636228634858322	chr1_24647240	PC4
-1459.8284535863681	-1459.8203905951784	1	0.9999781493140968	0.8989498020450969	chr1_24647240	PC5
-1290.27387737649	-1290.2707734780922	1	0.9999915883866034	0.9371999978959707	chr1_24647240	PC6
-1133.3478741470644	-1132.8980526590092	1	0.9987817142904074	0.3428774604050624	chr1_24647240	PC7
-1744.1658971546303	-1741.9375591594305	1	0.9940832510868159	0.03476508560462272	chr1_24653712	PC1
-1510.0422117595526	-1509.9028020574133	1	0.9996288047232306	0.5974760669791781	chr1_24653712	PC2
-1429.5687119616073	-1428.8835318601416	1	0.9981769497931746	0.2417500055068661	chr1_24653712	PC3
-1344.2804476333386	-1343.8179925029656	1	0.9987691864874988	0.3361889924895818	chr1_24653712	PC4
-1478.9969318024225	-1476.9348727204485	1	0.9945235485196636	0.04227604852582557	chr1_24653712	PC5
-1320.019304398806	-1319.8536091310789	1	0.9995588316503726	0.5648414353673518	chr1_24653712	PC6
-1155.912453264488	-1155.7047604702914	1	0.9994470429658924	0.5192485729189387	chr1_24653712	PC7
-1761.0069763091865	-1760.8597167928938	1	0.9996089489470884	0.5873390753509843	chr1_24782237	PC1
-1518.7457699272334	-1518.1921458296135	1	0.9985306314501474	0.2926809129781317	chr1_24782237	PC2
-1445.034625549705	-1444.9212702272464	1	0.9996989687653236	0.6339736352008462	chr1_24782237	PC3
-1366.1332127433839	-1366.0439972317993	1	0.9997630678827166	0.6727250759559004	chr1_24782237	PC4
-1481.0868684362574	-1481.0652433438056	1	0.9999425644849366	0.8352548997217253	chr1_24782237	PC5
-1342.6215689972635	-1342.4115503229493	1	0.999442337027753	0.5169184086151021	chr1_24782237	PC6
-1161.9619021828642	-1161.476250446907	1	0.9987109199291504	0.3243553118015617	chr1_24782237	PC7
-1735.5110495215692	-1735.4866069096445	1	0.9999343844026634	0.825014545870948	chr1_24795442	PC1
-1497.6883756984603	-1497.5532234736816	1	0.9996372410484388	0.6031276180776446	chr1_24795442	PC2
-1430.4103775362287	-1430.3178147613971	1	0.9997515402005601	0.6670049299024328	chr1_24795442	PC3
-1355.5545948034676	-1355.5460711375492	1	0.999977117937186	0.896119090441725	chr1_24795442	PC4
-1438.8050361265985	-1438.2779821422007	1	0.9985860904880264	0.3045628781619051	chr1_24795442	PC5
-1331.1990736885468	-1331.169101057401	1	0.9999195397977774	0.8065824765918186	chr1_24795442	PC6
-1153.9284370252249	-1153.2801769540818	1	0.9982612179431306	0.25484983930643224	chr1_24795442	PC7
-1728.3400073391488	-1728.2751902375219	1	0.9998241210271986	0.7188116113238425	chr1_2482573	PC1
-1493.2290780975666	-1492.5776496076862	1	0.9982337773771612	0.2536920221387581	chr1_2482573	PC2
-1422.9976134187266	-1422.9848234966853	1	0.9999652925370772	0.8729307016021779	chr1_2482573	PC3
-1348.1267233472659	-1348.125582915952	1	0.9999969052115358	0.9619088085708078	chr1_2482573	PC4
-1454.9396311389755	-1454.863379816795	1	0.9997930978734648	0.6961551228162797	chr1_2482573	PC5
-1323.4063726082302	-1323.322567558195	1	0.9997726037416652	0.6822445803465921	chr1_2482573	PC6
-1148.9045287528968	-1148.8989456830468	1	0.9999848493146372	0.9158442181242108	chr1_2482573	PC7
-1772.7297867769355	-1771.8368305210834	1	0.9976528739342698	0.1814249768979844	chr1_24863096	PC1
-1530.5619226772671	-1530.5547774021604	1	0.9999811968212372	0.9048451043946224	chr1_24863096	PC2
-1455.5128694718603	-1454.8242564236268	1	0.9981895013330018	0.2405742096432484	chr1_24863096	PC3
-1378.9377603376956	-1378.8891120061026	1	0.9998719862692133	0.7550981833112265	chr1_24863096	PC4
-1495.349446137814	-1493.3528776440028	1	0.9947596511708102	0.0456859321941426	chr1_24863096	PC5
-1353.5625860576895	-1353.1642657533387	1	0.9989523378543508	0.37209967407878203	chr1_24863096	PC6
-1170.7295371415025	-1170.7170864195227	1	0.9999672354789272	0.8746128906579419	chr1_24863096	PC7
-1749.1905510805677	-1749.1835410911372	1	0.9999813068695708	0.9057459785192732	chr1_24909235	PC1
-1510.7189661871496	-1510.718959297659	1	0.9999999816280244	0.9970382552697696	chr1_24909235	PC2
-1440.243170032032	-1440.0043282557183	1	0.99936329138151	0.4894734498378345	chr1_24909235	PC3
-1362.4764200746886	-1361.8476907302866	1	0.9983247931429614	0.26213267482590263	chr1_24909235	PC4
-1471.5189957886275	-1471.5189426020734	1	0.9999998581691988	0.9917709767950582	chr1_24909235	PC5
-1332.6647709114525	-1332.6537598980801	1	0.9999706377287532	0.8820285179259261	chr1_24909235	PC6
-1146.168018835564	-1145.5489038552253	1	0.99835038882578	0.2658124564377293	chr1_24909235	PC7
-1752.1534692197256	-1752.0692323759388	1	0.9997756926871809	0.6814718673802249	chr1_25021289	PC1
-1510.9561699967874	-1510.8788146809338	1	0.9997940150504264	0.6940737517649074	chr1_25021289	PC2
-1444.6673129533892	-1444.4816822561536	1	0.9995057661225918	0.5423175016965149	chr1_25021289	PC3
-1366.7622362316065	-1366.5842752021474	1	0.9995261814500398	0.5507797888289045	chr1_25021289	PC4
-1479.1982088914779	-1478.8949598683341	1	0.9991927387321604	0.4361094126306034	chr1_25021289	PC5
-1341.3838784160073	-1341.3838740082895	1	0.999999988261736	0.997631020442205	chr1_25021289	PC6
-1160.873146449463	-1159.9804071865335	1	0.997625355861802	0.1814780315017185	chr1_25021289	PC7
-1769.8752999323392	-1769.568755447428	1	0.9991925672958394	0.4336271233638144	chr1_25029039	PC1
-1526.5179138035721	-1526.5108904842841	1	0.9999814934010566	0.9056568250430369	chr1_25029039	PC2
-1453.0911249924677	-1452.618960905497	1	0.9987565995215436	0.33116722618884925	chr1_25029039	PC3
-1372.1159679013167	-1372.06470386076	1	0.9998649260124912	0.7488166745310543	chr1_25029039	PC4
-1491.0169560925215	-1490.9318895310407	1	0.999775870808498	0.6799935241986853	chr1_25029039	PC5
-1351.0753420482038	-1350.9966525126276	1	0.999792670940763	0.6915810954615915	chr1_25029039	PC6
-1168.6170871001284	-1168.352666880029	1	0.9993034832072616	0.4670947708197642	chr1_25029039	PC7
-1736.4402796881368	-1736.3371952545729	1	0.9997240422772776	0.6497869234366873	chr1_25101604	PC1
-1495.349283479282	-1495.3419779302121	1	0.9999804404882909	0.9037889546094224	chr1_25101604	PC2
-1419.6301071447265	-1419.3118765588742	1	0.9991483398809649	0.4249951708286213	chr1_25101604	PC3
-1348.7250059911182	-1348.7164699960804	1	0.9999771461914392	0.8960444141925821	chr1_25101604	PC4
-1445.7310760794073	-1445.7094729810967	1	0.9999421620520348	0.8353374990790872	chr1_25101604	PC5
-1334.3237146439285	-1334.1396943595505	1	0.9995074298280994	0.5440742680273011	chr1_25101604	PC6
-1139.6234520498726	-1137.0430974284104	1	0.9931152294002946	0.023103460881572398	chr1_25101604	PC7
-1742.545312495421	-1742.2837483228861	1	0.9993027387395946	0.4695102612341822	chr1_25309886	PC1
-1485.3996560073358	-1484.2522748959216	1	0.9969449930958466	0.1298110888601384	chr1_25309886	PC2
-1434.441255176483	-1433.9978699822477	1	0.9988183381948316	0.34635400513675985	chr1_25309886	PC3
-1337.3747854163705	-1337.3499274363835	1	0.9999337142503664	0.823558263506112	chr1_25309886	PC4
-1470.8310195890258	-1470.7680609120596	1	0.9998321242874616	0.7227032017032122	chr1_25309886	PC5
-1313.7622086250626	-1313.7621509290484	1	0.9999998461439744	0.9914292345118184	chr1_25309886	PC6
-1150.0857292914136	-1150.047668314767	1	0.9998985092128141	0.7826232824927571	chr1_25309886	PC7
-1770.448749274825	-1769.9304428452706	1	0.9986333715496724	0.30861054180677105	chr1_25312136	PC1
-1526.0045312520472	-1526.0008914918405	1	0.9999903964571782	0.9320069078829748	chr1_25312136	PC2
-1453.0618532819153	-1453.0059555591822	1	0.9998525234806562	0.7381092329963528	chr1_25312136	PC3
-1375.028036379208	-1374.8025762482105	1	0.9994052952948542	0.5018982603088661	chr1_25312136	PC4
-1487.9517540903055	-1486.7316136679626	1	0.9967858087391336	0.11825505187463077	chr1_25312136	PC5
-1348.6573315464489	-1348.0474947801026	1	0.9983922258707476	0.2694247308677447	chr1_25312136	PC6
-1168.7041487913643	-1168.7041324979014	1	0.9999999570093334	0.9954453039573484	chr1_25312136	PC7
-1770.2523682709818	-1769.24518928591	1	0.9973495555764964	0.15581716939338547	chr1_25365559	PC1
-1526.3713206237924	-1525.8547312005076	1	0.9986396891107724	0.3094132157148071	chr1_25365559	PC2
-1453.0456490792374	-1452.9982689714814	1	0.9998751590244916	0.7582105720224028	chr1_25365559	PC3
-1376.859197882829	-1376.8580770473968	1	0.9999970465513128	0.9622372379746508	chr1_25365559	PC4
-1492.41914640319	-1492.1135791033475	1	0.999195140147788	0.4343609328813657	chr1_25365559	PC5
-1349.8629646360932	-1349.804062428475	1	0.9998448020112044	0.7314280866116685	chr1_25365559	PC6
-1163.5524753903035	-1163.3868421306129	1	0.9995636439538222	0.5649142655758629	chr1_25365559	PC7
-1754.314586182173	-1754.2421716464155	1	0.9998071702964154	0.7035266878684117	chr1_25408161	PC1
-1515.734407663817	-1515.1719660383294	1	0.9985032740082276	0.28886938825132186	chr1_25408161	PC2
-1441.6350765039385	-1441.611719431493	1	0.9999377993448062	0.8288828669817848	chr1_25408161	PC3
-1363.503168144432	-1363.059440886035	1	0.9988190008361341	0.346168043100883	chr1_25408161	PC4
-1478.3720183341268	-1478.0969528255944	1	0.9992677369212276	0.4582641655780819	chr1_25408161	PC5
-1337.305775095776	-1337.0156082924727	1	0.9992275506809728	0.4461815875016252	chr1_25408161	PC6
-1157.3731519432465	-1154.4827544215898	1	0.9923320861642638	0.016202211060549764	chr1_25408161	PC7
-1709.1772072505478	-1707.908066014085	1	0.996524185715008	0.11111559637213164	chr1_25408224	PC1
-1474.825750867184	-1474.121933309291	1	0.9980709506446545	0.2354493744842609	chr1_25408224	PC2
-1398.5933344190635	-1397.0884337027387	1	0.9958798398708768	0.08276242902328929	chr1_25408224	PC3
-1330.1598517360146	-1329.7328407820635	1	0.9988291881196304	0.3554170438327595	chr1_25408224	PC4
-1445.5758268234006	-1443.68545579082	1	0.9948272220256028	0.051845662774264716	chr1_25408224	PC5
-1309.929744212671	-1309.4636178323688	1	0.9987220069583431	0.3342782300248128	chr1_25408224	PC6
-1119.0305032325557	-1117.9944043552234	1	0.9971615152119659	0.15000522177173065	chr1_25408224	PC7
-1760.7646142995036	-1759.3545723558202	1	0.9962766791207041	0.09309153804143536	chr1_25409025	PC1
-1517.7056599959647	-1517.1905595007167	1	0.9986382283307886	0.31011146546289353	chr1_25409025	PC2
-1450.9056458806078	-1450.8537742615256	1	0.9998627829096172	0.7473830202094209	chr1_25409025	PC3
-1372.7205556616118	-1372.5202409307021	1	0.9994702072392164	0.5267643555439487	chr1_25409025	PC4
-1488.0466436280176	-1485.8833361821514	1	0.9942933098004196	0.0375207951226002	chr1_25409025	PC5
-1346.1083879075916	-1345.6564572241816	1	0.9988051306070418	0.3417484425005074	chr1_25409025	PC6
-1165.6284173775873	-1160.8367674587469	1	0.9874036836218084	0.0019635517938891675	chr1_25409025	PC7
-1761.297105262494	-1761.2849112625793	1	0.9999677412612901	0.8759017210052709	chr1_25434995	PC1
-1520.087796089798	-1518.375892721922	1	0.9954813948655326	0.06426266850598895	chr1_25434995	PC2
-1447.9032957453173	-1447.823046201752	1	0.9997877221543288	0.6886974345973857	chr1_25434995	PC3
-1369.4317801794296	-1368.1851570919487	1	0.996707487570277	0.11433568118398492	chr1_25434995	PC4
-1488.132312243576	-1488.08531930737	1	0.9998756877903496	0.7591698128279584	chr1_25434995	PC5
-1347.0931844589304	-1347.018198482172	1	0.9998016440752476	0.6985621619634708	chr1_25434995	PC6
-1167.0623553097016	-1166.252710839801	1	0.9978603756793876	0.20319096327597053	chr1_25434995	PC7
-1748.7210741972956	-1748.7182350472576	1	0.9999923985562339	0.9399326631133209	chr1_25483843	PC1
-1509.1368041797348	-1509.1368037916645	1	0.9999999989609896	0.9992970728718588	chr1_25483843	PC2
-1431.9768960222907	-1431.9067275225384	1	0.9998121501767716	0.7079462188053516	chr1_25483843	PC3
-1360.3990551759473	-1359.830904069914	1	0.9984800021356672	0.2864350468234681	chr1_25483843	PC4
-1468.6446596858914	-1468.6016725538552	1	0.9998849138999242	0.7693588257523887	chr1_25483843	PC5
-1334.1118714639115	-1334.0702576707156	1	0.9998885904282052	0.7729702166435813	chr1_25483843	PC6
-1150.598851983956	-1150.3029910810455	1	0.999208182721396	0.4417540784079197	chr1_25483843	PC7
-1765.656061041966	-1765.4307922851306	1	0.9994034395842628	0.5020798081740779	chr1_25483998	PC1
-1521.0841011180005	-1520.0005911552435	1	0.9971338900909772	0.14099923900559194	chr1_25483998	PC2
-1447.9522996617995	-1447.8429862890803	1	0.9997104700736168	0.6400882673674024	chr1_25483998	PC3
-1372.651168022931	-1372.385559440801	1	0.9992966485745992	0.4660955874518491	chr1_25483998	PC4
-1489.2343242502395	-1489.1514366988736	1	0.9997804544311638	0.683894232379038	chr1_25483998	PC5
-1347.0079723410706	-1346.9411122750676	1	0.999822902925914	0.7146056374086418	chr1_25483998	PC6
-1157.128940762597	-1155.376752578144	1	0.995369197279293	0.061206885495883885	chr1_25483998	PC7
-1770.6687257926385	-1770.6229042189161	1	0.9998794241811046	0.7620985353440007	chr1_25485001	PC1
-1528.157096300888	-1527.6500996600016	1	0.9986666879648244	0.3139480692990391	chr1_25485001	PC2
-1449.7257384193704	-1448.5006501853236	1	0.996781274832903	0.1175116564941339	chr1_25485001	PC3
-1375.5762521814527	-1374.7295413768493	1	0.9977742942365241	0.193150539234144	chr1_25485001	PC4
-1493.8893034106611	-1493.8892674523386	1	0.9999999053728404	0.9932337262530876	chr1_25485001	PC5
-1351.778847867884	-1350.9927503057925	1	0.9979334604442353	0.20988851464774216	chr1_25485001	PC6
-1168.2208902701855	-1168.0369648196527	1	0.9995161027725386	0.5441780479009224	chr1_25485001	PC7
-1771.9353324082945	-1771.8611140595149	1	0.999804450350838	0.7000338048424181	chr1_25539536	PC1
-1527.4733280131554	-1527.4631566838498	1	0.9999731984374134	0.8865842257759843	chr1_25539536	PC2
-1452.746014471813	-1452.6509833747064	1	0.9997496200272248	0.6628648588618637	chr1_25539536	PC3
-1376.6863704685272	-1376.6360144348632	1	0.9998673183322035	0.7509767930347379	chr1_25539536	PC4
-1491.381577955835	-1490.937812501461	1	0.99883134097869	0.3461472863825501	chr1_25539536	PC5
-1351.2829307816373	-1351.0319576118354	1	0.9993388927521292	0.4786461636184631	chr1_25539536	PC6
-1169.2596991035225	-1169.0441971181792	1	0.9994323035317628	0.5114967259257954	chr1_25539536	PC7
-1704.820691343638	-1704.1526726610552	1	0.9981739847041576	0.2477339975830394	chr1_25604519	PC1
-1465.3452568365328	-1465.169501138003	1	0.9995192518521729	0.5532588093088453	chr1_25604519	PC2
-1390.5677218274045	-1389.931680280476	1	0.9982613175118767	0.2593762563973939	chr1_25604519	PC3
-1327.4758947846394	-1327.3769951451195	1	0.9997294493564	0.6565030993840333	chr1_25604519	PC4
-1434.1235879484016	-1432.7665207537757	1	0.9962939781718538	0.0994629120111299	chr1_25604519	PC5
-1308.7441121174534	-1308.663108181965	1	0.9997783995625096	0.6873146067310671	chr1_25604519	PC6
-1122.973710542513	-1121.4644594177078	1	0.9958792357027632	0.08231945989336734	chr1_25604519	PC7
-1767.5440221610602	-1767.2878380648947	1	0.9993224939068264	0.4741154769222881	chr1_25622200	PC1
-1524.5114532561518	-1523.8096723900574	1	0.9981451592094792	0.236128129765062	chr1_25622200	PC2
-1452.8296825393033	-1452.796810045633	1	0.999913039512314	0.7976359242948481	chr1_25622200	PC3
-1375.1168605734695	-1374.757772192572	1	0.999050481816317	0.3967426162803012	chr1_25622200	PC4
-1488.1390540993334	-1488.1253747570734	1	0.999963811918666	0.8686255265620956	chr1_25622200	PC5
-1348.2296054747055	-1348.0495272471114	1	0.9995237160317396	0.5484193571405007	chr1_25622200	PC6
-1167.3159465545766	-1167.0642931276393	1	0.9993344717555188	0.4780507118395271	chr1_25622200	PC7
-1743.4293719492425	-1743.310193891896	1	0.9996818181677046	0.6253959444871205	chr1_2563246	PC1
-1487.9833778659142	-1487.974579318551	1	0.9999765061575244	0.894466991107514	chr1_2563246	PC2
-1428.2614580096285	-1427.7597235682786	1	0.9986611522207436	0.31647259311732884	chr1_2563246	PC3
-1358.2262683077106	-1358.1850979366925	1	0.9998900718075192	0.7741500186549829	chr1_2563246	PC4
-1476.0956671298184	-1476.087109431147	1	0.9999771492632936	0.895913090586216	chr1_2563246	PC5
-1333.956189685734	-1333.8719475204234	1	0.9997750795966234	0.681462358740005	chr1_2563246	PC6
-1152.7556530814584	-1152.1856701157958	1	0.998479173743154	0.2856595265144565	chr1_2563246	PC7
-1764.0217515819436	-1762.8177344130856	1	0.996828214470324	0.1207138573572973	chr1_25643067	PC1
-1525.9647217212646	-1524.5893331938012	1	0.9963775833624944	0.09720717586335176	chr1_25643067	PC2
-1453.1145859150433	-1453.109598109612	1	0.9999868396501044	0.9204411984412092	chr1_25643067	PC3
-1373.496601452615	-1373.483927121138	1	0.9999665590513054	0.8735013500159643	chr1_25643067	PC4
-1491.6112855166987	-1491.5638174529665	1	0.999874762292152	0.7579932543916321	chr1_25643067	PC5
-1349.7528077549237	-1348.6813919024216	1	0.9971770373179636	0.14323728208082862	chr1_25643067	PC6
-1167.8821368419053	-1167.7360053725815	1	0.9996145031638412	0.5887740221533533	chr1_25643067	PC7
-1748.9638613542038	-1748.9636401482253	1	0.99999940854034	0.9832188597372292	chr1_25658526	PC1
-1510.9572940236044	-1510.2034433359281	1	0.9979863864953455	0.2194901714056232	chr1_25658526	PC2
-1436.9641658797425	-1436.7642496829794	1	0.9994656075530718	0.5271758285093671	chr1_25658526	PC3
-1358.006871841393	-1357.864568288508	1	0.9996195815943232	0.5936973336115836	chr1_25658526	PC4
-1472.9623473215927	-1472.600502971861	1	0.9990329696142264	0.3949366079439076	chr1_25658526	PC5
-1333.7880339354745	-1332.7168515643953	1	0.9971399737032324	0.14328087969586314	chr1_25658526	PC6
-1156.2209924895035	-1154.8965326541224	1	0.9964649266782442	0.10362029487698902	chr1_25658526	PC7
-1742.2214806517768	-1742.1825500718153	1	0.999895912957642	0.7802171004085006	chr1_25669932	PC1
-1508.212268382145	-1507.8103544136914	1	0.998925940935495	0.3699513380232967	chr1_25669932	PC2
-1430.171015066504	-1430.1676328808896	1	0.999990956763846	0.934451255530544	chr1_25669932	PC3
-1360.6346984576546	-1360.4928825016175	1	0.999620884834096	0.5943305539423847	chr1_25669932	PC4
-1478.3563579302627	-1478.3293394569525	1	0.9999277607021364	0.8161819293029579	chr1_25669932	PC5
-1336.3857909109606	-1335.3363221233915	1	0.9971978670471356	0.14740152914021973	chr1_25669932	PC6
-1153.913196799871	-1153.226909581163	1	0.9981666900061388	0.2413700517968805	chr1_25669932	PC7
-1726.1971940094245	-1724.4001389428365	1	0.9951808563253196	0.05798466452839874	chr1_2567703	PC1
-1497.7985122747505	-1497.5993370896203	1	0.999464726145864	0.5279424263068649	chr1_2567703	PC2
-1420.1580408431546	-1419.235128892753	1	0.9975221289000548	0.17426988163709806	chr1_2567703	PC3
-1337.4461064992845	-1336.6041958301046	1	0.9977393583842012	0.19441745941196392	chr1_2567703	PC4
-1466.0943821404105	-1463.0748518304003	1	0.9919158370674568	0.013992727823966423	chr1_2567703	PC5
-1327.2414931204655	-1326.6061801512626	1	0.9982936269503948	0.25964928712923196	chr1_2567703	PC6
-1144.8868160734505	-1144.5645386773972	1	0.9991340380754612	0.422066237592854	chr1_2567703	PC7
-1775.001259839673	-1774.9270585474558	1	0.9998050090468026	0.7000666035678471	chr1_25762484	PC1
-1530.4112779391019	-1530.3222333878882	1	0.999766007535006	0.6730206047903602	chr1_25762484	PC2
-1451.1313599987827	-1450.7641494152151	1	0.9990353917269449	0.3914538591314525	chr1_25762484	PC3
-1379.3997087207306	-1379.0923835252306	1	0.9991926383245544	0.43304220929620096	chr1_25762484	PC4
-1493.4646571670492	-1492.9222916707806	1	0.9985756133103638	0.297641606308652	chr1_25762484	PC5
-1353.1652744751668	-1352.228568722608	1	0.9975412517260144	0.17108486652189298	chr1_25762484	PC6
-1170.4694343875344	-1170.2444344827045	1	0.9994088478483912	0.5023350447497907	chr1_25762484	PC7
-1689.7222877136069	-1688.1168029897021	1	0.9955502498168456	0.07314613217074174	chr1_25771788	PC1
-1460.7422163145154	-1460.6467771908099	1	0.9997349264612404	0.6621866629066688	chr1_25771788	PC2
-1396.0340061413142	-1395.3160864825873	1	0.998007765863854	0.2308138177632366	chr1_25771788	PC3
-1324.6065928707162	-1322.9748086206316	1	0.9954775233070962	0.07083482110370536	chr1_25771788	PC4
-1434.7703509143732	-1434.1472327826916	1	0.9982706134161716	0.26427254995283056	chr1_25771788	PC5
-1302.4151084059665	-1301.4374708521427	1	0.99728802419689	0.16201953990190066	chr1_25771788	PC6
-1129.4517631553592	-1129.2812425270054	1	0.999526443751078	0.5592288045985904	chr1_25771788	PC7
-1760.4370753990675	-1759.9792793808585	1	0.9987848132589268	0.33863502758175784	chr1_25782700	PC1
-1515.5514107599204	-1515.5170145553889	1	0.999908646392034	0.7931032130766154	chr1_25782700	PC2
-1439.8788304431334	-1439.7050396586678	1	0.999538510809837	0.5554853481979758	chr1_25782700	PC3
-1369.2127668443447	-1367.8633597799287	1	0.9964223326488648	0.10042291619615316	chr1_25782700	PC4
-1479.747692375433	-1479.7475627563465	1	0.9999996557262564	0.9871539155160518	chr1_25782700	PC5
-1342.7358916670246	-1342.4689843407755	1	0.9992913340212376	0.4650075008313108	chr1_25782700	PC6
-1160.7933795397992	-1160.3416983337493	1	0.9988010348555166	0.3418817220180596	chr1_25782700	PC7
-1737.3169910824304	-1735.1670851740414	1	0.9942296176687132	0.03811659048398042	chr1_25789337	PC1
-1499.6862268091566	-1497.8846424836959	1	0.9951622530317048	0.05766955314759131	chr1_25789337	PC2
-1433.109962655708	-1433.0828021853654	1	0.999926892388931	0.8157081897545873	chr1_25789337	PC3
-1343.220804718779	-1342.772358544408	1	0.9987936053340156	0.3436163555895269	chr1_25789337	PC4
-1466.1059086588346	-1463.5949497141105	1	0.9932638162117604	0.025028432447165943	chr1_25789337	PC5
-1304.9858329036454	-1303.3754726858388	1	0.9956746298796374	0.07271162185160518	chr1_25789337	PC6
-1145.331609463814	-1143.253768379399	1	0.9944225003933219	0.041495056125160135	chr1_25789337	PC7
-1728.1717795853604	-1728.1313447746604	1	0.9998914560639356	0.7761223678417333	chr1_25789688	PC1
-1495.1943504379187	-1495.1780886676822	1	0.9999563451938746	0.8568834243591364	chr1_25789688	PC2
-1414.5125858056101	-1414.4115026102859	1	0.999728672533208	0.6529778512011883	chr1_25789688	PC3
-1353.8919900382655	-1353.7599979670379	1	0.9996457216405912	0.6073961130858704	chr1_25789688	PC4
-1471.3756179527966	-1471.0468345517174	1	0.9991177494092116	0.41742027009242666	chr1_25789688	PC5
-1331.230193939208	-1331.227495802405	1	0.9999927567059559	0.9414406041628212	chr1_25789688	PC6
-1119.897469244397	-1119.892371559608	1	0.9999863150338052	0.9195725898574983	chr1_25789688	PC7
-1770.2038466555136	-1769.7585944461925	1	0.9988258818765269	0.3453406518552119	chr1_25808744	PC1
-1525.4672515175141	-1525.4636372823184	1	0.9999904638048482	0.9322451633403924	chr1_25808744	PC2
-1451.1227400327548	-1450.9326544797354	1	0.9994985807578924	0.5375116775269735	chr1_25808744	PC3
-1374.9063888463058	-1374.6075754905364	1	0.9992118849850908	0.43948497851397095	chr1_25808744	PC4
-1491.5393578321139	-1491.4345392877772	1	0.9997234721608284	0.6470519989507211	chr1_25808744	PC5
-1350.3190815256914	-1350.3158233757808	1	0.99999140333534	0.9356617668689976	chr1_25808744	PC6
-1167.408546419783	-1167.2553834088542	1	0.9995959576077302	0.5799434847941896	chr1_25808744	PC7
-1717.8037101828186	-1717.7898985918341	1	0.9999633165002548	0.8679978028847541	chr1_25834995	PC1
-1515.8964083731385	-1515.8957183410305	1	0.9999981672470762	0.9703660307539964	chr1_25834995	PC2
-1432.6732350329278	-1430.1170726066186	1	0.9932337190324528	0.023756465699058375	chr1_25834995	PC3
-1367.4641391647385	-1367.2489524897132	1	0.9994286183471184	0.5118058079232977	chr1_25834995	PC4
[truncated: 15,053 more rows]
