# Supplementary material for: Adaptive protein evolution through length variation of short tandem repeats in Arabidopsis
Source: Sci Adv. 2023 Mar 22;9(12):eadd6960. doi: 10.1126/sciadv.add6960 (PMC10032594; doi:10.1126/sciadv.add6960)
Supplement: Supplementary file 2 — Datasets S1 to S14 [file sciadv.add6960_datasets_s1_to_s14.zip › add6960_Dataset_S10.xlsx]

## Sheet: Sheet1
site	PC1 log10 Bayes Factor	PC2 log10 Bayes Factor	PC3 log10 Bayes Factor	PC4 log10 Bayes Factor	PC5 log10 Bayes Factor	PC6 log10 Bayes Factor	PC7 log10 Bayes Factor	PC8 log10 Bayes Factor
chr1:11913-11960	-0.34	1.29	0.55	-0.19	0.2	1.16	-0.08	-0.58
chr1:11985-12001	-0.5	-0.51	-0.51	-0.33	-0.65	-0.75	-0.64	-0.73
chr1:97189-97217	1.7	1.61	-0.01	0.02	-0.62	-0.57	0.78	-0.57
chr1:110430-110453	-0.22	-0.47	-0.43	-0.63	-0.72	-0.73	-0.59	-0.59
chr1:164163-164183	-0.31	-0.28	0.71	-0.51	-0.44	1.28	-0.48	-0.56
chr1:271637-271663	1.15	0.57	-0.35	-0.37	-0.58	-0.02	0.23	0.36
chr1:295464-295490	0.2	2.75	0.25	-0.27	-0.08	-0.22	4.28	-0.0
chr1:343473-343489	-0.26	-0.35	-0.3	0.99	0.14	-0.4	-0.48	-0.66
chr1:355573-355598	0.01	-0.05	0.03	-0.56	-0.66	-0.41	-0.51	-0.6
chr1:365891-365908	-0.47	-0.56	-0.52	-0.73	-0.64	-0.87	-0.63	-0.81
chr1:429915-429940	0.49	0.27	-0.23	-0.56	-0.35	-0.41	2.14	0.35
chr1:498340-498376	-0.15	-0.4	-0.28	-0.59	-0.64	-0.63	0.01	-0.6
chr1:513459-513474	-0.4	-0.28	0.08	-0.52	-0.47	-0.64	-0.19	-0.64
chr1:535166-535201	1.23	-0.28	-0.24	-0.5	-0.32	-0.66	-0.11	0.22
chr1:554567-554581	0.01	-0.36	-0.21	0.2	0.05	0.32	-0.48	-0.62
chr1:726762-726792	-0.4	-0.44	-0.0	-0.55	-0.48	-0.7	-0.57	-0.44
chr1:806709-806733	-0.43	-0.59	-0.58	-0.75	-0.84	-0.89	-0.66	-0.76
chr1:808602-808625	-0.33	-0.3	-0.43	-0.59	-0.67	-0.77	-0.49	-0.47
chr1:870940-870956	-0.43	-0.53	-0.52	-0.69	-0.75	-0.77	-0.63	-0.66
chr1:872745-872778	2.75	-0.33	0.69	0.42	-0.12	-0.38	-0.32	0.9
chr1:882337-882384	0.12	0.39	-0.22	3.03	0.84	0.15	-0.09	0.6
chr1:960267-960285	2.87	-0.33	0.36	-0.44	0.44	-0.64	-0.1	-0.09
chr1:977571-977597	0.17	-0.28	-0.06	-0.05	0.01	-0.6	0.04	-0.58
chr1:989720-989739	-0.41	-0.31	0.26	-0.63	-0.71	-0.63	-0.57	-0.69
chr1:995497-995516	-0.48	-0.47	-0.49	-0.66	-0.62	-0.7	-0.54	-0.74
chr1:1083701-1083736	-0.38	-0.4	-0.42	-0.5	-0.39	-0.69	0.47	0.28
chr1:1144328-1144349	3.41	2.46	-0.33	-0.53	-0.51	1.04	-0.38	1.99
chr1:1155406-1155430	0.07	2.08	0.63	-0.52	0.1	0.61	3.45	1.34
chr1:1157076-1157094	-0.1	-0.32	-0.27	-0.54	-0.33	0.19	0.87	-0.11
chr1:1207463-1207483	-0.4	-0.08	-0.38	-0.59	-0.39	-0.22	-0.47	-0.45
chr1:1214334-1214355	-0.45	-0.39	-0.5	-0.51	-0.71	-0.72	-0.56	-0.68
chr1:1221955-1221975	-0.5	-0.54	-0.49	-0.52	-0.8	-0.77	-0.63	-0.6
chr1:1232919-1232944	-0.05	-0.24	-0.31	-0.13	-0.29	-0.3	1.49	-0.47
chr1:1235025-1235062	1.03	0.4	-0.05	2.12	2.34	2.4	-0.25	0.73
chr1:1242859-1242880	0.7	-0.4	0.63	0.47	-0.33	-0.7	-0.4	-0.59
chr1:1475515-1475534	-0.41	-0.42	-0.26	-0.65	-0.77	-0.82	-0.62	-0.76
chr1:1547647-1547678	-0.42	-0.24	-0.45	-0.12	-0.69	-0.63	-0.42	-0.61
chr1:1552263-1552298	-0.34	0.82	-0.35	-0.47	0.44	0.52	0.56	-0.43
chr1:1555091-1555109	0.09	3.34	-0.16	1.32	-0.59	0.11	0.82	-0.57
chr1:1622321-1622348	0.18	0.05	0.38	-0.56	1.29	0.34	-0.32	-0.01
chr1:1741377-1741398	-0.17	0.27	1.56	5.28	-0.6	0.37	0.06	0.11
chr1:1754846-1754870	-0.44	-0.43	-0.36	-0.6	-0.73	-0.26	-0.62	-0.5
chr1:1959011-1959032	1.57	-0.22	-0.23	-0.55	2.78	-0.63	-0.48	-0.62
chr1:2033489-2033503	-0.24	0.14	-0.35	-0.45	-0.58	-0.41	0.93	-0.56
chr1:2120346-2120429	-0.3	0.28	-0.36	-0.34	-0.45	1.84	-0.48	-0.16
chr1:2165087-2165113	-0.12	-0.39	-0.49	-0.68	-0.71	-0.69	-0.63	-0.62
chr1:2190403-2190433	-0.37	0.24	-0.15	-0.31	-0.48	1.85	1.87	-0.08
chr1:2248302-2248323	-0.26	-0.16	-0.29	-0.5	-0.22	-0.49	-0.06	0.35
chr1:2251768-2251784	0.81	-0.2	1.7	-0.53	0.34	4.79	0.07	-0.39
chr1:2269935-2269959	0.14	-0.03	0.18	3.6	-0.61	-0.41	0.72	3.09
chr1:2315507-2315525	-0.49	-0.51	-0.49	-0.66	-0.76	-0.68	-0.61	-0.61
chr1:2315935-2315969	-0.34	0.26	-0.37	-0.53	0.41	2.18	3.36	0.86
chr1:2345615-2345635	0.23	-0.08	3.35	-0.27	0.63	0.08	-0.46	2.77
chr1:2482573-2482594	-0.27	-0.47	-0.45	-0.52	-0.61	-0.6	-0.6	-0.71
chr1:2563246-2563287	-0.51	-0.51	-0.54	-0.68	-0.8	-0.8	-0.65	-0.66
chr1:2567703-2567749	0.74	0.19	3.02	-0.54	-0.37	2.65	-0.08	-0.36
chr1:2626249-2626265	-0.43	-0.07	-0.5	-0.65	-0.71	-0.61	-0.6	-0.67
chr1:2632430-2632499	1.69	-0.37	1.81	-0.55	-0.36	-0.27	-0.48	-0.28
chr1:2699074-2699113	1.18	-0.36	0.24	-0.29	-0.21	-0.58	4.66	-0.11
chr1:2808343-2808357	-0.28	-0.27	-0.48	-0.64	-0.77	-0.46	-0.52	-0.61
chr1:2964350-2964390	-0.12	-0.32	-0.31	-0.44	-0.7	-0.7	-0.55	-0.42
chr1:3093911-3093931	1.49	0.0	-0.33	-0.15	-0.22	0.03	-0.37	0.72
chr1:3126271-3126291	0.36	0.56	0.82	2.71	-0.58	-0.52	-0.47	-0.45
chr1:3126967-3126984	3.47	-0.34	3.16	3.52	0.85	-0.35	-0.44	-0.49
chr1:3173631-3173659	-0.29	2.73	1.76	-0.43	-0.24	0.08	-0.31	-0.54
chr1:3400720-3400771	-0.5	-0.53	-0.46	-0.71	-0.79	-0.85	-0.61	-0.69
chr1:3427299-3427326	-0.22	-0.36	-0.27	-0.5	-0.46	-0.47	-0.54	-0.49
chr1:3485313-3485327	-0.25	-0.25	-0.02	-0.65	-0.71	-0.69	-0.48	-0.73
chr1:3524288-3524313	0.08	-0.2	-0.22	2.47	-0.35	3.13	-0.13	-0.55
chr1:3563420-3563469	1.87	-0.35	1.35	0.78	-0.48	-0.31	2.09	-0.14
chr1:3564269-3564287	-0.29	-0.32	0.19	-0.56	-0.27	-0.17	-0.44	-0.22
chr1:3612232-3612256	-0.24	0.59	0.25	-0.21	-0.46	-0.41	-0.49	-0.53
chr1:3656131-3656152	-0.39	-0.31	0.05	-0.61	-0.69	-0.4	-0.39	-0.44
chr1:3713355-3713382	-0.4	-0.41	0.16	-0.27	-0.59	-0.5	-0.51	-0.5
chr1:3850111-3850147	-0.39	-0.41	-0.45	0.05	-0.62	-0.74	-0.53	-0.71
chr1:3871020-3871037	0.39	-0.36	1.49	0.51	-0.61	0.06	0.23	-0.59
chr1:3921197-3921216	-0.4	-0.34	-0.43	-0.65	-0.65	-0.71	-0.58	-0.46
chr1:3946134-3946169	1.94	-0.15	0.32	-0.56	-0.61	-0.1	-0.13	-0.5
chr1:4215453-4215478	-0.4	-0.51	-0.46	-0.67	-0.77	-0.67	-0.63	-0.73
chr1:4216801-4216843	-0.36	-0.11	-0.45	-0.62	-0.19	-0.64	-0.56	-0.46
chr1:4268795-4268823	1.23	-0.1	3.66	1.68	-0.25	2.83	0.21	0.18
chr1:4349210-4349230	-0.08	0.24	0.14	-0.06	-0.59	-0.36	0.22	6.05
chr1:4349246-4349275	-0.22	-0.44	-0.24	-0.38	-0.65	-0.65	-0.57	-0.64
chr1:4374705-4374756	-0.35	-0.27	-0.37	0.53	0.69	0.54	1.05	-0.6
chr1:4381476-4381544	1.05	0.77	-0.35	-0.37	-0.41	-0.5	-0.32	2.14
chr1:4384970-4384988	2.78	-0.38	0.8	-0.54	-0.57	-0.65	-0.51	-0.59
chr1:4385023-4385053	-0.38	-0.33	-0.2	0.25	-0.43	-0.25	-0.07	-0.5
chr1:4389057-4389078	0.67	-0.24	2.61	0.02	-0.08	0.82	1.2	0.01
chr1:4443355-4443376	-0.37	-0.49	-0.42	-0.63	-0.75	-0.63	-0.59	-0.47
chr1:4446404-4446424	0.48	-0.09	0.71	-0.33	-0.66	-0.46	1.52	-0.0
chr1:4500570-4500590	-0.26	0.18	-0.13	-0.03	0.87	-0.17	0.6	0.86
chr1:4519972-4520009	-0.47	-0.53	-0.52	-0.54	-0.79	-0.79	-0.64	-0.77
chr1:4550460-4550494	-0.35	1.3	0.63	0.65	-0.6	-0.57	-0.43	-0.47
chr1:4593122-4593140	1.18	-0.4	0.67	-0.2	-0.67	-0.61	-0.53	0.09
chr1:4604904-4604927	-0.27	0.36	2.17	0.42	-0.58	-0.45	-0.47	0.29
chr1:4606563-4606586	-0.1	0.24	1.94	0.13	-0.5	-0.56	-0.22	-0.25
chr1:4606937-4606963	-0.29	0.16	2.69	0.41	-0.58	-0.54	-0.46	-0.16
chr1:4776838-4776866	0.23	0.04	1.17	0.03	1.08	-0.67	-0.47	-0.55
chr1:4873718-4873733	-0.48	-0.42	-0.48	-0.66	-0.36	-0.79	-0.63	-0.64
chr1:4934403-4934421	-0.48	-0.56	-0.53	-0.71	-0.55	-0.87	-0.68	-0.81
chr1:4939800-4939815	-0.4	-0.45	-0.37	-0.64	-0.74	-0.72	-0.52	-0.55
chr1:4991712-4991730	-0.4	-0.24	-0.45	-0.53	-0.71	-0.66	-0.59	-0.71
chr1:5002376-5002391	-0.22	-0.43	-0.41	0.39	-0.34	-0.11	-0.52	-0.25
chr1:5043537-5043563	-0.36	-0.41	-0.41	-0.55	-0.54	0.19	-0.29	-0.54
chr1:5045890-5045912	-0.33	0.79	-0.11	-0.51	-0.27	-0.56	-0.29	1.45
chr1:5077320-5077351	-0.4	-0.48	-0.47	-0.46	-0.63	-0.73	-0.59	-0.67
chr1:5085117-5085146	-0.42	-0.45	-0.26	-0.62	-0.75	-0.28	-0.5	-0.54
chr1:5149418-5149445	-0.0	-0.33	-0.01	-0.18	0.47	-0.66	0.1	0.46
chr1:5405544-5405577	0.1	-0.35	0.07	-0.49	-0.27	-0.58	-0.19	-0.52
chr1:5481842-5481867	-0.48	-0.51	-0.52	-0.69	-0.78	-0.68	-0.57	-0.62
chr1:5629927-5629945	0.24	1.71	0.42	1.24	-0.36	-0.45	0.11	-0.56
chr1:5639215-5639235	-0.48	-0.46	-0.5	-0.69	-0.65	-0.76	-0.49	-0.57
chr1:5639489-5639520	1.18	-0.36	2.48	-0.2	-0.62	0.61	-0.39	-0.58
chr1:5675957-5675987	-0.31	-0.53	-0.49	-0.64	-0.62	-0.81	-0.54	-0.78
chr1:5682529-5682550	0.26	0.3	0.62	-0.41	-0.63	-0.0	1.06	-0.66
chr1:5855919-5855952	-0.42	-0.44	-0.35	-0.6	-0.68	0.29	-0.41	-0.43
chr1:5922906-5922928	-0.34	-0.32	1.48	-0.53	1.43	-0.51	-0.01	-0.45
chr1:5985559-5985573	-0.08	-0.21	1.29	0.86	-0.46	2.86	0.72	2.43
chr1:5985761-5985779	0.03	-0.36	0.94	0.48	-0.6	-0.01	-0.14	0.86
chr1:6074120-6074142	-0.49	-0.47	-0.41	-0.51	-0.74	-0.63	-0.63	-0.73
chr1:6076542-6076581	-0.22	-0.39	-0.42	-0.42	-0.23	-0.15	-0.53	-0.55
chr1:6126430-6126447	0.81	0.05	3.36	-0.48	-0.61	-0.32	-0.06	0.09
chr1:6164963-6164987	-0.04	0.83	-0.38	-0.56	-0.37	-0.62	-0.13	0.52
chr1:6185278-6185294	-0.33	0.34	0.98	-0.11	-0.42	-0.18	-0.52	0.86
chr1:6185362-6185405	0.63	0.06	2.92	-0.48	-0.51	-0.58	-0.49	3.0
chr1:6247481-6247527	0.23	-0.19	-0.28	0.04	1.04	-0.57	0.04	-0.3
chr1:6282880-6282917	-0.35	-0.37	0.12	-0.4	-0.47	-0.56	-0.52	-0.34
chr1:6377740-6377755	-0.39	-0.49	-0.42	-0.46	-0.75	-0.8	-0.61	-0.68
chr1:6414042-6414070	-0.26	-0.38	1.13	-0.4	-0.61	-0.59	-0.45	-0.57
chr1:6452778-6452812	-0.15	-0.2	-0.29	-0.48	1.12	-0.54	0.19	-0.38
chr1:6469400-6469442	0.41	1.4	1.06	0.13	-0.54	-0.54	-0.38	-0.49
chr1:6469525-6469555	0.49	-0.36	1.42	-0.55	-0.46	-0.24	0.46	-0.59
chr1:6478879-6478910	0.88	0.18	0.31	0.51	2.14	-0.57	0.27	-0.59
chr1:6550992-6551020	-0.4	-0.43	-0.4	-0.62	-0.61	-0.63	-0.33	-0.65
chr1:6606716-6606739	1.63	1.98	0.18	0.47	-0.57	-0.54	0.4	0.32
chr1:6629842-6629868	-0.48	-0.44	-0.28	-0.69	-0.58	-0.73	-0.57	0.04
chr1:6685148-6685175	-0.13	-0.37	-0.43	-0.59	-0.68	-0.65	-0.54	-0.6
chr1:6751237-6751258	0.48	2.95	0.52	-0.27	-0.59	-0.45	-0.37	-0.49
chr1:6753900-6753920	-0.46	-0.55	-0.55	-0.75	-0.82	-0.73	-0.58	-0.79
chr1:6764194-6764221	0.75	-0.0	0.16	-0.52	-0.5	-0.67	-0.15	-0.64
chr1:6810212-6810234	-0.38	-0.41	-0.43	-0.25	-0.4	-0.66	-0.33	-0.57
chr1:6834122-6834141	-0.4	-0.25	0.19	-0.46	-0.53	-0.09	0.39	0.49
chr1:6926287-6926317	-0.42	-0.41	-0.42	-0.25	-0.6	-0.58	-0.51	-0.52
chr1:7044248-7044264	-0.3	-0.34	1.08	3.53	-0.26	-0.02	0.51	-0.59
chr1:7085135-7085156	-0.45	-0.25	-0.43	-0.22	-0.61	-0.74	-0.25	-0.6
chr1:7088628-7088659	-0.26	-0.46	-0.46	-0.28	-0.7	-0.77	-0.59	-0.67
chr1:7167802-7167851	-0.31	-0.44	-0.31	-0.58	-0.49	-0.52	-0.56	-0.68
chr1:7273153-7273180	-0.51	-0.42	-0.5	-0.68	-0.81	-0.79	-0.65	-0.53
chr1:7273781-7273805	-0.37	-0.35	-0.36	-0.57	-0.72	-0.78	-0.55	-0.7
chr1:7325318-7325338	3.59	0.08	0.81	-0.33	-0.27	-0.54	-0.44	-0.45
chr1:7422325-7422357	-0.08	-0.39	-0.35	0.43	-0.48	-0.66	-0.36	-0.25
chr1:7454385-7454408	-0.39	-0.1	-0.28	-0.53	-0.43	-0.23	0.24	-0.61
chr1:7454473-7454492	-0.42	-0.44	-0.37	-0.63	-0.67	-0.42	-0.28	-0.62
chr1:7464729-7464749	-0.41	-0.41	-0.42	-0.6	-0.28	-0.35	-0.25	-0.56
chr1:7469243-7469270	-0.0	-0.33	-0.34	0.18	-0.63	-0.36	-0.43	-0.35
chr1:7481390-7481404	-0.39	-0.5	-0.46	-0.65	-0.78	-0.78	-0.54	-0.54
chr1:7490064-7490083	-0.37	-0.55	-0.52	-0.32	-0.71	-0.84	-0.62	-0.72
chr1:7555385-7555416	0.12	-0.13	4.37	2.47	0.26	-0.43	-0.46	0.71
chr1:7565326-7565343	-0.46	-0.55	-0.55	-0.75	-0.82	-0.81	-0.65	-0.74
chr1:7565532-7565550	-0.41	-0.38	-0.33	-0.5	-0.6	-0.71	-0.41	-0.52
chr1:7620361-7620405	-0.38	0.33	-0.39	-0.59	-0.62	-0.68	-0.1	-0.37
chr1:7623709-7623723	-0.32	-0.45	-0.41	0.05	-0.68	-0.11	-0.48	-0.63
chr1:7661680-7661703	-0.18	0.09	2.23	0.48	-0.56	-0.62	0.92	1.97
chr1:7696719-7696764	-0.09	-0.11	0.16	-0.46	-0.53	-0.3	0.18	2.0
chr1:7735064-7735089	-0.49	-0.54	-0.54	-0.67	-0.8	-0.78	-0.66	-0.63
chr1:7735120-7735138	-0.45	-0.31	-0.45	-0.38	-0.44	-0.71	-0.57	-0.65
chr1:7759489-7759508	-0.38	-0.4	-0.4	0.5	-0.47	-0.69	-0.41	-0.05
chr1:7801879-7801940	1.22	-0.05	0.1	-0.55	-0.6	-0.52	-0.4	-0.55
chr1:7850832-7850857	-0.36	0.36	-0.36	-0.21	1.28	0.47	0.22	0.05
chr1:7888504-7888521	-0.31	-0.02	-0.39	0.18	-0.64	-0.68	0.48	-0.58
chr1:7995090-7995105	-0.46	-0.51	-0.51	-0.53	-0.26	-0.76	-0.5	-0.47
chr1:8103149-8103163	-0.54	-0.56	-0.54	-0.73	-0.81	-0.86	-0.68	-0.77
chr1:8106594-8106618	-0.15	-0.4	-0.31	-0.6	-0.41	-0.74	-0.23	-0.72
chr1:8131289-8131308	0.77	-0.34	-0.21	-0.26	-0.63	-0.58	0.2	-0.52
chr1:8175095-8175113	0.08	-0.23	2.49	3.25	-0.6	-0.4	-0.2	-0.26
chr1:8252921-8252935	-0.37	0.31	-0.19	-0.55	-0.43	-0.56	0.88	-0.07
chr1:8315164-8315189	-0.53	-0.56	-0.56	-0.75	-0.78	-0.68	-0.65	-0.78
chr1:8327507-8327525	1.72	1.62	0.14	1.48	-0.2	-0.59	1.23	-0.53
chr1:8385531-8385553	1.5	-0.33	0.16	-0.1	-0.19	-0.48	-0.43	-0.33
chr1:8484935-8484957	-0.35	-0.36	1.15	-0.54	0.5	-0.63	-0.48	0.29
chr1:8485864-8485880	-0.09	-0.45	-0.35	-0.65	-0.66	-0.71	-0.53	-0.65
chr1:8550295-8550312	-0.48	-0.52	-0.52	-0.72	-0.79	-0.86	-0.68	-0.73
chr1:8608612-8608642	-0.4	-0.33	0.16	-0.61	-0.65	-0.47	-0.4	0.29
chr1:8624384-8624403	-0.31	0.04	0.22	-0.43	-0.23	-0.55	0.34	1.12
chr1:8655328-8655362	-0.17	-0.38	0.18	-0.26	0.01	0.14	-0.43	-0.39
chr1:8682461-8682483	-0.32	-0.41	-0.2	-0.23	-0.24	-0.18	-0.51	-0.52
chr1:8711411-8711445	-0.45	-0.45	-0.28	-0.68	-0.69	-0.81	-0.59	-0.71
chr1:8872221-8872241	-0.52	-0.55	-0.54	-0.69	-0.8	-0.59	-0.66	-0.64
chr1:8898785-8898800	-0.37	-0.16	-0.22	-0.59	-0.64	-0.51	-0.27	-0.58
chr1:8919110-8919144	-0.21	1.46	-0.31	0.09	0.26	-0.38	-0.12	-0.28
chr1:8960780-8960806	-0.31	0.19	-0.27	0.78	0.5	0.71	-0.28	-0.43
chr1:8969593-8969613	-0.39	-0.43	0.11	-0.63	-0.72	-0.77	-0.5	-0.63
chr1:8969649-8969676	-0.4	-0.43	-0.29	-0.64	-0.73	-0.75	-0.34	-0.73
chr1:9031180-9031198	-0.22	-0.49	-0.47	-0.62	-0.65	-0.26	-0.52	-0.65
chr1:9067642-9067661	-0.33	0.66	-0.24	-0.37	2.52	1.16	0.02	0.4
chr1:9075187-9075206	-0.37	-0.48	-0.46	-0.6	-0.23	-0.77	-0.55	-0.6
chr1:9084345-9084364	-0.06	-0.29	-0.23	-0.19	-0.7	-0.67	-0.3	0.29
chr1:9090165-9090184	-0.2	-0.28	0.39	-0.35	-0.64	-0.72	-0.37	-0.56
chr1:9144894-9144920	-0.36	0.23	0.57	-0.44	-0.55	-0.62	-0.5	0.3
chr1:9178543-9178581	0.13	0.28	-0.21	-0.3	0.23	0.14	-0.42	-0.48
chr1:9193978-9193994	-0.0	-0.42	-0.42	-0.46	-0.46	-0.73	-0.4	-0.63
chr1:9395053-9395067	-0.19	-0.37	-0.33	0.11	-0.31	-0.37	-0.49	-0.34
chr1:9404093-9404117	-0.22	0.88	-0.37	-0.53	-0.55	-0.35	-0.39	-0.59
chr1:9483772-9483801	0.88	-0.42	0.42	-0.6	-0.5	-0.69	-0.52	-0.26
chr1:9495820-9495851	-0.06	-0.18	-0.36	0.73	0.11	-0.28	0.0	0.14
chr1:9513792-9513819	-0.33	-0.34	0.53	-0.54	-0.58	0.76	0.32	-0.59
chr1:9622255-9622281	1.15	0.23	-0.19	-0.3	-0.21	-0.46	-0.52	-0.59
chr1:9622594-9622615	-0.39	-0.37	0.03	-0.39	-0.66	-0.71	-0.02	-0.66
chr1:9709149-9709169	-0.15	-0.29	-0.29	-0.55	2.09	-0.47	-0.02	-0.55
chr1:9827091-9827108	-0.16	-0.47	-0.38	-0.52	-0.66	-0.73	-0.56	-0.65
chr1:9852156-9852170	-0.5	-0.58	-0.55	-0.72	-0.84	-0.86	-0.67	-0.69
chr1:9877169-9877192	-0.25	-0.41	-0.26	-0.59	-0.43	-0.6	-0.5	-0.53
chr1:9973160-9973197	-0.31	0.24	-0.34	-0.58	-0.62	-0.47	-0.3	-0.05
chr1:9973267-9973284	1.02	0.23	0.06	-0.07	-0.43	1.33	-0.46	0.92
chr1:9973423-9973468	-0.46	-0.46	-0.41	-0.19	-0.62	-0.69	-0.6	-0.66
chr1:10035456-10035477	-0.02	0.25	-0.21	-0.5	1.2	-0.44	-0.13	-0.48
chr1:10103165-10103188	1.2	-0.35	0.61	0.81	-0.59	-0.51	-0.44	-0.53
chr1:10111499-10111516	-0.5	-0.33	-0.47	-0.71	-0.46	-0.7	-0.61	-0.71
chr1:10111555-10111569	-0.28	0.0	0.32	0.02	-0.5	-0.13	0.0	-0.67
chr1:10249328-10249347	1.12	-0.32	-0.14	-0.51	-0.56	-0.57	-0.26	-0.46
chr1:10307926-10307965	-0.28	-0.42	-0.4	0.1	0.04	-0.66	-0.47	-0.61
chr1:10327565-10327590	-0.22	-0.39	-0.38	0.4	-0.01	-0.67	-0.5	0.16
chr1:10420421-10420441	0.52	-0.18	0.16	-0.58	-0.55	0.16	0.01	1.05
chr1:10430272-10430294	-0.27	0.45	-0.17	0.24	-0.6	0.71	-0.48	-0.42
chr1:10493969-10493997	-0.34	2.37	-0.35	-0.42	-0.45	-0.58	2.82	-0.23
chr1:10543532-10543557	1.39	-0.27	-0.08	-0.2	1.83	-0.51	-0.13	-0.55
chr1:10640560-10640575	-0.26	-0.24	-0.38	-0.46	-0.7	-0.69	-0.5	-0.65
chr1:10663559-10663577	0.84	0.37	-0.21	0.49	0.16	0.56	-0.15	0.34
chr1:10663635-10663664	-0.36	-0.38	-0.44	-0.01	-0.46	-0.58	-0.57	-0.61
chr1:10687534-10687553	0.86	1.0	-0.36	0.75	-0.04	-0.52	-0.46	-0.37
chr1:10761824-10761845	-0.23	-0.42	-0.41	-0.31	-0.63	-0.7	0.07	-0.09
chr1:10774583-10774598	-0.35	-0.42	-0.37	-0.66	-0.71	-0.76	0.05	-0.66
chr1:10786081-10786097	0.53	-0.21	3.22	2.26	-0.58	2.49	-0.05	0.31
chr1:10788605-10788624	-0.51	-0.44	-0.52	-0.68	-0.65	-0.84	-0.58	-0.79
chr1:10790739-10790778	-0.53	-0.53	-0.56	-0.74	-0.79	-0.77	-0.68	-0.79
chr1:10847868-10847884	-0.49	-0.53	-0.46	-0.64	-0.79	-0.84	-0.63	-0.73
chr1:10870719-10870739	-0.33	-0.48	-0.37	-0.52	-0.63	-0.73	-0.61	-0.66
chr1:11056723-11056741	-0.3	-0.39	-0.43	-0.65	-0.72	-0.75	-0.45	-0.49
chr1:11199483-11199500	-0.31	-0.46	-0.41	-0.6	-0.55	-0.41	-0.59	-0.45
chr1:11437330-11437361	-0.25	-0.3	-0.3	-0.53	-0.54	-0.6	-0.12	0.61
chr1:11466330-11466349	-0.36	-0.35	-0.25	-0.31	0.24	-0.15	-0.35	-0.62
chr1:11479988-11480015	-0.34	-0.16	-0.13	-0.55	0.5	-0.58	-0.07	-0.61
chr1:11595601-11595617	-0.18	-0.38	-0.42	-0.6	-0.66	-0.72	0.01	0.44
chr1:11630094-11630115	-0.05	-0.29	-0.36	-0.48	2.03	-0.48	-0.42	-0.51
chr1:11673977-11674023	0.48	0.02	-0.16	-0.39	-0.53	-0.54	0.56	0.07
chr1:11798117-11798138	-0.08	0.68	-0.33	-0.04	-0.5	-0.4	0.39	1.97
chr1:11811465-11811481	-0.45	-0.21	-0.46	-0.66	-0.75	-0.69	-0.55	-0.6
chr1:11885751-11885773	0.23	1.09	-0.34	0.05	1.29	-0.48	-0.43	-0.54
chr1:11912527-11912555	-0.34	1.0	0.16	-0.36	0.65	-0.62	-0.18	-0.54
chr1:11913575-11913592	0.26	0.11	0.35	-0.22	-0.47	-0.16	-0.4	-0.36
chr1:11931424-11931447	2.99	-0.31	1.54	-0.51	0.3	-0.47	1.19	-0.56
chr1:12052055-12052086	0.7	-0.13	0.57	-0.07	-0.4	0.02	0.21	-0.61
chr1:12052690-12052716	0.24	2.53	0.26	0.07	-0.6	-0.62	-0.26	-0.14
chr1:12052734-12052763	0.79	0.44	0.43	-0.06	-0.32	-0.68	-0.4	0.81
chr1:12053423-12053442	0.08	-0.15	-0.13	-0.32	0.06	-0.61	-0.42	-0.0
chr1:12059032-12059055	-0.37	0.27	-0.39	-0.58	1.09	-0.42	0.54	0.42
chr1:12092253-12092273	0.55	-0.34	-0.05	-0.24	-0.62	-0.67	-0.26	-0.52
chr1:12145758-12145777	0.1	-0.4	-0.48	-0.66	-0.79	-0.82	-0.36	-0.43
chr1:12265243-12265260	-0.46	-0.44	-0.48	-0.56	-0.68	-0.64	-0.57	-0.66
chr1:12355954-12355968	1.44	-0.35	-0.08	0.42	0.1	1.25	0.5	1.72
chr1:12485848-12485872	1.14	1.24	-0.31	0.2	2.43	-0.57	-0.12	-0.1
chr1:12486470-12486487	-0.36	-0.07	-0.38	-0.54	-0.1	0.67	-0.39	-0.13
chr1:12764167-12764191	-0.28	0.18	0.26	-0.38	-0.37	-0.54	-0.36	-0.21
chr1:13321257-13321277	-0.38	-0.26	0.14	-0.59	-0.44	-0.17	-0.51	0.49
chr1:13321841-13321888	-0.08	-0.22	-0.21	-0.36	-0.3	0.54	-0.45	-0.61
chr1:13321949-13321966	-0.41	-0.47	-0.47	-0.65	-0.73	-0.58	-0.26	-0.41
chr1:13698336-13698351	-0.14	-0.39	-0.4	-0.32	-0.52	-0.62	0.31	-0.6
chr1:14004357-14004379	-0.47	-0.49	-0.48	-0.67	-0.76	-0.71	-0.56	-0.71
chr1:15979621-15979649	0.69	-0.25	2.18	-0.02	-0.08	-0.38	-0.48	-0.61
chr1:16155440-16155476	-0.31	-0.35	-0.39	0.33	-0.64	-0.58	0.35	-0.24
chr1:16488136-16488152	0.08	-0.39	-0.32	-0.57	-0.24	-0.01	-0.47	-0.59
chr1:16548923-16548944	0.57	-0.15	-0.22	-0.38	-0.51	-0.57	-0.33	0.13
chr1:16618571-16618597	-0.34	-0.29	-0.41	-0.61	-0.67	-0.63	-0.21	-0.33
chr1:16621377-16621393	0.24	0.01	-0.11	-0.42	2.63	-0.35	-0.48	0.94
chr1:16709426-16709446	2.42	0.38	-0.33	-0.52	-0.59	-0.54	-0.07	3.98
chr1:16739512-16739541	-0.32	-0.05	0.06	-0.12	0.15	-0.64	-0.5	-0.17
chr1:16810322-16810343	-0.3	0.19	1.13	-0.06	-0.49	-0.59	4.08	1.62
chr1:16933835-16933877	-0.23	-0.27	-0.21	-0.4	-0.58	-0.04	-0.51	-0.64
chr1:17182746-17182767	-0.42	-0.49	-0.44	-0.68	-0.75	-0.64	-0.62	-0.73
chr1:17225885-17225902	0.08	-0.37	-0.41	-0.6	-0.68	-0.5	-0.54	-0.63
chr1:17311239-17311258	-0.43	-0.38	-0.13	-0.65	-0.56	-0.55	-0.57	-0.34
chr1:17328199-17328216	-0.31	0.53	-0.01	-0.24	0.18	1.22	-0.43	-0.35
chr1:17354136-17354188	0.54	0.43	0.01	0.97	-0.4	-0.59	-0.41	-0.25
chr1:17497639-17497665	-0.34	0.58	1.32	1.7	-0.55	0.71	-0.45	0.32
chr1:17612326-17612354	-0.15	-0.3	0.04	-0.45	-0.53	-0.11	0.89	0.23
chr1:17646869-17646888	-0.37	-0.37	-0.25	-0.63	-0.28	-0.48	-0.56	-0.68
chr1:17687489-17687540	-0.24	-0.32	3.89	2.04	-0.46	0.67	0.91	-0.5
chr1:17767036-17767068	0.86	-0.3	-0.05	0.83	-0.41	-0.64	-0.42	-0.53
chr1:17948524-17948539	-0.42	-0.49	-0.47	-0.56	-0.75	-0.65	-0.59	-0.57
chr1:17975230-17975247	-0.42	-0.45	-0.46	-0.37	-0.67	-0.36	-0.55	-0.7
chr1:17975767-17975786	-0.35	0.95	0.11	-0.57	-0.42	-0.7	-0.08	-0.52
chr1:18036740-18036773	0.16	-0.41	-0.37	-0.21	0.3	-0.62	-0.41	-0.6
chr1:18040462-18040480	-0.34	-0.41	-0.28	-0.06	-0.54	-0.6	-0.5	-0.64
chr1:18042720-18042741	-0.06	-0.39	-0.43	-0.59	-0.68	-0.69	-0.59	-0.55
chr1:18074085-18074106	-0.27	-0.4	-0.39	-0.61	-0.56	-0.16	-0.51	-0.6
chr1:18074346-18074368	-0.34	-0.21	-0.22	-0.54	-0.67	-0.49	0.16	-0.71
chr1:18117292-18117314	0.01	-0.26	-0.36	-0.42	-0.59	-0.4	-0.35	-0.55
chr1:18132959-18132976	-0.39	-0.25	-0.45	-0.66	-0.76	-0.67	-0.59	-0.65
chr1:18133670-18133695	-0.17	-0.44	-0.39	-0.54	-0.57	-0.71	-0.54	-0.63
chr1:18229226-18229246	-0.31	-0.49	-0.18	-0.43	-0.73	-0.76	-0.58	-0.68
chr1:18229612-18229631	-0.45	-0.45	-0.51	-0.64	-0.62	-0.32	-0.62	-0.63
chr1:18230164-18230190	-0.44	-0.5	-0.49	-0.65	-0.35	-0.73	-0.59	-0.62
chr1:18277043-18277072	-0.49	-0.48	-0.48	-0.69	-0.75	-0.61	-0.63	-0.59
chr1:18283540-18283582	-0.33	-0.44	-0.13	-0.58	-0.59	-0.73	-0.57	-0.72
chr1:18313586-18313609	-0.46	-0.49	-0.49	-0.64	-0.6	-0.09	-0.57	-0.37
chr1:18359820-18359862	0.24	-0.4	-0.4	-0.59	-0.63	-0.63	-0.32	-0.6
chr1:18360010-18360024	-0.29	-0.43	-0.28	-0.57	-0.44	-0.72	-0.57	-0.71
chr1:18365917-18365935	-0.37	-0.28	-0.43	-0.42	-0.69	-0.69	-0.26	-0.52
chr1:18366431-18366452	-0.43	-0.37	-0.46	-0.66	-0.58	-0.76	-0.28	-0.67
chr1:18401459-18401501	1.28	-0.36	-0.37	-0.34	-0.29	0.18	0.15	0.48
chr1:18470433-18470470	-0.25	-0.46	-0.2	0.2	-0.29	-0.68	-0.5	-0.61
chr1:18474737-18474754	-0.01	0.79	-0.3	-0.46	-0.5	-0.43	-0.4	-0.59
chr1:18625137-18625155	-0.19	-0.32	-0.35	-0.22	-0.43	-0.38	0.12	-0.63
chr1:18676629-18676663	-0.3	-0.23	-0.37	-0.2	-0.37	0.31	-0.31	-0.45
chr1:18686115-18686131	-0.36	-0.35	-0.4	-0.57	-0.37	-0.74	-0.32	-0.54
chr1:18779830-18779850	-0.33	-0.36	0.69	1.27	-0.55	-0.56	0.3	1.16
chr1:18877199-18877256	0.96	0.6	-0.21	-0.41	0.2	0.46	-0.39	-0.56
chr1:18954177-18954199	-0.09	-0.42	0.03	-0.62	-0.54	-0.07	-0.5	-0.41
chr1:18991579-18991594	-0.38	-0.05	0.27	-0.44	-0.58	0.04	-0.48	-0.65
chr1:19071199-19071215	-0.39	-0.47	-0.43	-0.49	-0.4	-0.71	-0.57	-0.61
chr1:19166185-19166213	-0.25	0.21	3.07	0.43	-0.21	-0.54	-0.39	-0.54
chr1:19295014-19295046	-0.22	-0.4	-0.28	0.33	-0.39	-0.67	-0.43	0.13
chr1:19472064-19472086	-0.02	-0.35	-0.14	-0.57	0.77	-0.59	0.01	0.21
chr1:19484759-19484782	1.84	-0.05	0.22	-0.3	0.07	-0.58	-0.25	-0.54
chr1:19484892-19484926	-0.09	0.17	-0.36	0.06	-0.57	-0.37	0.92	-0.44
chr1:19485267-19485305	-0.2	0.27	-0.37	-0.11	-0.59	-0.17	0.73	-0.55
chr1:19510058-19510074	-0.09	-0.29	-0.42	-0.58	-0.61	-0.59	-0.57	-0.61
chr1:19580266-19580297	-0.24	-0.34	-0.32	1.33	-0.59	-0.43	0.88	-0.56
chr1:19608878-19608898	-0.17	-0.44	-0.46	-0.59	-0.71	-0.55	-0.56	-0.57
chr1:19686152-19686172	-0.47	-0.52	-0.49	-0.55	-0.76	-0.83	-0.64	-0.68
chr1:19689674-19689695	-0.39	-0.31	-0.35	-0.62	-0.67	-0.51	-0.43	-0.33
chr1:19850459-19850484	-0.29	3.15	0.6	0.08	-0.3	1.4	-0.21	-0.55
chr1:19880078-19880099	-0.32	-0.39	-0.38	-0.48	-0.66	-0.58	-0.55	0.35
chr1:19956308-19956326	0.13	0.32	-0.31	-0.01	0.03	-0.26	-0.33	-0.57
chr1:20020896-20020940	2.06	0.08	1.52	1.2	-0.66	-0.67	-0.34	-0.43
chr1:20059334-20059364	-0.49	-0.43	-0.49	-0.69	-0.74	-0.62	-0.49	-0.71
chr1:20108287-20108304	-0.03	-0.36	-0.15	-0.57	-0.01	-0.44	-0.06	-0.47
chr1:20136203-20136221	-0.45	-0.52	-0.51	-0.31	-0.76	-0.81	-0.57	-0.7
chr1:20143352-20143373	-0.33	0.9	0.4	-0.41	-0.61	-0.63	-0.5	-0.17
chr1:20181197-20181217	-0.3	-0.21	-0.23	-0.44	-0.63	-0.59	-0.46	-0.65
chr1:20186759-20186797	-0.38	-0.3	-0.41	-0.58	-0.66	-0.47	-0.16	-0.39
chr1:20222949-20222965	-0.3	-0.24	-0.35	-0.6	-0.66	-0.68	0.2	-0.46
chr1:20236460-20236480	-0.31	0.44	-0.14	0.56	-0.27	-0.6	0.42	0.69
chr1:20280064-20280094	-0.3	-0.47	-0.38	-0.44	-0.61	-0.72	-0.57	-0.65
chr1:20280110-20280134	-0.43	-0.4	-0.43	-0.58	-0.76	-0.65	-0.57	-0.62
chr1:20301403-20301423	-0.23	0.09	-0.37	-0.51	-0.67	-0.3	-0.51	-0.69
chr1:20327674-20327705	0.28	0.37	-0.32	1.25	0.5	-0.6	1.26	0.37
chr1:20363931-20363950	-0.28	-0.52	-0.52	-0.68	-0.49	-0.81	-0.43	-0.77
chr1:20396806-20396828	-0.47	-0.51	-0.48	-0.61	-0.53	-0.76	-0.63	-0.67
chr1:20407568-20407585	-0.21	-0.54	-0.54	-0.69	-0.54	-0.73	-0.64	-0.72
chr1:20431629-20431684	-0.38	-0.39	-0.39	-0.62	-0.23	-0.37	-0.56	-0.64
chr1:20538795-20538823	-0.37	-0.33	-0.27	-0.43	-0.26	-0.47	0.1	-0.58
chr1:20554017-20554066	0.22	-0.37	0.24	0.03	1.85	0.17	-0.41	-0.14
chr1:20560422-20560438	-0.47	-0.51	-0.5	-0.7	-0.77	-0.65	-0.59	-0.67
chr1:20561037-20561054	-0.38	-0.32	-0.44	-0.63	-0.73	-0.65	-0.55	-0.41
chr1:20596096-20596123	-0.29	-0.38	-0.38	-0.3	-0.55	-0.76	-0.51	-0.24
chr1:20641150-20641172	-0.38	-0.31	-0.39	-0.65	-0.62	-0.7	-0.56	-0.51
chr1:20712122-20712142	-0.4	-0.47	-0.46	-0.53	-0.71	-0.79	-0.35	-0.57
chr1:20729571-20729611	-0.36	-0.37	0.4	-0.2	-0.53	-0.23	-0.2	-0.57
chr1:20751827-20751844	1.04	1.03	0.14	2.86	-0.03	-0.12	0.72	-0.35
chr1:20878223-20878240	-0.04	-0.41	-0.32	-0.53	-0.61	-0.57	-0.15	-0.62
chr1:20903335-20903352	-0.48	-0.52	-0.51	-0.61	-0.75	-0.79	-0.53	-0.52
chr1:20952688-20952703	-0.26	-0.47	-0.42	-0.59	-0.58	-0.66	-0.58	-0.66
chr1:20984560-20984579	-0.45	-0.5	-0.42	-0.67	-0.76	-0.69	-0.58	-0.65
chr1:21036283-21036316	-0.39	-0.4	-0.43	-0.59	-0.6	-0.15	-0.56	-0.63
chr1:21239186-21239218	-0.26	1.2	-0.28	-0.55	-0.57	-0.64	-0.47	-0.61
chr1:21345641-21345657	-0.11	0.67	-0.39	-0.57	-0.63	-0.67	0.07	-0.65
chr1:21417521-21417548	1.04	-0.16	0.17	-0.53	-0.56	0.21	-0.06	-0.57
chr1:21503689-21503716	-0.4	-0.44	-0.44	-0.54	-0.67	-0.47	-0.45	-0.66
chr1:21554083-21554111	0.27	-0.35	1.61	-0.49	0.41	-0.52	-0.29	1.59
chr1:21554269-21554304	-0.35	0.05	-0.19	0.27	-0.5	-0.39	-0.45	0.33
chr1:21625960-21625981	0.14	0.91	-0.15	-0.55	-0.62	-0.65	0.12	-0.47
chr1:21728292-21728319	0.01	-0.37	-0.19	-0.58	-0.6	-0.34	-0.21	-0.31
chr1:21880569-21880583	0.28	0.4	0.03	0.37	-0.36	-0.45	-0.38	-0.47
chr1:21891582-21891602	-0.36	-0.17	-0.39	-0.54	0.14	0.12	0.05	-0.58
chr1:22056410-22056432	-0.39	-0.29	-0.47	-0.68	-0.73	-0.74	-0.33	-0.39
chr1:22056540-22056566	-0.09	0.27	-0.1	0.81	0.29	-0.02	-0.37	-0.57
chr1:22096251-22096269	-0.33	-0.43	-0.41	-0.57	-0.6	-0.49	-0.35	-0.56
chr1:22141454-22141498	-0.34	-0.34	0.32	-0.52	-0.67	-0.11	-0.22	-0.61
chr1:22209617-22209650	-0.06	-0.36	-0.36	-0.55	1.14	-0.23	-0.21	0.13
chr1:22214138-22214170	0.02	0.2	-0.25	1.21	-0.48	0.08	-0.38	-0.45
chr1:22494856-22494877	-0.12	-0.33	-0.42	-0.58	-0.65	-0.58	-0.5	-0.6
chr1:22589293-22589316	-0.08	-0.24	-0.31	0.4	-0.56	-0.54	0.08	-0.09
chr1:22678939-22678962	0.74	0.03	0.02	-0.35	-0.58	-0.6	-0.41	-0.5
chr1:22767678-22767703	0.93	0.25	-0.35	-0.51	-0.57	-0.5	-0.43	-0.57
chr1:22770312-22770326	-0.19	-0.09	0.21	-0.6	-0.61	-0.61	-0.29	0.14
chr1:22861943-22861968	0.14	-0.43	-0.26	0.0	-0.56	-0.71	-0.38	-0.57
chr1:23036718-23036740	-0.38	-0.35	-0.39	-0.57	-0.61	-0.67	0.82	-0.41
chr1:23129406-23129438	0.58	-0.34	0.07	1.95	1.67	-0.44	0.19	-0.46
chr1:23286127-23286150	0.05	-0.31	-0.37	-0.55	-0.39	-0.69	-0.53	-0.26
chr1:23319963-23319979	0.11	-0.38	-0.24	-0.55	-0.35	0.34	-0.5	-0.57
chr1:23400575-23400596	-0.21	0.98	-0.17	-0.6	-0.64	-0.29	0.27	-0.6
chr1:23426001-23426029	-0.08	-0.2	-0.34	-0.55	0.03	1.1	-0.46	-0.4
chr1:23517538-23517563	-0.47	-0.45	-0.49	-0.58	-0.75	-0.76	-0.13	-0.69
chr1:23526313-23526339	0.01	0.12	-0.32	-0.44	-0.35	-0.47	-0.17	-0.58
chr1:23560475-23560499	-0.13	0.59	0.6	-0.41	-0.53	-0.57	-0.18	0.17
chr1:23564089-23564111	-0.43	-0.44	-0.08	-0.48	-0.66	-0.71	-0.58	-0.48
chr1:23669783-23669806	0.37	-0.2	-0.35	1.13	1.66	-0.4	-0.46	-0.21
chr1:23683946-23683963	-0.32	-0.02	1.18	1.18	0.12	0.31	-0.4	0.01
chr1:23765487-23765505	-0.42	-0.31	-0.16	-0.57	-0.52	-0.54	-0.42	-0.43
chr1:23785821-23785855	0.44	0.03	-0.35	0.33	-0.08	-0.34	-0.32	0.81
chr1:23786463-23786482	-0.37	-0.11	0.95	-0.55	-0.65	0.72	0.2	-0.22
chr1:23789464-23789483	-0.35	-0.49	-0.46	-0.67	-0.75	-0.73	-0.61	-0.56
chr1:23812480-23812508	-0.29	-0.32	-0.35	-0.32	-0.54	-0.62	1.88	2.57
chr1:23821650-23821680	-0.32	-0.21	0.82	2.09	0.13	-0.59	0.57	1.24
chr1:23878294-23878317	1.66	2.62	-0.36	-0.54	-0.25	-0.59	0.63	0.82
chr1:23886911-23886927	-0.31	0.05	-0.24	-0.56	-0.7	-0.6	-0.44	-0.64
chr1:23952473-23952498	0.88	-0.3	0.62	-0.35	0.74	0.57	-0.37	-0.1
chr1:23953447-23953478	0.37	-0.28	-0.07	-0.26	-0.1	-0.62	-0.11	0.2
chr1:23978947-23978968	-0.44	-0.43	-0.44	-0.21	-0.25	-0.77	-0.59	-0.7
chr1:23979478-23979502	-0.43	-0.41	-0.45	-0.58	-0.73	-0.73	-0.36	-0.72
chr1:24081980-24081995	-0.07	-0.43	-0.5	-0.7	-0.26	-0.81	-0.59	-0.76
chr1:24106643-24106663	-0.34	0.64	-0.05	0.19	-0.62	0.3	-0.15	-0.61
chr1:24245739-24245756	0.53	-0.23	0.59	-0.56	-0.68	-0.64	-0.17	-0.48
chr1:24295377-24295396	0.52	-0.31	-0.38	-0.57	-0.63	-0.55	-0.49	-0.64
chr1:24313482-24313523	-0.37	-0.47	-0.44	-0.67	-0.74	-0.61	-0.57	-0.63
chr1:24363472-24363488	-0.22	0.59	-0.27	-0.33	-0.51	-0.31	1.57	-0.48
chr1:24620697-24620720	-0.24	-0.36	-0.15	-0.52	-0.61	-0.09	-0.44	-0.53
chr1:24647240-24647259	-0.06	-0.4	0.18	-0.48	-0.01	-0.47	0.42	-0.64
chr1:24653712-24653727	-0.48	-0.42	-0.5	-0.7	-0.77	-0.72	-0.64	-0.71
chr1:24782237-24782252	-0.17	-0.39	-0.35	-0.38	-0.3	-0.64	-0.53	-0.62
chr1:24795442-24795459	0.23	0.08	0.04	-0.56	-0.01	-0.62	-0.5	0.29
chr1:24863096-24863173	-0.19	0.02	0.12	-0.35	-0.51	0.27	-0.39	-0.59
chr1:24909235-24909262	-0.07	0.47	0.8	-0.56	-0.59	0.28	-0.47	-0.61
chr1:25021289-25021310	-0.49	-0.22	-0.52	-0.73	-0.78	-0.85	-0.66	-0.75
chr1:25029039-25029071	-0.43	-0.49	-0.51	-0.45	-0.75	-0.78	-0.58	-0.67
chr1:25101604-25101648	-0.41	-0.16	-0.11	-0.39	-0.63	-0.51	-0.5	-0.66
chr1:25309886-25309900	-0.14	-0.45	-0.39	-0.57	-0.71	-0.73	-0.44	-0.65
chr1:25312136-25312156	0.56	0.53	0.08	-0.53	-0.45	-0.58	-0.49	1.44
chr1:25365559-25365588	0.95	-0.36	-0.33	-0.05	-0.37	-0.21	-0.44	-0.54
chr1:25408161-25408194	-0.34	-0.36	-0.32	-0.18	-0.05	-0.34	-0.5	-0.39
chr1:25408224-25408250	-0.23	2.37	-0.25	0.05	-0.28	-0.35	3.02	0.45
chr1:25409025-25409048	-0.3	-0.23	-0.23	-0.29	0.35	-0.52	-0.41	-0.34
chr1:25434995-25435023	1.24	-0.22	0.67	-0.41	-0.56	-0.63	0.01	-0.57
chr1:25483843-25483880	-0.47	-0.42	-0.37	-0.67	-0.53	-0.8	-0.48	-0.68
chr1:25485001-25485018	-0.4	-0.19	-0.47	-0.68	-0.75	-0.66	-0.51	-0.23
chr1:25539536-25539556	-0.46	-0.43	-0.47	-0.67	-0.76	-0.72	-0.18	-0.06
chr1:25604519-25604533	-0.43	-0.48	-0.23	-0.66	-0.75	-0.8	-0.52	-0.42
chr1:25622200-25622228	0.04	-0.34	0.07	-0.47	-0.58	-0.6	-0.05	-0.56
chr1:25643067-25643110	0.89	1.4	0.73	-0.51	-0.03	0.37	-0.46	-0.35
chr1:25658526-25658546	0.4	-0.02	-0.24	-0.5	-0.64	-0.26	0.94	-0.52
chr1:25669932-25669963	-0.42	-0.45	-0.38	-0.48	-0.72	-0.8	-0.63	-0.77
chr1:25762484-25762502	-0.07	0.23	-0.17	-0.56	-0.58	-0.61	-0.1	-0.41
chr1:25771788-25771811	-0.36	0.86	0.3	-0.34	-0.53	-0.05	0.17	0.48
chr1:25782700-25782730	-0.36	-0.33	-0.4	-0.35	-0.09	-0.21	-0.46	-0.2
chr1:25789337-25789355	-0.52	-0.56	-0.56	-0.71	-0.83	-0.82	-0.56	-0.68
chr1:25789688-25789710	-0.49	-0.53	-0.53	-0.72	-0.62	-0.74	-0.51	-0.69
chr1:25808744-25808767	-0.12	-0.15	-0.44	-0.4	-0.71	-0.35	-0.23	-0.67
chr1:25834995-25835020	-0.22	-0.29	-0.47	-0.69	-0.47	-0.84	-0.56	-0.78
chr1:25861302-25861329	-0.34	1.2	-0.3	-0.55	-0.56	-0.61	-0.37	0.03
chr1:25889261-25889317	-0.25	-0.42	-0.08	-0.59	-0.18	-0.72	-0.55	0.45
chr1:26000786-26000820	-0.05	-0.36	-0.04	-0.5	0.22	-0.48	-0.43	-0.62
chr1:26018168-26018201	-0.31	0.73	0.44	-0.55	2.23	0.52	-0.47	0.98
chr1:26019853-26019882	-0.18	-0.39	-0.24	-0.5	0.51	-0.07	0.23	-0.58
chr1:26025651-26025672	-0.23	-0.27	-0.32	-0.38	-0.03	0.17	-0.34	-0.57
chr1:26025816-26025833	-0.34	0.18	0.51	-0.3	1.85	-0.36	1.69	-0.49
chr1:26039409-26039447	0.73	-0.24	-0.34	0.29	-0.39	-0.62	2.3	0.39
chr1:26039552-26039573	0.3	1.26	-0.37	-0.3	1.12	-0.66	0.98	-0.18
chr1:26096603-26096626	-0.28	-0.36	-0.37	-0.57	-0.58	-0.51	0.1	1.31
chr1:26098091-26098122	0.04	0.82	-0.12	-0.52	0.67	-0.55	-0.01	2.3
chr1:26104706-26104783	-0.32	-0.15	0.81	1.66	-0.62	-0.65	-0.36	-0.55
chr1:26104803-26104834	-0.38	-0.35	-0.28	-0.4	-0.43	-0.52	-0.37	-0.5
chr1:26104987-26105002	-0.31	-0.15	0.05	0.19	-0.62	0.04	-0.33	-0.57
chr1:26173270-26173286	0.43	-0.11	-0.3	-0.19	-0.62	-0.45	-0.11	-0.5
chr1:26187703-26187720	-0.26	-0.02	1.34	0.42	0.55	-0.21	-0.14	0.04
chr1:26216952-26216972	-0.4	-0.43	-0.4	-0.36	-0.55	-0.52	-0.55	-0.42
chr1:26343036-26343059	-0.44	-0.44	-0.37	-0.57	-0.72	0.1	-0.58	-0.64
chr1:26393919-26393956	-0.22	-0.28	-0.37	1.05	-0.35	-0.58	-0.48	-0.39
chr1:26414319-26414344	0.26	-0.32	-0.37	-0.25	-0.67	-0.13	-0.51	-0.67
chr1:26430723-26430744	-0.36	-0.34	-0.36	-0.12	-0.39	-0.61	1.51	-0.52
chr1:26430951-26430983	-0.39	-0.31	-0.42	-0.61	-0.48	-0.59	0.13	-0.3
chr1:26432750-26432774	0.77	-0.37	1.35	-0.44	-0.55	-0.6	0.34	-0.63
chr1:26434027-26434061	-0.3	-0.42	-0.37	-0.44	-0.57	-0.71	-0.5	0.63
chr1:26466312-26466376	0.69	0.49	-0.17	-0.52	-0.44	0.26	1.33	-0.56
chr1:26540265-26540287	-0.27	-0.26	-0.37	-0.55	-0.37	-0.68	0.91	1.24
chr1:26639850-26639873	-0.37	-0.32	-0.21	-0.34	-0.61	0.18	1.47	-0.5
chr1:26728237-26728266	0.05	1.04	1.78	-0.19	-0.36	-0.14	0.76	-0.56
chr1:26920658-26920684	-0.12	0.11	0.19	-0.34	-0.43	-0.69	-0.25	-0.56
chr1:26936285-26936302	-0.36	-0.24	-0.13	-0.53	0.31	-0.57	-0.36	0.39
chr1:26983795-26983810	-0.49	-0.51	-0.52	-0.5	-0.77	-0.77	-0.26	-0.6
chr1:26993342-26993361	0.71	0.16	-0.17	-0.56	0.03	-0.46	-0.5	0.14
chr1:27080467-27080483	-0.45	-0.43	-0.4	-0.63	-0.57	-0.63	-0.55	-0.59
chr1:27081504-27081524	0.81	0.59	0.15	1.45	-0.57	-0.48	-0.36	-0.09
chr1:27145280-27145299	-0.04	-0.23	-0.24	-0.35	-0.46	-0.67	0.58	-0.56
chr1:27180363-27180403	-0.45	-0.46	-0.47	-0.66	-0.68	-0.5	-0.51	-0.66
chr1:27250185-27250201	-0.51	-0.54	-0.53	-0.51	-0.78	-0.81	-0.47	-0.72
chr1:27250831-27250847	-0.5	-0.55	-0.53	-0.66	-0.81	-0.84	-0.47	-0.77
chr1:27250873-27250891	-0.36	-0.48	-0.31	-0.54	-0.61	-0.72	-0.43	-0.59
chr1:27268853-27268873	-0.49	-0.5	-0.45	-0.56	-0.79	-0.82	-0.59	-0.75
chr1:27466141-27466156	0.28	-0.41	-0.4	0.68	-0.62	-0.68	-0.02	-0.56
chr1:27505187-27505209	-0.35	1.26	0.47	-0.57	0.23	-0.48	0.11	-0.41
chr1:27506564-27506583	-0.41	-0.3	-0.21	-0.21	-0.66	-0.7	-0.54	-0.5
chr1:27694448-27694468	-0.41	-0.47	-0.23	-0.47	-0.64	-0.61	-0.41	-0.19
chr1:27696503-27696518	0.24	-0.3	-0.23	0.16	-0.57	-0.6	0.17	-0.62
chr1:27700269-27700291	1.03	0.14	-0.13	-0.31	-0.04	0.45	0.4	0.56
chr1:27721238-27721271	-0.03	0.0	-0.26	-0.4	3.8	0.53	1.29	0.81
chr1:27740824-27740849	0.44	1.19	-0.12	0.01	0.33	-0.59	0.44	-0.02
chr1:27768844-27768860	-0.44	-0.52	-0.51	-0.61	-0.79	-0.84	-0.64	-0.7
chr1:27779941-27779970	3.25	0.29	0.59	-0.39	-0.46	2.25	5.05	0.86
chr1:27897367-27897389	-0.24	-0.37	0.21	1.92	-0.61	0.91	-0.42	1.07
chr1:27914003-27914036	0.65	0.11	0.64	-0.48	-0.65	-0.61	-0.33	-0.36
chr1:27976679-27976699	-0.28	1.01	0.18	2.62	-0.38	0.15	4.93	-0.38
chr1:28028640-28028658	0.73	-0.01	-0.28	-0.54	0.44	-0.59	-0.5	1.56
chr1:28042638-28042656	1.05	-0.22	-0.39	-0.56	-0.33	0.54	-0.13	2.12
chr1:28076999-28077053	-0.03	-0.06	-0.16	0.08	0.38	0.55	-0.08	-0.54
chr1:28127629-28127659	-0.22	0.64	-0.33	-0.54	-0.55	-0.43	-0.1	4.48
chr1:28131663-28131693	0.54	-0.33	0.61	-0.5	2.6	-0.45	-0.39	3.65
chr1:28132667-28132692	1.17	-0.14	-0.36	0.2	-0.03	0.01	-0.47	8.01
chr1:28183226-28183246	-0.41	-0.42	-0.32	-0.6	-0.52	-0.65	-0.36	-0.38
chr1:28206109-28206146	-0.37	-0.29	-0.43	-0.61	-0.39	0.22	-0.53	-0.55
chr1:28219777-28219799	-0.41	-0.31	-0.38	-0.52	-0.56	-0.74	-0.46	-0.31
chr1:28300292-28300307	-0.23	0.02	-0.4	-0.49	-0.19	-0.48	-0.53	-0.63
chr1:28301801-28301828	-0.31	0.37	-0.0	-0.5	2.0	-0.22	0.1	-0.57
chr1:28352962-28353002	0.25	-0.37	-0.13	0.42	0.5	-0.69	-0.4	-0.02
chr1:28353127-28353148	-0.46	-0.44	-0.45	-0.66	-0.68	-0.38	-0.42	-0.73
chr1:28366511-28366527	-0.48	-0.43	-0.44	-0.41	-0.71	-0.79	-0.61	-0.68
chr1:28367084-28367115	-0.36	1.7	1.1	0.62	-0.25	0.21	-0.02	-0.23
chr1:28434701-28434740	0.4	-0.34	-0.22	-0.05	0.77	-0.71	0.41	-0.64
chr1:28450209-28450225	-0.53	-0.56	-0.56	-0.75	-0.81	-0.63	-0.66	-0.72
chr1:28477332-28477358	-0.49	-0.5	-0.49	-0.54	-0.72	-0.82	-0.65	-0.67
chr1:28537987-28538008	0.78	4.61	-0.35	-0.17	-0.35	-0.59	4.87	-0.57
chr1:28587257-28587293	-0.36	-0.37	-0.45	-0.27	-0.32	-0.67	-0.57	-0.57
chr1:28695893-28695921	1.1	-0.23	-0.24	-0.26	0.08	1.29	-0.45	-0.48
chr1:28698178-28698203	-0.32	-0.38	-0.36	-0.63	-0.65	-0.58	-0.58	0.05
chr1:28756817-28756872	-0.25	-0.23	-0.37	-0.5	-0.16	-0.54	-0.53	-0.69
chr1:28797571-28797612	-0.09	-0.19	-0.34	-0.18	-0.6	-0.09	0.38	-0.6
chr1:28816824-28816856	-0.38	-0.27	-0.33	-0.57	-0.66	0.18	-0.47	0.89
chr1:28857990-28858004	-0.28	-0.34	-0.05	-0.63	-0.72	-0.54	-0.44	-0.32
chr1:28873302-28873356	-0.29	-0.41	-0.13	-0.47	-0.68	-0.71	-0.55	-0.58
chr1:28903646-28903674	-0.32	0.18	0.02	0.09	-0.41	-0.24	0.38	-0.57
chr1:28923123-28923164	-0.21	1.11	0.52	-0.55	-0.34	-0.51	-0.47	-0.49
chr1:28947907-28947933	-0.44	-0.33	-0.27	-0.58	-0.72	-0.58	-0.59	-0.73
chr1:28978403-28978431	-0.36	-0.37	-0.27	-0.55	-0.55	-0.69	-0.38	-0.64
chr1:29033609-29033629	-0.33	0.9	-0.39	-0.11	-0.67	-0.69	-0.52	-0.64
chr1:29083525-29083549	-0.36	-0.5	-0.47	-0.52	-0.76	-0.81	-0.54	-0.7
chr1:29144311-29144325	-0.2	-0.51	-0.45	-0.57	-0.73	-0.79	-0.63	-0.7
chr1:29178852-29178875	-0.08	2.44	1.32	-0.33	-0.41	-0.64	0.99	-0.46
chr1:29220651-29220674	-0.3	0.2	0.07	0.11	-0.62	-0.12	0.06	0.12
chr1:29269735-29269759	-0.37	-0.46	-0.44	-0.7	-0.77	-0.72	-0.5	-0.68
chr1:29287042-29287062	-0.17	-0.28	-0.36	-0.43	-0.63	-0.63	-0.31	-0.56
chr1:29296272-29296301	1.59	-0.29	-0.25	1.76	-0.06	-0.07	-0.37	2.84
chr1:29392407-29392423	-0.32	0.19	0.19	-0.59	-0.54	-0.6	-0.54	-0.16
chr1:29416947-29416965	-0.35	-0.32	-0.4	-0.62	-0.43	-0.7	-0.58	-0.6
chr1:29507045-29507068	-0.39	-0.08	-0.39	-0.59	-0.56	-0.52	-0.56	-0.53
chr1:29737106-29737122	-0.42	-0.51	-0.44	-0.63	-0.7	-0.78	-0.48	-0.44
chr1:29742297-29742320	-0.33	-0.49	-0.31	-0.66	-0.75	-0.79	-0.61	-0.75
chr1:29760345-29760362	-0.34	-0.08	0.11	-0.29	-0.6	-0.64	-0.47	-0.29
chr1:29760418-29760434	-0.15	0.0	-0.08	0.06	-0.68	-0.47	1.69	-0.67
chr1:29787538-29787556	0.72	0.8	1.79	0.38	1.81	1.54	-0.42	0.82
chr1:29909063-29909086	1.25	-0.15	-0.33	2.93	0.41	0.33	0.15	0.13
chr1:29941577-29941597	-0.35	-0.3	-0.38	-0.63	-0.3	-0.76	-0.58	-0.65
chr1:30018548-30018567	2.71	0.72	-0.34	4.91	-0.24	-0.1	0.53	-0.34
chr1:30074227-30074249	0.48	0.62	-0.14	-0.25	-0.6	-0.61	-0.07	1.53
chr1:30080164-30080187	0.33	-0.15	-0.01	2.14	1.95	-0.67	-0.05	-0.39
chr1:30143927-30143947	-0.06	0.06	-0.26	-0.35	-0.67	-0.72	-0.14	-0.47
chr1:30181773-30181790	-0.18	-0.44	-0.25	-0.45	-0.5	-0.62	-0.49	-0.63
chr1:30301940-30301963	-0.16	-0.0	-0.04	-0.54	-0.15	-0.65	-0.48	-0.48
chr1:30305469-30305492	-0.37	0.33	-0.41	-0.58	-0.6	-0.4	0.23	-0.54
chr1:30368846-30368887	-0.42	-0.48	-0.43	-0.66	-0.67	-0.66	-0.46	-0.62
chr1:30393687-30393703	-0.47	-0.47	-0.33	-0.68	-0.73	-0.66	-0.57	-0.49
chr2:214269-214288	-0.0	-0.34	-0.39	-0.43	-0.6	-0.28	-0.41	-0.5
chr2:278218-278239	-0.36	-0.31	-0.28	-0.55	-0.61	-0.43	-0.53	-0.52
chr2:309234-309289	-0.13	-0.34	0.24	-0.19	0.22	-0.57	0.68	0.5
chr2:323741-323758	0.34	1.04	0.63	0.29	0.04	0.54	-0.48	-0.42
chr2:324569-324593	-0.24	0.12	-0.1	2.9	-0.34	0.35	-0.26	0.22
chr2:328467-328481	1.68	1.08	2.28	3.0	-0.48	0.64	2.92	-0.32
chr2:367388-367404	-0.36	-0.06	-0.36	-0.59	-0.38	-0.18	-0.33	-0.59
chr2:388535-388550	-0.35	0.06	-0.04	-0.56	-0.62	-0.7	-0.39	-0.07
chr2:427704-427723	0.41	1.84	0.54	0.69	0.14	-0.09	-0.17	-0.48
chr2:432708-432723	-0.49	-0.4	-0.5	-0.48	-0.76	-0.75	-0.61	-0.63
chr2:457127-457149	-0.3	0.74	-0.2	0.33	-0.26	0.39	-0.2	0.37
chr2:497030-497047	-0.43	-0.13	-0.43	0.05	-0.46	-0.73	-0.56	-0.27
chr2:497414-497434	-0.53	-0.56	-0.57	-0.76	-0.8	-0.79	-0.69	-0.8
chr2:498105-498121	0.37	0.93	-0.26	-0.4	-0.59	-0.6	-0.23	-0.37
chr2:505609-505634	-0.4	-0.22	-0.38	-0.62	-0.51	-0.61	0.47	-0.44
chr2:508146-508168	-0.29	-0.47	-0.49	-0.66	-0.74	-0.49	-0.39	-0.47
chr2:508259-508277	0.22	-0.36	0.18	2.63	-0.47	-0.6	-0.34	-0.2
chr2:508701-508739	-0.43	-0.45	-0.46	-0.4	-0.3	-0.7	-0.23	-0.64
chr2:508976-509027	0.09	0.13	-0.34	0.01	-0.25	0.01	-0.04	-0.57
chr2:518403-518426	1.67	-0.35	0.4	-0.35	-0.23	-0.61	-0.43	0.46
chr2:523836-523854	-0.34	0.6	1.04	-0.29	-0.48	-0.34	-0.52	0.52
chr2:523884-523922	-0.37	-0.38	-0.21	-0.59	-0.48	-0.63	0.02	-0.45
chr2:558305-558329	-0.37	-0.32	-0.21	-0.61	-0.72	-0.42	-0.44	-0.66
chr2:590614-590630	0.61	-0.31	1.92	-0.5	0.67	-0.2	0.14	0.14
chr2:650136-650162	-0.31	0.6	0.29	0.54	-0.03	2.44	0.7	1.14
chr2:654391-654413	-0.2	-0.32	-0.32	-0.05	-0.5	-0.11	3.03	-0.03
chr2:661399-661424	-0.27	-0.36	-0.23	-0.55	-0.68	-0.74	-0.57	-0.02
chr2:661454-661477	-0.46	-0.54	-0.54	-0.7	-0.74	-0.85	-0.57	-0.69
chr2:684918-684942	-0.41	-0.42	-0.48	-0.69	-0.74	-0.61	-0.04	-0.71
chr2:760556-760572	-0.41	0.07	-0.3	-0.61	-0.19	-0.43	-0.33	-0.68
chr2:807092-807110	-0.42	-0.45	-0.27	-0.61	-0.46	-0.7	-0.32	-0.63
chr2:863880-863903	-0.17	1.07	-0.08	-0.54	-0.62	-0.38	-0.32	-0.24
chr2:907520-907534	0.71	-0.37	-0.13	-0.56	-0.63	-0.66	-0.47	0.15
chr2:908670-908692	-0.39	-0.39	-0.01	-0.52	-0.66	-0.76	-0.48	-0.44
chr2:977189-977206	-0.26	-0.22	0.76	-0.55	-0.65	-0.68	-0.38	-0.63
chr2:1013702-1013721	0.59	-0.0	-0.14	0.79	-0.55	-0.45	-0.44	0.28
chr2:1046015-1046035	-0.29	0.93	0.07	-0.41	-0.61	-0.7	0.07	-0.58
chr2:1060896-1060926	-0.35	-0.02	-0.41	-0.5	-0.46	-0.08	-0.47	-0.28
chr2:1103380-1103404	-0.18	-0.42	-0.41	0.57	-0.29	-0.71	-0.53	0.1
chr2:1131322-1131354	-0.18	-0.38	0.87	-0.58	-0.61	-0.58	-0.52	-0.6
chr2:1187750-1187778	-0.04	-0.38	-0.41	0.06	0.26	-0.62	-0.3	-0.62
chr2:1285794-1285813	2.04	1.7	-0.34	3.35	0.15	0.29	-0.49	-0.55
chr2:1407650-1407669	-0.34	-0.29	0.87	1.13	-0.46	-0.61	2.47	0.79
chr2:1446203-1446223	-0.19	-0.37	-0.35	-0.55	-0.42	-0.68	0.66	-0.62
chr2:1564563-1564589	-0.25	-0.24	0.03	-0.35	-0.53	-0.74	-0.15	-0.56
chr2:1574102-1574123	1.24	-0.18	-0.3	-0.11	1.12	-0.21	-0.07	-0.58
chr2:1612860-1612895	1.61	0.98	-0.33	-0.54	4.08	-0.3	-0.39	-0.58
chr2:2055852-2055870	-0.46	-0.47	-0.51	-0.66	-0.73	-0.74	-0.3	-0.63
chr2:2199470-2199491	0.9	-0.28	2.06	-0.57	-0.6	-0.68	-0.48	-0.44
chr2:2272181-2272203	-0.29	-0.28	-0.32	-0.29	-0.63	-0.3	-0.34	-0.22
chr2:2287677-2287694	-0.44	-0.48	-0.45	-0.65	-0.55	-0.55	-0.57	-0.16
chr2:2426464-2426503	-0.31	0.68	-0.17	0.17	-0.54	-0.51	3.11	0.15
chr2:5598196-5598213	3.48	0.03	0.42	-0.57	-0.49	0.7	-0.5	-0.25
chr2:5598269-5598290	3.44	-0.02	0.42	-0.55	-0.55	1.02	-0.51	-0.05
chr2:5656057-5656086	2.96	-0.35	2.68	-0.13	-0.62	-0.63	-0.4	1.35
chr2:5656385-5656409	-0.08	-0.14	0.32	-0.52	-0.58	0.13	-0.06	1.21
chr2:5707213-5707234	0.11	0.36	0.15	0.08	-0.6	-0.58	-0.46	-0.44
chr2:5833436-5833462	-0.27	-0.35	1.99	-0.52	-0.3	0.56	-0.37	-0.54
chr2:6365781-6365800	0.13	-0.23	-0.32	-0.31	0.63	-0.66	-0.36	-0.6
chr2:6369900-6369914	-0.36	-0.44	-0.31	-0.4	-0.73	-0.61	-0.44	-0.59
chr2:6399905-6399965	-0.41	-0.4	-0.34	-0.63	-0.68	-0.57	-0.39	-0.68
chr2:6667635-6667654	-0.4	-0.07	-0.4	-0.55	-0.57	-0.73	-0.56	-0.49
chr2:6918228-6918244	-0.3	-0.39	-0.39	-0.5	-0.48	-0.69	-0.6	-0.08
chr2:7039826-7039849	-0.32	0.88	-0.02	-0.53	3.45	0.89	0.66	2.08
chr2:7075170-7075192	1.43	0.47	-0.05	1.61	-0.38	-0.3	-0.39	-0.59
chr2:7097963-7097988	-0.42	-0.46	-0.28	-0.61	-0.74	-0.78	-0.62	-0.48
chr2:7214916-7214934	3.66	0.96	0.03	-0.53	-0.52	0.8	0.04	0.93
chr2:7274404-7274424	-0.39	-0.42	-0.41	-0.51	-0.5	-0.77	-0.1	-0.38
chr2:7324440-7324470	1.46	-0.3	0.04	-0.43	0.21	-0.07	1.61	4.36
chr2:7338569-7338611	3.69	1.33	-0.33	0.95	-0.57	-0.6	0.68	3.04
chr2:7445203-7445225	-0.13	0.59	1.33	-0.33	1.73	-0.58	1.58	-0.55
chr2:7445506-7445523	0.17	-0.42	-0.38	-0.59	0.25	-0.66	-0.33	-0.26
chr2:7477070-7477093	-0.37	-0.47	-0.13	-0.54	-0.71	-0.74	-0.25	-0.63
chr2:7498911-7498951	-0.37	-0.39	0.18	-0.58	-0.61	-0.45	-0.07	1.08
chr2:7679479-7679496	-0.16	-0.3	0.32	0.24	-0.27	-0.09	0.08	-0.09
chr2:7707245-7707280	-0.37	-0.43	-0.12	-0.45	-0.65	-0.67	-0.23	-0.63
chr2:7723238-7723266	-0.1	-0.16	-0.04	-0.56	-0.43	0.34	3.38	0.38
chr2:7764429-7764447	-0.31	-0.36	-0.32	-0.63	-0.66	-0.74	-0.4	-0.59
chr2:7767590-7767621	2.71	0.06	-0.35	-0.51	0.41	-0.61	0.72	1.06
chr2:7810601-7810618	-0.26	1.14	1.6	-0.42	1.29	1.25	0.41	-0.29
chr2:7820527-7820559	-0.29	0.27	-0.27	1.41	0.09	-0.27	-0.46	-0.51
chr2:7840257-7840274	1.01	-0.34	3.06	-0.01	1.28	-0.09	-0.29	1.12
chr2:7868443-7868458	-0.39	-0.21	-0.38	-0.59	-0.72	-0.7	-0.42	0.01
chr2:7914331-7914359	-0.15	0.2	0.8	-0.55	1.62	-0.18	-0.2	0.74
chr2:7971407-7971425	-0.33	0.47	-0.38	-0.47	0.86	2.36	1.14	-0.36
chr2:7982997-7983012	-0.37	-0.48	-0.32	-0.46	-0.62	-0.73	-0.61	-0.69
chr2:8007093-8007112	1.25	0.48	0.43	-0.1	1.23	1.98	0.16	1.58
chr2:8158436-8158458	0.53	1.83	-0.28	-0.21	-0.33	1.32	2.24	2.23
chr2:8286205-8286243	0.03	-0.41	-0.41	-0.1	-0.14	-0.66	-0.48	0.36
chr2:8296215-8296241	-0.14	-0.42	-0.38	-0.64	-0.72	-0.29	-0.57	-0.54
chr2:8440650-8440732	-0.3	0.23	-0.27	2.24	0.33	-0.61	-0.47	2.25
chr2:8479348-8479368	-0.19	-0.41	-0.4	0.11	-0.46	-0.33	-0.47	0.22
chr2:8654064-8654082	-0.35	-0.46	-0.26	-0.62	-0.65	-0.64	-0.42	-0.67
chr2:8686790-8686804	-0.15	-0.35	-0.17	0.16	-0.64	-0.48	-0.19	-0.06
chr2:8689177-8689212	-0.18	1.21	0.92	-0.01	1.01	-0.64	-0.15	0.31
chr2:8692125-8692152	-0.36	-0.4	-0.18	-0.43	-0.67	-0.63	-0.11	-0.52
chr2:8729272-8729289	-0.27	-0.41	-0.42	-0.61	-0.6	-0.71	-0.46	-0.19
chr2:8740139-8740167	-0.38	-0.39	-0.38	-0.38	-0.57	-0.41	-0.42	-0.53
chr2:8799634-8799648	-0.47	-0.52	-0.4	-0.69	-0.79	-0.78	-0.55	-0.62
chr2:8926118-8926143	-0.22	-0.32	-0.3	-0.56	-0.59	-0.72	-0.56	-0.63
chr2:8952136-8952156	0.23	1.25	0.34	-0.33	0.63	0.07	-0.2	2.21
chr2:8955232-8955249	-0.47	-0.52	-0.52	-0.7	-0.57	-0.74	-0.59	-0.66
chr2:8986450-8986477	2.77	0.96	-0.32	2.15	1.96	-0.65	-0.18	-0.31
chr2:8992697-8992720	-0.51	-0.56	-0.56	-0.71	-0.82	-0.78	-0.57	-0.67
chr2:9149770-9149784	-0.45	-0.52	-0.51	-0.7	-0.78	-0.58	-0.63	-0.61
chr2:9162713-9162732	-0.51	-0.53	-0.51	-0.72	-0.78	-0.53	-0.66	-0.69
chr2:9171510-9171601	0.96	0.64	-0.35	-0.49	1.31	-0.42	-0.07	-0.6
chr2:9181817-9181835	-0.23	-0.37	-0.39	-0.42	-0.58	-0.48	-0.56	-0.5
chr2:9218910-9218934	0.23	-0.32	0.26	-0.55	-0.35	-0.63	-0.16	-0.62
chr2:9219414-9219437	0.41	0.03	-0.21	-0.51	-0.58	-0.02	-0.01	-0.56
chr2:9220943-9220966	-0.43	-0.46	-0.48	-0.68	-0.75	-0.72	-0.55	-0.58
chr2:9265596-9265613	-0.35	-0.21	-0.4	-0.52	-0.57	-0.66	-0.55	-0.62
chr2:9271087-9271106	0.55	-0.35	2.56	1.72	0.12	-0.6	-0.37	-0.27
chr2:9355098-9355121	1.21	2.0	-0.32	4.7	-0.07	-0.61	-0.19	0.52
chr2:9362422-9362466	0.93	2.65	-0.3	0.25	-0.45	-0.51	-0.11	0.4
chr2:9363972-9363995	1.45	1.03	1.93	-0.01	-0.43	-0.58	5.5	-0.17
chr2:9389683-9389701	-0.42	-0.17	-0.49	-0.47	-0.7	-0.7	-0.62	-0.74
chr2:9390348-9390365	0.42	-0.33	0.5	0.04	0.73	-0.38	-0.11	-0.53
chr2:9393498-9393538	-0.3	-0.41	-0.38	-0.62	-0.68	-0.42	-0.55	-0.66
chr2:9450092-9450109	-0.16	-0.46	-0.33	-0.47	-0.69	-0.72	-0.29	-0.58
chr2:9480211-9480238	0.77	0.1	0.04	0.83	-0.65	-0.58	-0.49	-0.62
chr2:9526900-9526917	-0.24	0.1	1.82	3.65	-0.53	-0.32	0.96	1.74
chr2:9554176-9554206	-0.34	-0.32	0.41	5.01	-0.47	-0.58	0.15	0.03
chr2:9610076-9610093	-0.41	-0.33	-0.22	-0.56	-0.44	-0.74	-0.39	-0.59
chr2:9610436-9610458	-0.24	-0.39	-0.16	0.7	0.77	-0.16	-0.4	-0.59
chr2:9685049-9685082	-0.46	-0.47	-0.44	-0.66	-0.31	-0.78	-0.53	-0.71
chr2:9705080-9705099	0.95	0.05	-0.39	-0.56	-0.32	0.44	-0.45	-0.19
chr2:9729989-9730035	-0.45	-0.38	-0.48	-0.67	-0.65	-0.75	-0.56	-0.62
chr2:9810970-9810984	2.05	0.58	0.12	-0.53	-0.39	-0.42	-0.46	-0.56
chr2:9826649-9826676	-0.47	-0.44	-0.44	-0.55	-0.69	-0.78	-0.6	-0.72
chr2:9839062-9839127	-0.36	0.17	0.39	0.42	0.35	-0.36	-0.4	-0.19
chr2:9858503-9858523	-0.02	1.56	2.25	-0.57	-0.39	-0.02	-0.03	0.35
chr2:9880568-9880588	-0.4	-0.1	-0.26	-0.61	-0.4	-0.56	-0.33	-0.62
chr2:9914632-9914676	-0.22	-0.44	-0.42	-0.24	-0.56	-0.71	0.03	-0.54
chr2:9996005-9996029	-0.29	-0.41	-0.43	-0.02	-0.03	-0.68	-0.55	-0.68
chr2:10100690-10100710	-0.23	-0.36	-0.37	-0.54	-0.58	-0.57	-0.55	-0.61
chr2:10140797-10140815	-0.33	0.09	2.07	-0.51	0.68	-0.5	-0.15	-0.38
chr2:10201473-10201500	0.02	-0.08	-0.38	-0.43	0.09	-0.64	-0.44	-0.57
chr2:10226424-10226438	-0.33	-0.42	-0.14	-0.37	-0.65	-0.74	-0.46	-0.31
chr2:10254334-10254367	-0.41	-0.43	-0.26	-0.64	-0.4	-0.63	-0.58	-0.55
chr2:10258312-10258336	0.88	0.37	-0.3	2.14	-0.55	2.34	-0.45	-0.19
chr2:10428059-10428095	-0.3	-0.47	-0.44	-0.55	-0.57	-0.79	-0.49	-0.65
chr2:10428155-10428223	-0.04	1.27	0.32	0.89	1.96	-0.47	-0.3	-0.18
chr2:10428876-10428890	0.69	-0.19	-0.38	-0.57	-0.16	-0.67	-0.51	-0.55
chr2:10450231-10450299	-0.34	-0.38	0.23	0.6	-0.62	-0.39	-0.49	-0.5
chr2:10577738-10577754	0.1	-0.07	-0.37	-0.56	-0.63	0.49	-0.52	-0.14
chr2:10581574-10581594	-0.33	0.21	-0.04	-0.51	-0.44	-0.66	-0.29	0.37
chr2:10625355-10625376	-0.36	0.46	0.15	-0.59	-0.58	-0.61	-0.53	-0.6
chr2:10657051-10657076	-0.4	-0.35	0.42	-0.46	-0.68	-0.49	-0.44	-0.64
chr2:10712611-10712668	0.11	1.16	0.54	0.31	-0.47	2.18	0.7	1.56
chr2:10735326-10735356	0.12	-0.02	0.53	-0.45	-0.55	-0.64	-0.47	-0.08
chr2:10767878-10767897	-0.37	-0.37	-0.28	-0.32	-0.7	-0.65	-0.58	-0.59
chr2:10823307-10823321	-0.28	0.01	-0.38	-0.43	0.35	-0.49	-0.45	-0.52
chr2:10823397-10823422	-0.35	2.36	-0.01	-0.54	0.23	-0.53	-0.43	4.08
chr2:10829236-10829264	-0.37	-0.42	-0.34	-0.58	0.06	-0.7	-0.02	-0.28
chr2:10914911-10914940	-0.29	0.98	-0.37	-0.46	-0.31	4.21	-0.5	1.05
chr2:10955905-10955936	0.19	-0.28	-0.24	-0.47	0.69	-0.59	-0.17	0.01
chr2:10977607-10977626	-0.35	0.49	-0.35	-0.15	0.53	-0.57	-0.32	0.02
chr2:11071906-11071922	-0.34	-0.39	-0.45	-0.5	0.04	-0.72	-0.42	-0.61
chr2:11118009-11118030	0.28	-0.12	-0.23	-0.62	-0.39	-0.5	-0.05	-0.67
chr2:11148218-11148260	0.64	0.45	1.33	2.63	0.51	-0.22	0.54	0.73
chr2:11251436-11251461	0.53	1.67	0.08	-0.38	0.37	0.3	-0.46	-0.58
chr2:11283777-11283791	1.34	2.64	-0.23	-0.12	-0.57	-0.4	-0.33	-0.44
chr2:11293068-11293113	1.16	1.36	-0.33	-0.32	-0.13	0.91	-0.26	-0.37
chr2:11316754-11316777	-0.26	0.03	-0.25	-0.49	-0.45	-0.56	-0.23	-0.6
chr2:11345173-11345198	-0.37	-0.4	-0.33	-0.63	-0.7	-0.04	-0.58	-0.68
chr2:11490833-11490857	-0.38	-0.36	-0.42	-0.48	-0.24	-0.64	-0.56	-0.58
chr2:11494148-11494168	-0.48	-0.53	-0.5	-0.59	-0.8	-0.8	-0.59	-0.76
chr2:11496820-11496889	0.43	1.58	-0.34	-0.39	1.27	0.19	-0.52	-0.38
chr2:11497096-11497141	-0.34	0.55	-0.37	-0.51	-0.39	-0.57	0.66	-0.48
chr2:11580114-11580128	-0.47	-0.47	-0.34	-0.68	-0.77	-0.71	-0.62	-0.7
chr2:11609837-11609877	-0.39	-0.38	-0.2	-0.19	-0.59	-0.19	-0.52	0.31
chr2:11779627-11779645	-0.1	-0.39	-0.4	-0.6	-0.65	-0.72	-0.41	-0.55
chr2:11972547-11972570	-0.1	3.61	-0.32	-0.47	-0.58	0.86	-0.48	-0.47
chr2:11974817-11974839	-0.41	-0.34	-0.17	-0.61	-0.61	-0.46	-0.47	-0.68
chr2:12176674-12176693	1.08	0.82	-0.37	0.23	-0.58	0.65	-0.2	-0.62
chr2:12186643-12186658	0.26	0.42	-0.3	-0.35	-0.53	-0.6	0.5	-0.48
chr2:12252530-12252553	0.08	-0.05	-0.21	-0.6	-0.16	-0.69	-0.01	-0.54
chr2:12262433-12262493	-0.29	0.62	-0.44	-0.64	-0.56	-0.6	-0.47	-0.59
chr2:12263157-12263175	-0.41	-0.38	-0.48	-0.57	-0.73	-0.71	-0.61	-0.62
chr2:12290940-12290956	-0.11	0.09	-0.37	-0.56	-0.35	-0.5	1.15	0.69
chr2:12355350-12355385	-0.38	-0.5	-0.48	-0.68	-0.73	-0.1	-0.56	-0.61
chr2:12380238-12380255	-0.06	-0.07	-0.34	-0.53	0.42	-0.63	-0.16	-0.43
chr2:12394589-12394607	-0.45	-0.46	-0.43	-0.37	-0.74	-0.75	-0.58	-0.01
chr2:12485754-12485778	0.03	-0.4	-0.33	-0.34	-0.04	-0.71	-0.43	-0.23
chr2:12582578-12582596	-0.23	-0.3	-0.13	-0.42	-0.62	-0.51	-0.52	-0.42
chr2:12617374-12617426	0.09	-0.12	0.49	-0.19	-0.55	-0.52	-0.44	-0.25
chr2:12653858-12653874	-0.14	1.36	-0.29	0.2	-0.46	0.45	-0.46	-0.07
chr2:12665183-12665200	-0.44	-0.49	-0.49	-0.38	-0.62	-0.75	-0.59	-0.68
chr2:12673114-12673130	-0.14	0.58	-0.34	-0.41	-0.62	-0.66	-0.25	-0.63
chr2:12684475-12684497	0.06	0.11	-0.4	0.55	-0.56	-0.62	-0.44	-0.59
chr2:12716792-12716809	-0.39	-0.47	-0.4	0.03	-0.45	-0.76	-0.56	-0.67
chr2:12821775-12821795	-0.39	-0.22	-0.33	0.05	-0.61	-0.58	-0.54	-0.61
chr2:12869509-12869561	-0.2	-0.3	0.49	-0.47	-0.06	1.18	-0.53	-0.4
chr2:12931516-12931536	-0.31	-0.53	-0.45	-0.61	-0.8	-0.8	-0.65	-0.78
chr2:12934729-12934752	0.41	0.19	-0.35	0.43	-0.5	0.08	1.9	-0.53
chr2:12942107-12942151	-0.39	-0.28	-0.37	-0.49	-0.45	-0.72	-0.59	-0.69
chr2:13002032-13002072	-0.2	1.23	-0.26	-0.58	-0.16	-0.66	-0.49	0.12
chr2:13018655-13018673	0.24	0.3	-0.08	-0.47	-0.16	0.31	-0.43	-0.66
chr2:13018698-13018715	-0.46	-0.43	-0.43	-0.4	-0.74	-0.6	-0.52	-0.71
chr2:13166463-13166488	0.19	-0.37	-0.17	-0.45	-0.31	-0.73	-0.5	0.22
chr2:13174844-13174871	-0.3	-0.13	-0.27	0.02	-0.63	-0.54	-0.56	-0.54
chr2:13177944-13177964	0.96	1.18	-0.04	-0.46	1.92	-0.42	0.59	-0.14
chr2:13189317-13189337	-0.04	-0.36	-0.22	-0.49	-0.63	-0.43	-0.36	-0.65
chr2:13221144-13221159	1.05	0.34	-0.2	-0.0	-0.46	-0.05	0.2	-0.52
chr2:13221300-13221330	-0.51	-0.57	-0.57	-0.75	-0.8	-0.83	-0.59	-0.63
chr2:13221777-13221796	-0.48	-0.52	-0.49	-0.71	-0.58	-0.81	-0.63	-0.71
chr2:13256758-13256794	0.87	1.56	-0.34	1.07	-0.55	-0.42	1.45	-0.44
chr2:13272379-13272398	-0.41	-0.44	-0.46	-0.57	-0.68	-0.6	-0.49	-0.62
chr2:13303207-13303224	-0.43	-0.49	-0.49	-0.65	-0.74	-0.71	-0.55	-0.64
chr2:13304184-13304200	-0.4	-0.35	-0.36	-0.4	-0.66	-0.63	-0.55	-0.47
chr2:13306791-13306852	0.37	-0.36	-0.22	-0.58	-0.64	-0.45	-0.02	0.03
chr2:13322440-13322479	-0.41	-0.44	-0.39	-0.26	-0.69	0.06	-0.56	-0.68
chr2:13470743-13470768	0.6	2.2	1.73	1.27	-0.4	-0.56	0.02	-0.38
chr2:13470955-13470970	-0.47	-0.51	-0.33	-0.67	-0.7	-0.78	-0.61	-0.56
chr2:13477388-13477410	-0.17	-0.31	-0.34	-0.36	-0.17	-0.63	0.16	0.63
chr2:13555729-13555767	-0.16	-0.43	-0.33	0.15	-0.34	-0.72	-0.54	-0.62
chr2:13638118-13638132	-0.18	-0.47	-0.38	-0.63	-0.61	-0.66	-0.47	-0.65
chr2:13643956-13643982	2.86	-0.33	-0.29	0.5	-0.48	-0.62	1.22	-0.33
chr2:13656998-13657023	-0.41	-0.27	-0.38	-0.61	-0.63	0.12	-0.5	-0.62
chr2:13725849-13725882	-0.42	-0.37	-0.42	-0.52	-0.68	-0.37	-0.51	-0.53
chr2:13742448-13742490	-0.35	0.14	-0.34	-0.55	0.18	0.47	0.22	-0.49
chr2:13751795-13751809	-0.48	-0.37	-0.41	-0.67	-0.7	-0.76	-0.51	-0.69
chr2:13830153-13830170	0.37	-0.3	-0.26	-0.54	0.15	0.65	1.27	2.26
chr2:13854038-13854061	0.37	-0.3	0.04	-0.11	-0.65	-0.66	-0.51	-0.54
chr2:13860079-13860126	-0.16	-0.3	-0.36	0.23	-0.67	-0.11	-0.49	-0.17
chr2:13873664-13873679	-0.15	-0.4	-0.27	-0.59	-0.59	-0.72	0.28	-0.45
chr2:13997628-13997664	0.05	0.81	-0.33	-0.47	0.14	-0.54	0.64	0.04
chr2:14024019-14024046	1.32	-0.36	0.41	-0.25	-0.27	-0.67	-0.46	-0.35
chr2:14059578-14059598	-0.21	-0.32	-0.43	-0.29	-0.72	-0.54	-0.54	-0.68
chr2:14123982-14124005	-0.34	1.28	0.77	-0.51	-0.53	-0.56	-0.18	-0.35
chr2:14135533-14135557	-0.32	0.6	-0.18	-0.36	-0.36	-0.58	0.22	-0.23
chr2:14142215-14142236	-0.2	1.1	-0.36	0.79	-0.22	-0.6	0.87	2.82
chr2:14153596-14153638	0.55	0.79	-0.31	-0.37	-0.55	0.4	-0.19	1.5
chr2:14195297-14195346	-0.16	-0.31	-0.27	-0.42	-0.67	-0.65	-0.57	-0.11
chr2:14305394-14305419	-0.42	-0.48	-0.37	-0.66	-0.7	-0.71	-0.59	-0.65
chr2:14342662-14342692	1.57	-0.16	-0.05	-0.55	-0.63	-0.56	-0.36	-0.57
chr2:14378251-14378265	0.86	1.28	-0.34	-0.38	0.38	-0.11	-0.34	-0.6
chr2:14414563-14414578	0.73	0.29	-0.12	-0.15	-0.28	0.73	0.39	0.83
chr2:14428578-14428592	-0.25	-0.42	-0.41	-0.63	-0.31	-0.7	-0.37	-0.64
chr2:14455106-14455135	-0.27	-0.34	-0.34	-0.49	-0.61	-0.3	-0.53	-0.01
chr2:14486753-14486767	-0.16	-0.18	-0.35	-0.4	-0.68	-0.71	-0.58	-0.61
chr2:14748483-14748525	-0.2	-0.31	-0.37	-0.58	-0.57	-0.67	-0.41	-0.21
chr2:14796116-14796134	-0.36	0.06	-0.37	0.21	-0.56	-0.56	0.82	0.94
chr2:14817350-14817370	-0.4	-0.4	-0.22	-0.41	0.89	-0.33	-0.45	-0.58
chr2:14819539-14819562	-0.35	-0.39	-0.4	-0.59	-0.65	-0.61	0.48	-0.62
chr2:14849861-14849876	-0.34	-0.43	-0.42	-0.57	-0.47	-0.7	-0.57	-0.53
chr2:14898367-14898399	-0.48	-0.46	-0.51	-0.69	-0.77	-0.64	-0.58	-0.64
chr2:14950337-14950355	-0.5	-0.54	-0.55	-0.67	-0.78	-0.63	-0.66	-0.78
chr2:14983284-14983303	-0.32	0.36	-0.34	0.79	2.28	-0.5	-0.47	0.57
chr2:14992765-14992804	-0.11	2.58	0.11	-0.39	-0.59	-0.37	-0.15	0.67
chr2:14992870-14992914	-0.31	-0.33	0.11	1.1	-0.3	-0.42	-0.29	-0.58
chr2:15063305-15063345	0.11	0.33	-0.36	-0.17	1.89	-0.61	0.06	-0.62
chr2:15091505-15091576	0.46	0.62	0.04	1.22	0.07	-0.31	0.91	-0.56
chr2:15117352-15117374	-0.17	-0.46	-0.44	-0.59	-0.7	-0.18	-0.54	-0.66
chr2:15119722-15119745	-0.42	-0.55	-0.46	-0.51	-0.78	-0.86	-0.52	-0.72
chr2:15123555-15123579	-0.54	-0.56	-0.56	-0.71	-0.83	-0.85	-0.63	-0.81
chr2:15151330-15151360	1.45	-0.37	0.61	-0.44	-0.67	-0.64	-0.52	-0.56
chr2:15165870-15165891	-0.46	-0.49	-0.49	-0.56	-0.73	-0.71	-0.6	-0.52
chr2:15166129-15166159	0.96	-0.28	-0.37	-0.47	-0.6	-0.36	0.04	-0.52
chr2:15206019-15206036	-0.03	0.02	-0.35	-0.46	-0.21	-0.61	-0.01	0.19
chr2:15269875-15269894	-0.42	-0.43	-0.42	-0.53	-0.7	-0.64	0.0	0.26
chr2:15271626-15271646	-0.53	-0.57	-0.56	-0.71	-0.83	-0.83	-0.6	-0.62
chr2:15288337-15288360	-0.24	0.12	-0.04	-0.58	0.58	-0.63	-0.46	-0.27
chr2:15299785-15299816	-0.31	0.05	-0.29	4.25	0.04	-0.41	0.49	-0.57
chr2:15391004-15391041	1.71	0.87	-0.17	-0.03	-0.56	0.48	1.37	-0.38
chr2:15486743-15486780	-0.27	-0.46	-0.42	-0.57	-0.6	-0.63	-0.59	-0.67
chr2:15487074-15487092	-0.13	0.05	-0.4	-0.39	-0.65	-0.55	-0.5	-0.36
chr2:15556743-15556771	-0.36	-0.34	-0.08	-0.59	-0.65	-0.62	0.04	-0.52
chr2:15663040-15663057	-0.34	0.62	-0.17	-0.17	0.96	1.12	-0.41	-0.36
chr2:15663520-15663544	-0.43	-0.37	-0.46	-0.46	-0.36	-0.04	-0.57	-0.58
chr2:15686912-15686937	2.14	-0.09	-0.31	0.98	-0.59	-0.0	-0.47	-0.1
chr2:15687552-15687573	-0.36	-0.42	-0.42	-0.23	-0.7	0.19	-0.53	-0.33
chr2:15698229-15698256	-0.21	-0.18	-0.07	-0.54	-0.59	-0.67	0.32	-0.62
chr2:15777088-15777111	0.53	-0.38	-0.38	-0.56	-0.22	-0.65	-0.41	-0.44
chr2:15792812-15792828	-0.49	-0.5	-0.44	-0.4	-0.72	-0.77	-0.6	-0.67
chr2:15793581-15793623	-0.29	0.54	1.09	0.83	-0.51	-0.43	-0.21	1.27
chr2:15796952-15796966	-0.09	-0.39	-0.22	-0.45	-0.55	-0.67	-0.39	-0.06
chr2:15800102-15800128	-0.39	-0.43	-0.29	-0.45	-0.62	-0.72	-0.52	-0.64
chr2:15816914-15816939	-0.33	3.29	0.48	0.89	1.99	-0.2	-0.23	2.73
chr2:15874662-15874681	-0.25	-0.37	-0.14	-0.42	-0.44	-0.68	-0.51	-0.6
chr2:15906899-15906918	-0.33	-0.07	-0.18	1.67	-0.32	-0.63	0.04	-0.53
chr2:15929358-15929374	-0.26	-0.41	-0.13	-0.4	-0.65	-0.65	-0.59	-0.64
chr2:16038514-16038535	-0.44	-0.46	-0.43	-0.66	-0.71	-0.23	-0.56	-0.7
chr2:16045601-16045641	-0.43	-0.32	-0.43	-0.61	-0.55	-0.74	-0.58	-0.49
chr2:16072204-16072228	0.25	-0.35	0.1	2.38	-0.44	-0.24	-0.4	0.34
chr2:16102139-16102157	-0.27	-0.19	0.13	0.47	-0.2	-0.65	-0.08	-0.34
chr2:16138848-16138881	-0.35	-0.36	-0.45	-0.34	-0.22	-0.6	-0.55	-0.67
chr2:16242057-16242087	-0.25	-0.35	-0.11	-0.12	-0.67	0.32	-0.08	-0.1
chr2:16330349-16330365	-0.43	-0.47	-0.4	-0.67	-0.75	-0.66	-0.61	-0.56
chr2:16334862-16334883	-0.34	-0.35	-0.37	-0.57	-0.59	1.82	-0.27	-0.38
chr2:16390730-16390770	-0.18	-0.31	-0.41	-0.46	0.66	-0.67	-0.55	-0.65
chr2:16447125-16447161	-0.31	0.54	0.4	-0.55	-0.57	0.03	-0.48	-0.56
chr2:16505597-16505626	0.09	-0.29	-0.36	-0.54	-0.61	-0.53	-0.5	-0.5
chr2:16563350-16563367	-0.39	0.23	0.08	-0.19	-0.1	-0.73	-0.51	-0.67
chr2:16568553-16568574	-0.47	-0.38	-0.48	-0.69	-0.52	-0.76	-0.6	-0.52
chr2:16597561-16597588	1.25	-0.38	-0.36	0.45	-0.64	-0.34	-0.48	-0.45
chr2:16620139-16620155	-0.47	-0.36	-0.5	-0.48	-0.73	-0.69	-0.63	-0.66
chr2:16677161-16677177	1.43	0.14	-0.34	-0.51	-0.4	-0.61	1.67	-0.52
chr2:16797004-16797024	0.25	2.64	-0.12	-0.39	-0.48	0.43	-0.2	-0.16
chr2:16907447-16907470	-0.19	-0.4	-0.4	-0.55	-0.64	-0.62	-0.58	-0.66
chr2:17044407-17044428	-0.4	0.54	-0.41	-0.58	-0.67	-0.61	-0.49	-0.62
chr2:17075881-17075898	-0.34	-0.27	-0.42	-0.6	-0.48	-0.49	-0.05	-0.57
chr2:17160433-17160452	-0.33	-0.15	0.36	-0.29	-0.53	0.14	-0.46	1.11
chr2:17223365-17223382	-0.47	-0.52	-0.5	-0.66	-0.76	-0.82	-0.65	-0.73
chr2:17238063-17238081	-0.51	-0.58	-0.56	-0.71	-0.84	-0.86	-0.58	-0.58
chr2:17330813-17330827	-0.09	-0.36	-0.34	-0.44	-0.64	-0.12	-0.52	-0.54
chr2:17347418-17347443	-0.06	-0.36	-0.35	-0.55	-0.64	-0.31	0.57	0.39
chr2:17479697-17479726	3.47	-0.35	-0.29	0.68	1.63	-0.67	0.41	-0.44
chr2:17553836-17553859	-0.5	-0.49	-0.39	-0.7	-0.78	-0.81	-0.65	-0.71
chr2:17583755-17583776	-0.43	-0.34	-0.44	-0.48	-0.5	-0.77	-0.6	-0.67
chr2:17589102-17589147	-0.13	0.12	-0.05	-0.4	-0.66	-0.56	-0.22	0.27
chr2:17636955-17636974	0.1	-0.11	-0.39	0.85	-0.59	1.1	-0.47	-0.6
chr2:17653567-17653584	-0.11	-0.34	0.1	-0.07	-0.48	-0.19	-0.54	-0.6
chr2:17688548-17688579	0.11	-0.44	-0.4	-0.48	-0.66	-0.69	-0.53	-0.63
chr2:17705579-17705618	-0.15	-0.24	-0.21	-0.55	0.93	-0.53	0.51	-0.56
chr2:17719867-17719896	1.21	-0.39	-0.3	-0.56	-0.2	-0.57	0.9	-0.25
chr2:17748445-17748469	-0.41	-0.51	-0.46	-0.62	-0.73	-0.69	-0.6	-0.55
chr2:17796573-17796605	0.04	0.36	0.34	0.52	1.37	0.12	0.85	-0.48
chr2:17796777-17796796	-0.38	-0.34	-0.08	-0.4	-0.59	-0.72	-0.43	-0.65
chr2:17837017-17837041	-0.21	0.14	-0.05	-0.44	-0.35	-0.47	-0.51	0.18
chr2:17874148-17874168	-0.28	-0.16	-0.2	-0.54	-0.62	-0.67	-0.32	-0.56
chr2:17888343-17888363	-0.2	-0.38	-0.39	-0.36	-0.67	-0.62	-0.6	-0.59
chr2:17935474-17935502	0.55	-0.3	0.68	-0.0	-0.16	-0.19	0.41	-0.15
chr2:17970783-17970805	-0.16	-0.02	-0.11	0.21	-0.66	-0.64	-0.55	-0.63
chr2:18146529-18146549	0.11	3.17	-0.03	0.07	-0.58	-0.6	0.33	-0.22
chr2:18199915-18199933	1.82	-0.38	0.6	0.41	-0.65	-0.64	-0.53	-0.31
chr2:18201511-18201525	-0.01	-0.34	0.45	0.21	-0.64	-0.59	-0.47	-0.67
chr2:18205679-18205707	-0.15	-0.11	-0.05	0.49	-0.29	-0.55	-0.5	-0.48
chr2:18214862-18214877	-0.42	-0.44	-0.25	-0.5	-0.69	-0.73	0.07	-0.59
chr2:18296132-18296157	-0.17	0.74	-0.22	-0.54	-0.17	-0.51	-0.49	0.84
chr2:18303880-18303900	3.07	-0.19	0.01	-0.14	3.5	-0.6	-0.14	-0.49
chr2:18309633-18309653	-0.47	-0.5	-0.5	-0.73	-0.8	-0.81	-0.64	-0.7
chr2:18314758-18314815	-0.21	-0.04	-0.38	-0.46	-0.56	-0.64	-0.49	-0.28
chr2:18322302-18322326	1.29	0.3	2.72	0.3	-0.47	-0.21	1.16	-0.53
chr2:18329067-18329082	0.26	-0.31	2.67	0.78	1.49	-0.53	2.07	-0.4
chr2:18329663-18329704	-0.3	-0.35	3.51	-0.26	-0.14	-0.39	0.95	0.53
chr2:18333951-18333973	0.12	-0.22	-0.22	-0.56	-0.56	-0.62	1.52	-0.56
chr2:18338586-18338612	-0.36	0.06	0.67	-0.59	0.11	-0.7	-0.4	0.0
chr2:18359801-18359830	-0.5	-0.52	-0.43	-0.58	-0.66	-0.77	-0.65	-0.49
chr2:18433733-18433747	-0.21	0.17	-0.35	2.08	-0.58	1.72	1.38	-0.21
chr2:18442298-18442315	0.18	-0.37	-0.38	-0.57	3.29	-0.06	0.52	-0.56
chr2:18448839-18448875	-0.47	-0.36	-0.42	-0.68	-0.43	-0.75	-0.59	-0.49
chr2:18492717-18492735	-0.37	-0.37	-0.47	-0.59	-0.65	-0.73	-0.6	-0.56
chr2:18504327-18504349	-0.34	-0.17	-0.4	0.26	-0.46	-0.47	-0.13	-0.48
chr2:18519410-18519428	-0.38	0.19	0.2	-0.35	-0.62	-0.6	1.71	-0.07
chr2:18577683-18577711	1.35	-0.31	0.6	0.22	-0.66	-0.56	-0.48	-0.66
chr2:18691768-18691792	0.32	-0.16	-0.36	-0.35	0.52	-0.63	2.9	0.91
chr2:18706186-18706207	-0.19	1.9	-0.04	-0.18	-0.57	0.57	-0.45	-0.27
chr2:18727920-18727945	-0.32	-0.23	-0.23	-0.56	-0.21	-0.01	-0.5	-0.12
chr2:18756643-18756663	-0.32	-0.01	0.56	-0.57	-0.43	-0.66	-0.03	-0.35
chr2:18788075-18788107	-0.21	1.18	0.39	-0.36	-0.15	0.42	-0.52	-0.62
chr2:18793354-18793375	0.28	-0.33	0.21	1.04	1.35	-0.65	-0.42	0.31
chr2:18793650-18793671	-0.28	-0.37	-0.48	-0.45	-0.7	-0.75	-0.55	-0.69
chr2:18818282-18818305	-0.47	-0.23	-0.49	-0.53	-0.77	-0.76	-0.61	-0.47
chr2:18859839-18859857	-0.34	-0.08	-0.44	-0.65	-0.65	-0.62	0.26	-0.69
chr2:18878681-18878705	1.84	-0.28	-0.33	-0.23	-0.37	-0.44	2.19	-0.54
chr2:18888110-18888129	-0.35	0.42	-0.06	-0.25	-0.38	-0.59	-0.17	-0.63
chr2:18923925-18923953	0.19	-0.36	-0.35	-0.55	-0.61	-0.66	0.67	-0.54
chr2:18932312-18932333	-0.18	0.61	2.04	0.12	-0.42	-0.35	-0.46	0.01
chr2:18939350-18939365	-0.48	-0.5	-0.44	-0.2	-0.7	-0.7	-0.6	-0.52
chr2:18979872-18979893	0.33	-0.17	0.13	-0.27	1.11	-0.61	1.18	0.38
chr2:19008455-19008480	-0.28	-0.48	-0.48	-0.65	-0.34	-0.69	-0.62	-0.58
chr2:19049982-19049996	-0.35	-0.47	-0.46	-0.54	-0.15	-0.69	-0.15	-0.6
chr2:19134819-19134838	-0.28	0.45	-0.33	-0.15	-0.61	-0.5	2.17	-0.58
chr2:19140002-19140018	-0.39	-0.43	-0.37	-0.43	-0.69	0.6	-0.47	0.52
chr2:19230179-19230201	-0.4	-0.39	-0.27	-0.39	-0.41	-0.73	-0.39	1.08
chr2:19248437-19248456	0.78	-0.4	1.33	-0.55	-0.62	-0.58	-0.4	1.17
chr2:19269744-19269773	-0.19	-0.3	-0.31	0.04	0.01	-0.62	-0.16	-0.12
chr2:19314661-19314678	-0.42	-0.53	-0.52	-0.71	-0.44	-0.81	-0.56	-0.53
chr2:19385872-19385886	-0.4	-0.25	0.2	-0.25	-0.57	-0.7	-0.47	-0.5
chr2:19389308-19389333	-0.32	0.22	-0.32	-0.1	1.18	1.68	-0.41	0.29
chr2:19423883-19423902	-0.55	-0.57	-0.57	-0.76	-0.65	-0.87	-0.65	-0.69
chr2:19472864-19472885	1.07	0.44	-0.32	-0.41	0.46	-0.62	-0.48	0.41
chr2:19512108-19512129	-0.11	1.61	-0.36	-0.48	0.23	0.73	1.47	-0.62
chr2:19558324-19558349	-0.29	0.09	0.13	-0.49	0.15	-0.16	1.28	0.8
chr2:19593863-19593891	-0.31	-0.33	-0.35	-0.18	-0.58	-0.18	1.33	1.43
chr3:26742-26777	1.44	2.23	0.27	-0.46	2.04	3.06	1.37	-0.04
chr3:75264-75285	-0.36	0.17	-0.35	-0.57	-0.66	-0.43	-0.38	1.29
chr3:93253-93274	-0.38	-0.48	-0.4	-0.6	-0.73	-0.72	-0.26	-0.47
chr3:106994-107012	-0.39	-0.13	-0.03	-0.57	-0.66	-0.66	-0.48	-0.53
chr3:232150-232181	-0.19	-0.27	-0.01	-0.24	-0.68	-0.76	-0.53	-0.51
chr3:283175-283217	1.59	-0.36	1.36	-0.17	-0.57	-0.57	-0.41	-0.62
chr3:304001-304021	-0.21	0.16	-0.33	-0.53	-0.48	-0.6	2.3	0.6
chr3:391670-391688	-0.23	0.32	-0.36	-0.03	-0.41	0.28	-0.48	-0.51
chr3:392153-392171	0.38	-0.14	0.8	0.67	2.44	-0.59	0.22	-0.6
chr3:579655-579674	-0.27	4.1	-0.27	0.27	-0.55	-0.46	3.83	-0.0
chr3:594867-594885	0.61	-0.19	0.96	0.09	-0.55	-0.7	0.51	-0.24
chr3:650310-650334	-0.22	0.37	2.27	0.67	-0.08	-0.57	0.16	-0.58
chr3:658243-658260	-0.42	-0.29	-0.44	-0.64	-0.67	-0.71	-0.13	-0.67
chr3:670460-670474	-0.18	2.1	0.43	-0.37	-0.56	-0.63	-0.32	0.37
chr3:681161-681177	-0.39	-0.43	-0.31	-0.56	-0.35	-0.72	-0.53	-0.33
chr3:778181-778198	0.04	-0.46	-0.32	-0.42	-0.63	-0.73	-0.58	-0.66
chr3:824148-824198	-0.28	2.55	0.46	0.47	9.13	0.42	-0.43	0.33
chr3:842794-842815	-0.24	-0.2	-0.18	-0.45	0.27	0.51	-0.49	0.77
chr3:851066-851084	1.54	2.77	0.41	-0.35	3.87	-0.55	-0.44	-0.11
chr3:851111-851129	0.99	2.4	0.27	-0.3	2.42	-0.6	-0.38	-0.1
chr3:908269-908288	-0.07	1.22	-0.29	-0.01	0.53	0.16	-0.31	-0.23
chr3:1142284-1142310	-0.09	-0.36	1.57	-0.21	-0.58	-0.06	0.61	-0.57
chr3:1173473-1173492	-0.16	-0.23	0.08	-0.57	-0.58	1.2	0.18	-0.22
chr3:1190514-1190535	-0.35	-0.34	-0.44	-0.64	-0.69	-0.59	-0.37	-0.03
chr3:1226772-1226807	-0.45	-0.45	-0.45	-0.55	-0.69	-0.76	-0.6	-0.61
chr3:1239641-1239662	-0.39	-0.5	-0.45	-0.68	-0.76	-0.57	-0.63	-0.67
chr3:1256651-1256669	-0.28	-0.5	-0.54	-0.71	-0.78	-0.74	-0.64	-0.77
chr3:1335300-1335315	1.29	1.13	1.11	-0.33	0.05	0.74	-0.4	-0.48
chr3:1413256-1413280	-0.38	-0.48	-0.21	-0.61	-0.74	-0.79	-0.62	-0.58
chr3:1413365-1413398	-0.51	-0.53	-0.53	-0.71	-0.78	-0.55	-0.64	-0.73
chr3:1468119-1468143	1.2	1.2	-0.24	0.56	1.5	0.62	-0.49	0.19
chr3:1479795-1479818	-0.46	-0.47	-0.46	-0.59	-0.73	-0.82	-0.64	-0.73
chr3:1489894-1489911	-0.37	-0.46	-0.35	-0.64	-0.64	-0.74	-0.45	-0.71
chr3:1490020-1490079	0.14	-0.3	0.14	-0.58	-0.4	-0.6	-0.05	-0.54
chr3:1490640-1490663	-0.34	0.74	-0.31	-0.11	-0.46	1.16	-0.0	-0.27
chr3:1490966-1490991	1.7	2.05	-0.36	0.3	1.85	0.85	-0.46	-0.37
chr3:1533670-1533684	0.98	3.54	-0.33	-0.53	0.72	-0.23	-0.35	-0.49
chr3:1688087-1688108	0.36	3.85	-0.28	0.35	1.22	2.14	-0.38	0.49
chr3:1698577-1698595	0.0	-0.22	-0.32	0.5	-0.59	1.29	-0.51	-0.42
chr3:1813950-1813983	0.93	-0.27	0.08	-0.38	-0.43	-0.54	-0.48	-0.4
chr3:1837271-1837288	0.05	-0.37	0.47	1.01	4.65	0.98	-0.4	-0.59
chr3:1853888-1853905	0.52	-0.24	-0.04	-0.53	-0.5	0.03	-0.24	-0.47
chr3:1858657-1858678	1.82	0.79	-0.12	-0.09	2.9	-0.3	-0.41	-0.34
chr3:1871800-1871836	0.03	1.43	-0.14	1.69	0.47	-0.59	0.41	-0.38
chr3:1917384-1917420	-0.12	1.27	-0.31	0.31	0.43	-0.43	0.05	-0.58
chr3:1986497-1986520	-0.44	-0.42	-0.46	-0.55	-0.73	-0.66	-0.59	-0.68
chr3:1989191-1989205	-0.35	-0.1	-0.14	0.77	-0.64	0.1	-0.52	-0.58
chr3:2005871-2005895	-0.44	-0.39	-0.32	-0.69	-0.78	-0.81	-0.62	-0.75
chr3:2005957-2005972	-0.5	-0.36	-0.48	-0.71	-0.64	-0.73	-0.53	-0.55
chr3:2091564-2091579	-0.39	-0.5	-0.43	-0.65	-0.77	-0.74	-0.59	-0.73
chr3:2130044-2130060	0.07	-0.29	-0.11	-0.41	-0.64	-0.69	-0.51	-0.44
chr3:2144027-2144046	1.47	-0.39	0.17	3.63	0.4	-0.11	0.16	-0.03
chr3:2168173-2168213	-0.2	0.9	-0.41	-0.53	-0.64	0.1	-0.54	0.46
chr3:2168506-2168525	-0.46	-0.5	-0.48	-0.67	-0.67	-0.49	-0.61	-0.66
chr3:2207123-2207143	0.82	-0.11	-0.0	-0.0	-0.34	-0.19	-0.06	0.53
chr3:2210235-2210255	-0.24	-0.44	-0.44	-0.56	-0.69	-0.34	-0.43	-0.36
chr3:2221523-2221555	-0.46	-0.51	-0.47	-0.52	-0.73	-0.77	-0.61	-0.63
chr3:2233151-2233178	-0.01	-0.35	0.18	-0.16	-0.25	-0.3	-0.31	-0.24
chr3:2304221-2304240	-0.33	-0.09	1.9	-0.1	-0.64	-0.63	0.8	-0.63
chr3:2365513-2365540	-0.17	2.95	-0.27	-0.51	-0.56	-0.62	1.16	-0.52
chr3:2376428-2376448	-0.12	-0.42	-0.42	-0.62	-0.68	-0.7	-0.19	-0.36
chr3:2407266-2407292	-0.37	0.08	-0.38	-0.57	-0.53	-0.68	-0.28	-0.62
chr3:2468284-2468301	-0.43	-0.36	-0.47	-0.56	-0.74	-0.64	-0.53	-0.68
chr3:2511066-2511082	-0.48	-0.2	-0.39	-0.68	-0.76	-0.71	-0.37	-0.74
chr3:2514215-2514239	-0.29	-0.46	-0.18	-0.33	-0.68	-0.73	-0.6	-0.63
chr3:2527085-2527100	-0.44	-0.49	-0.48	-0.68	-0.81	-0.67	-0.52	-0.71
chr3:2612737-2612752	-0.15	0.85	-0.36	-0.54	0.44	1.44	-0.31	-0.22
chr3:2613333-2613348	-0.35	-0.49	-0.31	-0.55	-0.71	-0.74	-0.45	-0.69
chr3:2670641-2670663	-0.44	-0.34	-0.48	-0.34	-0.64	-0.7	-0.38	-0.64
chr3:2769146-2769167	-0.38	0.75	0.16	0.36	-0.49	1.26	-0.54	-0.33
chr3:2769232-2769263	-0.39	-0.05	-0.45	-0.58	-0.68	-0.72	-0.39	-0.59
chr3:2856415-2856431	-0.35	-0.41	-0.36	-0.54	-0.67	-0.64	0.03	-0.48
chr3:2891143-2891166	-0.27	0.86	-0.16	-0.36	-0.61	0.55	-0.38	-0.46
chr3:2891348-2891367	0.57	0.49	-0.34	-0.47	1.28	-0.21	-0.47	-0.61
chr3:2941784-2941802	-0.52	-0.54	-0.54	-0.73	-0.81	-0.86	-0.56	-0.72
chr3:2975809-2975829	-0.36	-0.14	-0.03	-0.56	0.93	-0.63	0.44	-0.16
chr3:2984311-2984334	-0.42	-0.32	-0.32	-0.61	-0.57	-0.68	-0.43	-0.57
chr3:2994830-2994856	0.13	-0.41	-0.35	-0.44	-0.56	-0.39	-0.37	-0.35
chr3:2997740-2997760	-0.43	-0.5	-0.5	-0.69	-0.72	-0.81	-0.59	-0.74
chr3:3002955-3002984	-0.35	-0.35	1.36	5.02	-0.59	0.29	-0.13	-0.38
chr3:3024925-3024948	-0.17	-0.34	-0.01	-0.1	-0.53	-0.66	-0.44	-0.32
chr3:3243369-3243386	-0.45	-0.45	-0.45	-0.59	-0.57	-0.47	-0.58	-0.62
chr3:3369972-3369989	-0.27	-0.48	-0.35	-0.35	-0.66	-0.74	-0.59	-0.62
chr3:3370453-3370467	-0.01	-0.41	-0.41	-0.5	1.0	-0.59	-0.54	-0.43
chr3:3476852-3476906	-0.15	-0.21	0.1	-0.6	-0.55	-0.54	0.47	-0.66
chr3:3480271-3480296	-0.21	1.15	0.23	-0.53	-0.62	-0.43	0.76	-0.41
chr3:3518972-3518992	0.88	-0.28	-0.34	0.76	-0.08	-0.57	-0.23	-0.61
chr3:3554548-3554571	-0.33	0.49	1.59	-0.38	-0.57	-0.61	-0.47	0.59
chr3:3573603-3573634	-0.27	0.52	0.26	-0.53	-0.6	0.26	-0.26	-0.6
chr3:3573708-3573742	0.27	0.74	-0.2	-0.34	-0.58	-0.66	1.01	-0.26
chr3:3617692-3617711	-0.34	0.14	-0.34	-0.62	-0.7	-0.24	-0.47	-0.43
chr3:3651077-3651100	0.23	-0.29	-0.22	-0.38	-0.45	-0.57	-0.2	-0.64
chr3:3674831-3674850	-0.26	0.22	-0.4	0.0	0.63	-0.69	-0.51	-0.27
chr3:3696173-3696195	-0.44	-0.45	-0.47	-0.66	-0.62	-0.62	-0.21	-0.15
chr3:3706328-3706347	-0.02	-0.26	-0.08	0.06	2.18	-0.69	-0.49	-0.17
chr3:3706484-3706522	-0.36	-0.2	0.17	-0.37	-0.54	-0.24	-0.43	-0.58
chr3:3773099-3773121	-0.43	-0.49	-0.45	-0.63	-0.75	-0.71	-0.58	-0.6
chr3:3814619-3814638	-0.53	-0.55	-0.55	-0.72	-0.76	-0.85	-0.58	-0.73
chr3:3819559-3819581	0.14	-0.21	-0.33	-0.38	0.52	-0.71	-0.37	-0.47
chr3:3864631-3864657	-0.46	-0.5	-0.48	-0.58	-0.42	-0.62	-0.57	-0.71
chr3:3910755-3910778	-0.01	-0.3	-0.39	-0.57	-0.66	0.07	-0.31	-0.65
chr3:4068739-4068753	-0.36	-0.06	0.98	-0.34	-0.43	-0.67	-0.45	-0.4
chr3:4073843-4073870	-0.34	-0.35	0.92	-0.39	0.3	-0.54	-0.45	-0.61
chr3:4141764-4141779	-0.27	-0.37	-0.39	-0.48	-0.66	-0.55	-0.52	-0.59
chr3:4215950-4215981	-0.37	0.16	0.86	-0.58	-0.34	-0.42	1.77	-0.58
chr3:4258154-4258179	-0.16	-0.29	0.74	1.17	-0.61	-0.39	-0.48	1.4
chr3:4376581-4376600	-0.35	2.51	0.48	-0.54	-0.51	-0.07	-0.36	-0.39
chr3:4500791-4500829	-0.16	-0.33	0.26	-0.15	-0.48	0.78	0.86	0.03
chr3:4526019-4526035	-0.32	-0.11	-0.19	-0.34	-0.6	-0.23	-0.42	-0.58
chr3:4526139-4526211	-0.17	-0.12	-0.33	-0.57	-0.1	-0.1	-0.41	-0.06
chr3:4528351-4528385	-0.35	0.3	0.3	-0.22	-0.16	0.87	-0.52	-0.64
chr3:4545093-4545119	-0.36	-0.04	-0.3	-0.56	-0.42	0.16	-0.52	-0.56
chr3:4546800-4546820	-0.47	-0.51	-0.31	-0.66	-0.76	-0.76	-0.59	-0.76
chr3:4553941-4553967	2.06	3.18	0.1	-0.36	-0.46	1.46	0.93	1.78
chr3:4577436-4577452	-0.12	-0.36	-0.04	-0.28	0.01	-0.59	0.98	0.24
chr3:4605152-4605171	-0.3	-0.41	-0.24	-0.59	-0.71	-0.59	-0.51	-0.72
chr3:4609779-4609842	-0.34	3.82	0.16	0.32	1.34	-0.65	-0.31	-0.6
chr3:4664157-4664174	-0.41	-0.36	-0.14	-0.34	-0.0	-0.75	0.16	-0.49
chr3:4673055-4673074	-0.19	-0.44	-0.16	-0.49	-0.08	-0.7	-0.54	-0.62
chr3:4716073-4716087	0.76	2.02	0.2	-0.56	-0.48	-0.7	-0.16	-0.56
chr3:4743897-4743958	-0.17	-0.19	-0.13	-0.55	-0.66	-0.43	-0.06	-0.08
chr3:4862624-4862638	0.84	-0.06	-0.39	0.24	-0.42	-0.26	1.2	-0.6
chr3:4995664-4995687	-0.13	-0.39	-0.21	-0.58	-0.59	-0.11	-0.18	-0.61
chr3:5013915-5013956	-0.14	0.1	-0.25	1.6	-0.6	-0.66	-0.33	0.4
chr3:5039304-5039326	-0.38	-0.31	-0.44	-0.59	-0.67	-0.76	-0.49	-0.64
chr3:5040115-5040135	-0.13	0.86	-0.27	-0.56	-0.31	1.39	-0.12	0.43
chr3:5062728-5062750	-0.32	-0.33	2.54	-0.37	-0.15	-0.59	3.67	-0.33
chr3:5083707-5083722	-0.48	-0.53	-0.48	-0.71	-0.5	-0.71	-0.63	-0.72
chr3:5086729-5086749	1.0	0.46	0.61	-0.54	-0.23	2.55	0.72	5.34
chr3:5087190-5087207	-0.33	-0.32	-0.38	-0.2	-0.47	-0.66	-0.53	-0.58
chr3:5111046-5111069	-0.38	-0.22	0.1	-0.5	0.25	0.08	-0.1	-0.37
chr3:5244881-5244903	0.09	-0.39	-0.39	-0.59	-0.32	-0.69	-0.0	-0.59
chr3:5433513-5433543	-0.11	2.21	0.3	-0.31	-0.48	-0.08	2.01	1.17
chr3:5513041-5513063	-0.24	-0.11	-0.36	-0.55	-0.64	-0.48	2.46	-0.4
chr3:5518488-5518518	0.19	0.97	0.18	-0.49	0.18	-0.67	-0.28	-0.53
chr3:5547913-5547946	-0.31	-0.28	-0.36	-0.17	-0.33	-0.68	-0.44	-0.65
chr3:5742364-5742402	-0.42	-0.47	-0.1	-0.56	-0.72	-0.68	-0.61	-0.57
chr3:5763905-5763927	0.36	1.17	5.71	-0.5	-0.51	-0.53	2.72	-0.21
chr3:5853266-5853296	-0.39	-0.09	-0.24	-0.49	-0.7	-0.63	-0.54	0.08
chr3:5934120-5934143	-0.19	-0.18	-0.37	-0.46	-0.47	2.29	-0.39	-0.38
chr3:6124013-6124032	-0.24	-0.1	0.35	0.48	-0.6	0.08	-0.44	-0.37
chr3:6191616-6191636	-0.36	-0.37	-0.38	-0.64	-0.3	-0.2	-0.59	-0.74
chr3:6240346-6240364	-0.48	-0.51	-0.49	-0.56	-0.76	-0.78	-0.49	-0.61
chr3:6253387-6253402	-0.21	1.22	1.69	1.18	-0.44	1.0	2.49	0.56
chr3:6274393-6274411	-0.25	-0.45	-0.42	-0.46	-0.63	-0.66	-0.5	-0.39
chr3:6317454-6317478	-0.25	1.56	0.25	-0.19	-0.54	-0.66	-0.53	0.69
chr3:6361898-6361923	0.34	-0.14	-0.12	-0.27	-0.58	-0.66	0.36	-0.3
chr3:6399188-6399204	0.06	0.0	-0.31	-0.55	-0.59	-0.7	0.12	-0.42
chr3:6483296-6483356	-0.32	0.45	-0.1	0.5	-0.5	-0.01	0.12	0.08
chr3:6560086-6560106	-0.5	-0.56	-0.56	-0.75	-0.78	-0.86	-0.69	-0.79
chr3:6613707-6613733	-0.09	-0.32	-0.31	-0.01	-0.49	1.03	-0.5	-0.3
chr3:6637666-6637688	-0.35	-0.14	1.83	-0.52	-0.58	0.3	-0.37	-0.58
chr3:6641153-6641170	-0.37	-0.4	-0.37	-0.49	-0.59	-0.78	-0.54	-0.5
chr3:6664529-6664543	-0.3	1.2	0.51	-0.4	-0.47	0.1	-0.27	0.21
chr3:6750005-6750039	-0.3	-0.05	0.44	-0.21	-0.6	0.94	-0.28	-0.4
chr3:6797950-6797971	-0.3	0.3	1.26	0.26	0.18	1.23	0.83	1.13
chr3:6803518-6803532	-0.4	0.09	-0.42	-0.2	-0.69	-0.61	-0.09	0.35
chr3:6840511-6840527	-0.34	-0.02	0.07	3.21	0.44	-0.66	-0.44	-0.37
chr3:6878020-6878040	-0.41	-0.33	-0.02	0.06	-0.58	-0.45	-0.4	-0.58
chr3:6905738-6905752	-0.22	-0.2	-0.45	-0.64	-0.37	-0.74	-0.52	-0.62
chr3:7065491-7065511	-0.1	-0.37	-0.33	-0.56	-0.35	-0.68	-0.32	-0.64
chr3:7086290-7086306	-0.36	-0.25	-0.17	-0.51	-0.7	-0.28	-0.07	-0.69
chr3:7167755-7167787	-0.16	-0.09	-0.24	-0.45	-0.57	-0.33	0.04	1.02
chr3:7213116-7213151	-0.58	-0.61	-0.6	-0.79	-0.87	-0.86	-0.73	-0.76
chr3:7260916-7260932	-0.27	0.88	-0.32	-0.32	-0.38	-0.73	0.49	-0.58
chr3:7286101-7286118	-0.47	-0.34	-0.39	-0.67	-0.71	-0.72	-0.57	-0.42
chr3:7320320-7320340	-0.08	-0.46	-0.35	-0.63	-0.23	-0.79	-0.51	-0.72
chr3:7379911-7379931	-0.4	-0.35	-0.28	-0.61	-0.7	-0.57	-0.58	-0.64
chr3:7445100-7445115	0.32	-0.23	-0.28	-0.56	-0.27	-0.69	-0.4	-0.56
chr3:7451876-7451901	-0.22	-0.16	-0.08	-0.55	3.92	-0.58	-0.49	-0.59
chr3:7474976-7474994	-0.54	-0.51	-0.56	-0.74	-0.69	-0.72	-0.66	-0.77
chr3:7475188-7475214	-0.39	-0.45	-0.37	-0.62	-0.59	-0.77	-0.44	-0.53
chr3:7475487-7475505	-0.51	-0.53	-0.53	-0.73	-0.73	-0.73	-0.66	-0.76
chr3:7482449-7482466	-0.37	-0.43	-0.48	-0.69	-0.6	-0.59	-0.42	-0.64
chr3:7508203-7508218	-0.15	-0.31	0.1	-0.53	0.01	-0.65	-0.52	-0.42
chr3:7644799-7644824	1.33	-0.35	2.81	1.94	-0.59	-0.17	0.17	1.04
chr3:7649433-7649460	0.66	0.67	-0.33	0.23	-0.16	0.1	-0.49	0.8
chr3:7702689-7702706	-0.44	-0.26	-0.46	-0.55	-0.71	-0.7	-0.57	-0.69
chr3:7735982-7735998	-0.42	-0.46	-0.44	-0.52	-0.72	-0.78	-0.21	-0.67
chr3:7775878-7775919	1.39	0.49	-0.18	-0.55	0.28	1.45	-0.26	2.39
chr3:7784222-7784245	-0.35	-0.16	0.68	-0.47	-0.15	-0.5	1.39	-0.6
chr3:7791936-7791974	-0.2	-0.08	0.43	1.51	0.86	-0.63	-0.23	0.93
chr3:7889604-7889623	-0.11	-0.12	-0.19	-0.06	-0.42	-0.7	0.22	-0.51
chr3:7948533-7948554	-0.19	-0.07	-0.37	-0.46	-0.31	-0.02	-0.34	-0.45
chr3:7951300-7951316	-0.21	-0.38	-0.44	-0.6	-0.34	-0.75	-0.42	-0.47
chr3:7953590-7953609	1.67	-0.35	0.37	-0.33	-0.56	-0.54	-0.44	0.85
chr3:8006972-8006994	-0.38	-0.22	0.01	-0.32	-0.7	-0.1	-0.48	-0.41
chr3:8012347-8012362	-0.43	-0.39	-0.37	-0.38	-0.59	-0.71	-0.59	-0.66
chr3:8048569-8048599	-0.23	0.65	-0.06	-0.44	-0.52	1.3	0.35	2.41
chr3:8250905-8250920	-0.45	-0.37	-0.39	-0.63	-0.71	-0.2	-0.56	-0.64
chr3:8260667-8260701	0.03	0.45	-0.35	-0.38	-0.58	-0.19	0.88	-0.47
chr3:8320213-8320237	3.01	0.1	-0.13	2.44	0.76	-0.51	0.27	-0.11
chr3:8529055-8529075	-0.42	-0.39	-0.43	-0.6	-0.45	-0.67	-0.59	-0.49
chr3:8603890-8603913	-0.28	-0.48	-0.49	-0.67	-0.42	-0.5	-0.54	-0.56
chr3:8606767-8606807	0.75	-0.35	-0.38	-0.17	1.69	0.5	-0.36	-0.63
chr3:8635617-8635642	-0.45	-0.47	-0.46	-0.26	-0.63	-0.66	-0.57	-0.63
chr3:8647123-8647142	-0.36	0.74	0.15	-0.56	-0.54	-0.63	-0.11	-0.57
chr3:8696729-8696750	-0.36	-0.32	-0.33	-0.56	-0.23	-0.6	-0.51	-0.29
chr3:8780567-8780629	0.26	-0.03	0.43	-0.15	-0.46	-0.12	0.26	0.16
chr3:8835311-8835326	-0.22	-0.46	-0.37	-0.65	-0.71	-0.74	-0.59	-0.51
chr3:8878065-8878086	0.19	0.47	-0.14	1.22	-0.59	-0.52	0.31	0.72
chr3:8928416-8928459	0.26	0.14	1.02	1.91	-0.55	-0.53	1.05	-0.13
chr3:8942391-8942411	-0.35	-0.31	-0.04	-0.54	1.94	-0.65	0.34	-0.57
chr3:8952158-8952187	-0.37	-0.45	-0.37	-0.56	-0.6	-0.4	-0.58	-0.6
chr3:8998834-8998859	-0.45	-0.5	-0.49	-0.66	-0.72	-0.63	-0.34	-0.41
chr3:8999339-8999364	0.05	-0.36	2.09	1.74	-0.58	-0.62	-0.42	-0.11
chr3:9032752-9032770	-0.02	-0.36	-0.33	0.52	-0.6	-0.62	-0.48	0.14
chr3:9074162-9074183	-0.43	-0.43	-0.45	-0.61	-0.31	-0.57	-0.05	0.57
chr3:9144806-9144864	-0.41	-0.42	-0.43	-0.43	-0.65	-0.67	-0.48	-0.65
chr3:9253232-9253251	-0.55	-0.59	-0.58	-0.78	-0.79	-0.89	-0.67	-0.83
chr3:9254691-9254723	0.54	-0.24	-0.41	-0.59	-0.61	-0.01	-0.02	-0.29
chr3:9254798-9254822	-0.22	0.25	-0.11	-0.6	-0.52	-0.71	-0.25	-0.32
chr3:9333856-9333896	-0.08	0.11	1.41	2.34	-0.32	-0.52	-0.38	0.67
chr3:9335935-9335956	-0.44	-0.42	-0.48	-0.61	-0.24	-0.7	-0.57	-0.51
chr3:9357704-9357731	-0.07	0.13	-0.23	-0.53	-0.67	1.42	-0.32	-0.6
chr3:9369789-9369811	-0.38	-0.38	0.07	-0.1	-0.56	-0.7	-0.52	-0.27
chr3:9490246-9490307	0.09	-0.3	-0.34	0.04	-0.47	-0.6	-0.49	1.31
chr3:9514594-9514617	-0.24	-0.4	-0.12	-0.03	-0.4	-0.66	-0.51	-0.44
chr3:9546615-9546648	-0.38	-0.44	-0.45	-0.65	-0.66	0.17	-0.58	-0.48
chr3:9667013-9667034	-0.39	-0.45	-0.36	-0.55	-0.65	-0.78	-0.51	-0.68
chr3:9801369-9801394	-0.24	-0.44	-0.24	-0.54	-0.46	-0.6	-0.48	-0.67
chr3:9827012-9827033	0.49	-0.02	-0.3	-0.59	-0.49	-0.67	0.15	-0.48
chr3:9827997-9828016	1.22	1.04	0.92	0.11	-0.01	-0.64	-0.2	-0.47
chr3:9848770-9848829	-0.14	-0.38	-0.1	-0.34	-0.59	0.62	0.18	-0.58
chr3:9854230-9854272	0.19	-0.35	-0.06	-0.37	-0.61	-0.64	-0.09	0.89
chr3:9930902-9930927	-0.2	-0.35	1.26	-0.55	-0.57	-0.64	2.1	-0.08
chr3:9936812-9936833	-0.27	-0.41	-0.26	-0.48	-0.68	-0.68	-0.16	-0.56
chr3:9948678-9948698	-0.45	-0.33	-0.43	-0.46	-0.38	-0.62	-0.5	-0.5
chr3:10053556-10053578	-0.39	0.35	-0.17	-0.11	-0.63	-0.67	-0.53	-0.58
chr3:10080884-10080937	1.51	0.21	0.98	-0.33	-0.61	0.07	-0.27	-0.62
chr3:10126837-10126858	0.72	-0.18	-0.06	0.72	-0.45	-0.44	1.13	-0.56
chr3:10216201-10216223	-0.48	-0.49	-0.51	-0.67	-0.61	-0.74	-0.63	-0.68
chr3:10216613-10216627	0.74	-0.23	2.29	-0.08	-0.55	-0.57	2.54	-0.16
chr3:10272218-10272297	0.08	1.09	0.79	1.01	-0.58	2.11	-0.0	0.6
chr3:10430529-10430554	-0.15	0.77	1.87	1.12	-0.53	0.58	0.88	1.98
chr3:10682424-10682450	-0.17	-0.07	-0.38	-0.47	-0.34	-0.68	-0.41	0.05
chr3:10787508-10787524	-0.45	-0.52	-0.48	-0.68	-0.79	-0.79	-0.62	-0.58
chr3:10799737-10799756	-0.21	-0.01	0.15	-0.56	1.45	1.84	-0.12	-0.58
chr3:10813614-10813652	0.03	0.09	0.02	-0.24	-0.24	-0.43	-0.28	-0.45
chr3:10849820-10849864	-0.23	-0.33	-0.33	0.04	-0.3	-0.34	1.07	-0.56
chr3:10941397-10941420	-0.16	0.28	0.1	0.08	-0.52	-0.49	-0.48	-0.52
chr3:11048099-11048132	-0.33	-0.29	0.97	-0.53	0.16	-0.05	-0.3	0.19
chr3:11048315-11048340	0.21	-0.19	0.35	-0.41	-0.5	0.45	-0.3	-0.23
chr3:11050253-11050283	0.75	-0.31	0.68	0.11	0.94	-0.06	0.67	-0.37
chr3:11051956-11051977	0.13	-0.12	0.23	0.37	-0.64	-0.55	0.36	-0.65
chr3:11164696-11164721	-0.19	0.2	-0.21	1.06	-0.18	0.12	-0.32	0.2
chr3:11237804-11237839	-0.46	-0.48	-0.38	-0.27	-0.73	-0.45	-0.6	-0.59
chr3:11251296-11251320	0.26	-0.15	2.51	2.06	-0.53	0.49	-0.1	-0.3
chr3:11838617-11838641	-0.31	-0.49	-0.37	-0.53	-0.66	-0.73	-0.61	-0.67
chr3:11912593-11912609	-0.28	-0.46	-0.46	-0.65	-0.74	-0.39	-0.52	-0.6
chr3:14095176-14095205	-0.02	-0.44	-0.47	-0.64	-0.76	-0.78	-0.56	-0.71
chr3:14311405-14311425	0.24	-0.47	-0.31	-0.51	-0.72	-0.74	-0.58	-0.66
chr3:14758582-14758601	-0.39	-0.22	-0.22	-0.51	-0.66	-0.7	0.17	-0.46
chr3:14758927-14758943	-0.4	-0.19	-0.29	-0.63	-0.61	-0.44	-0.52	-0.27
chr3:14906449-14906469	0.12	-0.33	0.59	-0.41	0.72	-0.47	-0.1	0.01
chr3:15511831-15511855	-0.4	-0.04	-0.4	-0.6	-0.62	0.27	-0.37	-0.56
chr3:15512121-15512170	-0.28	-0.35	0.31	2.06	-0.44	-0.58	-0.47	-0.55
chr3:15523785-15523814	-0.32	-0.4	-0.49	-0.63	-0.69	-0.79	-0.49	-0.58
chr3:15763127-15763151	-0.27	-0.35	-0.27	-0.35	0.18	-0.34	-0.47	-0.57
chr3:16019640-16019660	0.54	0.47	-0.23	3.21	-0.4	-0.59	-0.49	-0.51
chr3:16036738-16036761	-0.07	-0.34	-0.34	-0.51	-0.66	-0.58	-0.24	-0.53
chr3:16397041-16397061	-0.4	-0.45	-0.37	-0.63	-0.58	-0.61	-0.56	-0.6
chr3:16402066-16402081	-0.36	-0.44	-0.41	-0.6	-0.61	-0.17	-0.27	-0.56
chr3:16469200-16469220	-0.32	-0.33	1.58	-0.2	-0.56	-0.63	-0.43	-0.52
chr3:16597272-16597293	-0.36	0.63	0.99	-0.45	-0.64	-0.53	-0.48	-0.23
chr3:16618454-16618477	-0.28	-0.36	-0.26	0.2	-0.0	0.01	-0.19	-0.49
chr3:16861452-16861474	0.59	-0.08	1.08	-0.52	-0.49	-0.54	0.26	-0.07
chr3:16913886-16913916	-0.42	-0.49	-0.33	-0.67	-0.75	-0.64	-0.57	-0.71
chr3:17158460-17158485	-0.05	-0.32	-0.43	-0.55	-0.58	-0.68	-0.57	-0.55
chr3:17162061-17162079	-0.07	-0.28	0.37	-0.38	-0.6	0.44	0.18	-0.43
chr3:17179947-17179970	-0.3	0.03	-0.35	0.16	-0.27	-0.57	-0.48	-0.57
chr3:17184047-17184105	-0.06	-0.19	-0.29	-0.51	-0.48	-0.01	-0.1	-0.42
chr3:17220413-17220446	-0.28	-0.41	-0.03	0.07	-0.29	-0.29	-0.46	-0.56
chr3:17266696-17266715	0.27	0.27	-0.22	0.22	2.2	0.08	-0.46	0.27
chr3:17504773-17504794	-0.14	-0.06	-0.33	-0.15	-0.36	-0.45	-0.52	-0.31
chr3:17540003-17540025	-0.36	0.09	-0.1	-0.05	-0.35	-0.0	0.32	-0.59
chr3:17559057-17559076	-0.25	-0.24	-0.15	-0.49	-0.72	-0.63	-0.38	-0.61
chr3:17559661-17559682	-0.37	-0.48	-0.47	-0.53	-0.71	-0.78	-0.61	-0.5
chr3:17559883-17559905	-0.1	-0.28	0.05	0.55	-0.5	-0.55	-0.25	-0.32
chr3:17560021-17560035	-0.45	-0.38	-0.51	-0.67	-0.77	-0.8	-0.64	-0.74
chr3:17560342-17560371	-0.34	0.02	1.2	-0.1	-0.27	6.79	0.1	0.01
chr3:17575663-17575681	-0.5	-0.54	-0.53	-0.62	-0.78	-0.79	-0.64	-0.61
chr3:17657620-17657644	-0.14	-0.45	-0.37	-0.62	-0.52	-0.72	-0.32	-0.6
chr3:17689115-17689140	-0.27	-0.05	-0.01	-0.39	-0.61	-0.43	0.18	-0.47
chr3:17929786-17929804	-0.09	0.21	-0.27	-0.55	-0.33	0.62	-0.21	3.32
chr3:17939553-17939574	-0.42	-0.45	-0.27	-0.64	0.08	-0.65	-0.33	-0.22
chr3:17940050-17940074	0.25	-0.32	0.17	0.07	-0.25	-0.34	-0.13	-0.61
chr3:18003513-18003532	0.91	-0.02	0.14	0.62	0.48	-0.0	-0.46	-0.56
chr3:18009811-18009827	-0.4	-0.5	-0.39	-0.65	-0.66	-0.8	-0.59	-0.73
chr3:18096463-18096481	-0.19	0.02	-0.44	0.08	0.23	-0.7	-0.52	-0.67
chr3:18183404-18183441	-0.36	0.94	-0.29	1.49	-0.46	-0.55	0.08	-0.57
chr3:18193406-18193426	-0.26	1.46	0.1	-0.36	-0.61	-0.6	1.55	1.68
chr3:18213511-18213567	0.89	-0.19	-0.32	-0.51	-0.42	-0.59	0.7	-0.56
chr3:18292008-18292022	-0.46	-0.46	-0.44	-0.6	-0.76	-0.75	-0.61	-0.65
chr3:18307778-18307798	-0.27	-0.38	-0.39	-0.51	-0.65	-0.5	-0.56	-0.5
chr3:18307857-18307871	-0.42	-0.5	-0.47	-0.56	-0.64	-0.77	-0.42	-0.49
chr3:18328363-18328394	0.95	-0.33	1.42	0.16	-0.17	0.23	1.96	1.11
chr3:18333318-18333347	-0.46	-0.47	-0.41	-0.64	-0.73	-0.51	-0.5	-0.55
chr3:18341274-18341299	-0.44	-0.5	-0.27	-0.67	-0.71	-0.77	-0.53	-0.62
chr3:18387588-18387608	0.25	1.35	-0.32	1.96	-0.22	0.28	1.72	1.17
chr3:18388961-18388979	0.14	-0.22	3.31	3.8	-0.48	-0.18	2.16	0.5
chr3:18391262-18391286	-0.29	-0.36	-0.45	-0.59	-0.54	-0.75	-0.51	-0.64
chr3:18481599-18481613	-0.37	-0.36	-0.44	-0.59	0.86	-0.71	-0.55	-0.59
chr3:18502515-18502545	-0.28	1.5	-0.25	-0.31	-0.54	-0.67	-0.26	-0.64
chr3:18515252-18515270	-0.35	0.05	-0.43	-0.53	-0.66	-0.74	-0.56	-0.34
chr3:18533151-18533173	-0.33	-0.18	1.25	-0.3	1.97	-0.53	0.83	-0.15
chr3:18591058-18591079	2.42	0.85	-0.35	-0.52	-0.12	-0.54	0.22	-0.08
chr3:18591167-18591200	-0.34	-0.35	0.17	-0.46	0.57	1.8	4.38	-0.48
chr3:18607119-18607141	-0.14	-0.44	-0.37	-0.35	-0.69	-0.7	-0.5	0.34
chr3:18621694-18621715	0.44	-0.34	0.45	0.44	-0.48	-0.28	2.02	0.79
chr3:18676668-18676688	-0.37	-0.35	0.04	-0.27	-0.6	-0.64	-0.49	-0.53
chr3:18676855-18676871	-0.38	-0.45	-0.44	-0.62	-0.57	-0.34	-0.58	-0.59
chr3:18703462-18703483	-0.24	0.16	-0.27	-0.58	-0.56	-0.59	-0.2	0.15
chr3:18759544-18759563	-0.24	0.65	-0.24	-0.2	0.12	-0.67	0.24	-0.03
chr3:18759756-18759788	-0.14	1.28	0.02	-0.41	-0.49	-0.23	-0.46	-0.06
chr3:18816117-18816143	1.06	0.41	0.7	-0.57	-0.04	-0.58	0.35	1.6
chr3:18835280-18835321	0.89	-0.05	0.67	1.33	0.43	-0.07	-0.07	-0.11
chr3:18851596-18851618	-0.01	-0.31	-0.39	-0.56	-0.47	-0.68	-0.51	-0.63
chr3:18897442-18897467	-0.39	-0.28	-0.3	-0.62	-0.6	0.16	0.01	0.16
chr3:18911200-18911216	-0.39	-0.43	-0.3	-0.24	-0.62	-0.3	-0.52	-0.61
chr3:18916937-18916954	-0.44	-0.4	-0.12	-0.61	-0.63	-0.79	-0.58	-0.43
chr3:18923495-18923521	0.86	-0.25	0.01	-0.38	-0.59	-0.57	3.64	-0.12
chr3:18950063-18950089	-0.25	-0.37	0.32	0.69	-0.11	-0.17	-0.25	0.01
chr3:19004986-19005046	0.04	-0.37	-0.1	-0.41	1.35	-0.55	0.18	-0.48
chr3:19039817-19039831	1.6	1.62	-0.36	-0.23	-0.46	-0.21	0.77	-0.11
chr3:19039899-19039916	-0.08	-0.33	-0.04	-0.49	-0.66	-0.63	0.56	-0.46
chr3:19040183-19040235	-0.28	-0.37	-0.4	-0.6	-0.56	-0.41	-0.51	0.79
chr3:19040288-19040326	-0.45	-0.5	-0.51	-0.68	-0.77	-0.8	-0.63	-0.57
chr3:19040519-19040539	-0.19	-0.32	-0.31	-0.2	-0.51	-0.63	-0.03	-0.6
chr3:19044169-19044183	-0.48	-0.46	-0.47	-0.26	-0.55	-0.62	-0.62	-0.69
chr3:19106077-19106096	-0.39	-0.37	-0.39	-0.6	-0.03	-0.74	-0.56	-0.67
chr3:19120512-19120532	0.13	0.04	-0.21	-0.42	-0.57	-0.69	-0.48	-0.59
chr3:19185976-19186005	-0.5	-0.5	-0.52	-0.7	-0.64	-0.78	-0.5	-0.73
chr3:19186471-19186495	-0.22	-0.32	0.04	-0.59	-0.45	-0.72	-0.04	-0.63
chr3:19197219-19197234	-0.2	-0.35	-0.44	-0.5	-0.36	-0.68	-0.51	-0.22
chr3:19203852-19203872	-0.46	-0.45	-0.46	-0.65	-0.71	-0.43	-0.6	-0.53
chr3:19207647-19207666	0.68	-0.27	-0.39	1.81	-0.16	-0.66	0.52	0.6
chr3:19302906-19302925	-0.34	-0.25	-0.34	-0.43	1.05	-0.07	-0.5	1.19
chr3:19333363-19333399	-0.38	-0.34	-0.15	-0.12	-0.37	-0.63	-0.32	-0.48
chr3:19353260-19353279	-0.1	0.13	0.73	-0.26	-0.58	1.49	3.14	-0.58
chr3:19399387-19399401	0.16	-0.35	-0.21	-0.42	0.55	0.08	0.13	-0.53
chr3:19421873-19421933	0.83	-0.02	0.02	-0.57	-0.6	-0.62	-0.35	-0.55
chr3:19447050-19447069	-0.48	-0.56	-0.52	-0.75	-0.82	-0.9	-0.69	-0.77
chr3:19470104-19470118	-0.47	-0.43	-0.49	-0.51	-0.74	-0.63	-0.58	-0.53
chr3:19489321-19489364	0.69	-0.17	-0.35	-0.02	-0.62	-0.52	0.61	-0.42
chr3:19522782-19522800	0.17	-0.43	-0.37	-0.61	-0.42	-0.74	-0.56	-0.42
chr3:19618042-19618062	-0.37	-0.29	-0.44	-0.12	-0.71	-0.75	-0.56	-0.64
chr3:19702596-19702625	-0.39	-0.44	-0.15	-0.59	-0.64	-0.6	-0.26	-0.44
chr3:19773466-19773487	-0.54	-0.52	-0.56	-0.73	-0.83	-0.78	-0.66	-0.66
chr3:19811530-19811548	-0.38	-0.22	-0.17	-0.55	-0.62	-0.73	-0.4	-0.69
chr3:19811653-19811680	-0.33	-0.41	-0.38	0.02	0.67	-0.69	0.39	-0.2
chr3:19863961-19863979	0.04	-0.29	-0.19	0.42	-0.67	0.0	-0.31	-0.62
chr3:20070642-20070669	0.57	-0.33	-0.22	-0.05	0.69	-0.59	0.29	-0.21
chr3:20071196-20071238	-0.3	0.4	-0.12	-0.49	-0.58	-0.62	-0.52	-0.58
chr3:20136708-20136731	-0.24	2.53	-0.27	0.38	3.76	0.53	2.33	-0.15
chr3:20248496-20248513	-0.37	-0.39	-0.34	-0.11	-0.53	0.54	0.96	0.28
chr3:20271837-20271867	-0.48	-0.47	-0.47	-0.68	-0.66	-0.77	-0.54	-0.1
chr3:20297839-20297858	-0.46	-0.5	-0.49	-0.32	-0.61	-0.78	-0.61	-0.56
chr3:20345568-20345610	0.05	-0.31	0.94	-0.4	-0.54	0.4	0.53	0.41
chr3:20348335-20348354	-0.21	-0.44	-0.18	-0.62	-0.66	-0.09	-0.35	0.59
chr3:20352571-20352593	-0.26	-0.15	-0.36	-0.54	-0.52	-0.66	1.72	-0.26
chr3:20376318-20376340	-0.33	-0.36	1.26	-0.46	3.67	-0.59	-0.4	-0.46
chr3:20393792-20393806	-0.2	1.92	-0.32	0.53	-0.57	0.66	-0.44	-0.5
chr3:20394672-20394689	-0.46	-0.46	-0.29	-0.45	-0.74	-0.67	-0.6	-0.5
chr3:20516006-20516038	0.05	0.29	-0.32	-0.3	-0.36	0.64	0.3	0.85
chr3:20518639-20518655	-0.43	-0.23	-0.09	-0.38	-0.58	-0.31	-0.49	-0.67
chr3:20582105-20582121	0.02	0.04	-0.36	-0.38	0.04	0.06	-0.48	0.89
chr3:20748983-20749037	-0.2	-0.4	0.95	-0.56	-0.64	-0.42	-0.33	-0.18
chr3:20755215-20755237	-0.19	-0.36	1.37	-0.55	-0.36	0.04	-0.35	0.44
chr3:20815889-20815920	-0.38	-0.41	-0.35	-0.38	-0.69	-0.44	-0.42	0.33
chr3:20829723-20829742	-0.25	-0.44	-0.13	-0.15	-0.56	-0.6	-0.4	-0.5
chr3:20835398-20835412	-0.36	3.21	0.94	-0.13	-0.39	-0.49	-0.23	-0.5
chr3:20836157-20836207	-0.32	-0.33	1.94	0.04	-0.49	-0.62	-0.42	-0.53
chr3:20922705-20922726	1.72	-0.12	-0.21	0.09	0.05	0.4	-0.51	-0.59
chr3:20934934-20934963	-0.5	-0.52	-0.53	-0.71	-0.77	-0.73	-0.66	-0.67
chr3:20949933-20949954	2.34	-0.34	-0.25	-0.41	3.19	-0.16	-0.44	0.0
chr3:20960235-20960305	-0.38	-0.17	-0.38	-0.37	0.01	-0.68	0.05	0.1
chr3:20967238-20967276	-0.54	-0.59	-0.59	-0.78	-0.86	-0.9	-0.65	-0.84
chr3:20984909-20984924	-0.39	-0.37	-0.4	-0.62	-0.66	-0.39	-0.53	-0.1
chr3:21029253-21029268	-0.38	0.23	-0.27	-0.6	-0.39	-0.7	-0.08	-0.52
chr3:21051936-21051981	-0.51	-0.54	-0.54	-0.71	-0.8	-0.81	-0.6	-0.7
chr3:21139648-21139673	0.11	-0.3	-0.2	-0.57	-0.61	1.31	-0.03	-0.6
chr3:21154280-21154319	1.29	-0.34	-0.23	2.03	-0.3	-0.46	0.9	1.15
chr3:21154444-21154469	-0.48	-0.51	-0.41	-0.69	-0.78	-0.66	-0.55	-0.65
chr3:21154507-21154524	-0.1	-0.37	-0.43	-0.55	-0.69	-0.66	-0.58	-0.61
chr3:21238642-21238666	2.37	-0.18	3.98	4.37	0.1	0.01	1.22	-0.41
chr3:21345728-21345742	-0.42	-0.23	-0.43	-0.48	-0.27	-0.61	-0.38	-0.41
chr3:21371111-21371131	-0.42	-0.36	-0.25	-0.62	-0.71	-0.13	-0.34	-0.61
chr3:21384930-21384960	-0.44	-0.47	-0.4	-0.63	-0.69	-0.76	-0.61	-0.33
chr3:21447530-21447554	-0.45	-0.51	-0.51	-0.65	-0.75	-0.75	-0.63	-0.52
chr3:21460442-21460466	-0.36	-0.09	-0.39	-0.35	0.65	-0.56	-0.49	1.39
chr3:21470366-21470408	2.51	-0.08	-0.24	4.39	-0.57	-0.15	0.14	-0.52
chr3:21480493-21480519	0.09	0.47	0.26	0.69	0.41	0.61	0.69	4.1
chr3:21499279-21499294	2.22	-0.29	0.31	-0.37	-0.08	0.65	-0.53	-0.17
chr3:21507388-21507410	-0.14	-0.45	-0.43	-0.63	-0.72	-0.54	-0.55	-0.68
chr3:21517716-21517753	1.63	-0.21	0.01	0.31	0.04	-0.37	-0.27	-0.6
chr3:21522741-21522762	-0.33	-0.45	-0.22	-0.63	-0.7	-0.54	-0.56	-0.65
chr3:21620499-21620516	-0.37	-0.35	-0.4	-0.55	-0.48	-0.64	0.12	-0.43
chr3:21640867-21640885	-0.49	-0.51	-0.52	-0.65	-0.76	-0.81	-0.64	-0.69
chr3:21643343-21643368	-0.29	-0.18	-0.31	0.36	-0.51	0.01	-0.3	1.36
chr3:21668819-21668848	-0.12	1.44	0.46	-0.15	0.77	-0.68	-0.29	0.91
chr3:21701585-21701604	-0.33	-0.34	-0.46	-0.71	-0.77	-0.79	-0.6	-0.65
chr3:21702600-21702629	2.82	0.26	-0.09	0.13	-0.61	-0.43	0.66	5.03
chr3:21777713-21777727	-0.18	-0.24	-0.32	-0.57	-0.49	-0.5	0.16	-0.55
chr3:21828618-21828637	-0.36	0.88	-0.38	-0.51	0.21	-0.43	-0.25	0.48
chr3:21840613-21840629	-0.4	-0.4	-0.42	-0.17	-0.55	-0.4	-0.48	-0.31
chr3:21949643-21949658	-0.33	-0.52	-0.27	-0.7	-0.76	-0.78	-0.64	-0.76
chr3:21989669-21989691	-0.24	0.34	2.01	2.35	3.01	-0.06	1.36	0.39
chr3:22075184-22075203	-0.41	-0.43	-0.41	-0.37	-0.67	-0.0	-0.41	-0.53
chr3:22169180-22169199	0.16	-0.07	-0.2	-0.51	-0.08	-0.51	-0.52	0.0
chr3:22188007-22188038	-0.34	0.74	-0.07	-0.57	-0.67	-0.64	-0.47	-0.55
chr3:22261911-22261933	0.19	-0.35	0.11	2.43	0.02	-0.46	0.53	-0.47
chr3:22278715-22278738	-0.34	1.71	-0.36	-0.45	0.02	-0.62	-0.17	-0.34
chr3:22287852-22287871	0.47	-0.37	-0.28	-0.35	-0.63	-0.64	0.8	-0.46
chr3:22380600-22380619	0.0	0.37	0.96	-0.43	-0.47	-0.27	-0.46	-0.54
chr3:22442249-22442273	-0.38	0.05	0.07	-0.53	-0.64	0.15	0.38	-0.4
chr3:22464634-22464656	-0.23	-0.34	-0.41	-0.58	-0.46	-0.46	-0.37	-0.6
chr3:22491134-22491155	1.53	-0.22	-0.28	-0.48	2.43	1.04	-0.21	1.56
chr3:22820044-22820058	-0.35	-0.39	-0.39	-0.59	-0.61	-0.61	0.59	-0.54
chr3:22870826-22870848	-0.41	-0.28	-0.44	-0.56	-0.64	-0.63	-0.44	-0.6
chr3:22926191-22926207	0.65	-0.07	-0.24	0.88	0.01	-0.52	-0.52	-0.5
chr3:23069811-23069833	-0.35	-0.43	-0.19	-0.62	-0.6	-0.76	-0.53	-0.63
chr3:23152849-23152873	-0.36	-0.5	-0.39	-0.64	-0.61	-0.77	-0.58	-0.67
chr3:23164507-23164535	-0.36	-0.42	0.4	-0.49	-0.45	-0.71	-0.56	0.1
chr3:23176745-23176774	-0.24	-0.23	0.33	4.14	-0.42	-0.61	0.75	0.63
chr3:23270674-23270690	-0.31	0.4	-0.3	-0.01	1.67	-0.18	-0.43	-0.51
chr3:23316035-23316065	-0.28	-0.48	-0.25	-0.52	-0.72	-0.72	-0.61	-0.77
chr3:23328460-23328491	0.01	-0.37	1.66	-0.57	-0.45	-0.67	-0.38	-0.54
chr3:23360074-23360108	-0.38	-0.37	0.4	0.67	-0.67	-0.21	-0.48	-0.47
chr3:23377355-23377387	-0.49	-0.55	-0.56	-0.73	-0.79	-0.83	-0.59	-0.68
chr3:23410015-23410034	-0.44	-0.54	-0.47	-0.69	-0.8	-0.87	-0.6	-0.74
chr3:23420712-23420738	2.75	-0.17	1.93	-0.21	-0.58	-0.27	-0.17	-0.6
chr4:74707-74732	-0.44	-0.41	-0.48	-0.67	-0.3	-0.78	-0.51	-0.66
chr4:82788-82817	-0.4	-0.24	-0.42	-0.51	-0.6	-0.62	-0.45	-0.04
chr4:83513-83546	1.1	0.89	-0.3	-0.52	0.15	-0.2	3.65	2.18
chr4:98695-98713	-0.37	-0.11	-0.3	-0.59	0.13	-0.34	-0.05	-0.67
chr4:117694-117709	0.06	-0.35	-0.38	0.34	0.69	-0.68	-0.2	-0.09
chr4:118296-118331	3.42	0.08	0.18	-0.55	-0.62	-0.64	1.12	2.17
chr4:134040-134063	0.16	-0.33	0.12	2.12	1.18	-0.43	0.13	0.67
chr4:352899-352915	-0.33	-0.24	-0.44	-0.41	-0.69	-0.7	-0.23	-0.66
chr4:382071-382091	-0.24	0.7	0.13	-0.09	-0.58	-0.57	-0.24	0.32
chr4:388432-388459	-0.34	-0.33	-0.38	0.03	-0.67	-0.65	-0.55	-0.63
chr4:404087-404101	1.4	0.49	0.31	-0.54	1.68	0.71	0.05	-0.6
chr4:451568-451588	-0.27	-0.36	-0.26	0.11	0.93	-0.68	-0.43	-0.2
chr4:472955-472972	1.17	2.55	1.23	-0.53	0.66	-0.41	-0.4	-0.04
chr4:480949-480969	0.62	-0.11	-0.25	3.13	0.03	-0.44	1.3	2.53
chr4:499551-499571	0.56	0.31	-0.37	2.24	0.11	-0.5	0.28	-0.55
chr4:507869-507883	-0.32	-0.45	-0.11	-0.4	-0.7	-0.74	-0.5	-0.63
chr4:793456-793486	0.47	0.44	0.6	1.94	-0.44	-0.42	0.0	-0.57
chr4:794057-794080	-0.06	-0.34	1.71	-0.13	0.92	1.75	-0.32	0.02
chr4:820249-820326	-0.43	-0.25	-0.47	-0.67	-0.76	-0.82	-0.61	-0.77
chr4:867910-867937	0.18	0.39	-0.27	-0.1	-0.41	2.16	0.23	-0.49
chr4:886986-887007	-0.13	0.62	-0.06	-0.54	-0.38	-0.66	0.78	1.68
chr4:915362-915389	-0.53	-0.55	-0.55	-0.74	-0.78	-0.79	-0.63	-0.65
chr4:916322-916342	-0.48	-0.53	-0.51	-0.66	-0.8	-0.61	-0.63	-0.77
chr4:930680-930695	1.15	0.1	1.43	3.06	4.28	-0.21	-0.07	-0.43
chr4:955240-955266	-0.33	1.12	0.09	1.1	1.59	0.03	-0.23	0.53
chr4:976841-976867	-0.19	0.68	-0.36	0.58	2.0	-0.33	-0.14	-0.35
chr4:1076320-1076346	-0.16	1.96	1.63	0.93	-0.61	-0.2	-0.41	2.21
chr4:1153021-1153044	-0.3	-0.06	-0.21	-0.07	-0.51	0.37	-0.32	-0.47
chr4:1157746-1157767	1.36	-0.39	-0.1	0.64	1.27	-0.48	-0.44	0.19
chr4:1224476-1224491	0.9	0.04	2.7	2.6	0.26	1.01	6.35	-0.2
chr4:1250719-1250743	0.12	0.5	0.29	-0.48	-0.34	-0.3	4.48	5.34
chr4:1258643-1258660	0.29	1.29	2.31	1.17	-0.2	-0.14	0.08	1.4
chr4:1359113-1359136	-0.29	-0.34	3.79	-0.36	0.28	-0.03	2.38	-0.57
chr4:1399410-1399432	1.2	-0.36	0.52	0.69	-0.15	-0.56	1.31	0.29
chr4:1404376-1404399	-0.39	-0.22	-0.42	-0.35	-0.66	-0.72	-0.01	-0.51
chr4:1426791-1426813	0.33	0.57	-0.3	0.04	1.15	0.8	-0.04	-0.51
chr4:1492345-1492372	-0.44	-0.31	-0.31	-0.67	-0.72	-0.67	-0.6	-0.66
chr4:2327859-2327890	0.03	1.32	0.28	1.23	-0.59	0.68	1.55	1.53
chr4:2332317-2332342	-0.17	-0.35	-0.42	-0.47	-0.66	-0.71	-0.54	-0.63
chr4:2412908-2412932	-0.31	1.92	-0.24	-0.38	-0.63	-0.66	-0.09	-0.55
chr4:2424189-2424216	0.14	-0.39	-0.36	-0.57	-0.62	-0.64	-0.41	-0.21
chr4:2503283-2503313	-0.4	-0.29	-0.33	-0.42	-0.54	-0.14	-0.55	-0.63
chr4:2537161-2537176	-0.51	-0.35	-0.5	-0.72	-0.61	-0.81	-0.62	-0.72
chr4:2545491-2545505	-0.27	-0.42	-0.44	-0.53	-0.65	-0.68	-0.41	-0.61
chr4:2545977-2545997	-0.37	-0.47	-0.33	-0.46	-0.45	-0.74	-0.6	-0.61
chr4:2593905-2593925	-0.32	1.07	0.6	-0.49	2.53	-0.61	0.11	0.61
chr4:2619256-2619282	-0.36	0.23	-0.28	-0.27	-0.2	-0.64	-0.48	-0.34
chr4:2745160-2745193	0.04	-0.04	-0.25	-0.29	-0.48	-0.67	0.28	-0.2
chr4:3764605-3764633	1.09	-0.24	0.36	-0.51	-0.63	-0.61	2.13	0.33
chr4:5150332-5150350	0.31	0.76	-0.23	-0.44	-0.08	0.27	0.43	1.13
chr4:5150490-5150509	-0.36	0.03	3.01	2.47	-0.43	0.01	2.11	0.55
chr4:5188243-5188301	-0.03	-0.12	-0.38	-0.57	-0.55	-0.65	-0.27	0.45
chr4:5249228-5249265	-0.48	-0.37	-0.47	-0.69	-0.63	-0.77	-0.58	-0.55
chr4:5253117-5253136	0.15	-0.4	-0.31	-0.54	0.11	-0.31	-0.19	-0.57
chr4:5253193-5253216	-0.36	-0.34	0.56	-0.18	-0.63	0.05	-0.02	0.45
chr4:5256427-5256453	0.11	-0.26	1.47	-0.42	-0.56	-0.64	0.42	-0.44
chr4:5286414-5286458	-0.4	-0.25	-0.49	-0.68	-0.47	-0.68	-0.63	-0.67
chr4:5315051-5315071	-0.04	0.31	-0.31	-0.38	-0.59	-0.57	0.95	-0.49
chr4:5315110-5315136	-0.42	-0.38	-0.35	-0.13	-0.59	-0.59	-0.51	-0.5
chr4:5455902-5455933	-0.4	-0.45	-0.47	-0.66	-0.76	-0.82	-0.64	-0.73
chr4:5462667-5462681	-0.46	-0.36	-0.2	-0.58	-0.58	-0.71	-0.62	-0.57
chr4:5511250-5511270	-0.4	-0.26	-0.45	-0.64	-0.66	-0.72	-0.33	-0.64
chr4:5797068-5797090	-0.44	-0.19	-0.37	-0.47	-0.62	-0.76	-0.5	-0.66
chr4:5840502-5840519	-0.43	-0.49	-0.38	-0.54	-0.51	-0.8	-0.51	-0.74
chr4:5847553-5847580	-0.36	0.99	-0.07	-0.55	-0.52	-0.18	-0.5	-0.61
chr4:5927517-5927531	-0.23	-0.36	0.04	1.35	0.23	-0.58	2.53	0.88
chr4:6029672-6029686	-0.39	-0.3	-0.39	-0.53	-0.6	-0.68	-0.18	-0.42
chr4:6185291-6185321	-0.29	-0.35	-0.24	-0.49	-0.06	-0.48	-0.51	-0.66
chr4:6459731-6459765	-0.39	-0.22	-0.4	-0.49	-0.65	0.67	-0.05	0.92
chr4:6614597-6614618	-0.28	-0.36	-0.38	-0.25	-0.56	-0.6	-0.45	-0.2
chr4:6736019-6736033	-0.29	-0.35	-0.44	-0.04	-0.59	-0.65	-0.51	-0.67
chr4:6761510-6761529	-0.34	-0.36	0.27	-0.21	0.17	-0.63	-0.49	0.09
chr4:6845448-6845472	-0.33	-0.3	0.51	3.45	-0.13	-0.64	-0.12	-0.32
chr4:6872848-6872872	0.09	0.38	-0.14	-0.25	0.94	-0.33	-0.34	0.86
chr4:6948112-6948153	-0.31	1.83	0.4	0.78	0.98	-0.38	-0.25	-0.32
chr4:7003155-7003187	-0.27	-0.3	-0.07	2.86	-0.57	1.9	0.81	-0.2
chr4:7011240-7011268	-0.3	-0.13	-0.39	-0.36	1.09	-0.6	-0.45	0.07
chr4:7019860-7019880	-0.42	-0.29	-0.31	-0.51	-0.58	-0.55	-0.53	-0.47
chr4:7043103-7043145	-0.17	0.15	1.07	0.99	1.52	-0.52	1.56	-0.19
chr4:7043692-7043714	-0.36	1.41	0.33	-0.55	-0.37	-0.68	-0.5	-0.56
chr4:7055495-7055513	-0.17	-0.43	-0.43	-0.59	-0.68	-0.49	-0.43	-0.58
chr4:7146985-7147009	0.82	-0.38	-0.17	-0.34	-0.11	-0.06	-0.45	-0.61
chr4:7246455-7246476	0.8	0.75	0.52	0.11	-0.58	0.04	-0.44	-0.56
chr4:7429960-7429974	-0.47	-0.5	-0.48	-0.4	-0.55	-0.69	-0.61	-0.68
chr4:7431429-7431446	-0.33	0.01	-0.13	-0.41	-0.59	0.36	-0.37	-0.24
chr4:7455993-7456008	-0.37	0.34	-0.12	-0.54	-0.65	-0.54	-0.28	-0.04
chr4:7461934-7461951	-0.3	-0.14	-0.37	-0.47	-0.65	-0.22	-0.2	0.48
chr4:7481692-7481710	-0.32	0.66	0.03	-0.57	-0.67	-0.26	-0.04	0.4
chr4:7508611-7508635	-0.4	-0.24	-0.27	-0.62	-0.66	-0.56	-0.55	-0.63
chr4:7544582-7544618	-0.39	-0.26	-0.45	-0.61	-0.73	-0.77	-0.57	-0.53
chr4:7607517-7607536	-0.29	-0.46	-0.46	-0.4	-0.62	-0.55	-0.59	-0.29
chr4:8025436-8025453	0.31	-0.43	-0.42	-0.59	-0.45	-0.73	-0.49	-0.5
chr4:8028455-8028512	-0.25	-0.36	0.35	-0.54	-0.58	-0.62	0.15	-0.56
chr4:8084460-8084474	-0.43	-0.46	-0.45	-0.58	-0.09	-0.76	-0.5	-0.57
chr4:8271907-8271922	0.21	-0.28	-0.36	-0.45	0.93	2.51	-0.18	-0.48
chr4:8330526-8330551	-0.33	-0.35	-0.38	-0.5	-0.11	-0.64	-0.48	-0.19
chr4:8340849-8340871	-0.45	-0.36	-0.48	-0.57	-0.77	-0.79	-0.5	-0.76
chr4:8341007-8341022	-0.43	-0.36	-0.42	-0.6	-0.7	-0.74	-0.53	-0.6
chr4:8367945-8367967	-0.43	-0.41	-0.22	-0.42	-0.59	-0.72	-0.56	-0.69
chr4:8422577-8422605	-0.41	-0.3	-0.38	-0.58	-0.29	-0.67	-0.55	0.2
chr4:8422692-8422714	-0.49	-0.48	-0.48	-0.7	-0.79	-0.76	-0.49	-0.7
chr4:8453755-8453781	-0.31	-0.29	0.82	-0.53	-0.53	0.36	-0.2	-0.58
chr4:8470645-8470681	-0.38	-0.25	-0.46	-0.65	-0.57	-0.55	-0.52	-0.36
chr4:8502470-8502504	-0.42	-0.27	-0.1	-0.55	-0.65	-0.35	-0.49	-0.45
chr4:8512383-8512405	-0.05	0.59	-0.08	-0.17	0.79	0.13	-0.35	0.01
chr4:8516774-8516790	-0.42	-0.33	-0.45	-0.59	-0.69	-0.74	-0.41	-0.02
chr4:8535478-8535506	-0.41	-0.46	-0.45	-0.56	-0.34	-0.75	-0.41	-0.06
chr4:8634857-8634876	-0.39	-0.49	-0.48	-0.68	-0.36	-0.81	-0.52	-0.66
chr4:8635269-8635290	-0.36	-0.12	-0.27	-0.62	-0.68	-0.72	-0.22	-0.52
chr4:8664717-8664736	0.53	-0.32	0.54	2.56	0.06	-0.38	0.01	1.46
chr4:9106032-9106054	-0.37	-0.46	-0.43	-0.57	-0.71	-0.69	-0.55	-0.41
chr4:9129077-9129093	-0.31	-0.44	-0.35	-0.49	-0.6	-0.59	-0.31	-0.6
chr4:9301800-9301814	-0.31	-0.33	-0.45	-0.61	-0.68	-0.27	-0.56	-0.29
chr4:9331216-9331233	0.51	-0.31	-0.35	-0.09	-0.25	-0.56	-0.41	-0.55
chr4:9354851-9354870	-0.25	-0.48	-0.46	-0.64	-0.75	-0.77	-0.58	-0.48
chr4:9362730-9362760	-0.35	-0.04	0.39	-0.45	-0.54	-0.19	-0.41	-0.6
chr4:9366077-9366113	-0.26	-0.38	-0.32	-0.12	0.48	-0.52	-0.15	-0.42
chr4:9366271-9366330	-0.06	-0.11	-0.17	-0.45	-0.38	-0.66	-0.58	-0.64
chr4:9449386-9449402	-0.44	-0.35	-0.44	-0.5	-0.61	-0.65	-0.55	-0.38
chr4:9452473-9452500	-0.33	0.28	-0.32	-0.5	-0.32	-0.36	-0.34	-0.39
chr4:9641477-9641517	-0.46	-0.49	-0.49	-0.68	-0.73	-0.71	-0.33	-0.71
chr4:9709520-9709540	-0.53	-0.54	-0.53	-0.62	-0.8	-0.79	-0.67	-0.57
chr4:9778856-9778886	-0.29	-0.03	0.03	-0.14	-0.12	-0.12	-0.51	-0.41
chr4:9822319-9822339	-0.18	-0.45	-0.43	-0.09	-0.69	-0.42	-0.5	-0.69
chr4:9850620-9850652	-0.37	-0.52	-0.5	-0.69	-0.77	-0.77	-0.65	-0.69
chr4:9870037-9870097	-0.02	-0.07	-0.46	-0.66	-0.74	-0.76	-0.31	-0.51
chr4:9870997-9871011	-0.25	-0.19	-0.37	-0.33	-0.67	-0.66	-0.46	-0.65
chr4:9895644-9895659	-0.43	-0.35	-0.27	-0.67	-0.73	-0.71	-0.46	-0.69
chr4:9935168-9935191	-0.07	-0.42	-0.37	0.17	0.18	-0.34	-0.36	0.04
chr4:9935299-9935322	1.42	-0.36	0.87	-0.55	-0.11	-0.62	-0.47	1.39
chr4:9940337-9940362	0.6	-0.41	-0.14	0.21	-0.22	-0.66	-0.42	0.39
chr4:9966701-9966739	-0.28	0.33	-0.32	-0.48	0.55	-0.6	-0.33	-0.14
chr4:9967389-9967409	-0.39	-0.44	-0.46	-0.11	-0.6	-0.49	-0.48	-0.63
chr4:9968551-9968579	-0.35	-0.13	-0.3	1.55	-0.6	0.25	-0.23	0.37
chr4:9968907-9968983	1.55	-0.27	0.46	0.41	-0.58	-0.61	-0.35	0.39
chr4:10031664-10031696	-0.34	-0.27	-0.23	-0.46	-0.03	0.1	-0.11	1.03
chr4:10055978-10055998	-0.29	-0.55	-0.48	-0.59	-0.71	-0.88	-0.51	-0.82
chr4:10087600-10087627	0.1	0.68	-0.26	0.78	-0.07	2.11	2.6	-0.59
chr4:10163567-10163600	0.15	-0.18	0.81	-0.44	-0.65	-0.48	-0.47	0.07
chr4:10226825-10226844	-0.33	-0.35	0.18	0.06	-0.62	-0.7	-0.32	-0.34
chr4:10232369-10232388	-0.38	0.13	-0.1	-0.23	-0.43	0.84	-0.51	-0.61
chr4:10254503-10254517	-0.48	-0.52	-0.5	-0.69	-0.51	-0.82	-0.44	-0.7
chr4:10309414-10309434	-0.4	-0.36	-0.27	-0.57	-0.6	-0.71	-0.5	-0.7
chr4:10311231-10311253	-0.3	-0.44	-0.42	-0.6	-0.65	-0.53	-0.4	-0.68
chr4:10331056-10331072	0.06	-0.24	0.01	0.07	0.27	-0.53	-0.36	-0.67
chr4:10333380-10333400	0.88	0.65	-0.21	1.65	-0.2	-0.16	-0.5	1.3
chr4:10337478-10337495	0.38	0.5	-0.33	-0.05	-0.61	0.78	-0.47	-0.24
chr4:10347965-10347986	-0.39	-0.38	-0.14	-0.59	-0.71	-0.59	-0.2	-0.42
chr4:10366280-10366303	-0.25	-0.22	0.15	1.76	-0.65	0.53	-0.5	-0.63
chr4:10402246-10402267	-0.35	-0.27	-0.46	-0.52	-0.52	-0.55	-0.51	-0.63
chr4:10472626-10472652	-0.17	-0.2	-0.32	-0.51	-0.54	-0.63	-0.55	-0.55
chr4:10570097-10570114	-0.08	-0.18	0.89	0.1	2.11	-0.5	-0.22	0.29
chr4:10611752-10611766	-0.33	-0.33	-0.36	-0.06	-0.57	2.1	0.72	0.33
chr4:10659538-10659569	0.33	0.24	-0.36	-0.46	0.15	-0.48	-0.17	1.89
chr4:10773794-10773824	-0.34	0.3	-0.14	0.22	0.9	-0.14	-0.34	-0.48
chr4:10782001-10782026	-0.34	-0.34	0.08	-0.61	-0.43	-0.61	0.24	-0.66
chr4:10783893-10783922	-0.44	-0.37	-0.34	-0.59	-0.74	-0.65	-0.45	-0.4
chr4:10816623-10816659	-0.01	0.68	-0.36	-0.27	-0.61	-0.23	0.26	-0.47
chr4:10861623-10861647	-0.26	-0.25	-0.34	0.03	1.01	-0.59	-0.43	0.52
chr4:10891068-10891113	-0.37	-0.49	-0.48	-0.62	-0.71	-0.41	-0.62	-0.5
chr4:10893894-10893914	0.43	-0.22	-0.27	-0.46	-0.08	-0.52	-0.16	-0.28
chr4:10955462-10955488	0.2	-0.35	-0.4	0.15	-0.66	-0.67	-0.53	-0.31
chr4:10956376-10956393	-0.34	-0.19	-0.3	-0.11	-0.67	-0.68	-0.28	1.0
chr4:11005122-11005147	1.25	-0.34	-0.38	-0.34	-0.46	-0.56	-0.3	-0.17
chr4:11141798-11141823	-0.14	-0.42	-0.27	-0.61	-0.47	-0.74	-0.38	-0.67
chr4:11155521-11155539	0.22	1.4	0.66	1.82	-0.56	-0.26	-0.21	-0.29
chr4:11179694-11179739	-0.45	-0.5	-0.5	-0.51	-0.7	-0.8	-0.46	-0.68
chr4:11179978-11179998	-0.15	0.18	-0.38	-0.55	-0.41	-0.31	-0.54	-0.22
chr4:11184137-11184172	0.03	0.61	-0.25	-0.55	-0.05	-0.57	0.3	-0.55
chr4:11274422-11274436	0.03	0.08	-0.34	-0.47	0.81	-0.59	-0.47	1.71
chr4:11393029-11393055	-0.42	-0.35	-0.48	-0.69	-0.44	-0.79	-0.62	-0.6
chr4:11441363-11441394	-0.34	1.37	-0.34	-0.56	0.18	-0.46	-0.04	2.98
chr4:11544176-11544218	-0.38	-0.49	-0.46	-0.66	-0.74	-0.79	-0.6	-0.74
chr4:11694069-11694089	-0.23	-0.46	-0.3	-0.52	-0.72	-0.75	-0.51	-0.66
chr4:11806666-11806681	-0.22	-0.17	-0.38	-0.59	-0.39	-0.62	-0.36	-0.57
chr4:11890628-11890655	0.1	-0.05	-0.18	-0.54	-0.52	-0.66	-0.08	2.36
chr4:11965283-11965303	-0.45	-0.2	-0.26	-0.66	-0.63	-0.43	-0.59	-0.74
chr4:11985234-11985250	-0.51	-0.56	-0.55	-0.73	-0.81	-0.83	-0.63	-0.57
chr4:12077114-12077144	-0.32	-0.47	-0.46	-0.1	-0.71	-0.72	-0.57	-0.58
chr4:12318180-12318210	-0.16	-0.41	-0.42	-0.55	-0.69	-0.71	0.2	-0.69
chr4:12327350-12327370	-0.49	-0.52	-0.54	-0.73	-0.81	-0.73	-0.53	-0.65
chr4:12420912-12420937	-0.4	0.05	-0.34	-0.35	-0.3	0.22	-0.38	-0.66
chr4:12486566-12486593	0.26	0.63	-0.07	1.62	-0.5	-0.55	-0.14	-0.57
chr4:12504933-12504969	0.1	-0.31	-0.14	-0.56	-0.64	-0.05	-0.53	-0.59
chr4:12515239-12515279	-0.4	-0.42	-0.02	-0.54	-0.67	-0.73	0.26	-0.19
chr4:12615871-12615895	-0.47	-0.45	-0.49	-0.68	-0.26	-0.66	-0.57	-0.62
chr4:12696824-12696847	-0.06	-0.29	-0.16	-0.49	-0.16	-0.67	-0.53	0.32
chr4:12744871-12744890	-0.13	0.13	-0.33	-0.37	-0.58	-0.77	-0.12	-0.59
chr4:12745178-12745205	-0.22	-0.3	-0.3	0.14	-0.57	0.12	-0.52	-0.5
chr4:12831474-12831492	0.65	-0.12	0.0	1.47	-0.55	-0.63	-0.5	-0.58
chr4:12906620-12906640	-0.35	1.19	2.14	1.77	-0.58	-0.29	3.25	0.2
chr4:12956220-12956250	0.29	0.28	-0.3	-0.54	-0.06	-0.12	-0.51	-0.53
chr4:12978722-12978747	-0.43	-0.28	-0.44	0.03	-0.64	-0.58	-0.41	-0.59
chr4:12978807-12978823	-0.31	-0.44	-0.14	-0.54	-0.68	-0.74	-0.5	-0.56
chr4:12985884-12985903	0.64	-0.34	0.5	0.9	-0.37	-0.24	-0.26	-0.61
chr4:13035573-13035593	-0.45	-0.38	-0.41	-0.46	0.1	-0.78	-0.41	-0.73
chr4:13099469-13099487	0.73	0.04	1.66	1.47	-0.6	0.1	-0.14	1.91
chr4:13159656-13159688	-0.38	-0.31	-0.19	-0.43	0.33	-0.71	-0.54	-0.19
chr4:13169907-13169945	0.26	-0.28	0.35	-0.32	-0.58	-0.33	-0.09	-0.63
chr4:13169979-13170001	-0.39	-0.38	-0.29	-0.3	-0.41	-0.66	-0.6	-0.66
chr4:13197962-13197985	-0.34	-0.37	-0.4	-0.42	-0.39	-0.75	-0.46	-0.47
chr4:13236448-13236474	-0.36	-0.34	-0.15	0.51	0.93	-0.16	-0.19	-0.59
chr4:13240653-13240667	-0.33	-0.04	-0.23	-0.53	0.05	-0.18	1.25	-0.57
chr4:13253302-13253331	-0.31	-0.24	-0.37	0.39	-0.36	-0.59	-0.49	1.06
chr4:13307756-13307789	-0.04	-0.35	-0.23	-0.55	-0.64	-0.66	0.18	0.08
chr4:13372300-13372324	-0.34	-0.24	-0.38	-0.29	0.47	-0.69	-0.22	-0.52
chr4:13375726-13375795	-0.24	-0.05	-0.39	-0.64	-0.72	-0.76	-0.57	-0.21
chr4:13419907-13419956	1.13	0.19	0.0	2.87	-0.44	-0.05	-0.26	-0.54
chr4:13423007-13423025	-0.39	0.31	0.59	-0.58	-0.68	-0.66	0.94	-0.53
chr4:13430943-13430959	0.24	-0.4	-0.4	1.01	-0.62	-0.37	0.09	-0.51
chr4:13432070-13432098	-0.51	-0.53	-0.53	-0.71	-0.78	-0.77	-0.64	-0.64
chr4:13528799-13528819	-0.16	0.44	-0.31	-0.53	-0.69	-0.67	-0.19	-0.57
chr4:13554204-13554222	-0.28	-0.35	1.92	0.32	-0.52	-0.05	-0.42	-0.17
chr4:13671995-13672015	0.43	1.85	0.23	0.24	-0.62	-0.67	-0.25	-0.63
chr4:13689871-13689896	-0.47	-0.36	-0.45	-0.65	-0.76	-0.77	-0.6	-0.53
chr4:13720503-13720543	-0.51	-0.56	-0.56	-0.73	-0.83	-0.85	-0.54	-0.67
chr4:13745304-13745321	-0.14	1.14	-0.01	-0.52	-0.67	-0.46	-0.3	-0.62
chr4:13855437-13855456	-0.28	-0.45	-0.32	-0.63	-0.18	-0.74	-0.52	-0.4
chr4:13975396-13975411	-0.39	-0.33	-0.38	-0.32	-0.56	-0.72	-0.46	-0.6
chr4:14016534-14016561	0.13	2.09	0.52	-0.52	1.88	-0.24	-0.48	0.21
chr4:14044026-14044051	3.4	1.54	0.77	-0.48	0.2	-0.3	1.3	0.92
chr4:14094449-14094487	-0.42	-0.47	-0.36	-0.53	-0.73	-0.8	-0.58	-0.32
chr4:14126373-14126399	-0.37	-0.5	-0.43	-0.67	-0.72	-0.6	-0.62	-0.65
chr4:14137872-14137889	-0.4	-0.36	-0.29	-0.07	-0.52	-0.7	-0.55	-0.6
chr4:14142452-14142482	1.55	0.38	-0.37	-0.55	-0.53	-0.41	-0.52	-0.61
chr4:14160726-14160744	3.6	-0.22	-0.29	0.61	4.31	0.12	2.65	-0.09
chr4:14240927-14240941	-0.56	-0.57	-0.55	-0.78	-0.85	-0.87	-0.67	-0.74
chr4:14257111-14257127	-0.44	-0.5	-0.27	-0.64	-0.66	-0.76	-0.61	-0.71
chr4:14341354-14341378	-0.41	-0.41	-0.4	-0.51	-0.28	0.14	-0.53	-0.66
chr4:14369155-14369176	-0.34	2.07	-0.23	1.94	2.02	-0.01	-0.47	0.74
chr4:14412621-14412708	-0.26	2.45	0.53	-0.53	0.18	-0.01	0.62	0.37
chr4:14418944-14418974	-0.34	1.46	-0.07	-0.3	0.31	-0.5	-0.34	-0.27
chr4:14423349-14423379	-0.28	1.15	-0.31	1.4	0.15	-0.62	-0.18	-0.45
chr4:14446851-14446875	-0.41	-0.43	-0.26	-0.57	-0.4	-0.69	-0.53	-0.61
chr4:14452181-14452207	0.41	-0.2	0.86	1.33	-0.4	-0.54	0.7	-0.47
chr4:14480416-14480436	-0.23	1.37	0.13	0.39	0.24	-0.48	-0.46	3.09
chr4:14634390-14634429	-0.49	-0.44	-0.52	-0.68	-0.76	-0.78	-0.36	-0.49
chr4:14704049-14704076	1.07	-0.15	-0.07	-0.21	4.52	0.52	0.37	-0.55
chr4:14811348-14811386	-0.3	-0.58	-0.56	-0.72	-0.69	-0.88	-0.58	-0.83
chr4:14889317-14889356	-0.3	-0.41	-0.48	-0.67	-0.72	-0.65	-0.43	-0.43
chr4:14927135-14927155	-0.43	-0.28	-0.44	-0.64	-0.75	-0.75	-0.55	-0.5
chr4:14956316-14956354	-0.39	-0.42	-0.39	-0.41	0.11	-0.23	-0.25	-0.68
chr4:14992674-14992703	0.65	-0.34	0.12	-0.53	-0.35	-0.63	1.06	-0.38
chr4:15126265-15126304	-0.39	-0.37	0.2	-0.22	0.0	-0.59	-0.53	0.18
chr4:15129721-15129758	0.0	1.72	0.56	-0.43	-0.64	-0.56	-0.46	-0.07
chr4:15164207-15164225	-0.11	-0.33	0.28	-0.17	-0.34	-0.66	1.65	-0.44
chr4:15194378-15194434	0.83	0.25	-0.25	0.53	-0.04	0.73	2.37	-0.25
chr4:15276454-15276482	-0.24	0.62	-0.07	-0.35	-0.58	-0.68	0.1	-0.6
chr4:15318168-15318190	-0.3	0.04	-0.36	0.01	-0.46	-0.38	0.56	-0.46
chr4:15384063-15384087	-0.2	-0.44	-0.39	-0.45	-0.71	-0.7	-0.58	0.41
chr4:15465894-15465917	0.37	0.07	0.15	0.18	-0.16	0.78	0.02	0.37
chr4:15476620-15476645	0.82	-0.31	0.47	0.46	1.64	0.68	2.08	-0.53
chr4:15507025-15507044	-0.24	-0.1	0.93	-0.22	1.53	-0.4	-0.25	0.83
chr4:15522414-15522439	-0.35	-0.38	-0.24	-0.52	-0.47	-0.72	1.28	-0.33
chr4:15590811-15590831	-0.5	-0.52	-0.5	-0.39	-0.65	-0.77	-0.65	-0.71
chr4:15721525-15721542	0.13	-0.32	-0.26	0.03	0.42	-0.64	-0.52	0.06
chr4:15725663-15725690	1.03	-0.34	-0.21	-0.34	0.78	-0.67	-0.45	0.25
chr4:15916843-15916869	-0.11	3.54	1.49	-0.12	0.35	0.52	-0.02	-0.57
chr4:15936091-15936111	0.31	1.36	-0.21	0.11	-0.04	-0.23	2.3	0.17
chr4:15981826-15981846	0.44	-0.26	0.01	0.37	0.76	-0.45	0.94	0.03
chr4:16283232-16283256	-0.21	-0.38	0.03	0.14	-0.62	-0.71	-0.54	-0.63
chr4:16358025-16358043	-0.27	-0.21	-0.42	-0.58	0.73	0.64	-0.54	-0.65
chr4:16441948-16441968	-0.07	-0.42	-0.41	-0.59	-0.23	-0.42	-0.48	0.19
chr4:16481278-16481317	-0.38	-0.17	-0.18	-0.02	-0.62	0.26	-0.37	-0.47
chr4:16498882-16498896	-0.07	-0.43	-0.28	0.48	0.7	-0.7	-0.51	-0.54
chr4:16522781-16522806	-0.09	-0.13	0.76	-0.21	-0.4	0.0	0.34	0.29
chr4:16553861-16553883	-0.18	-0.34	-0.12	1.3	0.11	-0.68	-0.08	-0.63
chr4:16576500-16576516	-0.44	-0.44	-0.42	-0.59	-0.66	-0.39	-0.56	0.15
chr4:16594623-16594642	-0.39	-0.3	0.23	-0.18	-0.52	-0.69	-0.34	-0.59
chr4:16615564-16615602	-0.14	1.76	-0.36	0.92	0.25	1.09	3.23	-0.45
chr4:16644720-16644744	0.12	-0.37	-0.31	-0.35	-0.33	-0.65	-0.48	-0.56
chr4:16671860-16671881	-0.35	-0.36	-0.43	-0.58	-0.33	-0.64	-0.55	-0.6
chr4:16674490-16674508	-0.5	-0.41	-0.48	-0.67	-0.79	-0.76	-0.63	-0.7
chr4:16682795-16682814	4.53	0.61	-0.13	-0.52	-0.35	-0.37	0.34	-0.11
chr4:16757876-16757897	-0.49	-0.52	-0.53	-0.7	-0.78	-0.82	-0.57	-0.72
chr4:16802593-16802613	3.41	0.69	0.01	-0.55	0.51	-0.67	-0.47	-0.54
chr4:16997595-16997614	-0.23	0.13	0.48	0.51	-0.54	-0.03	0.86	-0.48
chr4:16997911-16997938	-0.39	-0.45	-0.39	-0.64	-0.69	-0.75	0.13	-0.67
chr4:17022572-17022586	-0.25	-0.42	-0.26	-0.34	-0.63	-0.0	-0.45	0.78
chr4:17055456-17055476	-0.38	-0.33	-0.09	-0.62	-0.5	-0.52	-0.55	-0.66
chr4:17114030-17114047	-0.29	-0.4	-0.43	-0.51	-0.55	-0.74	-0.47	-0.66
chr4:17156965-17156979	-0.18	0.39	-0.3	-0.19	-0.5	-0.59	-0.39	-0.59
chr4:17224655-17224677	-0.47	-0.49	-0.47	-0.66	-0.64	-0.5	-0.6	-0.68
chr4:17245552-17245572	-0.26	2.56	2.54	-0.11	1.04	-0.2	1.27	1.17
chr4:17283511-17283530	-0.04	-0.17	-0.37	1.84	-0.59	-0.68	3.69	0.48
chr4:17287239-17287259	-0.49	-0.27	-0.47	-0.67	-0.36	-0.74	-0.57	-0.46
chr4:17298537-17298562	-0.39	-0.42	-0.3	-0.53	-0.56	0.48	-0.49	-0.48
chr4:17299232-17299273	1.66	-0.02	-0.26	-0.53	3.92	-0.04	3.05	-0.59
chr4:17306092-17306111	0.19	-0.35	3.18	-0.53	-0.5	-0.58	0.98	1.01
chr4:17369499-17369523	1.91	-0.2	0.73	-0.51	-0.57	-0.62	2.78	0.35
chr4:17370052-17370075	0.04	-0.42	-0.4	-0.56	-0.59	-0.7	-0.45	-0.6
chr4:17375987-17376003	-0.42	-0.34	-0.34	-0.02	0.12	-0.7	-0.58	-0.46
chr4:17389416-17389445	-0.49	-0.51	-0.53	-0.68	-0.78	-0.84	-0.49	-0.74
chr4:17479193-17479211	-0.29	-0.43	-0.42	-0.1	-0.56	-0.65	-0.52	-0.61
chr4:17489787-17489829	-0.38	-0.3	0.32	-0.21	-0.6	-0.55	-0.49	-0.61
chr4:17505394-17505413	0.1	-0.4	-0.38	-0.45	-0.42	1.17	-0.5	-0.18
chr4:17506002-17506032	0.19	-0.15	-0.23	-0.58	-0.48	0.3	0.76	-0.11
chr4:17510908-17510927	0.46	-0.16	-0.36	2.19	-0.65	-0.05	-0.45	-0.4
chr4:17528935-17528967	-0.19	0.2	-0.16	-0.59	-0.69	-0.68	-0.5	-0.03
chr4:17541032-17541046	-0.34	0.78	-0.19	0.02	0.84	-0.59	1.8	-0.31
chr4:17671937-17671952	-0.14	-0.17	-0.36	-0.57	-0.57	-0.41	0.36	-0.53
chr4:17781420-17781441	-0.1	0.21	0.62	-0.37	-0.42	2.53	-0.37	-0.02
chr4:17814695-17814714	-0.46	-0.53	-0.53	-0.69	-0.8	-0.84	-0.63	-0.76
chr4:17881635-17881656	1.39	2.1	0.05	-0.38	-0.06	0.12	-0.47	-0.27
chr4:17954760-17954778	-0.44	-0.48	-0.48	-0.62	-0.77	-0.67	-0.63	-0.67
chr4:17954844-17954858	-0.47	-0.5	-0.4	-0.68	-0.62	-0.78	-0.6	-0.5
chr4:17956304-17956327	5.91	0.12	0.43	-0.25	-0.44	5.12	0.51	-0.18
chr4:17957259-17957283	-0.29	-0.48	-0.3	-0.48	-0.72	-0.76	-0.49	-0.66
chr4:17981338-17981374	3.85	1.2	-0.11	-0.52	0.2	-0.57	0.62	0.16
chr4:17989528-17989554	0.18	-0.25	-0.14	-0.41	-0.59	-0.1	0.4	-0.57
chr4:18039863-18039938	-0.13	-0.37	1.07	0.63	-0.61	-0.52	-0.29	-0.46
chr4:18049151-18049170	-0.44	-0.48	-0.44	-0.33	-0.54	-0.74	-0.26	-0.62
chr4:18049213-18049244	-0.3	-0.42	-0.24	-0.56	-0.71	-0.71	-0.4	-0.64
chr4:18079247-18079264	-0.53	-0.64	-0.63	-0.8	-0.89	-0.93	-0.72	-0.83
chr4:18133455-18133480	-0.15	2.6	1.29	3.27	-0.49	-0.45	0.21	-0.55
chr4:18179043-18179071	-0.1	-0.36	0.12	0.32	-0.63	-0.32	-0.13	1.3
chr4:18185966-18185987	-0.43	-0.43	-0.36	-0.64	-0.68	-0.22	-0.36	-0.54
chr4:18190219-18190238	-0.15	-0.05	0.49	-0.58	-0.65	-0.67	1.27	-0.58
chr4:18244135-18244156	0.13	-0.0	-0.19	-0.43	0.35	2.74	-0.44	-0.53
chr4:18324863-18324888	-0.3	-0.29	-0.37	-0.14	-0.3	-0.71	-0.51	0.35
chr4:18334116-18334143	-0.45	-0.48	-0.4	-0.19	-0.69	-0.73	-0.6	-0.57
chr4:18381502-18381534	0.36	1.6	0.42	-0.53	0.6	1.56	1.47	-0.57
chr4:18383703-18383726	-0.15	0.06	0.37	0.16	-0.56	-0.47	-0.08	-0.43
chr4:18385076-18385099	0.78	-0.08	-0.33	-0.53	2.34	-0.6	1.09	-0.51
chr4:18428239-18428264	-0.44	-0.47	-0.47	-0.66	-0.72	-0.64	-0.54	-0.6
chr4:18440477-18440496	-0.42	-0.45	-0.4	-0.6	-0.68	-0.52	-0.4	-0.21
chr4:18485511-18485530	-0.32	-0.35	0.42	-0.5	-0.45	-0.3	-0.4	-0.47
chr4:18499972-18499990	0.0	-0.14	-0.22	0.08	-0.41	-0.22	-0.23	-0.67
chr4:18502759-18502794	-0.32	0.64	1.07	-0.51	0.46	0.53	-0.16	-0.59
chr4:18508586-18508600	0.13	-0.22	-0.42	-0.31	-0.61	-0.16	0.02	-0.58
chr4:18548891-18548922	2.81	-0.05	0.06	-0.11	0.43	-0.54	-0.48	0.54
chr5:12123-12144	-0.44	-0.42	-0.32	-0.59	-0.73	-0.63	-0.01	-0.73
chr5:37556-37573	-0.31	0.46	-0.29	-0.48	-0.46	-0.71	-0.52	-0.59
chr5:37683-37701	-0.22	-0.47	-0.39	-0.64	-0.62	-0.64	-0.57	-0.61
chr5:59904-59948	-0.21	1.1	-0.24	-0.51	-0.47	1.41	1.09	0.86
chr5:118917-118934	0.2	0.12	-0.35	-0.48	-0.68	0.26	-0.55	0.48
chr5:162804-162838	-0.38	-0.37	-0.22	0.57	-0.36	-0.64	-0.51	-0.23
chr5:186205-186220	-0.52	-0.5	-0.53	-0.73	-0.82	-0.81	-0.61	-0.65
chr5:202635-202670	-0.38	-0.39	0.08	-0.45	0.18	-0.73	-0.3	-0.65
chr5:226570-226592	3.19	-0.16	0.66	-0.39	1.39	2.9	-0.33	2.16
chr5:293673-293691	0.15	0.82	-0.17	-0.33	-0.62	-0.49	-0.41	-0.59
chr5:305631-305674	0.43	-0.32	0.26	-0.43	-0.49	3.51	4.1	-0.1
chr5:364578-364604	1.38	-0.09	-0.37	-0.55	-0.28	-0.44	0.23	-0.18
chr5:375746-375771	-0.33	-0.32	0.2	-0.18	0.03	-0.51	0.17	-0.6
chr5:395844-395867	-0.43	-0.4	-0.45	-0.67	-0.49	-0.64	-0.55	-0.66
chr5:395928-395948	-0.53	-0.56	-0.56	-0.72	-0.77	-0.85	-0.57	-0.78
chr5:397345-397374	-0.43	-0.52	-0.34	-0.66	-0.76	-0.75	-0.61	-0.6
chr5:435388-435450	0.55	-0.21	1.9	-0.33	-0.55	-0.62	1.68	-0.05
chr5:531253-531273	-0.21	1.1	-0.06	-0.07	0.17	-0.7	-0.48	-0.24
chr5:548555-548577	0.44	-0.23	0.58	-0.48	-0.56	-0.61	-0.36	0.29
chr5:583447-583462	0.74	-0.37	0.29	-0.5	2.29	-0.62	0.04	0.86
chr5:586148-586185	-0.35	-0.27	-0.19	-0.38	0.18	-0.18	-0.22	0.28
chr5:586776-586791	0.8	-0.35	0.11	-0.29	-0.57	-0.68	-0.49	-0.62
chr5:615651-615674	-0.36	-0.37	0.6	0.2	-0.05	-0.41	-0.44	-0.4
chr5:653098-653112	-0.34	-0.29	-0.49	-0.67	-0.75	-0.49	-0.55	-0.65
chr5:716785-716817	-0.34	-0.34	-0.28	-0.35	-0.42	-0.4	-0.45	-0.35
chr5:752579-752598	-0.1	-0.26	-0.22	-0.58	-0.51	-0.53	0.04	-0.63
chr5:807839-807861	-0.33	0.27	-0.27	-0.6	-0.27	-0.64	-0.35	-0.64
chr5:808001-808021	0.19	-0.1	-0.29	-0.13	4.46	-0.58	-0.46	0.54
chr5:904563-904590	-0.06	0.24	2.4	0.22	-0.45	0.77	1.98	-0.32
chr5:949489-949513	-0.14	-0.4	-0.23	-0.19	-0.54	0.01	-0.22	-0.43
chr5:979450-979468	-0.45	-0.53	-0.53	-0.73	-0.8	-0.83	-0.63	-0.72
chr5:1000344-1000380	-0.26	1.18	1.68	-0.54	-0.55	-0.59	0.52	-0.56
chr5:1013385-1013414	-0.43	-0.3	-0.43	-0.46	-0.6	-0.74	-0.52	-0.68
chr5:1082445-1082472	-0.39	-0.33	-0.39	-0.64	-0.68	-0.62	-0.5	0.24
chr5:1084206-1084227	-0.34	-0.37	-0.1	-0.54	0.57	-0.05	0.03	-0.59
chr5:1390412-1390444	-0.4	-0.37	-0.24	-0.61	-0.46	-0.3	-0.21	-0.25
chr5:1412071-1412093	-0.37	-0.41	-0.38	0.25	-0.21	-0.15	-0.2	-0.13
chr5:1428322-1428362	0.03	-0.09	-0.14	-0.59	0.77	-0.68	-0.33	-0.62
chr5:1629787-1629807	-0.01	-0.44	-0.49	-0.69	-0.5	-0.7	-0.59	-0.72
chr5:1640095-1640121	-0.47	-0.38	-0.45	-0.68	-0.35	-0.76	-0.58	-0.6
chr5:1682603-1682625	1.07	-0.29	-0.36	0.07	-0.07	-0.55	-0.32	-0.58
chr5:1713309-1713362	-0.17	0.01	0.36	-0.15	0.32	1.06	-0.24	-0.27
chr5:1879416-1879436	-0.41	-0.55	-0.54	-0.66	-0.71	-0.76	-0.63	-0.62
chr5:1886836-1886854	0.44	-0.37	-0.35	-0.56	-0.63	-0.5	1.81	-0.25
chr5:1949939-1949963	-0.38	-0.38	-0.36	0.91	0.17	-0.63	0.48	0.42
chr5:2069423-2069447	-0.39	-0.32	-0.08	-0.62	-0.68	-0.37	-0.47	-0.68
chr5:2170329-2170346	-0.35	-0.37	-0.45	-0.62	-0.5	-0.75	-0.57	-0.57
chr5:2345175-2345205	2.24	1.01	1.9	0.77	0.73	-0.04	0.38	-0.62
chr5:2399944-2399962	-0.43	-0.45	-0.45	-0.18	-0.54	-0.69	-0.58	-0.66
chr5:2421733-2421755	-0.48	-0.54	-0.54	-0.71	-0.79	-0.82	-0.65	-0.73
chr5:2463171-2463195	-0.38	-0.43	-0.44	-0.61	-0.7	-0.43	-0.51	-0.53
chr5:2463623-2463642	-0.43	-0.45	-0.43	-0.32	-0.71	-0.75	-0.32	-0.59
chr5:2468312-2468337	-0.27	1.01	-0.27	-0.07	-0.67	-0.59	-0.49	-0.37
chr5:2468363-2468379	-0.34	0.19	0.7	-0.51	-0.59	-0.41	-0.33	-0.61
chr5:2474946-2474970	-0.44	-0.54	-0.54	-0.7	-0.79	-0.75	-0.49	-0.6
chr5:2499577-2499594	0.04	-0.29	0.04	-0.15	0.21	-0.45	0.52	-0.57
chr5:2514568-2514589	1.78	4.84	-0.29	2.92	3.01	0.92	-0.1	-0.21
chr5:2516594-2516617	-0.1	-0.25	-0.16	0.82	-0.45	0.04	0.27	-0.64
chr5:2571474-2571495	0.04	4.78	0.03	0.82	1.04	-0.39	-0.17	-0.58
chr5:2622229-2622285	1.35	-0.38	-0.34	0.04	-0.34	-0.41	-0.02	-0.62
chr5:2652187-2652212	-0.32	0.06	1.61	-0.57	-0.62	-0.24	-0.49	-0.26
chr5:2732286-2732310	-0.32	-0.39	-0.4	-0.62	-0.13	-0.69	-0.21	-0.31
chr5:2755727-2755766	-0.41	-0.45	-0.02	-0.6	-0.72	-0.62	-0.57	-0.25
chr5:2786717-2786755	0.69	-0.32	-0.2	0.35	-0.64	-0.31	-0.05	0.4
chr5:2983863-2983882	-0.46	-0.48	-0.43	-0.62	-0.73	-0.73	-0.42	-0.72
chr5:2984225-2984245	-0.34	3.76	0.25	-0.24	-0.13	0.23	-0.46	0.06
chr5:2984426-2984443	-0.34	-0.37	-0.38	-0.57	-0.69	-0.69	-0.2	-0.58
chr5:2984540-2984557	-0.25	3.68	0.52	0.07	-0.51	0.68	-0.4	0.07
chr5:3024596-3024616	0.91	0.07	0.01	1.75	-0.37	-0.52	0.0	-0.57
chr5:3040792-3040813	-0.24	-0.32	-0.4	-0.61	-0.72	-0.56	-0.56	-0.6
chr5:3067297-3067322	0.38	0.55	-0.36	-0.43	0.43	-0.49	4.1	0.28
chr5:3084788-3084821	-0.42	-0.47	-0.46	-0.58	-0.66	-0.78	-0.39	-0.44
chr5:3124712-3124729	-0.09	-0.47	-0.33	-0.4	-0.71	-0.73	-0.59	-0.62
chr5:3146113-3146131	-0.5	-0.52	-0.51	-0.72	-0.62	-0.81	-0.54	-0.76
chr5:3153289-3153309	-0.19	0.73	-0.17	-0.55	0.62	0.13	0.03	0.58
chr5:3158031-3158060	0.65	-0.26	0.72	-0.42	0.78	3.56	0.86	1.46
chr5:3196105-3196124	-0.17	0.37	3.07	0.5	-0.6	0.69	1.23	-0.29
chr5:3204134-3204152	1.87	-0.2	2.13	0.15	0.03	-0.47	-0.27	0.08
chr5:3267897-3267922	0.11	1.26	0.56	1.9	0.29	-0.63	0.28	1.57
chr5:3317121-3317143	0.02	-0.41	-0.27	0.75	-0.65	-0.34	-0.49	-0.49
chr5:3319682-3319701	0.08	-0.37	-0.27	0.24	0.66	-0.43	-0.02	-0.65
chr5:3333828-3333851	-0.48	-0.49	-0.5	-0.7	-0.77	-0.65	-0.6	-0.69
chr5:3334493-3334524	-0.4	-0.46	-0.39	-0.66	-0.71	-0.75	-0.59	-0.67
chr5:3341517-3341531	-0.28	-0.39	-0.4	-0.6	-0.71	-0.63	-0.55	-0.55
chr5:3433734-3433757	-0.41	-0.39	-0.32	-0.54	-0.41	-0.73	-0.5	-0.63
chr5:3446017-3446033	-0.29	-0.14	-0.31	-0.29	-0.6	-0.59	-0.36	-0.63
chr5:3479541-3479555	-0.32	-0.14	0.01	2.9	-0.42	1.56	-0.47	-0.14
chr5:3510666-3510680	-0.48	-0.42	-0.47	-0.27	-0.74	-0.75	-0.46	-0.61
chr5:3516611-3516626	0.82	0.11	-0.13	1.71	-0.21	-0.62	0.15	0.03
chr5:3565960-3565986	1.15	2.84	-0.35	0.62	-0.31	1.07	1.22	-0.21
chr5:3596603-3596625	-0.55	-0.46	-0.49	-0.59	-0.64	-0.67	-0.64	-0.78
chr5:3700159-3700176	-0.54	-0.55	-0.55	-0.7	-0.83	-0.72	-0.67	-0.65
chr5:3708880-3708912	-0.49	-0.32	-0.41	-0.71	-0.77	-0.82	-0.61	-0.71
chr5:3733846-3733874	0.05	0.2	-0.15	-0.47	-0.56	0.47	-0.49	-0.56
chr5:3760351-3760374	-0.31	-0.09	1.93	-0.58	-0.09	-0.67	3.21	-0.62
chr5:3766824-3766846	-0.38	-0.53	-0.52	-0.69	-0.78	-0.82	-0.45	-0.57
chr5:3776217-3776241	0.1	-0.36	-0.35	-0.53	-0.16	-0.62	-0.24	-0.06
chr5:3787410-3787435	0.7	-0.15	-0.09	3.44	-0.53	-0.69	-0.06	0.54
chr5:3807872-3807891	-0.47	-0.41	-0.47	-0.29	-0.72	-0.78	-0.61	-0.63
chr5:3808042-3808059	-0.45	-0.45	-0.46	-0.52	-0.74	-0.12	-0.61	-0.65
chr5:3845517-3845546	-0.31	1.97	0.8	-0.28	-0.45	-0.69	-0.42	-0.56
chr5:3879417-3879438	0.88	0.33	2.8	0.33	0.34	-0.55	-0.21	-0.46
chr5:3891144-3891179	-0.26	0.13	0.99	-0.61	-0.51	0.3	-0.23	-0.6
chr5:3900881-3900899	-0.34	-0.48	-0.34	-0.52	-0.65	-0.74	-0.34	-0.67
chr5:3915128-3915157	1.71	-0.06	0.17	-0.53	-0.25	0.17	-0.52	-0.18
chr5:3916884-3916898	-0.32	-0.29	-0.36	-0.53	-0.66	-0.56	0.6	-0.47
chr5:3988499-3988519	2.88	-0.27	-0.32	0.34	2.29	0.65	-0.45	0.24
chr5:4047043-4047061	-0.09	0.21	0.26	-0.52	-0.34	6.29	-0.38	-0.54
chr5:4174412-4174435	0.02	-0.35	-0.1	-0.45	-0.32	0.16	-0.46	-0.59
chr5:4197318-4197332	-0.41	-0.32	-0.3	-0.03	-0.61	-0.59	-0.37	-0.42
chr5:4235147-4235162	-0.13	-0.12	-0.23	-0.55	-0.32	-0.1	-0.31	-0.67
chr5:4243382-4243414	-0.37	-0.41	-0.29	-0.41	-0.35	-0.73	-0.58	-0.56
chr5:4289929-4289946	2.94	2.94	-0.37	0.78	-0.59	-0.59	-0.33	-0.58
chr5:4482766-4482804	-0.11	-0.41	-0.4	-0.47	-0.63	-0.19	-0.19	-0.4
chr5:4609236-4609275	-0.41	-0.4	-0.39	-0.46	-0.09	-0.74	-0.55	-0.32
chr5:4610003-4610022	0.56	0.34	0.33	0.26	-0.44	1.96	1.4	-0.61
chr5:4656093-4656128	-0.21	-0.27	-0.36	-0.44	-0.16	-0.27	-0.15	-0.25
chr5:4656886-4656939	-0.32	0.21	2.88	-0.4	-0.57	1.88	-0.46	-0.35
chr5:4687358-4687381	-0.49	-0.35	-0.51	-0.71	-0.66	-0.8	-0.65	-0.57
chr5:4734000-4734019	1.79	-0.28	-0.36	0.45	0.83	-0.38	0.42	-0.4
chr5:4802913-4802935	-0.06	-0.41	-0.38	-0.49	-0.45	-0.39	-0.33	-0.57
chr5:4852164-4852181	-0.3	-0.18	-0.35	-0.02	-0.65	-0.23	0.64	-0.52
chr5:4886525-4886546	-0.07	-0.05	-0.32	-0.1	1.35	-0.68	-0.45	0.93
chr5:4893268-4893297	-0.53	-0.55	-0.54	-0.67	-0.79	-0.87	-0.64	-0.73
chr5:4906213-4906227	0.76	-0.24	0.07	-0.28	-0.52	2.59	-0.39	-0.62
chr5:4909057-4909131	0.88	0.11	0.02	0.25	-0.66	-0.29	0.46	0.03
chr5:4992246-4992263	-0.44	-0.51	-0.51	-0.48	-0.73	-0.76	-0.63	-0.7
chr5:5010625-5010648	-0.31	2.95	-0.34	-0.32	0.59	1.26	0.48	2.35
chr5:5011123-5011150	0.82	-0.36	0.47	-0.59	-0.56	0.51	-0.44	-0.65
chr5:5071928-5071957	-0.45	-0.52	-0.38	-0.68	-0.77	-0.76	-0.62	-0.65
chr5:5072076-5072098	-0.22	-0.35	1.27	-0.57	-0.06	0.01	-0.05	-0.55
chr5:5078516-5078538	-0.15	-0.39	-0.33	-0.34	-0.58	-0.6	-0.37	-0.61
chr5:5151685-5151708	0.08	0.02	-0.37	-0.29	-0.43	0.36	1.41	-0.18
chr5:5151947-5151961	-0.36	-0.1	-0.31	-0.36	0.22	-0.5	0.84	-0.15
chr5:5161003-5161042	0.53	0.73	-0.07	0.55	1.68	-0.48	0.4	-0.24
chr5:5162355-5162384	0.41	-0.31	0.05	0.54	-0.27	0.02	0.72	-0.34
chr5:5182717-5182738	1.07	1.95	0.08	0.08	1.99	-0.26	-0.48	0.95
chr5:5229721-5229764	-0.33	-0.25	-0.13	-0.46	-0.32	1.87	-0.43	-0.39
chr5:5262519-5262589	-0.42	-0.4	-0.45	-0.64	-0.71	-0.4	-0.38	0.05
chr5:5276010-5276026	0.42	-0.26	-0.17	-0.26	-0.61	-0.66	0.37	0.31
chr5:5371824-5371853	0.4	0.4	-0.01	0.29	0.01	-0.49	-0.06	1.97
chr5:5387376-5387419	-0.33	4.58	0.05	-0.54	0.22	1.01	0.93	0.68
chr5:5410554-5410576	-0.32	-0.47	-0.26	-0.48	-0.7	-0.71	-0.58	-0.61
chr5:5495415-5495443	0.39	0.79	0.49	-0.56	-0.65	0.39	2.9	0.53
chr5:5500692-5500716	-0.33	-0.43	-0.2	-0.58	-0.14	-0.22	-0.48	-0.65
chr5:5639975-5639992	-0.43	0.08	-0.41	-0.39	-0.72	-0.75	-0.56	-0.72
chr5:5771976-5771995	-0.5	-0.5	-0.53	-0.73	-0.78	-0.8	-0.4	-0.63
chr5:5772029-5772049	-0.51	-0.54	-0.54	-0.67	-0.63	-0.8	-0.66	-0.71
chr5:5796760-5796779	-0.19	-0.39	-0.1	-0.54	0.69	-0.62	0.67	-0.6
chr5:5796884-5796903	3.03	0.74	-0.35	-0.33	-0.47	-0.6	-0.16	-0.22
chr5:5796947-5796963	-0.29	-0.41	-0.23	-0.45	-0.69	-0.77	-0.58	-0.5
chr5:5817610-5817625	-0.18	-0.21	-0.07	-0.58	-0.57	-0.7	0.82	-0.51
chr5:5822997-5823036	0.27	-0.12	1.92	0.67	-0.09	0.22	1.87	-0.14
chr5:5861854-5861897	-0.14	-0.16	-0.39	-0.35	-0.58	-0.61	-0.48	-0.37
chr5:5900125-5900140	0.78	1.92	0.18	-0.57	-0.54	-0.58	-0.52	1.58
chr5:5925619-5925635	-0.43	-0.46	-0.43	-0.41	-0.64	-0.7	-0.3	-0.65
chr5:5931961-5931985	-0.19	3.11	0.21	1.96	1.06	-0.55	0.75	-0.53
chr5:5943068-5943083	0.58	-0.34	-0.1	-0.56	1.6	-0.52	-0.34	0.46
chr5:6062311-6062341	-0.4	-0.48	-0.28	-0.63	-0.75	-0.76	-0.61	-0.42
chr5:6085369-6085392	-0.0	2.25	-0.2	-0.46	-0.62	-0.58	-0.35	-0.6
chr5:6113138-6113168	0.57	0.8	0.27	-0.31	-0.55	-0.68	-0.24	-0.64
chr5:6116727-6116745	-0.27	-0.44	-0.39	-0.6	-0.69	-0.61	-0.45	-0.58
chr5:6260739-6260763	0.57	-0.17	3.04	-0.52	-0.5	0.95	1.0	-0.19
chr5:6308845-6308869	-0.2	4.2	0.6	0.41	1.74	-0.41	0.4	-0.51
chr5:6389588-6389621	-0.17	-0.43	-0.41	-0.62	-0.62	-0.72	-0.52	-0.55
chr5:6414885-6414907	-0.38	-0.42	-0.26	-0.54	-0.65	-0.7	-0.23	-0.37
chr5:6495678-6495711	-0.06	-0.38	-0.28	-0.59	-0.22	-0.2	-0.5	-0.46
chr5:6503257-6503276	-0.4	-0.33	-0.06	0.05	-0.65	-0.56	-0.55	-0.59
chr5:6515739-6515772	-0.37	-0.25	-0.4	-0.52	-0.16	0.14	-0.18	-0.5
chr5:6579248-6579280	-0.16	-0.16	0.02	-0.49	0.1	-0.47	-0.06	-0.44
chr5:6582434-6582448	-0.29	-0.46	-0.42	-0.54	-0.7	-0.71	-0.2	-0.62
chr5:6677394-6677411	-0.34	-0.05	-0.34	-0.56	0.37	-0.09	0.98	0.24
chr5:6689615-6689646	5.43	0.06	1.57	0.17	-0.59	-0.25	0.3	3.03
chr5:6690788-6690822	-0.1	1.75	0.09	-0.31	0.88	-0.63	-0.37	-0.1
chr5:6693578-6693598	0.26	0.61	-0.02	-0.56	1.52	-0.69	-0.11	0.29
chr5:6810451-6810471	2.04	1.32	-0.04	-0.06	-0.63	-0.61	0.11	2.18
chr5:6822282-6822305	-0.38	-0.33	-0.39	-0.09	-0.21	-0.14	0.09	-0.58
chr5:6839486-6839509	0.49	-0.3	1.96	0.6	-0.05	-0.41	-0.34	-0.06
chr5:6868759-6868806	0.11	-0.35	3.97	-0.44	0.28	3.03	-0.41	-0.32
chr5:6887368-6887388	-0.3	0.0	2.65	-0.53	1.03	-0.08	-0.46	-0.51
chr5:6993771-6993790	0.85	-0.38	0.39	-0.2	-0.29	-0.47	-0.36	1.8
chr5:7003507-7003527	-0.5	-0.51	-0.52	-0.54	-0.72	-0.8	-0.35	-0.71
chr5:7098341-7098368	-0.45	-0.36	-0.31	-0.64	-0.75	-0.7	-0.43	-0.56
chr5:7203169-7203184	-0.08	-0.32	-0.19	-0.52	-0.62	-0.66	0.41	-0.57
chr5:7258642-7258659	-0.29	-0.45	-0.41	-0.44	0.24	-0.58	-0.54	-0.46
chr5:7265149-7265169	-0.46	-0.42	-0.44	-0.65	-0.71	-0.76	0.06	-0.55
chr5:7278664-7278684	-0.39	-0.42	-0.2	-0.66	-0.74	-0.41	-0.48	-0.65
chr5:7286268-7286286	-0.33	-0.46	-0.28	-0.64	-0.73	-0.76	-0.59	-0.58
chr5:7315446-7315488	-0.4	-0.48	-0.48	-0.56	-0.74	-0.79	-0.6	-0.53
chr5:7383892-7383915	-0.34	-0.44	-0.21	-0.62	-0.71	-0.76	-0.09	-0.7
chr5:7385281-7385301	-0.33	-0.48	-0.45	-0.65	-0.76	-0.74	-0.6	-0.55
chr5:7388258-7388276	2.15	0.08	2.26	-0.55	0.12	1.12	-0.31	-0.54
chr5:7388460-7388482	-0.22	-0.3	-0.39	-0.6	-0.33	-0.45	-0.17	-0.45
chr5:7425251-7425287	0.49	0.08	0.05	1.2	-0.62	-0.58	-0.51	-0.45
chr5:7437403-7437423	0.55	-0.19	-0.33	-0.16	0.04	-0.6	0.21	-0.29
chr5:7492156-7492181	-0.15	2.46	1.36	2.78	-0.42	2.31	-0.47	0.25
chr5:7532989-7533051	-0.24	1.49	3.54	-0.38	1.19	-0.61	-0.46	0.95
chr5:7550309-7550324	-0.37	-0.41	-0.25	-0.6	-0.53	-0.69	-0.37	-0.66
chr5:7628005-7628022	-0.42	-0.44	-0.42	-0.62	-0.36	-0.71	-0.56	-0.54
chr5:7654279-7654293	1.3	-0.3	-0.36	-0.51	0.1	-0.42	-0.52	0.1
chr5:7697454-7697474	-0.48	-0.51	-0.5	-0.67	-0.78	-0.74	-0.61	-0.59
chr5:7753675-7753702	1.31	0.66	0.51	-0.03	4.02	-0.4	-0.24	-0.61
chr5:7843021-7843058	0.97	2.67	1.58	-0.36	1.63	-0.36	0.2	-0.54
chr5:7918157-7918177	0.08	-0.27	1.26	0.17	-0.1	0.05	2.13	-0.31
chr5:7986007-7986021	-0.22	-0.33	0.01	-0.61	-0.71	-0.02	-0.47	-0.65
chr5:7986199-7986225	0.4	-0.32	-0.21	0.04	-0.15	-0.63	-0.34	-0.53
chr5:8005380-8005405	-0.4	-0.44	-0.43	-0.63	-0.42	-0.56	0.59	-0.69
chr5:8038907-8038927	0.5	0.42	0.8	2.15	-0.57	-0.58	-0.39	3.33
chr5:8120407-8120427	-0.4	-0.3	-0.45	-0.63	-0.75	-0.8	-0.56	-0.75
chr5:8200568-8200587	-0.16	-0.36	-0.04	-0.41	-0.49	3.63	-0.42	1.03
chr5:8230659-8230678	-0.27	-0.34	-0.42	-0.39	-0.71	-0.7	-0.48	-0.58
chr5:8279310-8279326	-0.48	-0.51	-0.39	-0.65	-0.75	-0.83	-0.58	-0.6
chr5:8355044-8355066	0.42	1.98	0.01	0.66	1.22	0.21	1.36	-0.53
chr5:8367926-8367981	-0.15	3.12	-0.37	1.16	0.94	-0.69	-0.43	0.5
chr5:8658205-8658247	-0.06	-0.27	0.72	-0.52	0.37	-0.52	3.04	-0.15
chr5:8688033-8688050	-0.28	-0.3	0.04	-0.5	-0.67	-0.67	-0.06	-0.69
chr5:8736453-8736473	0.7	-0.22	-0.4	0.03	-0.33	-0.64	0.03	0.19
chr5:8889064-8889078	-0.45	-0.42	-0.06	-0.64	-0.53	-0.78	-0.38	-0.44
chr5:8895432-8895453	1.12	0.03	-0.14	-0.03	-0.44	0.01	0.38	1.05
chr5:8987242-8987263	-0.35	-0.39	-0.32	-0.57	-0.67	-0.76	-0.17	-0.63
chr5:9106493-9106513	-0.35	-0.45	-0.39	-0.61	-0.62	-0.67	-0.52	-0.54
chr5:9108216-9108232	-0.47	-0.44	-0.48	-0.5	-0.57	-0.78	-0.6	-0.6
chr5:9108256-9108271	-0.18	-0.31	0.25	-0.55	-0.52	-0.68	-0.51	1.0
chr5:9279544-9279593	0.05	-0.17	-0.36	0.0	-0.7	-0.49	-0.53	-0.54
chr5:9543457-9543477	-0.45	-0.45	-0.44	-0.51	-0.63	-0.61	-0.6	-0.62
chr5:9543577-9543598	0.11	-0.07	0.18	0.18	-0.61	-0.7	-0.49	-0.46
chr5:9689996-9690021	-0.39	-0.46	-0.36	-0.64	-0.63	-0.75	-0.45	-0.71
chr5:9727659-9727684	-0.42	-0.49	-0.48	-0.51	-0.44	-0.81	-0.61	-0.77
chr5:9728291-9728307	-0.41	-0.34	-0.46	-0.63	-0.72	-0.51	-0.26	-0.4
chr5:9731999-9732017	-0.39	-0.44	0.04	-0.3	-0.6	-0.64	-0.5	-0.34
chr5:9785815-9785842	-0.37	-0.05	-0.4	0.26	-0.45	-0.74	-0.55	-0.68
chr5:9804359-9804376	-0.32	0.27	-0.36	-0.53	0.58	0.41	-0.4	1.53
chr5:9804490-9804522	-0.52	-0.55	-0.54	-0.73	-0.82	-0.72	-0.67	-0.79
chr5:9804557-9804576	-0.15	-0.38	-0.34	-0.53	1.46	0.0	-0.48	-0.32
chr5:9886666-9886684	-0.34	-0.33	-0.39	-0.56	-0.59	-0.34	-0.44	-0.36
chr5:10293824-10293838	0.39	0.48	-0.32	-0.15	0.05	0.08	-0.39	-0.44
chr5:10294147-10294169	-0.36	-0.38	-0.28	-0.34	-0.51	-0.0	-0.5	0.7
chr5:10294796-10294824	-0.37	-0.07	-0.39	-0.33	-0.49	-0.38	-0.36	0.49
chr5:10294896-10294915	-0.37	-0.51	-0.45	-0.65	-0.77	-0.78	-0.64	-0.7
chr5:10611231-10611268	0.73	-0.39	-0.32	-0.4	-0.66	-0.72	-0.52	-0.65
chr5:10636947-10636996	-0.0	0.97	-0.19	-0.42	-0.64	-0.61	-0.41	0.11
chr5:10637026-10637050	-0.32	0.52	0.53	-0.4	-0.56	-0.6	-0.53	-0.28
chr5:10648067-10648088	-0.36	-0.27	0.89	0.52	-0.63	0.49	-0.42	-0.44
chr5:12558683-12558723	1.03	-0.12	0.14	-0.31	-0.68	-0.72	-0.05	-0.68
chr5:13591151-13591166	-0.23	-0.34	-0.42	-0.57	0.2	-0.5	-0.54	-0.32
chr5:13753198-13753216	-0.52	-0.57	-0.58	-0.74	-0.85	-0.8	-0.58	-0.68
chr5:14142073-14142101	0.5	0.11	4.37	-0.12	0.15	-0.16	3.02	0.03
chr5:14195580-14195600	-0.05	2.5	5.62	1.53	-0.4	-0.49	1.33	-0.43
chr5:14728446-14728478	-0.29	2.23	1.16	-0.54	-0.61	0.77	-0.06	-0.59
chr5:14808086-14808109	-0.15	-0.37	-0.12	-0.37	-0.56	-0.75	-0.39	-0.12
chr5:14841973-14842063	0.99	-0.38	-0.1	-0.42	-0.65	-0.56	-0.53	-0.54
chr5:14919644-14919678	-0.31	1.32	-0.34	-0.52	-0.59	-0.57	-0.42	0.65
chr5:14923669-14923746	-0.23	-0.35	0.05	-0.48	-0.51	-0.42	-0.27	2.47
chr5:14981250-14981268	-0.33	-0.34	-0.24	0.11	2.2	-0.57	2.69	-0.38
chr5:15060062-15060084	-0.08	0.07	-0.36	0.58	-0.48	-0.27	-0.39	0.75
chr5:15069969-15069998	-0.22	0.14	-0.4	-0.08	-0.58	-0.41	-0.0	-0.31
chr5:15310812-15310827	-0.34	-0.35	-0.33	-0.41	-0.63	-0.56	-0.42	-0.37
chr5:15316350-15316372	-0.27	0.07	-0.34	0.38	-0.53	-0.04	-0.42	-0.55
chr5:15440347-15440367	-0.3	-0.5	-0.46	-0.65	-0.73	-0.77	-0.62	-0.71
chr5:15464170-15464190	0.28	0.63	0.78	-0.36	2.55	0.64	0.52	0.02
chr5:15470532-15470547	-0.31	2.83	2.36	-0.48	-0.1	-0.02	0.81	-0.58
chr5:15554605-15554626	2.55	0.09	-0.25	-0.53	-0.31	-0.61	-0.45	-0.51
chr5:15642489-15642510	-0.13	-0.18	0.56	-0.4	0.33	-0.26	-0.35	-0.57
chr5:15883521-15883537	-0.39	-0.46	-0.44	-0.29	-0.6	-0.77	-0.45	-0.55
chr5:15906913-15906935	-0.03	-0.4	-0.37	-0.58	-0.21	-0.55	-0.55	-0.03
chr5:15911560-15911586	0.33	-0.4	0.03	-0.57	-0.4	-0.23	-0.36	-0.48
chr5:15911674-15911691	-0.5	-0.45	-0.53	-0.7	-0.77	-0.79	-0.6	-0.79
chr5:15911942-15911975	-0.47	-0.51	-0.49	-0.68	-0.76	-0.82	-0.53	-0.77
chr5:15912045-15912061	-0.3	-0.44	-0.01	-0.5	-0.7	-0.71	-0.51	-0.66
chr5:15912100-15912120	-0.41	-0.47	-0.46	-0.57	-0.72	-0.65	-0.52	-0.5
chr5:15929836-15929852	-0.38	-0.34	-0.24	-0.45	-0.54	-0.71	-0.54	-0.67
chr5:15929956-15929972	0.06	-0.41	0.21	-0.61	-0.66	-0.3	-0.54	0.75
chr5:16004530-16004565	-0.37	-0.19	-0.43	-0.64	-0.74	-0.52	-0.59	-0.63
chr5:16020242-16020330	-0.36	-0.15	-0.45	-0.62	-0.57	-0.77	-0.6	-0.65
chr5:16039286-16039312	-0.3	-0.19	-0.39	-0.54	-0.16	-0.65	0.09	-0.57
chr5:16052147-16052172	-0.32	-0.03	-0.29	-0.55	-0.04	-0.54	0.63	1.84
chr5:16086433-16086454	-0.33	-0.29	0.66	0.07	-0.06	-0.61	-0.46	3.26
chr5:16104233-16104252	-0.33	-0.49	-0.46	-0.66	-0.77	-0.76	-0.59	-0.65
chr5:16111080-16111101	0.08	-0.08	-0.2	-0.54	-0.43	-0.56	1.97	0.19
chr5:16121823-16121847	0.92	-0.06	-0.35	1.26	-0.0	0.89	-0.3	-0.42
chr5:16132133-16132159	0.01	-0.32	-0.36	-0.61	-0.57	-0.46	-0.54	0.85
chr5:16133693-16133716	-0.27	-0.06	-0.1	3.33	0.11	-0.12	0.42	-0.57
chr5:16269591-16269614	-0.44	0.02	-0.45	-0.58	-0.61	-0.74	-0.6	-0.54
chr5:16272329-16272348	-0.35	-0.18	0.6	-0.14	0.1	-0.54	-0.35	0.21
chr5:16291326-16291345	-0.37	0.1	0.43	-0.58	-0.67	-0.72	-0.48	-0.63
chr5:16371948-16371969	-0.35	-0.35	0.2	-0.38	-0.34	-0.57	-0.45	-0.22
chr5:16375158-16375181	-0.29	0.14	-0.34	-0.47	-0.68	-0.48	-0.07	1.78
chr5:16426909-16426941	1.39	-0.31	0.19	-0.32	0.0	-0.36	0.14	-0.52
chr5:16427223-16427245	-0.17	-0.42	0.35	-0.61	-0.64	-0.27	-0.5	-0.66
chr5:16431580-16431603	-0.18	-0.29	-0.04	-0.62	-0.59	-0.67	0.96	-0.67
chr5:16446239-16446258	-0.3	-0.4	-0.11	-0.58	0.1	-0.51	-0.52	-0.6
chr5:16489077-16489097	0.08	0.53	-0.34	0.34	0.76	0.36	-0.41	-0.31
chr5:16534940-16534986	-0.46	-0.42	-0.43	-0.66	-0.77	-0.79	-0.39	-0.74
chr5:16538323-16538348	-0.05	0.36	1.37	-0.54	-0.65	-0.66	0.32	-0.62
chr5:16580630-16580656	-0.16	-0.35	0.58	-0.55	-0.61	-0.56	-0.47	-0.49
chr5:16580847-16580870	-0.26	-0.24	-0.39	-0.59	-0.34	-0.32	-0.47	-0.56
chr5:16580918-16580940	-0.34	-0.48	-0.44	-0.62	-0.75	-0.78	-0.48	-0.67
chr5:16580965-16580995	-0.3	-0.3	0.19	-0.5	-0.52	-0.12	-0.54	-0.14
chr5:16587474-16587509	0.23	-0.18	-0.35	3.18	-0.52	-0.11	-0.02	0.09
[truncated: 265 more rows]
