# Supplementary material for: Adaptive protein evolution through length variation of short tandem repeats in Arabidopsis
Source: Sci Adv. 2023 Mar 22;9(12):eadd6960. doi: 10.1126/sciadv.add6960 (PMC10032594; doi:10.1126/sciadv.add6960)
Supplement: Supplementary file 2 — Datasets S1 to S14 [file sciadv.add6960_datasets_s1_to_s14.zip › add6960_Dataset_S12.xlsx]

## Sheet: Sheet1
FST	gorup1:group2	site
-0.0	admixed:asia	chr1_11985
0.56	admixed:asia	chr1_97189
0.02	admixed:asia	chr1_110430
0.01	admixed:asia	chr1_160972
0.03	admixed:asia	chr1_271637
0.34	admixed:asia	chr1_295464
0.02	admixed:asia	chr1_343473
-0.0	admixed:asia	chr1_348079
0.15	admixed:asia	chr1_355573
-0.01	admixed:asia	chr1_365891
0.11	admixed:asia	chr1_429915
-0.01	admixed:asia	chr1_498340
0.2	admixed:asia	chr1_513459
-0.01	admixed:asia	chr1_535166
-0.0	admixed:asia	chr1_554567
0.0	admixed:asia	chr1_573802
0.03	admixed:asia	chr1_726762
-0.0	admixed:asia	chr1_806709
0.04	admixed:asia	chr1_808602
-0.0	admixed:asia	chr1_870940
0.02	admixed:asia	chr1_872745
0.19	admixed:asia	chr1_882337
0.14	admixed:asia	chr1_960267
0.0	admixed:asia	chr1_977571
0.11	admixed:asia	chr1_989720
0.03	admixed:asia	chr1_995497
0.0	admixed:asia	chr1_1083701
	admixed:asia	chr1_1119939
0.56	admixed:asia	chr1_1144328
0.08	admixed:asia	chr1_1155406
0.07	admixed:asia	chr1_1157076
0.01	admixed:asia	chr1_1168588
0.03	admixed:asia	chr1_1207463
-0.01	admixed:asia	chr1_1214334
-0.01	admixed:asia	chr1_1221955
0.0	admixed:asia	chr1_1232919
0.33	admixed:asia	chr1_1235025
0.01	admixed:asia	chr1_1242859
-0.01	admixed:asia	chr1_1349055
-0.01	admixed:asia	chr1_1475515
0.0	admixed:asia	chr1_1547647
0.07	admixed:asia	chr1_1552263
0.35	admixed:asia	chr1_1555091
0.2	admixed:asia	chr1_1622321
-0.0	admixed:asia	chr1_1741377
-0.01	admixed:asia	chr1_1745125
0.03	admixed:asia	chr1_1754846
-0.01	admixed:asia	chr1_1828689
0.01	admixed:asia	chr1_1883640
-0.0	admixed:asia	chr1_1945128
0.08	admixed:asia	chr1_1959011
0.0	admixed:asia	chr1_2096079
-0.0	admixed:asia	chr1_2165087
0.15	admixed:asia	chr1_2190403
0.0	admixed:asia	chr1_2216632
0.19	admixed:asia	chr1_2248302
0.14	admixed:asia	chr1_2251768
0.19	admixed:asia	chr1_2269935
	admixed:asia	chr1_2315259
-0.01	admixed:asia	chr1_2315507
0.25	admixed:asia	chr1_2315935
0.03	admixed:asia	chr1_2345615
-0.01	admixed:asia	chr1_2482573
0.0	admixed:asia	chr1_2563246
0.01	admixed:asia	chr1_2567703
0.04	admixed:asia	chr1_2626249
0.16	admixed:asia	chr1_2632430
0.2	admixed:asia	chr1_2699074
0.01	admixed:asia	chr1_2808343
-0.01	admixed:asia	chr1_2883285
0.05	admixed:asia	chr1_2964350
-0.0	admixed:asia	chr1_3011874
0.18	admixed:asia	chr1_3093911
0.08	admixed:asia	chr1_3126271
0.1	admixed:asia	chr1_3126967
0.01	admixed:asia	chr1_3146868
0.23	admixed:asia	chr1_3173631
	admixed:asia	chr1_3278319
0.01	admixed:asia	chr1_3400720
0.01	admixed:asia	chr1_3427299
-0.01	admixed:asia	chr1_3485313
0.25	admixed:asia	chr1_3524288
0.25	admixed:asia	chr1_3563420
0.05	admixed:asia	chr1_3564269
0.55	admixed:asia	chr1_3612232
0.02	admixed:asia	chr1_3656131
0.08	admixed:asia	chr1_3713355
-0.01	admixed:asia	chr1_3850111
0.07	admixed:asia	chr1_3871020
0.01	admixed:asia	chr1_3921197
0.19	admixed:asia	chr1_3946134
-0.0	admixed:asia	chr1_4215453
0.03	admixed:asia	chr1_4216801
0.01	admixed:asia	chr1_4268795
0.19	admixed:asia	chr1_4349210
0.0	admixed:asia	chr1_4349246
0.05	admixed:asia	chr1_4374705
0.11	admixed:asia	chr1_4381476
0.08	admixed:asia	chr1_4384970
0.07	admixed:asia	chr1_4385023
0.5	admixed:asia	chr1_4389057
-0.01	admixed:asia	chr1_4443355
0.13	admixed:asia	chr1_4446404
0.25	admixed:asia	chr1_4500570
-0.01	admixed:asia	chr1_4519972
0.13	admixed:asia	chr1_4550460
0.06	admixed:asia	chr1_4593122
0.46	admixed:asia	chr1_4604904
0.42	admixed:asia	chr1_4606563
0.43	admixed:asia	chr1_4606937
0.04	admixed:asia	chr1_4776838
-0.0	admixed:asia	chr1_4817398
-0.01	admixed:asia	chr1_4873718
0.0	admixed:asia	chr1_4908409
-0.01	admixed:asia	chr1_4934403
-0.0	admixed:asia	chr1_4939800
	admixed:asia	chr1_4952375
0.04	admixed:asia	chr1_4991712
	admixed:asia	chr1_4992002
-0.01	admixed:asia	chr1_5002376
0.09	admixed:asia	chr1_5043537
0.14	admixed:asia	chr1_5045890
0.03	admixed:asia	chr1_5077320
-0.01	admixed:asia	chr1_5085117
0.14	admixed:asia	chr1_5149418
0.02	admixed:asia	chr1_5405544
-0.01	admixed:asia	chr1_5481842
0.0	admixed:asia	chr1_5518740
	admixed:asia	chr1_5534714
0.37	admixed:asia	chr1_5629927
-0.01	admixed:asia	chr1_5639215
0.05	admixed:asia	chr1_5639489
0.01	admixed:asia	chr1_5675957
0.04	admixed:asia	chr1_5682529
-0.01	admixed:asia	chr1_5855919
-0.01	admixed:asia	chr1_5885578
0.12	admixed:asia	chr1_5922906
0.16	admixed:asia	chr1_5985559
0.12	admixed:asia	chr1_5985761
0.0	admixed:asia	chr1_6074120
-0.0	admixed:asia	chr1_6076542
0.09	admixed:asia	chr1_6126430
0.13	admixed:asia	chr1_6164963
-0.01	admixed:asia	chr1_6185278
0.55	admixed:asia	chr1_6185362
0.08	admixed:asia	chr1_6247481
-0.0	admixed:asia	chr1_6282880
0.0	admixed:asia	chr1_6331950
0.0	admixed:asia	chr1_6377740
0.06	admixed:asia	chr1_6414042
0.21	admixed:asia	chr1_6452778
0.15	admixed:asia	chr1_6469400
0.0	admixed:asia	chr1_6469525
0.11	admixed:asia	chr1_6478879
0.0	admixed:asia	chr1_6550992
0.4	admixed:asia	chr1_6606716
0.02	admixed:asia	chr1_6629842
	admixed:asia	chr1_6630279
-0.0	admixed:asia	chr1_6685148
0.49	admixed:asia	chr1_6751237
-0.0	admixed:asia	chr1_6753900
0.22	admixed:asia	chr1_6764194
-0.01	admixed:asia	chr1_6810212
	admixed:asia	chr1_6834122
0.04	admixed:asia	chr1_6926287
0.0	admixed:asia	chr1_6996806
0.19	admixed:asia	chr1_7044248
0.01	admixed:asia	chr1_7085135
-0.01	admixed:asia	chr1_7088628
-0.0	admixed:asia	chr1_7094600
-0.01	admixed:asia	chr1_7167802
0.01	admixed:asia	chr1_7167891
0.01	admixed:asia	chr1_7273153
0.01	admixed:asia	chr1_7273781
-0.01	admixed:asia	chr1_7288333
0.17	admixed:asia	chr1_7325318
-0.01	admixed:asia	chr1_7422325
0.02	admixed:asia	chr1_7454385
-0.01	admixed:asia	chr1_7454473
0.0	admixed:asia	chr1_7464729
0.01	admixed:asia	chr1_7469243
0.0	admixed:asia	chr1_7481390
0.0	admixed:asia	chr1_7486516
-0.0	admixed:asia	chr1_7490064
0.54	admixed:asia	chr1_7555385
0.01	admixed:asia	chr1_7565326
0.03	admixed:asia	chr1_7565532
0.1	admixed:asia	chr1_7620361
0.01	admixed:asia	chr1_7623709
0.01	admixed:asia	chr1_7628945
0.31	admixed:asia	chr1_7661680
0.18	admixed:asia	chr1_7696719
0.01	admixed:asia	chr1_7735064
0.02	admixed:asia	chr1_7735120
-0.0	admixed:asia	chr1_7759489
0.02	admixed:asia	chr1_7801879
0.18	admixed:asia	chr1_7850832
0.04	admixed:asia	chr1_7888504
-0.0	admixed:asia	chr1_7995090
-0.01	admixed:asia	chr1_8103149
0.05	admixed:asia	chr1_8106594
0.03	admixed:asia	chr1_8131289
0.2	admixed:asia	chr1_8175095
0.09	admixed:asia	chr1_8252921
-0.0	admixed:asia	chr1_8286499
-0.01	admixed:asia	chr1_8315164
0.25	admixed:asia	chr1_8327507
0.19	admixed:asia	chr1_8385531
0.32	admixed:asia	chr1_8484935
0.04	admixed:asia	chr1_8485864
-0.01	admixed:asia	chr1_8550295
0.02	admixed:asia	chr1_8624384
0.01	admixed:asia	chr1_8655328
-0.01	admixed:asia	chr1_8682461
-0.0	admixed:asia	chr1_8711411
-0.01	admixed:asia	chr1_8872221
0.07	admixed:asia	chr1_8898785
0.45	admixed:asia	chr1_8919110
0.25	admixed:asia	chr1_8960780
0.07	admixed:asia	chr1_8969593
-0.01	admixed:asia	chr1_8969649
0.0	admixed:asia	chr1_9031180
0.13	admixed:asia	chr1_9067642
-0.01	admixed:asia	chr1_9075187
0.08	admixed:asia	chr1_9084345
0.03	admixed:asia	chr1_9090165
0.01	admixed:asia	chr1_9120950
0.01	admixed:asia	chr1_9144894
0.19	admixed:asia	chr1_9178543
0.01	admixed:asia	chr1_9186843
-0.01	admixed:asia	chr1_9193978
-0.01	admixed:asia	chr1_9395053
0.32	admixed:asia	chr1_9404093
0.0	admixed:asia	chr1_9483772
0.04	admixed:asia	chr1_9495820
0.02	admixed:asia	chr1_9513792
	admixed:asia	chr1_9556481
0.16	admixed:asia	chr1_9622255
0.09	admixed:asia	chr1_9622594
0.08	admixed:asia	chr1_9709149
-0.01	admixed:asia	chr1_9827091
-0.0	admixed:asia	chr1_9852156
0.02	admixed:asia	chr1_9877169
0.01	admixed:asia	chr1_9973160
0.18	admixed:asia	chr1_9973267
-0.01	admixed:asia	chr1_9973423
0.09	admixed:asia	chr1_10035456
0.12	admixed:asia	chr1_10103165
-0.0	admixed:asia	chr1_10111499
0.02	admixed:asia	chr1_10111555
0.17	admixed:asia	chr1_10249328
0.0	admixed:asia	chr1_10307926
-0.0	admixed:asia	chr1_10327565
0.05	admixed:asia	chr1_10420421
0.1	admixed:asia	chr1_10430272
0.39	admixed:asia	chr1_10493969
0.15	admixed:asia	chr1_10543532
0.0	admixed:asia	chr1_10628910
0.0	admixed:asia	chr1_10629030
0.02	admixed:asia	chr1_10640560
0.04	admixed:asia	chr1_10663559
0.02	admixed:asia	chr1_10663635
0.19	admixed:asia	chr1_10687534
0.09	admixed:asia	chr1_10761824
0.03	admixed:asia	chr1_10774583
0.49	admixed:asia	chr1_10786081
-0.01	admixed:asia	chr1_10788605
0.01	admixed:asia	chr1_10847868
-0.01	admixed:asia	chr1_10870719
-0.0	admixed:asia	chr1_11056723
-0.01	admixed:asia	chr1_11199483
0.0	admixed:asia	chr1_11437330
0.0	admixed:asia	chr1_11466330
	admixed:asia	chr1_11479988
0.02	admixed:asia	chr1_11595601
0.09	admixed:asia	chr1_11630094
0.04	admixed:asia	chr1_11673977
0.01	admixed:asia	chr1_11719043
0.31	admixed:asia	chr1_11798117
0.02	admixed:asia	chr1_11811465
0.0	admixed:asia	chr1_11848667
0.33	admixed:asia	chr1_11885751
0.28	admixed:asia	chr1_11912527
0.4	admixed:asia	chr1_11913575
0.19	admixed:asia	chr1_11931424
0.11	admixed:asia	chr1_12052055
0.3	admixed:asia	chr1_12052690
0.43	admixed:asia	chr1_12052734
0.19	admixed:asia	chr1_12053423
0.09	admixed:asia	chr1_12059032
0.11	admixed:asia	chr1_12092253
0.02	admixed:asia	chr1_12092706
-0.0	admixed:asia	chr1_12265243
0.14	admixed:asia	chr1_12355954
0.14	admixed:asia	chr1_12485848
0.04	admixed:asia	chr1_12486470
-0.0	admixed:asia	chr1_12764167
0.03	admixed:asia	chr1_13321257
-0.01	admixed:asia	chr1_13321841
-0.01	admixed:asia	chr1_13321949
0.05	admixed:asia	chr1_13698336
0.01	admixed:asia	chr1_14004357
0.09	admixed:asia	chr1_15979621
0.08	admixed:asia	chr1_16155440
0.06	admixed:asia	chr1_16488136
-0.0	admixed:asia	chr1_16548923
0.02	admixed:asia	chr1_16618571
0.05	admixed:asia	chr1_16621377
0.13	admixed:asia	chr1_16709426
-0.01	admixed:asia	chr1_16739512
0.04	admixed:asia	chr1_16810322
-0.0	admixed:asia	chr1_16933835
-0.0	admixed:asia	chr1_17182746
0.01	admixed:asia	chr1_17225885
0.0	admixed:asia	chr1_17311239
0.01	admixed:asia	chr1_17328199
0.11	admixed:asia	chr1_17354136
0.4	admixed:asia	chr1_17497639
-0.0	admixed:asia	chr1_17612326
0.11	admixed:asia	chr1_17646869
0.31	admixed:asia	chr1_17687489
-0.0	admixed:asia	chr1_17767036
0.01	admixed:asia	chr1_17948524
0.01	admixed:asia	chr1_17975230
0.34	admixed:asia	chr1_17975767
0.02	admixed:asia	chr1_18036740
0.05	admixed:asia	chr1_18040462
0.01	admixed:asia	chr1_18042720
0.11	admixed:asia	chr1_18074085
0.0	admixed:asia	chr1_18074346
-0.01	admixed:asia	chr1_18117292
0.01	admixed:asia	chr1_18132959
0.01	admixed:asia	chr1_18133670
0.0	admixed:asia	chr1_18229226
-0.0	admixed:asia	chr1_18229612
0.0	admixed:asia	chr1_18230164
0.0	admixed:asia	chr1_18277043
-0.0	admixed:asia	chr1_18313586
0.0	admixed:asia	chr1_18359820
-0.01	admixed:asia	chr1_18360010
0.01	admixed:asia	chr1_18365917
-0.01	admixed:asia	chr1_18366431
0.03	admixed:asia	chr1_18401459
0.03	admixed:asia	chr1_18470433
0.34	admixed:asia	chr1_18474737
0.0	admixed:asia	chr1_18625137
0.07	admixed:asia	chr1_18676629
0.03	admixed:asia	chr1_18686115
-0.01	admixed:asia	chr1_18757720
-0.0	admixed:asia	chr1_18779830
0.07	admixed:asia	chr1_18877199
0.16	admixed:asia	chr1_18954177
-0.0	admixed:asia	chr1_18991579
-0.0	admixed:asia	chr1_19071199
-0.01	admixed:asia	chr1_19295014
-0.01	admixed:asia	chr1_19472064
0.25	admixed:asia	chr1_19484759
0.18	admixed:asia	chr1_19484892
0.15	admixed:asia	chr1_19485267
0.0	admixed:asia	chr1_19486995
-0.01	admixed:asia	chr1_19510058
0.0	admixed:asia	chr1_19580266
-0.0	admixed:asia	chr1_19608878
0.0	admixed:asia	chr1_19613709
-0.01	admixed:asia	chr1_19686152
-0.01	admixed:asia	chr1_19689618
0.04	admixed:asia	chr1_19689674
0.48	admixed:asia	chr1_19850459
	admixed:asia	chr1_19880078
0.17	admixed:asia	chr1_19956308
0.0	admixed:asia	chr1_20020896
-0.01	admixed:asia	chr1_20059334
0.02	admixed:asia	chr1_20108287
-0.0	admixed:asia	chr1_20136203
0.49	admixed:asia	chr1_20143352
-0.0	admixed:asia	chr1_20181197
-0.0	admixed:asia	chr1_20182066
0.08	admixed:asia	chr1_20186759
0.03	admixed:asia	chr1_20222949
0.11	admixed:asia	chr1_20236460
-0.01	admixed:asia	chr1_20280064
0.04	admixed:asia	chr1_20280110
0.06	admixed:asia	chr1_20301403
0.0	admixed:asia	chr1_20310352
0.46	admixed:asia	chr1_20327674
0.0	admixed:asia	chr1_20363931
-0.0	admixed:asia	chr1_20396806
-0.01	admixed:asia	chr1_20407568
-0.01	admixed:asia	chr1_20417682
0.0	admixed:asia	chr1_20431629
0.01	admixed:asia	chr1_20538795
0.07	admixed:asia	chr1_20554017
0.01	admixed:asia	chr1_20560422
0.02	admixed:asia	chr1_20561037
0.0	admixed:asia	chr1_20596096
-0.01	admixed:asia	chr1_20641150
-0.0	admixed:asia	chr1_20712122
0.02	admixed:asia	chr1_20729571
0.37	admixed:asia	chr1_20751827
0.04	admixed:asia	chr1_20878223
-0.0	admixed:asia	chr1_20903335
-0.0	admixed:asia	chr1_20937768
	admixed:asia	chr1_20952473
0.0	admixed:asia	chr1_20952688
0.01	admixed:asia	chr1_20984560
0.03	admixed:asia	chr1_21036283
0.01	admixed:asia	chr1_21187887
0.3	admixed:asia	chr1_21239186
0.02	admixed:asia	chr1_21345641
0.02	admixed:asia	chr1_21417521
-0.01	admixed:asia	chr1_21503689
0.13	admixed:asia	chr1_21554083
0.23	admixed:asia	chr1_21554269
0.05	admixed:asia	chr1_21625960
-0.01	admixed:asia	chr1_21728292
-0.01	admixed:asia	chr1_21880569
0.06	admixed:asia	chr1_21891582
-0.0	admixed:asia	chr1_22056410
0.05	admixed:asia	chr1_22056540
0.02	admixed:asia	chr1_22096251
0.0	admixed:asia	chr1_22141454
0.0	admixed:asia	chr1_22209617
0.11	admixed:asia	chr1_22214138
-0.01	admixed:asia	chr1_22439459
-0.01	admixed:asia	chr1_22494856
-0.0	admixed:asia	chr1_22589293
0.08	admixed:asia	chr1_22678939
0.02	admixed:asia	chr1_22767678
0.0	admixed:asia	chr1_22770312
-0.0	admixed:asia	chr1_22861943
-0.01	admixed:asia	chr1_23036718
	admixed:asia	chr1_23061455
	admixed:asia	chr1_23061629
0.26	admixed:asia	chr1_23129406
0.01	admixed:asia	chr1_23286127
0.13	admixed:asia	chr1_23319963
0.18	admixed:asia	chr1_23400575
0.09	admixed:asia	chr1_23426001
0.02	admixed:asia	chr1_23526313
0.33	admixed:asia	chr1_23560475
0.11	admixed:asia	chr1_23564089
-0.01	admixed:asia	chr1_23669783
0.01	admixed:asia	chr1_23683946
0.0	admixed:asia	chr1_23765487
0.07	admixed:asia	chr1_23785821
0.06	admixed:asia	chr1_23786463
-0.0	admixed:asia	chr1_23789464
-0.01	admixed:asia	chr1_23812480
0.03	admixed:asia	chr1_23821650
0.22	admixed:asia	chr1_23878294
0.15	admixed:asia	chr1_23886911
-0.01	admixed:asia	chr1_23952473
0.01	admixed:asia	chr1_23953447
-0.01	admixed:asia	chr1_23978947
0.0	admixed:asia	chr1_23979478
0.0	admixed:asia	chr1_24081980
0.31	admixed:asia	chr1_24106643
-0.0	admixed:asia	chr1_24245739
0.0	admixed:asia	chr1_24295377
-0.01	admixed:asia	chr1_24313482
0.15	admixed:asia	chr1_24363472
0.04	admixed:asia	chr1_24620697
0.05	admixed:asia	chr1_24647240
0.07	admixed:asia	chr1_24653712
-0.01	admixed:asia	chr1_24782237
-0.01	admixed:asia	chr1_24795442
0.08	admixed:asia	chr1_24863096
-0.0	admixed:asia	chr1_24909235
0.0	admixed:asia	chr1_25021289
-0.01	admixed:asia	chr1_25029039
0.0	admixed:asia	chr1_25101604
0.01	admixed:asia	chr1_25309886
0.25	admixed:asia	chr1_25312136
0.03	admixed:asia	chr1_25365559
0.12	admixed:asia	chr1_25408161
0.21	admixed:asia	chr1_25408224
0.17	admixed:asia	chr1_25409025
0.09	admixed:asia	chr1_25434995
0.01	admixed:asia	chr1_25483843
-0.0	admixed:asia	chr1_25483998
0.04	admixed:asia	chr1_25485001
-0.01	admixed:asia	chr1_25539536
0.01	admixed:asia	chr1_25604519
0.06	admixed:asia	chr1_25622200
0.52	admixed:asia	chr1_25643067
-0.01	admixed:asia	chr1_25658526
-0.01	admixed:asia	chr1_25669932
0.09	admixed:asia	chr1_25762484
0.06	admixed:asia	chr1_25771788
0.02	admixed:asia	chr1_25782700
-0.01	admixed:asia	chr1_25789337
-0.01	admixed:asia	chr1_25789688
0.04	admixed:asia	chr1_25808744
0.01	admixed:asia	chr1_25834995
0.26	admixed:asia	chr1_25861302
0.05	admixed:asia	chr1_25889261
0.0	admixed:asia	chr1_25969508
0.05	admixed:asia	chr1_26000786
0.16	admixed:asia	chr1_26018168
0.05	admixed:asia	chr1_26019853
0.08	admixed:asia	chr1_26025651
0.01	admixed:asia	chr1_26025816
0.23	admixed:asia	chr1_26039552
-0.01	admixed:asia	chr1_26045700
0.03	admixed:asia	chr1_26096603
0.05	admixed:asia	chr1_26098091
0.04	admixed:asia	chr1_26104706
0.04	admixed:asia	chr1_26104803
0.01	admixed:asia	chr1_26104987
0.01	admixed:asia	chr1_26163070
	admixed:asia	chr1_26173270
0.02	admixed:asia	chr1_26187703
-0.01	admixed:asia	chr1_26216952
-0.01	admixed:asia	chr1_26277518
0.02	admixed:asia	chr1_26343036
0.03	admixed:asia	chr1_26393919
0.03	admixed:asia	chr1_26414319
0.02	admixed:asia	chr1_26430723
0.02	admixed:asia	chr1_26430951
0.13	admixed:asia	chr1_26432750
0.02	admixed:asia	chr1_26434027
0.25	admixed:asia	chr1_26466312
-0.01	admixed:asia	chr1_26540265
	admixed:asia	chr1_26559962
0.0	admixed:asia	chr1_26639850
-0.0	admixed:asia	chr1_26728237
0.0	admixed:asia	chr1_26920658
-0.01	admixed:asia	chr1_26936285
-0.01	admixed:asia	chr1_26983795
0.3	admixed:asia	chr1_26993342
0.04	admixed:asia	chr1_27080467
0.42	admixed:asia	chr1_27081504
0.0	admixed:asia	chr1_27145280
-0.01	admixed:asia	chr1_27180363
-0.0	admixed:asia	chr1_27250185
0.01	admixed:asia	chr1_27250831
-0.0	admixed:asia	chr1_27250873
-0.0	admixed:asia	chr1_27268343
-0.01	admixed:asia	chr1_27268853
-0.0	admixed:asia	chr1_27466141
0.55	admixed:asia	chr1_27505187
0.0	admixed:asia	chr1_27506564
0.0	admixed:asia	chr1_27602146
-0.0	admixed:asia	chr1_27694448
0.05	admixed:asia	chr1_27696503
0.27	admixed:asia	chr1_27700269
0.11	admixed:asia	chr1_27721238
-0.01	admixed:asia	chr1_27724107
0.12	admixed:asia	chr1_27740824
-0.0	admixed:asia	chr1_27768844
0.21	admixed:asia	chr1_27779941
0.0	admixed:asia	chr1_27847612
0.01	admixed:asia	chr1_27897367
0.01	admixed:asia	chr1_27914003
0.02	admixed:asia	chr1_27976679
0.06	admixed:asia	chr1_28028640
0.01	admixed:asia	chr1_28042638
0.28	admixed:asia	chr1_28127629
0.16	admixed:asia	chr1_28131663
0.12	admixed:asia	chr1_28132667
0.02	admixed:asia	chr1_28183226
-0.01	admixed:asia	chr1_28206109
0.01	admixed:asia	chr1_28219777
0.04	admixed:asia	chr1_28300292
0.27	admixed:asia	chr1_28301801
0.0	admixed:asia	chr1_28352962
0.02	admixed:asia	chr1_28353127
0.0	admixed:asia	chr1_28366511
0.07	admixed:asia	chr1_28367084
0.04	admixed:asia	chr1_28434701
-0.01	admixed:asia	chr1_28450209
-0.0	admixed:asia	chr1_28477332
0.48	admixed:asia	chr1_28537987
-0.01	admixed:asia	chr1_28587257
	admixed:asia	chr1_28672431
0.0	admixed:asia	chr1_28698178
-0.01	admixed:asia	chr1_28719317
0.06	admixed:asia	chr1_28756817
0.11	admixed:asia	chr1_28797571
0.0	admixed:asia	chr1_28816824
0.01	admixed:asia	chr1_28836068
0.0	admixed:asia	chr1_28857990
0.1	admixed:asia	chr1_28873302
0.02	admixed:asia	chr1_28903646
0.16	admixed:asia	chr1_28923123
0.0	admixed:asia	chr1_28947907
0.01	admixed:asia	chr1_28978403
0.19	admixed:asia	chr1_29033609
-0.01	admixed:asia	chr1_29083525
0.0	admixed:asia	chr1_29144311
0.73	admixed:asia	chr1_29178852
0.25	admixed:asia	chr1_29220651
	admixed:asia	chr1_29246680
-0.0	admixed:asia	chr1_29254121
0.0	admixed:asia	chr1_29269735
-0.01	admixed:asia	chr1_29287042
0.19	admixed:asia	chr1_29392407
0.01	admixed:asia	chr1_29416947
0.04	admixed:asia	chr1_29507045
0.02	admixed:asia	chr1_29737106
-0.0	admixed:asia	chr1_29742297
-0.0	admixed:asia	chr1_29760345
-0.0	admixed:asia	chr1_29760418
-0.01	admixed:asia	chr1_29787538
0.01	admixed:asia	chr1_29909063
0.01	admixed:asia	chr1_29941577
0.51	admixed:asia	chr1_30018548
0.0	admixed:asia	chr1_30037869
0.3	admixed:asia	chr1_30074227
0.03	admixed:asia	chr1_30080164
0.0	admixed:asia	chr1_30091507
0.01	admixed:asia	chr1_30097776
-0.01	admixed:asia	chr1_30143927
0.03	admixed:asia	chr1_30181773
-0.01	admixed:asia	chr1_30301940
0.1	admixed:asia	chr1_30305469
0.0	admixed:asia	chr1_30368846
0.06	admixed:asia	chr1_30393687
-0.0	admixed:central_europe	chr1_11985
0.0	admixed:central_europe	chr1_97189
0.01	admixed:central_europe	chr1_110430
	admixed:central_europe	chr1_160972
0.18	admixed:central_europe	chr1_271637
0.11	admixed:central_europe	chr1_295464
0.02	admixed:central_europe	chr1_343473
-0.0	admixed:central_europe	chr1_348079
0.0	admixed:central_europe	chr1_355573
-0.0	admixed:central_europe	chr1_365891
0.0	admixed:central_europe	chr1_429915
-0.0	admixed:central_europe	chr1_498340
-0.0	admixed:central_europe	chr1_513459
-0.0	admixed:central_europe	chr1_535166
0.04	admixed:central_europe	chr1_554567
0.02	admixed:central_europe	chr1_573802
0.01	admixed:central_europe	chr1_726762
-0.0	admixed:central_europe	chr1_806709
0.02	admixed:central_europe	chr1_808602
-0.0	admixed:central_europe	chr1_870940
0.07	admixed:central_europe	chr1_872745
0.06	admixed:central_europe	chr1_882337
0.1	admixed:central_europe	chr1_960267
-0.0	admixed:central_europe	chr1_977571
0.01	admixed:central_europe	chr1_989720
-0.0	admixed:central_europe	chr1_995497
-0.0	admixed:central_europe	chr1_1083701
	admixed:central_europe	chr1_1119939
0.21	admixed:central_europe	chr1_1144328
0.11	admixed:central_europe	chr1_1155406
0.24	admixed:central_europe	chr1_1157076
0.0	admixed:central_europe	chr1_1168588
0.01	admixed:central_europe	chr1_1207463
-0.0	admixed:central_europe	chr1_1214334
-0.0	admixed:central_europe	chr1_1221955
0.0	admixed:central_europe	chr1_1232919
0.02	admixed:central_europe	chr1_1235025
-0.0	admixed:central_europe	chr1_1242859
-0.0	admixed:central_europe	chr1_1349055
0.01	admixed:central_europe	chr1_1475515
0.01	admixed:central_europe	chr1_1547647
0.12	admixed:central_europe	chr1_1552263
0.02	admixed:central_europe	chr1_1555091
0.05	admixed:central_europe	chr1_1622321
0.01	admixed:central_europe	chr1_1741377
-0.0	admixed:central_europe	chr1_1745125
-0.0	admixed:central_europe	chr1_1754846
-0.0	admixed:central_europe	chr1_1828689
-0.0	admixed:central_europe	chr1_1883640
0.01	admixed:central_europe	chr1_1945128
0.05	admixed:central_europe	chr1_1959011
-0.0	admixed:central_europe	chr1_2096079
-0.0	admixed:central_europe	chr1_2165087
0.04	admixed:central_europe	chr1_2190403
0.0	admixed:central_europe	chr1_2216632
0.0	admixed:central_europe	chr1_2248302
0.0	admixed:central_europe	chr1_2251768
0.17	admixed:central_europe	chr1_2269935
0.0	admixed:central_europe	chr1_2315259
-0.0	admixed:central_europe	chr1_2315507
-0.0	admixed:central_europe	chr1_2315935
0.09	admixed:central_europe	chr1_2345615
0.03	admixed:central_europe	chr1_2482573
-0.0	admixed:central_europe	chr1_2563246
-0.0	admixed:central_europe	chr1_2567703
0.02	admixed:central_europe	chr1_2626249
0.0	admixed:central_europe	chr1_2632430
0.01	admixed:central_europe	chr1_2699074
-0.0	admixed:central_europe	chr1_2808343
0.01	admixed:central_europe	chr1_2883285
-0.0	admixed:central_europe	chr1_2964350
-0.0	admixed:central_europe	chr1_3011874
-0.0	admixed:central_europe	chr1_3093911
0.01	admixed:central_europe	chr1_3126271
-0.0	admixed:central_europe	chr1_3126967
-0.0	admixed:central_europe	chr1_3146868
0.06	admixed:central_europe	chr1_3173631
0.0	admixed:central_europe	chr1_3278319
-0.0	admixed:central_europe	chr1_3400720
-0.0	admixed:central_europe	chr1_3427299
0.0	admixed:central_europe	chr1_3485313
-0.0	admixed:central_europe	chr1_3524288
0.08	admixed:central_europe	chr1_3563420
0.2	admixed:central_europe	chr1_3564269
0.0	admixed:central_europe	chr1_3612232
0.02	admixed:central_europe	chr1_3656131
0.08	admixed:central_europe	chr1_3713355
-0.0	admixed:central_europe	chr1_3850111
0.0	admixed:central_europe	chr1_3871020
-0.0	admixed:central_europe	chr1_3921197
0.01	admixed:central_europe	chr1_3946134
0.02	admixed:central_europe	chr1_4215453
0.01	admixed:central_europe	chr1_4216801
0.2	admixed:central_europe	chr1_4268795
0.18	admixed:central_europe	chr1_4349210
-0.0	admixed:central_europe	chr1_4349246
0.01	admixed:central_europe	chr1_4374705
0.15	admixed:central_europe	chr1_4381476
-0.0	admixed:central_europe	chr1_4384970
0.07	admixed:central_europe	chr1_4385023
-0.0	admixed:central_europe	chr1_4389057
-0.0	admixed:central_europe	chr1_4443355
0.05	admixed:central_europe	chr1_4446404
0.03	admixed:central_europe	chr1_4500570
0.0	admixed:central_europe	chr1_4519972
0.09	admixed:central_europe	chr1_4550460
0.06	admixed:central_europe	chr1_4593122
0.04	admixed:central_europe	chr1_4604904
0.02	admixed:central_europe	chr1_4606563
0.04	admixed:central_europe	chr1_4606937
0.03	admixed:central_europe	chr1_4776838
-0.0	admixed:central_europe	chr1_4817398
-0.0	admixed:central_europe	chr1_4873718
-0.0	admixed:central_europe	chr1_4908409
-0.0	admixed:central_europe	chr1_4934403
0.01	admixed:central_europe	chr1_4939800
0.01	admixed:central_europe	chr1_4952375
0.02	admixed:central_europe	chr1_4991712
0.0	admixed:central_europe	chr1_4992002
-0.0	admixed:central_europe	chr1_5002376
-0.0	admixed:central_europe	chr1_5043537
0.08	admixed:central_europe	chr1_5045890
0.03	admixed:central_europe	chr1_5077320
-0.0	admixed:central_europe	chr1_5085117
0.01	admixed:central_europe	chr1_5149418
0.02	admixed:central_europe	chr1_5405544
0.0	admixed:central_europe	chr1_5481842
0.01	admixed:central_europe	chr1_5518740
	admixed:central_europe	chr1_5534714
0.0	admixed:central_europe	chr1_5629927
-0.0	admixed:central_europe	chr1_5639215
0.06	admixed:central_europe	chr1_5639489
-0.0	admixed:central_europe	chr1_5675957
0.02	admixed:central_europe	chr1_5682529
0.03	admixed:central_europe	chr1_5855919
-0.0	admixed:central_europe	chr1_5885578
-0.0	admixed:central_europe	chr1_5922906
0.13	admixed:central_europe	chr1_5985559
0.06	admixed:central_europe	chr1_5985761
-0.0	admixed:central_europe	chr1_6074120
0.03	admixed:central_europe	chr1_6076542
0.0	admixed:central_europe	chr1_6126430
-0.0	admixed:central_europe	chr1_6164963
0.1	admixed:central_europe	chr1_6185278
0.22	admixed:central_europe	chr1_6185362
-0.0	admixed:central_europe	chr1_6247481
0.07	admixed:central_europe	chr1_6282880
0.0	admixed:central_europe	chr1_6331950
0.0	admixed:central_europe	chr1_6377740
0.01	admixed:central_europe	chr1_6414042
0.01	admixed:central_europe	chr1_6452778
0.0	admixed:central_europe	chr1_6469400
0.03	admixed:central_europe	chr1_6469525
0.01	admixed:central_europe	chr1_6478879
-0.0	admixed:central_europe	chr1_6550992
0.04	admixed:central_europe	chr1_6606716
-0.0	admixed:central_europe	chr1_6629842
	admixed:central_europe	chr1_6630279
-0.0	admixed:central_europe	chr1_6685148
0.03	admixed:central_europe	chr1_6751237
-0.0	admixed:central_europe	chr1_6753900
0.02	admixed:central_europe	chr1_6764194
0.0	admixed:central_europe	chr1_6810212
0.0	admixed:central_europe	chr1_6834122
0.02	admixed:central_europe	chr1_6926287
	admixed:central_europe	chr1_6996806
0.09	admixed:central_europe	chr1_7044248
-0.0	admixed:central_europe	chr1_7085135
-0.0	admixed:central_europe	chr1_7088628
0.0	admixed:central_europe	chr1_7094600
0.01	admixed:central_europe	chr1_7167802
-0.0	admixed:central_europe	chr1_7167891
-0.0	admixed:central_europe	chr1_7273153
0.01	admixed:central_europe	chr1_7273781
0.0	admixed:central_europe	chr1_7288333
0.0	admixed:central_europe	chr1_7325318
0.02	admixed:central_europe	chr1_7422325
-0.0	admixed:central_europe	chr1_7454385
0.0	admixed:central_europe	chr1_7454473
-0.0	admixed:central_europe	chr1_7464729
0.04	admixed:central_europe	chr1_7469243
0.02	admixed:central_europe	chr1_7481390
0.01	admixed:central_europe	chr1_7486516
-0.0	admixed:central_europe	chr1_7490064
0.24	admixed:central_europe	chr1_7555385
-0.0	admixed:central_europe	chr1_7565326
0.03	admixed:central_europe	chr1_7565532
0.0	admixed:central_europe	chr1_7620361
0.03	admixed:central_europe	chr1_7623709
-0.0	admixed:central_europe	chr1_7628945
0.1	admixed:central_europe	chr1_7661680
0.07	admixed:central_europe	chr1_7696719
-0.0	admixed:central_europe	chr1_7735064
-0.0	admixed:central_europe	chr1_7735120
0.04	admixed:central_europe	chr1_7759489
0.08	admixed:central_europe	chr1_7801879
-0.0	admixed:central_europe	chr1_7850832
0.05	admixed:central_europe	chr1_7888504
-0.0	admixed:central_europe	chr1_7995090
-0.0	admixed:central_europe	chr1_8103149
0.02	admixed:central_europe	chr1_8106594
0.07	admixed:central_europe	chr1_8131289
0.08	admixed:central_europe	chr1_8175095
0.01	admixed:central_europe	chr1_8252921
-0.0	admixed:central_europe	chr1_8286499
0.01	admixed:central_europe	chr1_8315164
0.04	admixed:central_europe	chr1_8327507
-0.0	admixed:central_europe	chr1_8385531
-0.0	admixed:central_europe	chr1_8484935
0.01	admixed:central_europe	chr1_8485864
0.0	admixed:central_europe	chr1_8550295
0.02	admixed:central_europe	chr1_8624384
0.04	admixed:central_europe	chr1_8655328
-0.0	admixed:central_europe	chr1_8682461
-0.0	admixed:central_europe	chr1_8711411
-0.0	admixed:central_europe	chr1_8872221
-0.0	admixed:central_europe	chr1_8898785
0.04	admixed:central_europe	chr1_8919110
0.12	admixed:central_europe	chr1_8960780
-0.0	admixed:central_europe	chr1_8969593
0.02	admixed:central_europe	chr1_8969649
	admixed:central_europe	chr1_9031180
0.13	admixed:central_europe	chr1_9067642
-0.0	admixed:central_europe	chr1_9075187
0.08	admixed:central_europe	chr1_9084345
0.02	admixed:central_europe	chr1_9090165
-0.0	admixed:central_europe	chr1_9120950
0.08	admixed:central_europe	chr1_9144894
0.03	admixed:central_europe	chr1_9178543
0.01	admixed:central_europe	chr1_9186843
-0.0	admixed:central_europe	chr1_9193978
0.0	admixed:central_europe	chr1_9395053
0.01	admixed:central_europe	chr1_9404093
0.02	admixed:central_europe	chr1_9483772
0.0	admixed:central_europe	chr1_9495820
0.0	admixed:central_europe	chr1_9513792
0.0	admixed:central_europe	chr1_9556481
0.0	admixed:central_europe	chr1_9622255
0.01	admixed:central_europe	chr1_9622594
-0.0	admixed:central_europe	chr1_9709149
-0.0	admixed:central_europe	chr1_9827091
0.01	admixed:central_europe	chr1_9852156
-0.0	admixed:central_europe	chr1_9877169
0.01	admixed:central_europe	chr1_9973160
0.16	admixed:central_europe	chr1_9973267
-0.0	admixed:central_europe	chr1_9973423
0.01	admixed:central_europe	chr1_10035456
0.09	admixed:central_europe	chr1_10103165
-0.0	admixed:central_europe	chr1_10111499
-0.0	admixed:central_europe	chr1_10111555
0.02	admixed:central_europe	chr1_10249328
0.01	admixed:central_europe	chr1_10307926
0.02	admixed:central_europe	chr1_10327565
0.01	admixed:central_europe	chr1_10420421
0.01	admixed:central_europe	chr1_10430272
-0.0	admixed:central_europe	chr1_10493969
0.02	admixed:central_europe	chr1_10543532
0.0	admixed:central_europe	chr1_10628910
0.0	admixed:central_europe	chr1_10629030
0.01	admixed:central_europe	chr1_10640560
0.19	admixed:central_europe	chr1_10663559
0.01	admixed:central_europe	chr1_10663635
0.02	admixed:central_europe	chr1_10687534
-0.0	admixed:central_europe	chr1_10761824
0.05	admixed:central_europe	chr1_10774583
0.36	admixed:central_europe	chr1_10786081
0.01	admixed:central_europe	chr1_10788605
0.01	admixed:central_europe	chr1_10847868
-0.0	admixed:central_europe	chr1_10870719
-0.0	admixed:central_europe	chr1_11056723
0.0	admixed:central_europe	chr1_11199483
0.01	admixed:central_europe	chr1_11437330
0.02	admixed:central_europe	chr1_11466330
0.0	admixed:central_europe	chr1_11479988
0.06	admixed:central_europe	chr1_11595601
-0.0	admixed:central_europe	chr1_11630094
0.01	admixed:central_europe	chr1_11673977
0.0	admixed:central_europe	chr1_11719043
0.01	admixed:central_europe	chr1_11798117
-0.0	admixed:central_europe	chr1_11811465
0.0	admixed:central_europe	chr1_11848667
-0.0	admixed:central_europe	chr1_11885751
-0.0	admixed:central_europe	chr1_11912527
-0.0	admixed:central_europe	chr1_11913575
0.05	admixed:central_europe	chr1_11931424
0.1	admixed:central_europe	chr1_12052055
0.04	admixed:central_europe	chr1_12052690
-0.0	admixed:central_europe	chr1_12052734
-0.0	admixed:central_europe	chr1_12053423
0.02	admixed:central_europe	chr1_12059032
0.01	admixed:central_europe	chr1_12092253
0.02	admixed:central_europe	chr1_12092706
0.0	admixed:central_europe	chr1_12265243
0.03	admixed:central_europe	chr1_12355954
0.04	admixed:central_europe	chr1_12485848
-0.0	admixed:central_europe	chr1_12486470
0.0	admixed:central_europe	chr1_12764167
0.06	admixed:central_europe	chr1_13321257
0.09	admixed:central_europe	chr1_13321841
0.0	admixed:central_europe	chr1_13321949
-0.0	admixed:central_europe	chr1_13698336
0.0	admixed:central_europe	chr1_14004357
-0.0	admixed:central_europe	chr1_15979621
-0.0	admixed:central_europe	chr1_16155440
0.09	admixed:central_europe	chr1_16488136
0.07	admixed:central_europe	chr1_16548923
-0.0	admixed:central_europe	chr1_16618571
0.04	admixed:central_europe	chr1_16621377
0.17	admixed:central_europe	chr1_16709426
0.04	admixed:central_europe	chr1_16739512
0.01	admixed:central_europe	chr1_16810322
-0.0	admixed:central_europe	chr1_16933835
-0.0	admixed:central_europe	chr1_17182746
0.08	admixed:central_europe	chr1_17225885
0.0	admixed:central_europe	chr1_17311239
0.07	admixed:central_europe	chr1_17328199
0.0	admixed:central_europe	chr1_17354136
0.12	admixed:central_europe	chr1_17497639
0.02	admixed:central_europe	chr1_17612326
-0.0	admixed:central_europe	chr1_17646869
0.12	admixed:central_europe	chr1_17687489
-0.0	admixed:central_europe	chr1_17767036
0.0	admixed:central_europe	chr1_17948524
0.02	admixed:central_europe	chr1_17975230
-0.0	admixed:central_europe	chr1_17975767
-0.0	admixed:central_europe	chr1_18036740
-0.0	admixed:central_europe	chr1_18040462
0.0	admixed:central_europe	chr1_18042720
-0.0	admixed:central_europe	chr1_18074085
0.03	admixed:central_europe	chr1_18074346
-0.0	admixed:central_europe	chr1_18117292
-0.0	admixed:central_europe	chr1_18132959
0.0	admixed:central_europe	chr1_18133670
-0.0	admixed:central_europe	chr1_18229226
-0.0	admixed:central_europe	chr1_18229612
0.01	admixed:central_europe	chr1_18230164
0.02	admixed:central_europe	chr1_18277043
-0.0	admixed:central_europe	chr1_18313586
0.02	admixed:central_europe	chr1_18359820
0.03	admixed:central_europe	chr1_18360010
0.01	admixed:central_europe	chr1_18365917
0.01	admixed:central_europe	chr1_18366431
0.02	admixed:central_europe	chr1_18401459
0.04	admixed:central_europe	chr1_18470433
-0.0	admixed:central_europe	chr1_18474737
0.04	admixed:central_europe	chr1_18625137
0.07	admixed:central_europe	chr1_18676629
0.01	admixed:central_europe	chr1_18686115
-0.0	admixed:central_europe	chr1_18757720
0.02	admixed:central_europe	chr1_18779830
-0.0	admixed:central_europe	chr1_18877199
0.06	admixed:central_europe	chr1_18954177
0.0	admixed:central_europe	chr1_18991579
-0.0	admixed:central_europe	chr1_19071199
0.01	admixed:central_europe	chr1_19295014
0.01	admixed:central_europe	chr1_19472064
-0.0	admixed:central_europe	chr1_19484759
0.01	admixed:central_europe	chr1_19484892
0.01	admixed:central_europe	chr1_19485267
0.0	admixed:central_europe	chr1_19486995
-0.0	admixed:central_europe	chr1_19510058
0.0	admixed:central_europe	chr1_19580266
0.02	admixed:central_europe	chr1_19608878
-0.0	admixed:central_europe	chr1_19613709
-0.0	admixed:central_europe	chr1_19686152
-0.0	admixed:central_europe	chr1_19689618
-0.0	admixed:central_europe	chr1_19689674
0.01	admixed:central_europe	chr1_19850459
0.06	admixed:central_europe	chr1_19880078
0.0	admixed:central_europe	chr1_19956308
-0.0	admixed:central_europe	chr1_20020896
0.03	admixed:central_europe	chr1_20059334
0.0	admixed:central_europe	chr1_20108287
-0.0	admixed:central_europe	chr1_20136203
0.1	admixed:central_europe	chr1_20143352
0.02	admixed:central_europe	chr1_20181197
-0.0	admixed:central_europe	chr1_20182066
0.03	admixed:central_europe	chr1_20186759
-0.0	admixed:central_europe	chr1_20222949
0.04	admixed:central_europe	chr1_20236460
-0.0	admixed:central_europe	chr1_20280064
-0.0	admixed:central_europe	chr1_20280110
-0.0	admixed:central_europe	chr1_20301403
0.01	admixed:central_europe	chr1_20310352
0.0	admixed:central_europe	chr1_20327674
0.0	admixed:central_europe	chr1_20363931
-0.0	admixed:central_europe	chr1_20396806
0.0	admixed:central_europe	chr1_20407568
-0.0	admixed:central_europe	chr1_20417682
0.03	admixed:central_europe	chr1_20431629
0.03	admixed:central_europe	chr1_20538795
0.0	admixed:central_europe	chr1_20554017
0.0	admixed:central_europe	chr1_20560422
-0.0	admixed:central_europe	chr1_20561037
0.04	admixed:central_europe	chr1_20596096
-0.0	admixed:central_europe	chr1_20641150
0.0	admixed:central_europe	chr1_20712122
0.0	admixed:central_europe	chr1_20729571
0.0	admixed:central_europe	chr1_20751827
0.04	admixed:central_europe	chr1_20878223
0.01	admixed:central_europe	chr1_20903335
-0.0	admixed:central_europe	chr1_20937768
	admixed:central_europe	chr1_20952473
0.02	admixed:central_europe	chr1_20952688
-0.0	admixed:central_europe	chr1_20984560
0.05	admixed:central_europe	chr1_21036283
-0.0	admixed:central_europe	chr1_21187887
0.0	admixed:central_europe	chr1_21239186
0.01	admixed:central_europe	chr1_21345641
0.01	admixed:central_europe	chr1_21417521
0.01	admixed:central_europe	chr1_21503689
-0.0	admixed:central_europe	chr1_21554083
-0.0	admixed:central_europe	chr1_21554269
0.01	admixed:central_europe	chr1_21625960
0.05	admixed:central_europe	chr1_21728292
0.03	admixed:central_europe	chr1_21880569
0.01	admixed:central_europe	chr1_21891582
-0.0	admixed:central_europe	chr1_22056410
0.07	admixed:central_europe	chr1_22056540
0.01	admixed:central_europe	chr1_22096251
0.04	admixed:central_europe	chr1_22141454
-0.0	admixed:central_europe	chr1_22209617
0.04	admixed:central_europe	chr1_22214138
-0.0	admixed:central_europe	chr1_22439459
0.05	admixed:central_europe	chr1_22494856
0.01	admixed:central_europe	chr1_22589293
-0.0	admixed:central_europe	chr1_22678939
0.02	admixed:central_europe	chr1_22767678
0.01	admixed:central_europe	chr1_22770312
0.0	admixed:central_europe	chr1_22861943
-0.0	admixed:central_europe	chr1_23036718
	admixed:central_europe	chr1_23061455
0.01	admixed:central_europe	chr1_23061629
0.07	admixed:central_europe	chr1_23129406
0.01	admixed:central_europe	chr1_23286127
0.0	admixed:central_europe	chr1_23319963
0.01	admixed:central_europe	chr1_23400575
0.04	admixed:central_europe	chr1_23426001
0.01	admixed:central_europe	chr1_23526313
0.01	admixed:central_europe	chr1_23560475
0.1	admixed:central_europe	chr1_23564089
0.04	admixed:central_europe	chr1_23669783
-0.0	admixed:central_europe	chr1_23683946
0.01	admixed:central_europe	chr1_23765487
0.01	admixed:central_europe	chr1_23785821
0.02	admixed:central_europe	chr1_23786463
-0.0	admixed:central_europe	chr1_23789464
0.03	admixed:central_europe	chr1_23812480
0.16	admixed:central_europe	chr1_23821650
0.0	admixed:central_europe	chr1_23878294
0.01	admixed:central_europe	chr1_23886911
-0.0	admixed:central_europe	chr1_23952473
0.03	admixed:central_europe	chr1_23953447
0.02	admixed:central_europe	chr1_23978947
0.02	admixed:central_europe	chr1_23979478
0.01	admixed:central_europe	chr1_24081980
0.03	admixed:central_europe	chr1_24106643
0.04	admixed:central_europe	chr1_24245739
0.05	admixed:central_europe	chr1_24295377
-0.0	admixed:central_europe	chr1_24313482
-0.0	admixed:central_europe	chr1_24363472
-0.0	admixed:central_europe	chr1_24620697
0.04	admixed:central_europe	chr1_24647240
-0.0	admixed:central_europe	chr1_24653712
-0.0	admixed:central_europe	chr1_24782237
0.13	admixed:central_europe	chr1_24795442
0.01	admixed:central_europe	chr1_24863096
-0.0	admixed:central_europe	chr1_24909235
-0.0	admixed:central_europe	chr1_25021289
-0.0	admixed:central_europe	chr1_25029039
-0.0	admixed:central_europe	chr1_25101604
0.0	admixed:central_europe	chr1_25309886
0.06	admixed:central_europe	chr1_25312136
-0.0	admixed:central_europe	chr1_25365559
-0.0	admixed:central_europe	chr1_25408161
-0.0	admixed:central_europe	chr1_25408224
0.01	admixed:central_europe	chr1_25409025
0.04	admixed:central_europe	chr1_25434995
-0.0	admixed:central_europe	chr1_25483843
-0.0	admixed:central_europe	chr1_25483998
0.0	admixed:central_europe	chr1_25485001
0.02	admixed:central_europe	chr1_25539536
-0.0	admixed:central_europe	chr1_25604519
0.05	admixed:central_europe	chr1_25622200
0.01	admixed:central_europe	chr1_25643067
-0.0	admixed:central_europe	chr1_25658526
0.01	admixed:central_europe	chr1_25669932
-0.0	admixed:central_europe	chr1_25762484
0.03	admixed:central_europe	chr1_25771788
-0.0	admixed:central_europe	chr1_25782700
-0.0	admixed:central_europe	chr1_25789337
-0.0	admixed:central_europe	chr1_25789688
0.04	admixed:central_europe	chr1_25808744
-0.0	admixed:central_europe	chr1_25834995
-0.0	admixed:central_europe	chr1_25861302
0.1	admixed:central_europe	chr1_25889261
-0.0	admixed:central_europe	chr1_25969508
-0.0	admixed:central_europe	chr1_26000786
-0.0	admixed:central_europe	chr1_26018168
0.06	admixed:central_europe	chr1_26019853
0.05	admixed:central_europe	chr1_26025651
0.01	admixed:central_europe	chr1_26025816
-0.0	admixed:central_europe	chr1_26039552
-0.0	admixed:central_europe	chr1_26045700
0.04	admixed:central_europe	chr1_26096603
0.0	admixed:central_europe	chr1_26098091
0.06	admixed:central_europe	chr1_26104706
0.02	admixed:central_europe	chr1_26104803
0.08	admixed:central_europe	chr1_26104987
-0.0	admixed:central_europe	chr1_26163070
0.0	admixed:central_europe	chr1_26173270
0.18	admixed:central_europe	chr1_26187703
-0.0	admixed:central_europe	chr1_26216952
-0.0	admixed:central_europe	chr1_26277518
0.07	admixed:central_europe	chr1_26343036
0.0	admixed:central_europe	chr1_26393919
0.02	admixed:central_europe	chr1_26414319
0.02	admixed:central_europe	chr1_26430723
0.01	admixed:central_europe	chr1_26430951
0.05	admixed:central_europe	chr1_26432750
0.01	admixed:central_europe	chr1_26434027
0.01	admixed:central_europe	chr1_26466312
0.01	admixed:central_europe	chr1_26540265
0.0	admixed:central_europe	chr1_26559962
0.04	admixed:central_europe	chr1_26639850
0.11	admixed:central_europe	chr1_26728237
0.03	admixed:central_europe	chr1_26920658
0.1	admixed:central_europe	chr1_26936285
0.0	admixed:central_europe	chr1_26983795
-0.0	admixed:central_europe	chr1_26993342
0.02	admixed:central_europe	chr1_27080467
-0.0	admixed:central_europe	chr1_27081504
0.02	admixed:central_europe	chr1_27145280
0.01	admixed:central_europe	chr1_27180363
-0.0	admixed:central_europe	chr1_27250185
-0.0	admixed:central_europe	chr1_27250831
-0.0	admixed:central_europe	chr1_27250873
-0.0	admixed:central_europe	chr1_27268343
-0.0	admixed:central_europe	chr1_27268853
0.0	admixed:central_europe	chr1_27466141
0.07	admixed:central_europe	chr1_27505187
0.03	admixed:central_europe	chr1_27506564
-0.0	admixed:central_europe	chr1_27602146
0.06	admixed:central_europe	chr1_27694448
0.01	admixed:central_europe	chr1_27696503
0.04	admixed:central_europe	chr1_27700269
0.03	admixed:central_europe	chr1_27721238
-0.0	admixed:central_europe	chr1_27724107
-0.0	admixed:central_europe	chr1_27740824
-0.0	admixed:central_europe	chr1_27768844
0.19	admixed:central_europe	chr1_27779941
0.01	admixed:central_europe	chr1_27847612
0.21	admixed:central_europe	chr1_27897367
0.01	admixed:central_europe	chr1_27914003
0.25	admixed:central_europe	chr1_27976679
0.08	admixed:central_europe	chr1_28028640
0.27	admixed:central_europe	chr1_28042638
0.11	admixed:central_europe	chr1_28127629
0.03	admixed:central_europe	chr1_28131663
0.25	admixed:central_europe	chr1_28132667
-0.0	admixed:central_europe	chr1_28183226
-0.0	admixed:central_europe	chr1_28206109
-0.0	admixed:central_europe	chr1_28219777
0.02	admixed:central_europe	chr1_28300292
0.01	admixed:central_europe	chr1_28301801
-0.0	admixed:central_europe	chr1_28352962
0.02	admixed:central_europe	chr1_28353127
-0.0	admixed:central_europe	chr1_28366511
0.0	admixed:central_europe	chr1_28367084
0.01	admixed:central_europe	chr1_28434701
-0.0	admixed:central_europe	chr1_28450209
-0.0	admixed:central_europe	chr1_28477332
0.06	admixed:central_europe	chr1_28537987
-0.0	admixed:central_europe	chr1_28587257
0.0	admixed:central_europe	chr1_28672431
0.06	admixed:central_europe	chr1_28698178
0.0	admixed:central_europe	chr1_28719317
0.0	admixed:central_europe	chr1_28756817
0.02	admixed:central_europe	chr1_28797571
0.01	admixed:central_europe	chr1_28816824
-0.0	admixed:central_europe	chr1_28836068
0.02	admixed:central_europe	chr1_28857990
0.03	admixed:central_europe	chr1_28873302
0.01	admixed:central_europe	chr1_28903646
-0.0	admixed:central_europe	chr1_28923123
-0.0	admixed:central_europe	chr1_28947907
-0.0	admixed:central_europe	chr1_28978403
0.03	admixed:central_europe	chr1_29033609
-0.0	admixed:central_europe	chr1_29083525
0.01	admixed:central_europe	chr1_29144311
-0.0	admixed:central_europe	chr1_29178852
0.11	admixed:central_europe	chr1_29220651
	admixed:central_europe	chr1_29246680
-0.0	admixed:central_europe	chr1_29254121
0.02	admixed:central_europe	chr1_29269735
-0.0	admixed:central_europe	chr1_29287042
0.04	admixed:central_europe	chr1_29392407
-0.0	admixed:central_europe	chr1_29416947
-0.0	admixed:central_europe	chr1_29507045
0.03	admixed:central_europe	chr1_29737106
0.0	admixed:central_europe	chr1_29742297
0.02	admixed:central_europe	chr1_29760345
0.04	admixed:central_europe	chr1_29760418
0.34	admixed:central_europe	chr1_29787538
0.19	admixed:central_europe	chr1_29909063
-0.0	admixed:central_europe	chr1_29941577
-0.0	admixed:central_europe	chr1_30018548
0.0	admixed:central_europe	chr1_30037869
0.09	admixed:central_europe	chr1_30074227
0.03	admixed:central_europe	chr1_30080164
0.0	admixed:central_europe	chr1_30091507
0.0	admixed:central_europe	chr1_30097776
0.07	admixed:central_europe	chr1_30143927
-0.0	admixed:central_europe	chr1_30181773
0.04	admixed:central_europe	chr1_30301940
-0.0	admixed:central_europe	chr1_30305469
0.0	admixed:central_europe	chr1_30368846
0.01	admixed:central_europe	chr1_30393687
0.01	admixed:germany	chr1_11985
-0.01	admixed:germany	chr1_97189
0.0	admixed:germany	chr1_110430
	admixed:germany	chr1_160972
0.12	admixed:germany	chr1_271637
-0.0	admixed:germany	chr1_295464
-0.01	admixed:germany	chr1_343473
0.0	admixed:germany	chr1_348079
0.08	admixed:germany	chr1_355573
-0.01	admixed:germany	chr1_365891
-0.01	admixed:germany	chr1_429915
0.02	admixed:germany	chr1_498340
0.01	admixed:germany	chr1_513459
-0.0	admixed:germany	chr1_535166
0.1	admixed:germany	chr1_554567
0.02	admixed:germany	chr1_573802
0.05	admixed:germany	chr1_726762
-0.01	admixed:germany	chr1_806709
0.01	admixed:germany	chr1_808602
0.02	admixed:germany	chr1_870940
0.06	admixed:germany	chr1_872745
0.02	admixed:germany	chr1_882337
0.04	admixed:germany	chr1_960267
0.0	admixed:germany	chr1_977571
0.0	admixed:germany	chr1_989720
0.01	admixed:germany	chr1_995497
0.1	admixed:germany	chr1_1083701
	admixed:germany	chr1_1119939
-0.01	admixed:germany	chr1_1144328
-0.01	admixed:germany	chr1_1155406
0.11	admixed:germany	chr1_1157076
0.01	admixed:germany	chr1_1168588
0.07	admixed:germany	chr1_1207463
0.01	admixed:germany	chr1_1214334
0.01	admixed:germany	chr1_1221955
	admixed:germany	chr1_1232919
0.1	admixed:germany	chr1_1235025
0.01	admixed:germany	chr1_1242859
0.01	admixed:germany	chr1_1349055
-0.01	admixed:germany	chr1_1475515
-0.01	admixed:germany	chr1_1547647
0.1	admixed:germany	chr1_1552263
-0.01	admixed:germany	chr1_1555091
-0.0	admixed:germany	chr1_1622321
0.02	admixed:germany	chr1_1741377
0.0	admixed:germany	chr1_1745125
0.0	admixed:germany	chr1_1754846
0.0	admixed:germany	chr1_1828689
0.01	admixed:germany	chr1_1883640
0.03	admixed:germany	chr1_1945128
0.1	admixed:germany	chr1_1959011
0.0	admixed:germany	chr1_2096079
0.0	admixed:germany	chr1_2165087
0.08	admixed:germany	chr1_2190403
	admixed:germany	chr1_2216632
0.0	admixed:germany	chr1_2248302
0.02	admixed:germany	chr1_2251768
0.18	admixed:germany	chr1_2269935
0.0	admixed:germany	chr1_2315259
0.02	admixed:germany	chr1_2315507
0.1	admixed:germany	chr1_2315935
0.14	admixed:germany	chr1_2345615
-0.01	admixed:germany	chr1_2482573
0.01	admixed:germany	chr1_2563246
0.09	admixed:germany	chr1_2567703
-0.0	admixed:germany	chr1_2626249
0.01	admixed:germany	chr1_2632430
0.04	admixed:germany	chr1_2699074
0.01	admixed:germany	chr1_2808343
0.0	admixed:germany	chr1_2883285
-0.0	admixed:germany	chr1_2964350
0.0	admixed:germany	chr1_3011874
0.24	admixed:germany	chr1_3093911
0.09	admixed:germany	chr1_3126271
0.16	admixed:germany	chr1_3126967
0.01	admixed:germany	chr1_3146868
0.05	admixed:germany	chr1_3173631
	admixed:germany	chr1_3278319
-0.01	admixed:germany	chr1_3400720
0.01	admixed:germany	chr1_3427299
-0.01	admixed:germany	chr1_3485313
-0.01	admixed:germany	chr1_3524288
0.02	admixed:germany	chr1_3563420
-0.01	admixed:germany	chr1_3564269
-0.01	admixed:germany	chr1_3612232
	admixed:germany	chr1_3656131
0.01	admixed:germany	chr1_3713355
0.0	admixed:germany	chr1_3850111
0.17	admixed:germany	chr1_3871020
0.01	admixed:germany	chr1_3921197
0.16	admixed:germany	chr1_3946134
0.03	admixed:germany	chr1_4215453
0.02	admixed:germany	chr1_4216801
-0.01	admixed:germany	chr1_4268795
0.16	admixed:germany	chr1_4349210
0.0	admixed:germany	chr1_4349246
-0.01	admixed:germany	chr1_4374705
-0.01	admixed:germany	chr1_4381476
0.01	admixed:germany	chr1_4384970
-0.0	admixed:germany	chr1_4385023
0.02	admixed:germany	chr1_4389057
0.0	admixed:germany	chr1_4443355
0.13	admixed:germany	chr1_4446404
0.04	admixed:germany	chr1_4500570
-0.0	admixed:germany	chr1_4519972
-0.0	admixed:germany	chr1_4550460
0.04	admixed:germany	chr1_4593122
0.11	admixed:germany	chr1_4604904
0.06	admixed:germany	chr1_4606563
0.08	admixed:germany	chr1_4606937
-0.01	admixed:germany	chr1_4776838
0.0	admixed:germany	chr1_4817398
0.01	admixed:germany	chr1_4873718
0.0	admixed:germany	chr1_4908409
-0.01	admixed:germany	chr1_4934403
0.01	admixed:germany	chr1_4939800
	admixed:germany	chr1_4952375
0.03	admixed:germany	chr1_4991712
	admixed:germany	chr1_4992002
0.02	admixed:germany	chr1_5002376
-0.01	admixed:germany	chr1_5043537
0.0	admixed:germany	chr1_5045890
0.05	admixed:germany	chr1_5077320
0.01	admixed:germany	chr1_5085117
0.03	admixed:germany	chr1_5149418
0.02	admixed:germany	chr1_5405544
0.05	admixed:germany	chr1_5481842
	admixed:germany	chr1_5518740
	admixed:germany	chr1_5534714
-0.01	admixed:germany	chr1_5629927
0.04	admixed:germany	chr1_5639215
-0.0	admixed:germany	chr1_5639489
-0.01	admixed:germany	chr1_5675957
0.04	admixed:germany	chr1_5682529
0.04	admixed:germany	chr1_5855919
0.01	admixed:germany	chr1_5885578
-0.01	admixed:germany	chr1_5922906
-0.01	admixed:germany	chr1_5985559
-0.0	admixed:germany	chr1_5985761
-0.01	admixed:germany	chr1_6074120
0.0	admixed:germany	chr1_6076542
-0.0	admixed:germany	chr1_6126430
0.12	admixed:germany	chr1_6164963
0.06	admixed:germany	chr1_6185278
0.03	admixed:germany	chr1_6185362
0.16	admixed:germany	chr1_6247481
0.02	admixed:germany	chr1_6282880
0.0	admixed:germany	chr1_6331950
-0.01	admixed:germany	chr1_6377740
-0.01	admixed:germany	chr1_6414042
0.11	admixed:germany	chr1_6452778
-0.01	admixed:germany	chr1_6469400
0.06	admixed:germany	chr1_6469525
-0.0	admixed:germany	chr1_6478879
0.0	admixed:germany	chr1_6550992
-0.01	admixed:germany	chr1_6606716
0.02	admixed:germany	chr1_6629842
	admixed:germany	chr1_6630279
0.02	admixed:germany	chr1_6685148
0.01	admixed:germany	chr1_6751237
-0.0	admixed:germany	chr1_6753900
-0.01	admixed:germany	chr1_6764194
0.01	admixed:germany	chr1_6810212
	admixed:germany	chr1_6834122
-0.01	admixed:germany	chr1_6926287
	admixed:germany	chr1_6996806
0.0	admixed:germany	chr1_7044248
0.01	admixed:germany	chr1_7085135
0.03	admixed:germany	chr1_7088628
0.01	admixed:germany	chr1_7094600
-0.01	admixed:germany	chr1_7167802
0.01	admixed:germany	chr1_7167891
0.01	admixed:germany	chr1_7273153
-0.01	admixed:germany	chr1_7273781
0.0	admixed:germany	chr1_7288333
0.03	admixed:germany	chr1_7325318
0.07	admixed:germany	chr1_7422325
0.02	admixed:germany	chr1_7454385
0.01	admixed:germany	chr1_7454473
0.04	admixed:germany	chr1_7464729
0.01	admixed:germany	chr1_7469243
	admixed:germany	chr1_7481390
	admixed:germany	chr1_7486516
0.0	admixed:germany	chr1_7490064
0.03	admixed:germany	chr1_7555385
-0.01	admixed:germany	chr1_7565326
0.03	admixed:germany	chr1_7565532
0.01	admixed:germany	chr1_7620361
0.03	admixed:germany	chr1_7623709
0.01	admixed:germany	chr1_7628945
0.17	admixed:germany	chr1_7661680
0.08	admixed:germany	chr1_7696719
0.03	admixed:germany	chr1_7735064
0.02	admixed:germany	chr1_7735120
0.07	admixed:germany	chr1_7759489
0.11	admixed:germany	chr1_7801879
0.14	admixed:germany	chr1_7850832
-0.01	admixed:germany	chr1_7888504
0.01	admixed:germany	chr1_7995090
-0.01	admixed:germany	chr1_8103149
0.01	admixed:germany	chr1_8106594
0.1	admixed:germany	chr1_8131289
0.05	admixed:germany	chr1_8175095
-0.01	admixed:germany	chr1_8252921
0.0	admixed:germany	chr1_8286499
-0.01	admixed:germany	chr1_8315164
0.21	admixed:germany	chr1_8327507
0.05	admixed:germany	chr1_8385531
0.06	admixed:germany	chr1_8484935
0.0	admixed:germany	chr1_8485864
0.01	admixed:germany	chr1_8550295
0.08	admixed:germany	chr1_8624384
0.0	admixed:germany	chr1_8655328
0.08	admixed:germany	chr1_8682461
-0.01	admixed:germany	chr1_8711411
0.01	admixed:germany	chr1_8872221
0.03	admixed:germany	chr1_8898785
-0.01	admixed:germany	chr1_8919110
-0.0	admixed:germany	chr1_8960780
-0.0	admixed:germany	chr1_8969593
-0.01	admixed:germany	chr1_8969649
	admixed:germany	chr1_9031180
0.01	admixed:germany	chr1_9067642
0.01	admixed:germany	chr1_9075187
0.03	admixed:germany	chr1_9084345
0.05	admixed:germany	chr1_9090165
0.01	admixed:germany	chr1_9120950
-0.0	admixed:germany	chr1_9144894
-0.01	admixed:germany	chr1_9178543
0.01	admixed:germany	chr1_9186843
0.02	admixed:germany	chr1_9193978
0.02	admixed:germany	chr1_9395053
0.08	admixed:germany	chr1_9404093
0.01	admixed:germany	chr1_9483772
0.22	admixed:germany	chr1_9495820
0.03	admixed:germany	chr1_9513792
	admixed:germany	chr1_9556481
0.01	admixed:germany	chr1_9622255
0.02	admixed:germany	chr1_9622594
-0.01	admixed:germany	chr1_9709149
0.01	admixed:germany	chr1_9827091
0.01	admixed:germany	chr1_9852156
0.05	admixed:germany	chr1_9877169
0.02	admixed:germany	chr1_9973160
0.0	admixed:germany	chr1_9973267
0.03	admixed:germany	chr1_9973423
0.01	admixed:germany	chr1_10035456
-0.01	admixed:germany	chr1_10103165
0.01	admixed:germany	chr1_10111499
-0.01	admixed:germany	chr1_10111555
0.17	admixed:germany	chr1_10249328
0.0	admixed:germany	chr1_10307926
0.1	admixed:germany	chr1_10327565
0.04	admixed:germany	chr1_10420421
0.08	admixed:germany	chr1_10430272
0.04	admixed:germany	chr1_10493969
0.03	admixed:germany	chr1_10543532
	admixed:germany	chr1_10628910
	admixed:germany	chr1_10629030
0.02	admixed:germany	chr1_10640560
0.05	admixed:germany	chr1_10663559
	admixed:germany	chr1_10663635
0.02	admixed:germany	chr1_10687534
0.11	admixed:germany	chr1_10761824
0.01	admixed:germany	chr1_10774583
0.01	admixed:germany	chr1_10786081
0.01	admixed:germany	chr1_10788605
0.01	admixed:germany	chr1_10847868
0.01	admixed:germany	chr1_10870719
0.01	admixed:germany	chr1_11056723
-0.01	admixed:germany	chr1_11199483
0.04	admixed:germany	chr1_11437330
-0.01	admixed:germany	chr1_11466330
	admixed:germany	chr1_11479988
-0.01	admixed:germany	chr1_11595601
0.02	admixed:germany	chr1_11630094
0.06	admixed:germany	chr1_11673977
	admixed:germany	chr1_11719043
0.13	admixed:germany	chr1_11798117
0.02	admixed:germany	chr1_11811465
	admixed:germany	chr1_11848667
0.0	admixed:germany	chr1_11885751
0.03	admixed:germany	chr1_11912527
-0.01	admixed:germany	chr1_11913575
0.03	admixed:germany	chr1_11931424
0.01	admixed:germany	chr1_12052055
-0.01	admixed:germany	chr1_12052690
0.05	admixed:germany	chr1_12052734
0.05	admixed:germany	chr1_12053423
-0.01	admixed:germany	chr1_12059032
-0.0	admixed:germany	chr1_12092253
0.02	admixed:germany	chr1_12092706
0.06	admixed:germany	chr1_12265243
0.01	admixed:germany	chr1_12355954
-0.01	admixed:germany	chr1_12485848
0.08	admixed:germany	chr1_12486470
0.02	admixed:germany	chr1_12764167
0.0	admixed:germany	chr1_13321257
0.16	admixed:germany	chr1_13321841
0.02	admixed:germany	chr1_13321949
0.07	admixed:germany	chr1_13698336
0.01	admixed:germany	chr1_14004357
0.03	admixed:germany	chr1_15979621
0.14	admixed:germany	chr1_16155440
0.11	admixed:germany	chr1_16488136
-0.0	admixed:germany	chr1_16548923
0.02	admixed:germany	chr1_16618571
0.01	admixed:germany	chr1_16621377
0.0	admixed:germany	chr1_16709426
0.03	admixed:germany	chr1_16739512
0.16	admixed:germany	chr1_16810322
0.01	admixed:germany	chr1_16933835
0.01	admixed:germany	chr1_17182746
0.12	admixed:germany	chr1_17225885
0.0	admixed:germany	chr1_17311239
0.22	admixed:germany	chr1_17328199
0.01	admixed:germany	chr1_17354136
0.01	admixed:germany	chr1_17497639
-0.01	admixed:germany	chr1_17612326
0.02	admixed:germany	chr1_17646869
0.0	admixed:germany	chr1_17687489
0.04	admixed:germany	chr1_17767036
0.03	admixed:germany	chr1_17948524
-0.0	admixed:germany	chr1_17975230
0.11	admixed:germany	chr1_17975767
0.0	admixed:germany	chr1_18036740
0.03	admixed:germany	chr1_18040462
0.03	admixed:germany	chr1_18042720
-0.01	admixed:germany	chr1_18074085
-0.01	admixed:germany	chr1_18074346
-0.01	admixed:germany	chr1_18117292
0.01	admixed:germany	chr1_18132959
	admixed:germany	chr1_18133670
0.0	admixed:germany	chr1_18229226
-0.01	admixed:germany	chr1_18229612
0.0	admixed:germany	chr1_18230164
0.06	admixed:germany	chr1_18277043
0.05	admixed:germany	chr1_18313586
0.04	admixed:germany	chr1_18359820
-0.01	admixed:germany	chr1_18360010
0.01	admixed:germany	chr1_18365917
-0.01	admixed:germany	chr1_18366431
-0.01	admixed:germany	chr1_18401459
-0.0	admixed:germany	chr1_18470433
0.07	admixed:germany	chr1_18474737
0.09	admixed:germany	chr1_18625137
0.04	admixed:germany	chr1_18676629
0.03	admixed:germany	chr1_18686115
0.01	admixed:germany	chr1_18757720
0.01	admixed:germany	chr1_18779830
0.0	admixed:germany	chr1_18877199
0.09	admixed:germany	chr1_18954177
0.01	admixed:germany	chr1_18991579
0.01	admixed:germany	chr1_19071199
0.02	admixed:germany	chr1_19295014
-0.0	admixed:germany	chr1_19472064
0.04	admixed:germany	chr1_19484759
-0.0	admixed:germany	chr1_19484892
-0.01	admixed:germany	chr1_19485267
0.0	admixed:germany	chr1_19486995
0.01	admixed:germany	chr1_19510058
0.02	admixed:germany	chr1_19580266
0.02	admixed:germany	chr1_19608878
0.0	admixed:germany	chr1_19613709
-0.0	admixed:germany	chr1_19686152
0.01	admixed:germany	chr1_19689618
0.02	admixed:germany	chr1_19689674
-0.01	admixed:germany	chr1_19850459
	admixed:germany	chr1_19880078
-0.01	admixed:germany	chr1_19956308
0.06	admixed:germany	chr1_20020896
0.03	admixed:germany	chr1_20059334
0.06	admixed:germany	chr1_20108287
0.01	admixed:germany	chr1_20136203
0.01	admixed:germany	chr1_20143352
0.01	admixed:germany	chr1_20181197
0.01	admixed:germany	chr1_20182066
-0.01	admixed:germany	chr1_20186759
-0.01	admixed:germany	chr1_20222949
0.04	admixed:germany	chr1_20236460
0.01	admixed:germany	chr1_20280064
0.01	admixed:germany	chr1_20280110
0.03	admixed:germany	chr1_20301403
0.0	admixed:germany	chr1_20310352
0.0	admixed:germany	chr1_20327674
-0.01	admixed:germany	chr1_20363931
0.01	admixed:germany	chr1_20396806
0.01	admixed:germany	chr1_20407568
0.01	admixed:germany	chr1_20417682
0.01	admixed:germany	chr1_20431629
-0.01	admixed:germany	chr1_20538795
0.08	admixed:germany	chr1_20554017
0.02	admixed:germany	chr1_20560422
0.02	admixed:germany	chr1_20561037
0.02	admixed:germany	chr1_20596096
0.01	admixed:germany	chr1_20641150
-0.01	admixed:germany	chr1_20712122
-0.0	admixed:germany	chr1_20729571
0.07	admixed:germany	chr1_20751827
0.06	admixed:germany	chr1_20878223
0.01	admixed:germany	chr1_20903335
0.02	admixed:germany	chr1_20937768
0.04	admixed:germany	chr1_20952473
0.03	admixed:germany	chr1_20952688
0.03	admixed:germany	chr1_20984560
-0.0	admixed:germany	chr1_21036283
0.0	admixed:germany	chr1_21187887
0.07	admixed:germany	chr1_21239186
0.04	admixed:germany	chr1_21345641
0.06	admixed:germany	chr1_21417521
0.05	admixed:germany	chr1_21503689
0.06	admixed:germany	chr1_21554083
0.0	admixed:germany	chr1_21554269
0.12	admixed:germany	chr1_21625960
0.03	admixed:germany	chr1_21728292
-0.01	admixed:germany	chr1_21880569
-0.01	admixed:germany	chr1_21891582
0.02	admixed:germany	chr1_22056410
-0.0	admixed:germany	chr1_22056540
0.08	admixed:germany	chr1_22096251
0.0	admixed:germany	chr1_22141454
0.05	admixed:germany	chr1_22209617
0.01	admixed:germany	chr1_22214138
0.0	admixed:germany	chr1_22439459
0.05	admixed:germany	chr1_22494856
0.03	admixed:germany	chr1_22589293
0.04	admixed:germany	chr1_22678939
0.08	admixed:germany	chr1_22767678
0.08	admixed:germany	chr1_22770312
-0.01	admixed:germany	chr1_22861943
0.01	admixed:germany	chr1_23036718
	admixed:germany	chr1_23061455
	admixed:germany	chr1_23061629
-0.01	admixed:germany	chr1_23129406
-0.01	admixed:germany	chr1_23286127
0.01	admixed:germany	chr1_23319963
0.01	admixed:germany	chr1_23400575
-0.01	admixed:germany	chr1_23426001
0.09	admixed:germany	chr1_23526313
-0.01	admixed:germany	chr1_23560475
0.01	admixed:germany	chr1_23564089
0.0	admixed:germany	chr1_23669783
-0.01	admixed:germany	chr1_23683946
0.02	admixed:germany	chr1_23765487
0.07	admixed:germany	chr1_23785821
0.02	admixed:germany	chr1_23786463
0.04	admixed:germany	chr1_23789464
0.12	admixed:germany	chr1_23812480
0.02	admixed:germany	chr1_23821650
0.3	admixed:germany	chr1_23878294
0.04	admixed:germany	chr1_23886911
0.13	admixed:germany	chr1_23952473
-0.0	admixed:germany	chr1_23953447
-0.0	admixed:germany	chr1_23978947
-0.01	admixed:germany	chr1_23979478
-0.01	admixed:germany	chr1_24081980
0.07	admixed:germany	chr1_24106643
-0.01	admixed:germany	chr1_24245739
0.11	admixed:germany	chr1_24295377
0.01	admixed:germany	chr1_24313482
-0.0	admixed:germany	chr1_24363472
0.02	admixed:germany	chr1_24620697
0.01	admixed:germany	chr1_24647240
0.01	admixed:germany	chr1_24653712
-0.01	admixed:germany	chr1_24782237
-0.01	admixed:germany	chr1_24795442
-0.01	admixed:germany	chr1_24863096
-0.01	admixed:germany	chr1_24909235
-0.01	admixed:germany	chr1_25021289
0.02	admixed:germany	chr1_25029039
0.01	admixed:germany	chr1_25101604
0.0	admixed:germany	chr1_25309886
0.07	admixed:germany	chr1_25312136
0.0	admixed:germany	chr1_25365559
-0.01	admixed:germany	chr1_25408161
0.1	admixed:germany	chr1_25408224
-0.01	admixed:germany	chr1_25409025
0.0	admixed:germany	chr1_25434995
0.01	admixed:germany	chr1_25483843
0.0	admixed:germany	chr1_25483998
0.02	admixed:germany	chr1_25485001
0.01	admixed:germany	chr1_25539536
-0.01	admixed:germany	chr1_25604519
0.06	admixed:germany	chr1_25622200
0.04	admixed:germany	chr1_25643067
0.01	admixed:germany	chr1_25658526
-0.01	admixed:germany	chr1_25669932
-0.0	admixed:germany	chr1_25762484
0.15	admixed:germany	chr1_25771788
0.1	admixed:germany	chr1_25782700
0.01	admixed:germany	chr1_25789337
0.01	admixed:germany	chr1_25789688
0.04	admixed:germany	chr1_25808744
-0.01	admixed:germany	chr1_25834995
0.07	admixed:germany	chr1_25861302
0.02	admixed:germany	chr1_25889261
-0.01	admixed:germany	chr1_25969508
-0.01	admixed:germany	chr1_26000786
0.07	admixed:germany	chr1_26018168
0.09	admixed:germany	chr1_26019853
0.08	admixed:germany	chr1_26025651
-0.0	admixed:germany	chr1_26025816
0.05	admixed:germany	chr1_26039552
0.01	admixed:germany	chr1_26045700
0.04	admixed:germany	chr1_26096603
0.16	admixed:germany	chr1_26098091
-0.01	admixed:germany	chr1_26104706
0.04	admixed:germany	chr1_26104803
0.13	admixed:germany	chr1_26104987
0.01	admixed:germany	chr1_26163070
0.07	admixed:germany	chr1_26173270
0.0	admixed:germany	chr1_26187703
0.09	admixed:germany	chr1_26216952
0.0	admixed:germany	chr1_26277518
0.07	admixed:germany	chr1_26343036
-0.0	admixed:germany	chr1_26393919
0.02	admixed:germany	chr1_26414319
-0.0	admixed:germany	chr1_26430723
-0.01	admixed:germany	chr1_26430951
0.01	admixed:germany	chr1_26432750
0.08	admixed:germany	chr1_26434027
-0.01	admixed:germany	chr1_26466312
0.05	admixed:germany	chr1_26540265
	admixed:germany	chr1_26559962
0.0	admixed:germany	chr1_26639850
0.09	admixed:germany	chr1_26728237
0.0	admixed:germany	chr1_26920658
0.04	admixed:germany	chr1_26936285
0.0	admixed:germany	chr1_26983795
0.04	admixed:germany	chr1_26993342
0.04	admixed:germany	chr1_27080467
0.04	admixed:germany	chr1_27081504
0.02	admixed:germany	chr1_27145280
0.01	admixed:germany	chr1_27180363
0.01	admixed:germany	chr1_27250185
-0.01	admixed:germany	chr1_27250831
0.01	admixed:germany	chr1_27250873
0.01	admixed:germany	chr1_27268343
-0.01	admixed:germany	chr1_27268853
0.03	admixed:germany	chr1_27466141
0.02	admixed:germany	chr1_27505187
0.02	admixed:germany	chr1_27506564
0.0	admixed:germany	chr1_27602146
0.0	admixed:germany	chr1_27694448
0.07	admixed:germany	chr1_27696503
-0.01	admixed:germany	chr1_27700269
0.01	admixed:germany	chr1_27721238
-0.01	admixed:germany	chr1_27724107
0.01	admixed:germany	chr1_27740824
-0.01	admixed:germany	chr1_27768844
0.03	admixed:germany	chr1_27779941
	admixed:germany	chr1_27847612
0.03	admixed:germany	chr1_27897367
0.07	admixed:germany	chr1_27914003
0.01	admixed:germany	chr1_27976679
0.04	admixed:germany	chr1_28028640
-0.01	admixed:germany	chr1_28042638
0.16	admixed:germany	chr1_28127629
0.09	admixed:germany	chr1_28131663
0.22	admixed:germany	chr1_28132667
0.05	admixed:germany	chr1_28183226
0.02	admixed:germany	chr1_28206109
0.01	admixed:germany	chr1_28219777
0.04	admixed:germany	chr1_28300292
-0.01	admixed:germany	chr1_28301801
-0.01	admixed:germany	chr1_28352962
-0.01	admixed:germany	chr1_28353127
0.0	admixed:germany	chr1_28366511
-0.01	admixed:germany	chr1_28367084
0.01	admixed:germany	chr1_28434701
0.01	admixed:germany	chr1_28450209
-0.01	admixed:germany	chr1_28477332
0.17	admixed:germany	chr1_28537987
0.01	admixed:germany	chr1_28587257
	admixed:germany	chr1_28672431
0.0	admixed:germany	chr1_28698178
0.0	admixed:germany	chr1_28719317
0.05	admixed:germany	chr1_28756817
-0.01	admixed:germany	chr1_28797571
0.09	admixed:germany	chr1_28816824
0.01	admixed:germany	chr1_28836068
0.02	admixed:germany	chr1_28857990
0.0	admixed:germany	chr1_28873302
0.02	admixed:germany	chr1_28903646
-0.01	admixed:germany	chr1_28923123
-0.01	admixed:germany	chr1_28947907
0.01	admixed:germany	chr1_28978403
0.04	admixed:germany	chr1_29033609
-0.01	admixed:germany	chr1_29083525
0.02	admixed:germany	chr1_29144311
0.03	admixed:germany	chr1_29178852
0.04	admixed:germany	chr1_29220651
	admixed:germany	chr1_29246680
0.01	admixed:germany	chr1_29254121
0.04	admixed:germany	chr1_29269735
0.01	admixed:germany	chr1_29287042
0.04	admixed:germany	chr1_29392407
0.01	admixed:germany	chr1_29416947
0.04	admixed:germany	chr1_29507045
	admixed:germany	chr1_29737106
0.0	admixed:germany	chr1_29742297
0.04	admixed:germany	chr1_29760345
0.01	admixed:germany	chr1_29760418
0.01	admixed:germany	chr1_29787538
0.2	admixed:germany	chr1_29909063
0.01	admixed:germany	chr1_29941577
0.16	admixed:germany	chr1_30018548
	admixed:germany	chr1_30037869
-0.01	admixed:germany	chr1_30074227
0.03	admixed:germany	chr1_30080164
	admixed:germany	chr1_30091507
0.01	admixed:germany	chr1_30097776
0.11	admixed:germany	chr1_30143927
0.01	admixed:germany	chr1_30181773
0.07	admixed:germany	chr1_30301940
0.01	admixed:germany	chr1_30305469
0.02	admixed:germany	chr1_30368846
-0.01	admixed:germany	chr1_30393687
-0.01	admixed:italy_balkan_caucasus	chr1_11985
0.03	admixed:italy_balkan_caucasus	chr1_97189
-0.0	admixed:italy_balkan_caucasus	chr1_110430
0.0	admixed:italy_balkan_caucasus	chr1_160972
-0.01	admixed:italy_balkan_caucasus	chr1_271637
-0.0	admixed:italy_balkan_caucasus	chr1_295464
-0.01	admixed:italy_balkan_caucasus	chr1_343473
-0.0	admixed:italy_balkan_caucasus	chr1_348079
0.01	admixed:italy_balkan_caucasus	chr1_355573
0.0	admixed:italy_balkan_caucasus	chr1_365891
0.04	admixed:italy_balkan_caucasus	chr1_429915
0.0	admixed:italy_balkan_caucasus	chr1_498340
-0.01	admixed:italy_balkan_caucasus	chr1_513459
0.18	admixed:italy_balkan_caucasus	chr1_535166
0.13	admixed:italy_balkan_caucasus	chr1_554567
0.0	admixed:italy_balkan_caucasus	chr1_573802
-0.0	admixed:italy_balkan_caucasus	chr1_726762
0.0	admixed:italy_balkan_caucasus	chr1_806709
-0.0	admixed:italy_balkan_caucasus	chr1_808602
-0.01	admixed:italy_balkan_caucasus	chr1_870940
0.17	admixed:italy_balkan_caucasus	chr1_872745
0.02	admixed:italy_balkan_caucasus	chr1_882337
0.16	admixed:italy_balkan_caucasus	chr1_960267
0.0	admixed:italy_balkan_caucasus	chr1_977571
-0.0	admixed:italy_balkan_caucasus	chr1_989720
0.0	admixed:italy_balkan_caucasus	chr1_995497
0.05	admixed:italy_balkan_caucasus	chr1_1083701
0.0	admixed:italy_balkan_caucasus	chr1_1119939
0.03	admixed:italy_balkan_caucasus	chr1_1144328
0.07	admixed:italy_balkan_caucasus	chr1_1155406
0.1	admixed:italy_balkan_caucasus	chr1_1157076
-0.0	admixed:italy_balkan_caucasus	chr1_1168588
-0.0	admixed:italy_balkan_caucasus	chr1_1207463
-0.0	admixed:italy_balkan_caucasus	chr1_1214334
-0.0	admixed:italy_balkan_caucasus	chr1_1221955
0.03	admixed:italy_balkan_caucasus	chr1_1232919
0.04	admixed:italy_balkan_caucasus	chr1_1235025
0.01	admixed:italy_balkan_caucasus	chr1_1242859
-0.01	admixed:italy_balkan_caucasus	chr1_1349055
-0.01	admixed:italy_balkan_caucasus	chr1_1475515
0.06	admixed:italy_balkan_caucasus	chr1_1547647
-0.0	admixed:italy_balkan_caucasus	chr1_1552263
0.13	admixed:italy_balkan_caucasus	chr1_1555091
0.04	admixed:italy_balkan_caucasus	chr1_1622321
0.18	admixed:italy_balkan_caucasus	chr1_1741377
0.0	admixed:italy_balkan_caucasus	chr1_1745125
-0.0	admixed:italy_balkan_caucasus	chr1_1754846
-0.01	admixed:italy_balkan_caucasus	chr1_1828689
-0.0	admixed:italy_balkan_caucasus	chr1_1883640
0.03	admixed:italy_balkan_caucasus	chr1_1945128
0.18	admixed:italy_balkan_caucasus	chr1_1959011
0.02	admixed:italy_balkan_caucasus	chr1_2096079
-0.01	admixed:italy_balkan_caucasus	chr1_2165087
-0.01	admixed:italy_balkan_caucasus	chr1_2190403
0.0	admixed:italy_balkan_caucasus	chr1_2216632
0.08	admixed:italy_balkan_caucasus	chr1_2248302
0.24	admixed:italy_balkan_caucasus	chr1_2251768
0.12	admixed:italy_balkan_caucasus	chr1_2269935
0.03	admixed:italy_balkan_caucasus	chr1_2315259
-0.01	admixed:italy_balkan_caucasus	chr1_2315507
0.12	admixed:italy_balkan_caucasus	chr1_2315935
0.14	admixed:italy_balkan_caucasus	chr1_2345615
0.01	admixed:italy_balkan_caucasus	chr1_2482573
0.0	admixed:italy_balkan_caucasus	chr1_2563246
0.07	admixed:italy_balkan_caucasus	chr1_2567703
-0.0	admixed:italy_balkan_caucasus	chr1_2626249
0.01	admixed:italy_balkan_caucasus	chr1_2632430
0.01	admixed:italy_balkan_caucasus	chr1_2699074
-0.01	admixed:italy_balkan_caucasus	chr1_2808343
0.0	admixed:italy_balkan_caucasus	chr1_2883285
0.03	admixed:italy_balkan_caucasus	chr1_2964350
0.0	admixed:italy_balkan_caucasus	chr1_3011874
-0.0	admixed:italy_balkan_caucasus	chr1_3093911
0.12	admixed:italy_balkan_caucasus	chr1_3126271
0.05	admixed:italy_balkan_caucasus	chr1_3126967
0.0	admixed:italy_balkan_caucasus	chr1_3146868
-0.01	admixed:italy_balkan_caucasus	chr1_3173631
0.02	admixed:italy_balkan_caucasus	chr1_3278319
-0.0	admixed:italy_balkan_caucasus	chr1_3400720
0.01	admixed:italy_balkan_caucasus	chr1_3427299
-0.0	admixed:italy_balkan_caucasus	chr1_3485313
0.02	admixed:italy_balkan_caucasus	chr1_3524288
-0.0	admixed:italy_balkan_caucasus	chr1_3563420
-0.01	admixed:italy_balkan_caucasus	chr1_3564269
-0.01	admixed:italy_balkan_caucasus	chr1_3612232
0.02	admixed:italy_balkan_caucasus	chr1_3656131
0.06	admixed:italy_balkan_caucasus	chr1_3713355
0.04	admixed:italy_balkan_caucasus	chr1_3850111
0.04	admixed:italy_balkan_caucasus	chr1_3871020
0.01	admixed:italy_balkan_caucasus	chr1_3921197
0.0	admixed:italy_balkan_caucasus	chr1_3946134
-0.0	admixed:italy_balkan_caucasus	chr1_4215453
0.03	admixed:italy_balkan_caucasus	chr1_4216801
0.04	admixed:italy_balkan_caucasus	chr1_4268795
0.01	admixed:italy_balkan_caucasus	chr1_4349210
0.03	admixed:italy_balkan_caucasus	chr1_4349246
0.01	admixed:italy_balkan_caucasus	chr1_4374705
0.01	admixed:italy_balkan_caucasus	chr1_4381476
0.04	admixed:italy_balkan_caucasus	chr1_4384970
-0.0	admixed:italy_balkan_caucasus	chr1_4385023
0.02	admixed:italy_balkan_caucasus	chr1_4389057
0.01	admixed:italy_balkan_caucasus	chr1_4443355
0.09	admixed:italy_balkan_caucasus	chr1_4446404
0.09	admixed:italy_balkan_caucasus	chr1_4500570
-0.0	admixed:italy_balkan_caucasus	chr1_4519972
0.08	admixed:italy_balkan_caucasus	chr1_4550460
0.1	admixed:italy_balkan_caucasus	chr1_4593122
0.03	admixed:italy_balkan_caucasus	chr1_4604904
0.01	admixed:italy_balkan_caucasus	chr1_4606563
0.02	admixed:italy_balkan_caucasus	chr1_4606937
0.01	admixed:italy_balkan_caucasus	chr1_4776838
0.0	admixed:italy_balkan_caucasus	chr1_4817398
0.0	admixed:italy_balkan_caucasus	chr1_4873718
0.01	admixed:italy_balkan_caucasus	chr1_4908409
0.01	admixed:italy_balkan_caucasus	chr1_4934403
0.0	admixed:italy_balkan_caucasus	chr1_4939800
0.0	admixed:italy_balkan_caucasus	chr1_4952375
0.0	admixed:italy_balkan_caucasus	chr1_4991712
0.0	admixed:italy_balkan_caucasus	chr1_4992002
-0.01	admixed:italy_balkan_caucasus	chr1_5002376
0.01	admixed:italy_balkan_caucasus	chr1_5043537
0.02	admixed:italy_balkan_caucasus	chr1_5045890
0.01	admixed:italy_balkan_caucasus	chr1_5077320
-0.01	admixed:italy_balkan_caucasus	chr1_5085117
0.07	admixed:italy_balkan_caucasus	chr1_5149418
0.02	admixed:italy_balkan_caucasus	chr1_5405544
0.0	admixed:italy_balkan_caucasus	chr1_5481842
0.01	admixed:italy_balkan_caucasus	chr1_5518740
0.0	admixed:italy_balkan_caucasus	chr1_5534714
0.06	admixed:italy_balkan_caucasus	chr1_5629927
-0.01	admixed:italy_balkan_caucasus	chr1_5639215
0.08	admixed:italy_balkan_caucasus	chr1_5639489
0.03	admixed:italy_balkan_caucasus	chr1_5675957
0.0	admixed:italy_balkan_caucasus	chr1_5682529
-0.01	admixed:italy_balkan_caucasus	chr1_5855919
-0.0	admixed:italy_balkan_caucasus	chr1_5885578
0.02	admixed:italy_balkan_caucasus	chr1_5922906
0.08	admixed:italy_balkan_caucasus	chr1_5985559
0.05	admixed:italy_balkan_caucasus	chr1_5985761
0.0	admixed:italy_balkan_caucasus	chr1_6074120
-0.01	admixed:italy_balkan_caucasus	chr1_6076542
0.07	admixed:italy_balkan_caucasus	chr1_6126430
-0.0	admixed:italy_balkan_caucasus	chr1_6164963
0.01	admixed:italy_balkan_caucasus	chr1_6185278
-0.01	admixed:italy_balkan_caucasus	chr1_6185362
[truncated: 111,131 more rows]
