# Supplementary material for: Adaptive protein evolution through length variation of short tandem repeats in Arabidopsis
Source: Sci Adv. 2023 Mar 22;9(12):eadd6960. doi: 10.1126/sciadv.add6960 (PMC10032594; doi:10.1126/sciadv.add6960)
Supplement: Supplementary file 2 — Datasets S1 to S14 [file sciadv.add6960_datasets_s1_to_s14.zip › add6960_Dataset_S13.xlsx]

## Sheet: response R2
OLS Regression Results
==============================================================================
Dep. Variable: bestR2 R-squared: 0.013
Model: OLS Adj. R-squared: 0.012
Method: Least Squares F-statistic: 9.774
Date: Tue, 10 Jan 2023 Prob (F-statistic): 2.25e-33
Time: 15:46:47 Log-Likelihood: 36248.
No. Observations: 16464 AIC: -7.245e+04
Df Residuals: 16441 BIC: -7.227e+04
Df Model: 22
Covariance Type: nonrobust
===================================================================================
coef std err t P>|t| [0.025 0.975]
-----------------------------------------------------------------------------------
Intercept 0.0086 0.001 5.797 0.000 0.006 0.011
AA[T.C] -0.0074 0.010 -0.719 0.472 -0.028 0.013
AA[T.D] 0.0019 0.002 1.216 0.224 -0.001 0.005
AA[T.E] 0.0011 0.002 0.721 0.471 -0.002 0.004
AA[T.F] 0.0023 0.002 0.990 0.322 -0.002 0.007
AA[T.G] -0.0003 0.002 -0.193 0.847 -0.004 0.003
AA[T.H] -5.751e-05 0.002 -0.032 0.974 -0.004 0.003
AA[T.I] 0.0027 0.007 0.370 0.711 -0.012 0.017
AA[T.K] -0.0041 0.002 -2.379 0.017 -0.007 -0.001
AA[T.L] 0.0011 0.002 0.455 0.649 -0.004 0.006
AA[T.M] -0.0029 0.003 -0.980 0.327 -0.009 0.003
AA[T.N] 0.0093 0.002 5.551 0.000 0.006 0.013
AA[T.P] -0.0022 0.002 -1.323 0.186 -0.005 0.001
AA[T.Q] 0.0049 0.002 2.884 0.004 0.002 0.008
AA[T.R] -0.0050 0.003 -1.745 0.081 -0.011 0.001
AA[T.S] 0.0018 0.002 1.131 0.258 -0.001 0.005
AA[T.T] 0.0028 0.002 1.514 0.130 -0.001 0.006
AA[T.V] -0.0065 0.004 -1.573 0.116 -0.015 0.002
AA[T.Y] -0.0071 0.010 -0.699 0.485 -0.027 0.013
in_disorder 0.0020 0.001 3.757 0.000 0.001 0.003
DNA_binding 0.0025 0.001 3.523 0.000 0.001 0.004
protein_binding 0.0006 0.000 2.126 0.034 5e-05 0.001
RNA_binding 0.0010 0.001 0.936 0.349 -0.001 0.003
==============================================================================
Omnibus: 14229.657 Durbin-Watson: 2.026
Prob(Omnibus): 0.000 Jarque-Bera (JB): 440262.485
Skew: 4.144 Prob(JB): 0.00
Kurtosis: 26.939 Cond. No. 77.8
==============================================================================
Notes:
[1] Standard Errors assume that the covariance matrix of the errors is correctly specified.

## Sheet: response Bayes Factor
OLS Regression Results
==============================================================================
Dep. Variable: value R-squared: 0.006
Model: OLS Adj. R-squared: 0.005
Method: Least Squares F-statistic: 4.392
Date: Tue, 10 Jan 2023 Prob (F-statistic): 2.74e-11
Time: 19:00:46 Log-Likelihood: -16663.
No. Observations: 14861 AIC: 3.337e+04
Df Residuals: 14838 BIC: 3.355e+04
Df Model: 22
Covariance Type: nonrobust
===================================================================================
coef std err t P>|t| [0.025 0.975]
-----------------------------------------------------------------------------------
Intercept -0.1999 0.043 -4.609 0.000 -0.285 -0.115
AA[T.C] -0.2137 0.285 -0.749 0.454 -0.773 0.346
AA[T.D] 0.0856 0.047 1.835 0.067 -0.006 0.177
AA[T.E] 0.0703 0.045 1.558 0.119 -0.018 0.159
AA[T.F] 0.1612 0.065 2.488 0.013 0.034 0.288
AA[T.G] -0.0458 0.047 -0.967 0.333 -0.139 0.047
AA[T.H] 0.0500 0.052 0.963 0.336 -0.052 0.152
AA[T.I] -0.0251 0.203 -0.123 0.902 -0.424 0.373
AA[T.K] -0.0376 0.050 -0.746 0.456 -0.136 0.061
AA[T.L] 0.0590 0.070 0.842 0.400 -0.078 0.196
AA[T.M] 0.0077 0.089 0.087 0.931 -0.167 0.182
AA[T.N] 0.1287 0.049 2.647 0.008 0.033 0.224
AA[T.P] -0.0526 0.048 -1.095 0.273 -0.147 0.041
AA[T.Q] 0.1242 0.049 2.537 0.011 0.028 0.220
AA[T.R] -0.0392 0.091 -0.432 0.666 -0.217 0.138
AA[T.S] 0.0622 0.045 1.375 0.169 -0.027 0.151
AA[T.T] 0.0833 0.054 1.542 0.123 -0.023 0.189
AA[T.V] 0.0165 0.134 0.123 0.902 -0.246 0.278
AA[T.Y] -0.1904 0.284 -0.670 0.503 -0.747 0.367
in_disorder 0.0460 0.016 2.924 0.003 0.015 0.077
DNA_binding 0.0319 0.021 1.526 0.127 -0.009 0.073
protein_binding -0.0245 0.009 -2.771 0.006 -0.042 -0.007
RNA_binding -0.0645 0.030 -2.159 0.031 -0.123 -0.006
==============================================================================
Omnibus: 10198.396 Durbin-Watson: 1.888
Prob(Omnibus): 0.000 Jarque-Bera (JB): 150567.217
Skew: 3.182 Prob(JB): 0.00
Kurtosis: 17.236 Cond. No. 74.2
==============================================================================
Notes:
[1] Standard Errors assume that the covariance matrix of the errors is correctly specified.

## Sheet: response FST
OLS Regression Results
==============================================================================
Dep. Variable: FST R-squared: 0.004
Model: OLS Adj. R-squared: 0.004
Method: Least Squares F-statistic: 20.42
Date: Tue, 10 Jan 2023 Prob (F-statistic): 4.17e-81
Time: 19:02:48 Log-Likelihood: 58800.
No. Observations: 100511 AIC: -1.176e+05
Df Residuals: 100488 BIC: -1.173e+05
Df Model: 22
Covariance Type: nonrobust
===================================================================================
coef std err t P>|t| [0.025 0.975]
-----------------------------------------------------------------------------------
Intercept 0.0642 0.003 21.320 0.000 0.058 0.070
AA[T.C] -0.0205 0.020 -1.004 0.315 -0.060 0.019
AA[T.D] 0.0062 0.003 1.911 0.056 -0.000 0.013
AA[T.E] 0.0076 0.003 2.437 0.015 0.001 0.014
AA[T.F] 0.0202 0.005 4.286 0.000 0.011 0.029
AA[T.G] -0.0052 0.003 -1.557 0.120 -0.012 0.001
AA[T.H] 0.0127 0.004 3.485 0.000 0.006 0.020
AA[T.I] 0.0180 0.015 1.241 0.214 -0.010 0.047
AA[T.K] -0.0123 0.004 -3.510 0.000 -0.019 -0.005
AA[T.L] 0.0157 0.005 3.197 0.001 0.006 0.025
AA[T.M] 0.0010 0.006 0.154 0.878 -0.011 0.013
AA[T.N] 0.0202 0.003 5.937 0.000 0.014 0.027
AA[T.P] -0.0089 0.003 -2.669 0.008 -0.015 -0.002
AA[T.Q] 0.0198 0.003 5.778 0.000 0.013 0.026
AA[T.R] -0.0127 0.006 -2.184 0.029 -0.024 -0.001
AA[T.S] 0.0051 0.003 1.633 0.102 -0.001 0.011
AA[T.T] 0.0039 0.004 1.026 0.305 -0.004 0.011
AA[T.V] -0.0021 0.009 -0.241 0.810 -0.019 0.015
AA[T.Y] -0.0004 0.022 -0.020 0.984 -0.043 0.042
in_disorder 0.0075 0.001 6.819 0.000 0.005 0.010
DNA_binding 0.0081 0.001 5.535 0.000 0.005 0.011
protein_binding -0.0050 0.001 -8.076 0.000 -0.006 -0.004
RNA_binding -0.0074 0.002 -3.522 0.000 -0.011 -0.003
==============================================================================
Omnibus: 59059.284 Durbin-Watson: 1.816
Prob(Omnibus): 0.000 Jarque-Bera (JB): 470889.731
Skew: 2.825 Prob(JB): 0.00
Kurtosis: 11.973 Cond. No. 80.1
==============================================================================
Notes:
[1] Standard Errors assume that the covariance matrix of the errors is correctly specified.
