# Supplementary material for: Adaptive protein evolution through length variation of short tandem repeats in Arabidopsis
Source: Sci Adv. 2023 Mar 22;9(12):eadd6960. doi: 10.1126/sciadv.add6960 (PMC10032594; doi:10.1126/sciadv.add6960)
Supplement: Supplementary file 2 — Datasets S1 to S14 [file sciadv.add6960_datasets_s1_to_s14.zip › add6960_Dataset_S14.xlsx]

## Sheet: Sheet1
4992	4176	5368	7976	3004	5412	9485	5179	5326	5231	8029	6284
8759	11822	10007	6618	11659	10722	8322	7008	11972	7519	8983	5547
5686	8053	7339	7567	9868	10185	5324	7405	6269	4219	7379	7901
9817	8407	7840	10318	7981	5028	6850	9719	8593	6869	11353	5170
502	539	454	356	112	349	424	520	660	850	104	383
3469	3557	2670	3956	4338	2745	5734	4475	5048	2581	4101	3069
4688	9508	4448	11131	10024	5275	5777	7330	5358	8248	7284	4839
6041	2888	3529	1191	4862	6190	5386	3150	4513	2596	4363	3610
3646	4795	3416	5328	4120	3916	2244	3460	3353	4547	5886	7902
475	512	122	1255	176	511	542	696	396	127	440	716
